# Supplementary material for: A de novo transcriptional atlas in Danaus plexippus reveals variability in dosage compensation across tissues
Source: Commun Biol. 2021 Jun 25;4:791. doi: 10.1038/s42003-021-02335-3 (PMC8233437; doi:10.1038/s42003-021-02335-3)
Supplement: Supplementary file 3 — Supplementary Data 1 [file 42003_2021_2335_MOESM3_ESM.xlsx]

## Sheet: Sheet1
Supplementary Data 1. Differential joinings detected between Dpv3 scaffolds and DpMex_v1 contigs using RaGOO
Dpv3 Scaffold
Scaffold ID	Start	End	DpMex_v1 Contig	M. cinxia Chromosome
DPSCF300001	0	2822529	Sc0000000	1
DPSCF300001	2822529	5807113	Sc0000000	1
DPSCF300001	5807113	6243218	Sc0000005	23 *
DPSCF300002	343351	1830065	Sc0000032	3
DPSCF300002	0	343351	Sc0000036	5
DPSCF300003	138804	1815366	Sc0000000	1
DPSCF300003	0	138804	Sc0000037	31
DPSCF300004	0	620424	Sc0000036	5
DPSCF300004	620424	1756756	Sc0000050	5
DPSCF300007	0	745032	Sc0000048	2
DPSCF300007	745032	1499987	Sc0000054	2
DPSCF300010	690428	3287609	Sc0000002	6
DPSCF300010	0	690428	Sc0000009	24
DPSCF300010	3287609	3672573	Sc0000056	28
DPSCF300015	770378	1301962	Sc0000020	9
DPSCF300015	0	770378	Sc0000063	9
DPSCF300016	0	397437	Sc0000032	3
DPSCF300016	397437	1342045	Sc0000041	3
DPSCF300018	0	186783	Sc0000044	4
DPSCF300018	186783	1382065	Sc0000045	4
DPSCF300022	1426840	1983230	Sc0000001	15
DPSCF300022	0	1032558	Sc0000053	18
DPSCF300022	1032558	1262579	xfSc0000008	NA
DPSCF300022	1262579	1426840	xfSc0000012	18
DPSCF300026	470695	1171133	Sc0000006	8
DPSCF300026	0	470695	Sc0000057	8
DPSCF300028	749675	1864814	Sc0000000	1 *
DPSCF300028	0	236911	Sc0000014	9
DPSCF300028	236911	749675	Sc0000020	9
DPSCF300031	0	384832	Sc0000011	27
DPSCF300031	384832	1091598	Sc0000027	2
DPSCF300032	561450	1070862	Sc0000038	18
DPSCF300032	0	561450	Sc0000046	18
DPSCF300033	1112807	1277267	Sc0000011	27
DPSCF300033	0	1112807	Sc0000017	12
DPSCF300041	1259643	2363446	Sc0000002	6
DPSCF300041	0	1259643	Sc0000040	6
DPSCF300044	0	286123	Sc0000000	1 *
DPSCF300044	286123	677382	Sc0000009	24
DPSCF300044	677382	1126962	Sc0000021	10
DPSCF300045	0	241735	Sc0000048	2
DPSCF300045	241735	973409	Sc0000058	2
DPSCF300046	501170	938901	Sc0000032	3
DPSCF300046	0	501170	Sc0000051	3
DPSCF300047	0	584667	Sc0000010	17
DPSCF300047	584667	857383	Sc0000018	19
DPSCF300048	378859	2044560	Sc0000016	7
DPSCF300048	0	378859	Sc0000025	7
DPSCF300050	0	141272	Sc0000037	31
DPSCF300050	141272	926102	Sc0000053	18
DPSCF300053	0	545714	Sc0000001	15
DPSCF300053	545714	1376582	Sc0000026	10
DPSCF300055	0	568518	Sc0000008	25
DPSCF300055	568518	922562	Sc0000016	7
DPSCF300056	0	577216	Sc0000011	27
DPSCF300056	577216	833387	Sc0000040	6
DPSCF300057	140125	945418	Sc0000017	12
DPSCF300057	0	140125	Sc0000037	31
DPSCF300060	0	142266	Sc0000044	4
DPSCF300060	142266	741593	xfSc0000005	4
DPSCF300061	1186071	1318231	Sc0000015	16
DPSCF300061	0	1186071	Sc0000042	14
DPSCF300063	0	1000262	Sc0000035	8
DPSCF300063	1000262	1126141	Sc0000056	28
DPSCF300064	0	610024	Sc0000025	7
DPSCF300064	610024	1221748	Sc0000028	4
DPSCF300064	1221748	1946020	Sc0000044	4
DPSCF300069	0	24239	Sc0000030	30
DPSCF300069	24239	222302	Sc0000030	30
DPSCF300069	222302	703220	Sc0000030	30
DPSCF300071	540130	974371	Sc0000003	13
DPSCF300071	0	540130	xfSc0000002	13
DPSCF300073	0	122394	Sc0000007	11
DPSCF300073	122394	916279	Sc0000054	2
DPSCF300075	0	525411	Sc0000000	1
DPSCF300075	525411	657597	Sc0000035	8
DPSCF300076	0	256737	Sc0000010	17
DPSCF300076	256737	922154	Sc0000062	14
DPSCF300081	0	446653	Sc0000007	11
DPSCF300081	446653	624962	Sc0000019	26
DPSCF300097	162913	578106	Sc0000007	11
DPSCF300097	0	162913	Sc0000042	14
DPSCF300104	452328	653664	Sc0000024	5
DPSCF300104	0	452328	Sc0000033	22
DPSCF300110	0	297590	Sc0000001	15
DPSCF300110	297590	531716	Sc0000009	24
DPSCF300113	269740	620120	Sc0000069	5
DPSCF300113	0	269740	xfSc0000000	10
DPSCF300119	0	306265	Sc0000005	23
DPSCF300119	306265	529550	Sc0000019	26
DPSCF300121	0	243340	Sc0000029	19
DPSCF300121	243340	521519	Sc0000043	26
DPSCF300131	568379	856660	Sc0000011	27
DPSCF300131	0	380929	Sc0000018	19
DPSCF300131	380929	568379	Sc0000029	19
DPSCF300135	0	339576	Sc0000047	3
DPSCF300135	339576	452027	Sc0000048	2
DPSCF300137	351130	487851	Sc0000008	25
DPSCF300137	0	351130	Sc0000065	25
DPSCF300140	0	150196	Sc0000021	10
DPSCF300140	150196	726725	Sc0000050	5
DPSCF300141	0	109503	Sc0000036	5
DPSCF300141	109503	453882	Sc0000063	9
DPSCF300143	0	477553	Sc0000004	20
DPSCF300143	477553	800348	xfSc0000007	20
DPSCF300151	0	204617	Sc0000019	26
DPSCF300151	204617	417021	Sc0000056	28
DPSCF300159	168681	396746	Sc0000039	22
DPSCF300159	0	168681	Sc0000043	26
DPSCF300168	0	450740	Sc0000002	6
DPSCF300168	450740	740435	Sc0000036	5
DPSCF300170	0	247980	Sc0000004	20
DPSCF300170	247980	641136	Sc0000012	17
DPSCF300173	0	593196	Sc0000015	16
DPSCF300173	593196	962929	Sc0000025	7
DPSCF300182	406409	697181	Sc0000019	26
DPSCF300182	0	406409	Sc0000043	26
DPSCF300201	145393	310911	Sc0000027	2
DPSCF300201	0	145393	Sc0000060	2
DPSCF300222	0	193277	Sc0000004	20
DPSCF300222	193277	702133	Sc0000056	28
DPSCF300223	233447	794396	Sc0000047	3
DPSCF300223	0	233447	Sc0000071	3
DPSCF300231	208519	706511	Sc0000001	15
DPSCF300231	0	208519	Sc0000014	9
DPSCF300237	0	267702	Sc0000049	28
DPSCF300237	267702	427897	Sc0000056	28
DPSCF300297	0	190842	Sc0000003	13
DPSCF300297	190842	487071	Sc0000008	25
DPSCF300346	153941	382612	Sc0000015	16
DPSCF300346	0	153941	Sc0000064	13
* Previously reported in Mongue, A.J., Nguyen, P., Volenikova, A. & Walters, J.R. Neo-sex Chromosomes in the Monarch Butterfly, Danaus plexippus. G3 (Bethesda) 7, 3281-3294 (2017).
