# Supplementary material for: A de novo transcriptional atlas in Danaus plexippus reveals variability in dosage compensation across tissues
Source: Commun Biol. 2021 Jun 25;4:791. doi: 10.1038/s42003-021-02335-3 (PMC8233437; doi:10.1038/s42003-021-02335-3)
Supplement: Supplementary file 4 — Supplementary Data 2 [file 42003_2021_2335_MOESM4_ESM.xlsx]

## Sheet: Sheet1
Supplementary Data 2. Missing BUSCOs in DpMex_v1
Missing	Alternative Assembly Outcome *				TBLASTn Outcome
BUSCO	Dpv3	Dpv4	Hmel2.5		E-value	Bitscore	Query Coverage
558at7088	Complete	Complete	Complete		4e-99	341	0.89
1143at7088	Complete	Complete	Complete		0	960	0.96
1568at7088	Complete	Complete	Complete		0	280	0.96
2029at7088	Complete	Complete	Complete		0	742	0.86
3211at7088	Complete	Complete	Complete		5e-131	265	0.51
5585at7088	Complete	Complete	Complete		3e-49	186	0.84
6181at7088	Complete	Complete	Complete		2e-58	215	0.74
7082at7088	Complete	Complete	Complete		9e-146	345	0.99
8633at7088	Complete	Complete	Complete		7e-88	294	1
8882at7088	Complete	Complete	Complete		2e-88	298	0.87
9402at7088	Complete	Complete	Complete		2e-34	104	0.98
10097at7088	Complete	Complete	Complete		8e-43	160	1
11127at7088	Complete	Complete	Complete		4e-29	121	0.73
11511at7088	Complete	Complete	Complete		4e-92	171	1
11710at7088	Complete	Complete	Complete		3e-63	218	0.93
12095at7088	Complete	Complete	Complete		6e-31	121	1
13099at7088	Complete	Complete	Complete		6e-93	302	1
14949at7088	Complete	Complete	Complete		1e-31	124	0.74
26at7088	Missing	Complete	Missing		0	2820	1
196at7088	Missing	Complete	Missing		9e-91	333	0.79
1066at7088	Missing	Complete	Missing		7e-48	190	0.26
2126at7088	Missing	Complete	Missing		2e-85	313	0
3668at7088	Missing	Complete	Missing		3e-48	182	0.66
10202at7088	Missing	Complete	Missing		6e-21	99.4	0
11185at7088	Missing	Complete	Missing		4e-65	223	0.92
13774at7088	Missing	Complete	Missing		2e-58	134	0.99
13949at7088	Missing	Complete	Missing		3e-43	157	0.92
14013at7088	Missing	Complete	Missing		2e-22	99.8	0.82
15672at7088	Missing	Complete	Missing		2e-22	76.3	0.83
7935at7088	Duplicated	Duplicated	Duplicated		3e-54	197	0.71
11142at7088	Fragmented	Fragmented	Fragmented		7e-104	335	1
4811at7088	Complete	Missing	Complete		0	415	0.99
11273at7088	Complete	Missing	Complete		4e-76	164	0.85
12091at7088	Complete	Missing	Complete		2e-18	87	1
13565at7088	Complete	Missing	Complete		2e-67	160	1
13677at7088	Complete	Missing	Complete		2e-33	123	0.99
15190at7088	Complete	Missing	Complete		2e-24	100	1
1065at7088	Missing	Missing	Missing		6e-51	197	0
1506at7088	Missing	Missing	Missing		1e-103	358	0
2740at7088	Missing	Missing	Missing		4e-51	197	0.82
2747at7088	Missing	Missing	Missing		7e-34	135	0.88
3069at7088	Missing	Missing	Missing		6e-76	271	0.63
5321at7088	Missing	Missing	Missing		3e-79	273	0.62
5858at7088	Missing	Missing	Missing		5e-49	187	0
5864at7088	Missing	Missing	Missing		9e-52	194	0.88
6690at7088	Missing	Missing	Missing		8e-40	154	0.76
7882at7088	Missing	Missing	Missing		2e-26	116	0.98
8491at7088	Missing	Missing	Missing		7e-57	204	0.99
9069at7088	Missing	Missing	Missing		7e-106	340	0.96
10057at7088	Missing	Missing	Missing		1e-121	374	0.94
10255at7088	Missing	Missing	Missing		2e-54	153	0.78
10462at7088	Missing	Missing	Missing		3e-43	162	0.94
12406at7088	Missing	Missing	Missing		5e-80	265	0.96
12894at7088	Missing	Missing	Missing		2e-30	121	0.88
14139at7088	Missing	Missing	Missing		3e-29	98.2	1
14296at7088	Missing	Missing	Missing		9e-06	47.4	0
14336at7088	Missing	Missing	Missing		3e-29	117	1
* Using BUSCO 4.0.5 and the Lepidoptera_odb10 (n=5286) gene set.
† E-value and bitscore correspond to the best TBLASTn hit against the DpMex_v1 assembly. The global query coverage was calculated as the sum of the lengths of all hits showing an E-value <10-5 and no further apart from 6.29 kb relative to the adjacent ones. Potential overlaps among hits dimmed as suitable were taken into account.
