# Supplementary material for: A de novo transcriptional atlas in Danaus plexippus reveals variability in dosage compensation across tissues
Source: Commun Biol. 2021 Jun 25;4:791. doi: 10.1038/s42003-021-02335-3 (PMC8233437; doi:10.1038/s42003-021-02335-3)
Supplement: Supplementary file 5 — Supplementary Data 3 [file 42003_2021_2335_MOESM5_ESM.xlsx]

## Sheet: Sheet1
Supplementary Data 3. Salient features of the constituent contigs of the genome assembly DpMex_v1 of D. plexippus
D. plexippus					Genes
Chromosome	Scaffold	Contig	Length (Mb)	Percentage Masked	Coding	lncRNA	Gene Density	M. cinxia Chromosome	1-to-1 Orthologs	Log2(male/female)
1	mxdp_1	Sc0000000	16.343	0.116	1145	41	72.6	1 & 21	420	0.917
(anc-Z)			10.402	0.116	622	33	63	1	240	0.923
(neo-Z)			5.941	0.115	523	8	83.4	21	180	0.907
2	mxdp_4	Sc0000027	3.613	0.167	270	7	76.7	2	78	-0.007
2	mxdp_4	Sc0000048	2.193	0.089	202	7	95.3	2	88	0.01
2	mxdp_4	Sc0000054	1.792	0.089	123	5	71.4	2	52	0.003
2	mxdp_4	Sc0000060	1.144	0.116	93	3	83.9	2	30	0.025
2	mxdp_4	Sc0000058	1.356	0.111	79	0	58.3	2	21	0.027
3	mxdp_30	Sc0000032	3.347	0.16	290	5	88.1	3	99	-0.012
3	mxdp_34	Sc0000041	2.629	0.177	234	7	91.7	3	104	0.031
3	mxdp_25	Sc0000051	1.893	0.085	190	7	104.1	3	61	0.011
3	mxdp_25	Sc0000047	2.352	0.199	98	6	44.2	3	26	0.005
3	mxdp_25	Sc0000071	0.283	0.017	26	0	92	3	2	0.061
4	mxdp_9	Sc0000028	3.578	0.303	241	10	70.1	4	105	-0.011
4	mxdp_9	Sc0000045	2.386	0.128	145	5	62.9	4	54	0.014
4	mxdp_9	Sc0000044	2.407	0.143	136	6	59	4	44	0.01
4	mxdp_9	xfSc0000005	0.428	0.023	35	0	81.7	4	7	-0.019
4	mxdp_9	xfSc0000006	0.331	0.018	34	0	102.7	4	6	0.083
5	mxdp_10	Sc0000036	2.859	0.211	248	8	89.6	5	75	0.034
5	mxdp_10	Sc0000024	3.907	0.324	187	12	50.9	5	80	0.005
5	mxdp_10	Sc0000050	1.908	0.118	81	7	46.1	5	22	-0.006
5	mxdp_10	Sc0000069	0.345	0.022	17	0	49.2	5	4	0.027
6	mxdp_2	Sc0000002	7.574	0.441	585	18	79.6	6	178	-0.004
6	mxdp_2	Sc0000040	2.735	0.253	160	7	61.1	6	48	0.021
7	mxdp_14	Sc0000025	3.807	0.228	296	10	80.4	7	103	0.011
7	mxdp_14	Sc0000016	4.26	0.281	213	4	50.9	7	76	-0.001
8	mxdp_3	Sc0000006	5.816	0.518	370	15	66.2	8	116	-0.004
8	mxdp_3	Sc0000035	3.095	0.283	157	5	52.3	8	49	-0.001
8	mxdp_3	Sc0000057	1.39	0.116	86	3	64	8	21	0.008
9	mxdp_26	Sc0000014	4.409	0.197	365	11	85.3	9	153	0.017
9	mxdp_24	Sc0000020	3.941	0.222	296	11	77.9	9	106	0.017
9	mxdp_24	Sc0000063	1.027	0.047	50	1	49.6	9	3	0.033
10	mxdp_8	Sc0000021	3.93	0.224	243	11	64.6	10	80	-0.008
10	mxdp_8	Sc0000026	3.73	0.259	193	9	54.2	10	54	-0.015
10	mxdp_8	xfSc0000000	1.767	0.168	70	1	40.2	10	30	0.023
11	mxdp_7	Sc0000007	5.727	0.4	399	18	72.8	11	118	0.009
11	mxdp_7	Sc0000023	3.911	0.22	279	5	72.6	11	74	0.009
12	mxdp_13	Sc0000017	4.239	0.228	378	17	93.2	12	130	0.024
12	mxdp_13	Sc0000022	3.919	0.257	226	6	59.2	12	84	0.008
13	mxdp_15	Sc0000003	6.648	0.338	447	20	70.3	13	167	0.01
13	mxdp_15	xfSc0000002	1.017	0.043	89	3	90.5	13	28	0.062
13	mxdp_40	Sc0000064	0.843	0.145	41	1	49.8	13	8	0.038
14	mxdp_12	Sc0000013	4.806	0.335	242	3	51	14	64	-0.017
14	mxdp_12	Sc0000042	2.517	0.177	185	8	76.7	14	39	0.019
14	mxdp_12	Sc0000062	1.107	0.045	104	2	95.8	14	29	0.049
15	mxdp_6	Sc0000001	9.646	0.691	576	30	62.8	15	163	0.012
16	mxdp_23	Sc0000015	4.286	0.322	325	10	78.2	16	98	0.016
16	mxdp_23	xfSc0000003	0.712	0.058	94	5	139.1	16	17	-0.009
16	mxdp_31	Sc0000034	3.27	0.271	200	6	63	16	55	0.017
17	mxdp_5	Sc0000010	5.054	0.27	337	5	67.7	17	111	0.01
17	mxdp_5	Sc0000012	4.923	0.918	249	7	52	17	62	0.032
18	mxdp_20	Sc0000046	2.378	0.126	216	7	93.8	18	69	0.023
18	mxdp_20	Sc0000038	2.776	0.203	213	8	79.6	18	96	0.053
18	mxdp_20	xfSc0000009	0.289	0.02	12	1	45	NA	0	0.037
18	mxdp_35	Sc0000053	1.806	0.104	118	8	69.8	18	36	0.02
18	mxdp_35	xfSc0000012	0.226	0.031	14	1	66.4	18	3	0.099
18	mxdp_35	xfSc0000008	0.289	0.02	5	1	20.8	NA	0	-0.008
19	mxdp_11	Sc0000018	4.197	0.414	203	10	50.8	19	64	-0.017
19	mxdp_11	Sc0000029	3.502	0.333	181	8	54	19	42	0.041
19	mxdp_11	Sc0000059	1.278	0.138	63	3	51.6	19	24	0.039
20	mxdp_16	Sc0000004	6.635	0.5	426	13	66.2	20	137	0.027
20	mxdp_16	xfSc0000007	0.32	0.009	21	0	65.7	20	7	0.087
20	mxdp_16	xfSc0000036	0.004	0.002	0	0		NA	0	-0.051
21	mxdp_27	Sc0000033	3.304	0.333	131	5	41.2	22	38	-0.002
21	mxdp_27	xfSc0000004	0.562	0.061	30	2	56.9	22	3	0.032
21	mxdp_33	Sc0000039	2.77	0.236	148	4	54.9	22	41	0.014
22	mxdp_18	Sc0000005	6.26	0.486	375	23	63.6	23	125	0.043
23	mxdp_22	Sc0000009	5.063	0.36	265	17	55.7	24	60	0.042
24	mxdp_19	Sc0000008	5.287	0.417	379	6	72.8	25	106	0.043
24	mxdp_19	Sc0000065	0.731	0.076	39	4	58.8	25	6	0.028
25	mxdp_17	Sc0000019	4.111	0.307	196	15	51.3	26	75	0.018
25	mxdp_17	Sc0000043	2.511	0.21	134	3	54.6	26	13	0.013
25	mxdp_17	xpSc0000064	0.005	0.005	0	0		NA	0	0.271
26	mxdp_21	Sc0000011	5.018	0.419	271	15	57	27	62	0.036
26	mxdp_21	xpSc0000043	0.07	0.02	9	0	128.2	NA	0	0.113
27	mxdp_28	Sc0000049	1.916	0.112	176	9	96.6	28	47	0.026
27	mxdp_28	Sc0000056	1.749	0.108	151	5	89.2	28	35	0.051
28	mxdp_36	Sc0000052	1.888	0.244	211	13	118.7	29	45	0.104
28	mxdp_37	Sc0000055	1.76	0.114	156	11	94.9	29	35	0.073
28	mxdp_36	xfSc0000018	0.125	0.034	25	2	216.2		0	0.202
29	mxdp_29	Sc0000030	3.498	0.324	219	11	65.7	30	1	0.018
30	mxdp_32	Sc0000037	2.839	0.208	299	6	107.4	31	43	0.069
NA	mxdp_42	Sc0000067	0.585	0.352	2	1	5.1		NA	0.497
NA	mxdp_62	xfSc0000034	0.011	0.011	0	0			NA	0.298
NA	mxdp_57	xfSc0000024	0.094	0.002	14	1	159.8		NA	0.208
NA	mxdp_48	xfSc0000013	0.2	0.008	3	7	50.1		NA	0.103
NA	mxdp_56	xfSc0000021	0.117	0.001	20	2	187.5		NA	0.089
NA	mxdp_66	xfSc0000038	0.003	0.003	0	0			NA	0.084
NA	mxdp_45	xfSc0000010	0.233	0.131	12	4	68.7		NA	0.081
NA	mxdp_65	xpSc0000067	0.004	0.003	0	0			NA	0.069
NA	mxdp_64	xfSc0000037	0.004	0.004	0	0			NA	0.016
NA	mxdp_60	xfSc0000032	0.042	0.008	1	0	23.8	NA	NA	0.004
NA	mxdp_61	xfSc0000033	0.036	0.022	1	0	27.8		NA	0.003
NA	mxdp_55	xfSc0000019	0.124	0.002	23	2	201.1		NA	-0.009
NA	mxdp_63	xfSc0000035	0.006	0.006	0	0			NA	-0.065
NA	mxdp_50	xfSc0000015	0.149	0.002	31	2	222.2		NA	-0.071
NA	mxdp_53	xfSc0000017	0.131	0.002	27	2	220.7		NA	-0.139
NA	mxdp_39	Sc0000061	1.138	0.678	20	2	19.3		NA	-0.328
NA	mxdp_47	xpSc0000039	0.214	0.105	5	0	23.4		NA	-0.405
NA	mxdp_49	xpSc0000040	0.176	0.114	0	0			NA	-0.464
NA	mxdp_38	xfSc0000001	1.294	0.846	15	3	13.9		NA	-0.721
NA	mxdp_46	xfSc0000011	0.232	0.155	2	0	8.6		NA	-1.3
NA	mxdp_44	Sc0000070	0.313	0.222	0	0			NA	-1.492
NA	mxdp_41	Sc0000066	0.588	0.386	4	0	6.8		NA	-1.664
NA	mxdp_51	xfSc0000016	0.144	0.095	0	0			NA	-1.86
NA	mxdp_52	Sc0000072	0.143	0.119	0	0			NA	-1.957
NA	mxdp_54	xpSc0000041	0.131	0.094	0	0			NA	-2.677
NA	mxdp_43	Sc0000068	0.523	0.379	0	0			NA	-2.776
NA	mxdp_58	xfSc0000025	0.091	0.056	0	0			NA	-3.061
NA	mxdp_59	xpSc0000042	0.073	0.059	0	0			NA	-3.702
