# Supplementary material for: A de novo transcriptional atlas in Danaus plexippus reveals variability in dosage compensation across tissues
Source: Commun Biol. 2021 Jun 25;4:791. doi: 10.1038/s42003-021-02335-3 (PMC8233437; doi:10.1038/s42003-021-02335-3)
Supplement: Supplementary file 6 — Supplementary Data 4 [file 42003_2021_2335_MOESM6_ESM.xlsx]

## Sheet: Sheet1
Supplementary Data 4. Coverage and mapping statistics for 80 D. plexippus DNA-sequencing samples assessed in this study
Run	Sample	avgMedianCov	map_pct_mx	map_pct_dpv3	proper_pct_mx	proper_pct_dpv3
SRR1548504	Plex_MA_HI004_M	19.48	97.91	98.41	92.12	91.95
SRR1548506	Plex_MA_HI012_F	17.13	97.66	98.76	85.08	85.12
SRR1548571	Plex_MA_HI023_M	10.14	99.16	99.21	98.19	97.68
SRR1548572	Plex_NJ_1_F	10.83	93.92	97.62	91.18	91.71
SRR1548573	Plex_NJ_116_M	11.74	76.6	87.11	69.01	77.75
SRR1548574	Plex_NJ_203_F	11.05	91.69	98.4	88.78	92.58
SRR1548575	Plex_MA_HI032_M	8.36	97.88	98.36	95.63	93.83
SRR1548576	Plex_MA_HI033_F	7.95	96.58	98.39	94.31	93.09
SRR1548577	Plex_MA_HI034_M	1.5	70.61	70.87	54.77	53.21
SRR1548578	Plex_MA_HI035_F	24.6	80.19	81.46	77.91	76.71
SRR1549524	Plex_FLn_StM109_M	14.85	93.98	93.63	91.33	88.4
SRR1549525	Plex_FLn_StM122_F	14.63	98.64	98.25	95.82	92.46
SRR1549526	Plex_FLn_StM123_F	19.04	96.76	97.81	83.73	83.13
SRR1549527	Plex_TX_T11_F	11.97	97.41	98.36	94.97	93.19
SRR1549528	Plex_TX_T14_M	10.92	97.49	98.23	95.09	93.63
SRR1549529	Plex_TX_T9_M	9.13	87.33	88.35	84.82	83.62
SRR1549530	Plex_ESP_28_M	9.95	97.04	97.78	94.48	92.84
SRR1549531	Plex_ESP_29_F	15.75	97.03	98.45	93.91	92.42
SRR1549532	Plex_ESP_30_M	17.8	98.5	98.45	95.92	93.3
SRR1549537	Plex_WSM_M36_M	40.93	99.1	98.22	96.34	92.86
SRR1549538	Plex_WSM_M37_F	1.5	59.6	59.45	41.81	44.49
SRR1551989	Plex_WSM_M38_F	24.49	98.76	98.31	96.16	92.66
SRR1551990	Plex_PRT_P10_F	13.71	85.27	85.13	82.32	79.82
SRR1551991	Plex_PRT_P17_M	6.26	82.06	82.24	62.09	65.07
SRR1551992	Plex_PRT_P18_M	25.21	98.7	98.49	95.8	93.15
SRR1551993	Plex_AUS_99_F	7.19	98.92	98.49	97	95.78
SRR1551994	Plex_BLZ_4_M	6.26	74.78	76.52	73.67	74.58
SRR1551995	Plex_CA_SB146_M	9.38	97.07	98.97	85.8	86.95
SRR1551996	Plex_CRC_81_F	10.79	97.53	98.78	96.07	96.24
SRR1551997	Plex_HI_KBH002_M	6.82	96.3	96.93	95.12	95.02
SRR1551998	Plex_FLs_MIA126_F	11.03	97.38	96.96	95.95	94.42
SRR1551999	Plex_NZL_3_F	8.85	98.33	97.78	97.08	95.63
SRR1552000	Plex_PRI_81_F	9.17	99.05	99.04	97.9	97.08
SRR1552001	Plex_FLn_StM105_M	6.51	95.04	98.67	64.98	68.28
SRR1552002	Plex_NCL_M122_M	10.98	98.3	97.99	95.42	92.83
SRR1552004	Plex_NCL_M128_M	8.02	54.84	54.91	52.88	51.56
SRR1552005	Plex_MAR_M034_M	11.7	97.74	98.39	91.43	89.42
SRR1552006	Plex_MAR_M08_M	9.05	98.44	98.44	95.21	92.35
SRR1552007	Plex_MAR_M09_F	8.9	98.02	98.46	95.34	92.93
SRR1552102	Plex_ABW_B10_F	21.75	97.99	97.24	94.57	91.21
SRR1552103	Plex_ABW_B5_F	22.29	98.74	98.08	95.01	91.82
SRR1552104	Plex_ABW_SF6_M	3.36	72.26	72.55	61.65	60.35
SRR1552106	Plex_BMU_10_M	6.22	74.41	86.21	66.39	77.5
SRR1552107	Plex_BMU_11_F	11.17	98.58	97.93	93.25	89.82
SRR1552108	Plex_BMU_20_F	11.29	86.4	85.86	82.92	79.79
SRR1552110	Plex_FJI_M111_F	2.37	72.11	72.09	58.64	56.44
SRR1552111	Plex_FJI_M81_M	17.48	99.29	98.35	96.9	93.57
SRR1552113	Plex_FJI_M82_M	13.86	99.3	98.41	96.45	93.02
SRR1552204	Plex_MEX_M123_F	1.1	6.35	6.35	6.13	5.93
SRR1552204	Plex_MEX_1527_F	8.61	97.54	98.38	95.09	93.11
SRR1552205	Plex_MEX_1742_F	12.61	95.98	97.11	81.45	81.52
SRR1552206	Plex_MEX_536_M	10.77	98.06	98.61	95.44	93.72
SRR1552207	Plex_MEX_915_F	10.97	97.69	98.47	95.25	93.39
SRR1552208	Plex_MEX_919_M	11.96	98.62	98.59	96.25	94
SRR1552209	Plex_MEX_986_M	10.54	97.14	98.02	94.54	93.18
SRR1552211	Plex_FLs_MIA16_M	13.46	97.54	97.89	93.96	91.69
SRR1552213	Plex_FLs_MIA2514_M	9.14	95.64	98.34	93	92.99
SRR1552214	Plex_FLs_MIA40_F	15.63	70.04	70.86	67.58	66.06
SRR1552216	Plex_FLs_MIA454_F	15.51	98.56	98.23	96.15	92.87
SRR1552222	Plex_FLn_StM146_M	20.59	97.77	98.65	94.55	94.33
SRR1552223	Plex_FLn_StM163_F	7.17	71.13	71.28	70.13	69.47
SRR1552224	Plex_CA_W37_F	9.1	53.54	54.53	52.38	52.7
SRR1552225	Plex_CA_W48_F	11.6	98.51	99.02	97.29	96.96
SRR1552226	Plex_FLs_MIA11_F	13.44	99.1	98.82	96.85	95.58
SRR1552227	Plex_FLs_MIA122_M	12.87	94.32	94.69	92.96	92.57
SRR1552228	Plex_BLZ_25_M	6.51	94.85	94.41	93.65	92.46
SRR1552229	Plex_BLZ_81_F	8.11	93.47	93	92.34	91
SRR1552230	Plex_CRC_23_M	17.24	97.22	98.83	95.69	96.27
SRR1552231	Plex_CRC_25_F	10.2	97.86	98.92	96.56	96.64
SRR1552232	Plex_HI_HJ8_M	9.62	98.22	98.63	93.22	93.06
SRR1552233	Plex_HI_HQ3_F	17.81	95.32	96.76	93.55	93.81
SRR1552234	Plex_AUS_18_F	11.82	98.92	98.8	97.33	96.15
SRR1552235	Plex_AUS_87_M	15.78	98.84	98.8	97.23	96.14
SRR1552236	Plex_NZL_16_M	12.9	99.61	99.11	98.58	97.42
SRR1552237	Plex_NZL_4_F	15.78	93.07	92.49	91.76	90.31
SRR1552310	Plex_ECU_88_M	15.07	97.14	97.32	95.29	94.71
SRR1552311	Plex_ECU_89_F	13.82	98.02	98.13	96.46	95.66
SRR1552312	Plex_ECU_95_F	8.71	96.47	96.52	95.21	94.46
SRR1552313	Plex_PRI_120_F	12.67	99.15	99.07	97.9	97.05
SRR1552314	Plex_PRI_131_M	8.99	98.61	98.9	97.03	96.36
avgMedianCov, average of median coverage of DpMex_v1 contigs.
map_pct_mx, percentage of trimmed reads that aligned to DpMex_v1 assembly.
map_pct_dpv3, percentage of trimmed reads that aligned to Dpv3 assembly.
proper_pct_mx is percentage of aligned pairs that were properly paired in the alignment against DpMex_v1 assembly.
proper_pct_dpv3, percentage of aligned pairs that were properly paired in the alignment against Dpv3 assembly.
