# Supplementary material for: A de novo transcriptional atlas in Danaus plexippus reveals variability in dosage compensation across tissues
Source: Commun Biol. 2021 Jun 25;4:791. doi: 10.1038/s42003-021-02335-3 (PMC8233437; doi:10.1038/s42003-021-02335-3)
Supplement: Supplementary file 7 — Supplementary Data 5 [file 42003_2021_2335_MOESM7_ESM.xlsx]

## Sheet: Sheet1
Supplementary Data 5. Salient features of the libraries sequenced to construct the transcriptome atlas of D. plexippus
								Mapping Trends
Sample	Stage	Sample_description	Library_type	Sequencing_facility		Total_PE_reads		Uniquely_mapped	Multi_mapped	Total_mapped	Unmapped	Assigned	Introns	Ribosomal_RNA	Transfer_RNA	Retained
L1_1	Larva	larva instar 1 replicate1	Stranded RNA-Seq 2x76	Langebio		23252814		16393053	5217690	21610743	1642071	20168840	361576	3717374	30	16089929
L1_2	Larva	larva instar 1 replicate2	Stranded RNA-Seq 2x76	Langebio		20004015		12477487	5888196	18365683	1638332	16899533	361206	4701945	24	11836441
L3_1	Larva	larva instar 3 replicate1	Stranded RNA-Seq 2x76	Langebio		27341317		10806486	13356082	24162568	3178749	22382370	313306	11652732	15	10416383
L3_2	Larva	larva instar 3 replicate2	Stranded RNA-Seq 2x76	Langebio		18593700		6238219	9368339	15606558	2987142	14396273	213926	8379858	18	5802536
L5_1	Larva	larva instar 5 replicate1	Stranded RNA-Seq 2x76	Langebio		18192180		2598017	12539084	15137101	3055079	13856371	187111	11453848	10	2215512
L5_2	Larva	larva instar 5 replicate2	Stranded RNA-Seq 2x76	Langebio		25084679		4895682	16715484	21611166	3473513	19844344	265120	15031583	17	4547744
Lpool_1	Larva	larva pool replicate1	Ribodepleted Stranded RNA-Seq 2x100	UCI		46096783		21630407	21011689	42642096	3454687	34870647	1722754	16296537	325	16853965
Lpool_2	Larva	larva pool replicate2	Ribodepleted Stranded RNA-Seq 2x100	UCI		35494847		17332512	15161734	32494246	3000601	26908788	1264699	11963191	237	13682405
P1_1	Pupa	pupa day 1 replicate1	Stranded RNA-Seq 2x76	Langebio		20425265		9010107	9309573	18319680	2105585	16714243	360681	7973316	38	8380276
P1_2	Pupa	pupa day 1 replicate2	Stranded RNA-Seq 2x76	Langebio		20086665		8469656	7808981	16278637	3808028	14819785	358863	6626451	30	7834518
P3_1	Pupa	pupa day 3 replicate1	Stranded RNA-Seq 2x76	Langebio		14415543		7268318	4064779	11333097	3082446	10243025	254328	3505001	18	6483766
P3_2	Pupa	pupa day 3 replicate2	Stranded RNA-Seq 2x76	Langebio		22357257		11387272	8666012	20053284	2303973	18071632	440077	7650813	22	9980867
P5_1	Pupa	pupa day 5 replicate1	Stranded RNA-Seq 2x76	Langebio		17974510		11198846	5376322	16575168	1399342	15225380	322604	4590050	14	10312808
P5_2	Pupa	pupa day 5 replicate2	Stranded RNA-Seq 2x76	Langebio		27525738		16549532	8550788	25100320	2425418	22911753	543758	7417585	42	14950593
P7_1	Pupa	pupa day 7 replicate1	Stranded RNA-Seq 2x76	Langebio		20744075		10680553	7474310	18154863	2589212	16792418	339970	6545024	21	9907506
P7_2	Pupa	pupa day 7 replicate2	Stranded RNA-Seq 2x76	Langebio		18183351		9139281	6524759	15664040	2519311	14424231	310353	5756383	7	8357587
P9_1	Pupa	pupa day 9 replicate1	Stranded RNA-Seq 2x76	Langebio		21812495		7201513	11879370	19080883	2731612	17619289	278454	10764011	15	6576897
P9_2	Pupa	pupa day 9 replicate2	Stranded RNA-Seq 2x76	Langebio		28137102		15475296	7156564	22631860	5505242	20624174	548507	5902527	49	14173482
Ppool_1	Pupa	pupa pool replicate1	Ribodepleted Stranded RNA-Seq 2x100	UCI		40129161		17478695	18890757	36369452	3759709	30132009	1342522	16673363	185	12117325
Ppool_2	Pupa	pupa pool replicate2	Ribodepleted Stranded RNA-Seq 2x100	UCI		38489337		15689023	19450707	35139730	3349607	29076246	1178144	16999146	126	10900154
FT_1	Adult	female thorax replicate1	Stranded RNA-Seq 2x76	Langebio		19158061		10763875	6588348	17352223	1805838	15793835	422199	5445629	30	9926143
FT_2	Adult	female thorax replicate2	Stranded RNA-Seq 2x76	Langebio		22083700		14752687	5269590	20022277	2061423	18334532	457882	4224406	34	13652378
MT_1	Adult	male thorax replicate1	Stranded RNA-Seq 2x76	Langebio		22024886		14170800	5977698	20148498	1876388	18139672	516505	5009306	24	12614030
MT_2	Adult	male thorax replicate2	Stranded RNA-Seq 2x76	Langebio		19597924		14743733	3489295	18233028	1364896	16503730	482033	2601508	34	13420310
FH_1	Adult	female head replicate1	Stranded RNA-Seq 2x76	Langebio		20727055		11102649	7136887	18239536	2487519	16698860	348482	6197408	10	10153017
FH_2	Adult	female head replicate2	Stranded RNA-Seq 2x76	Langebio		25049351		16003328	5867380	21870708	3178643	20151660	565004	4862489	15	14724279
MH_1	Adult	male head replicate1	Stranded RNA-Seq 2x76	Langebio		20668044		10677441	7176666	17854107	2813937	16475961	345269	6331258	14	9799470
MH_2	Adult	male head replicate2	Stranded RNA-Seq 2x76	Langebio		17802346		10974197	4797589	15771786	2030560	14607909	320370	4068537	14	10219071
FA_1	Adult	female abdomen replicate1	Stranded RNA-Seq 2x76	Langebio		16507985		4964218	9236274	14200492	2307493	12954412	218615	8381212	13	4354621
FA_2	Adult	female abdomen replicate2	Stranded RNA-Seq 2x76	Langebio		17657883		7538086	7353887	14891973	2765910	13576603	267980	6562108	12	6746574
MA_1	Adult	male abdomen replicate1	Stranded RNA-Seq 2x76	Langebio		17811984		2841545	11391257	14232802	3579182	12994093	174111	10485735	7	2334251
MA_2	Adult	male abdomen replicate2	Stranded RNA-Seq 2x76	Langebio		16744918		4867771	9107206	13974977	2769941	12779152	220523	8177840	17	4380828
Fpool_1	Adult	female pool replicate1	Ribodepleted Stranded RNA-Seq 2x100	UCI		50162219		25742995	15356919	41099914	9062305	33166146	1846626	12786854	273	18534150
Fpool_2	Adult	female pool replicate2	Ribodepleted Stranded RNA-Seq 2x100	UCI		41001633		19571570	14112695	33684265	7317368	27097797	1458985	11990530	178	13649671
Mpool_1	Adult	male pool replicate1	Ribodepleted Stranded RNA-Seq 2x100	UCI		46309940		28517940	11489699	40007639	6302301	31705889	1742536	9584000	255	20380205
Mpool_2	Adult	male pool replicate2	Ribodepleted Stranded RNA-Seq 2x100	UCI		48929628		27234892	15036256	42271148	6658480	34151617	1916664	12689140	259	19548121
