# Supplementary material for: A de novo transcriptional atlas in Danaus plexippus reveals variability in dosage compensation across tissues
Source: Commun Biol. 2021 Jun 25;4:791. doi: 10.1038/s42003-021-02335-3 (PMC8233437; doi:10.1038/s42003-021-02335-3)
Supplement: Supplementary file 8 — Supplementary Data 6 [file 42003_2021_2335_MOESM8_ESM.xlsx]

## Sheet: Supp Data 1
Supplementary Data 6. Per-gene expression levels across the sequenced libraries used to construct the transcriptome atlas
	log2CPM																																				log2FPKM
Gene	L1_1	L1_2	L3_1	L3_2	L5_1	L5_2	Lpool_1	Lpool_2	P1_1	P1_2	P3_1	P3_2	P5_1	P5_2	P7_1	P7_2	P9_1	P9_2	Ppool_1	Ppool_2	FT_1	FT_2	MT_1	MT_2	FH_1	FH_2	MH_1	MH_2	FA_1	FA_2	MA_1	MA_2	Fpool_1	Fpool_2	Mpool_1	Mpool_2	L1_1	L1_2	L3_1	L3_2	L5_1	L5_2	Lpool_1	Lpool_2	P1_1	P1_2	P3_1	P3_2	P5_1
FUN_000001	3.44889	3.69907	4.33698	4.35896	4.48149	3.86168	3.28624	3.68327	4.91042	3.98337	5.06302	4.45429	5.0567	4.3944	4.82462	4.87592	5.0576	4.01023	3.98422	4.34134	3.93736	3.86505	6.17544	6.00273	3.88151	3.50585	4.02113	3.67885	3.67586	3.88494	3.49432	3.323	3.27764	3.24259	4.57685	4.60589	2.12927	2.37945	3.01736	3.03934	3.16187	2.54207	1.96662	2.36365	3.5908	2.66375	3.7434	3.13467	3.73708
FUN_000002	7.55048	7.52869	6.68411	7.06126	7.1394	7.12057	7.29454	7.06243	5.11508	5.38077	6.49535	6.50832	6.38141	6.76119	6.40877	6.07247	6.40914	6.44877	4.8695	5.03779	6.56474	6.38762	5.97335	6.21014	6.86651	7.17427	6.86088	6.82916	6.00535	6.07484	6.10134	6.3292	5.65098	5.39262	5.24419	5.10254	5.67667	5.65487	4.81029	5.18744	5.26558	5.24676	5.42073	5.18862	3.24127	3.50696	4.62154	4.63451	4.50759
FUN_000003	-2.52061	-2.52061	-2.52061	-1.39676	2.43015	-2.52061	-2.52061	-1.42157	3.17463	-2.52061	3.17565	-2.52061	3.1533	-2.52061	2.22784	3.10299	2.45284	-2.52061	0.263768	2.94344	-2.52061	-2.0762	4.37219	3.33457	-2.52061	-2.52061	-2.52061	-2.52061	-2.52061	-2.52061	-2.52061	-2.52061	-2.52061	-2.52061	2.91201	2.56265	-2.82278	-2.82278	-2.82278	-1.69893	2.12797	-2.82278	-2.82278	-1.72374	2.87246	-2.82278	2.87348	-2.82278	2.85112
FUN_000004	4.32282	4.25067	4.82215	5.09101	4.20379	4.26184	3.35979	3.49236	4.40013	4.16386	4.95636	4.65098	4.77966	4.60944	4.61049	4.85428	4.78786	4.53286	3.84947	3.76768	4.10546	4.20212	4.28749	4.10255	4.03648	4.65895	4.7974	4.44059	4.60604	5.01998	4.85141	4.90194	3.38865	3.29815	3.94823	3.58138	5.28579	5.21364	5.78512	6.05398	5.16676	5.22481	4.32276	4.45533	5.3631	5.12683	5.91933	5.61395	5.74263
FUN_000005	3.99533	3.91235	4.13067	3.98123	3.79329	4.35413	3.96827	3.8452	4.31208	4.68314	4.60743	4.4277	4.35945	4.27591	4.35187	4.42572	4.32566	4.16147	4.12347	4.4311	4.16204	4.35621	4.60002	4.60106	3.68127	4.46773	4.34915	4.49341	4.4511	4.66692	4.35412	4.76636	4.06736	4.31641	4.11828	4.10065	2.91468	2.83169	3.05001	2.90057	2.71264	3.27347	2.88761	2.76455	3.23142	3.60249	3.52677	3.34705	3.27879
FUN_000006	-0.607251	-0.302301	-1.00745	-2.52061	1.47606	-0.744896	-2.11426	-0.145497	3.37625	-0.251708	3.84516	-0.036837	3.80339	0.970938	3.73374	3.60875	4.32566	-0.497043	1.45424	3.28044	-0.534063	-0.01222	5.37298	4.24423	-0.617533	-0.14238	0.789632	0.19662	0.001296	0.098577	-0.844625	-0.686795	-1.52849	-0.301613	3.63124	3.36833	-2.44882	-2.14387	-2.84903	-4.36217	-0.365512	-2.58647	-3.95583	-1.98707	1.53468	-2.09328	2.00359	-1.87841	1.96182
FUN_000008	4.45556	4.68042	4.47615	4.77093	4.71426	5.1732	5.25826	5.68163	4.34942	4.13682	5.00854	4.82065	4.56206	4.68293	5.02887	4.21258	5.19814	4.337	5.40976	7.03204	4.1481	4.36063	4.01048	4.24423	4.37207	5.03976	5.44373	5.47737	4.1985	4.87641	5.63017	4.43486	4.23851	4.30095	7.14432	6.77499	3.49654	3.7214	3.51712	3.8119	3.75524	4.21417	4.29923	4.7226	3.3904	3.17779	4.04951	3.86162	3.60304
FUN_000009	3.89202	3.92752	3.93119	5.42361	3.11253	2.79355	4.46326	4.05553	5.15781	4.9549	5.18895	5.09858	4.60718	5.01148	4.75136	4.54537	4.64235	4.61379	4.80476	4.87318	4.46156	4.68717	5.14052	5.15226	2.37523	3.79374	3.44389	3.54513	4.02623	4.53765	4.24191	3.89957	4.2966	4.40945	4.35134	4.5485	2.41228	2.44777	2.45144	3.94386	1.63278	1.3138	2.98351	2.57579	3.67806	3.47516	3.7092	3.61883	3.12743
FUN_000010	4.96851	4.88855	6.11539	6.54018	5.17108	4.38363	5.26678	5.43846	6.77147	6.17118	6.36299	5.55882	6.28579	5.45286	6.37607	6.49243	6.67007	5.00641	5.41844	6.15745	6.01029	6.12193	7.50391	7.53846	4.45294	5.54836	5.3182	5.29894	4.35238	4.9678	4.45823	4.59017	5.21184	5.30622	6.43355	6.35204	3.90708	3.82712	5.05396	5.47875	4.10965	3.3222	4.20535	4.37703	5.71004	5.10975	5.30156	4.49739	5.22436
FUN_000011	2.86179	3.25783	0.051041	-0.338602	0.563718	-2.52061	1.18394	1.19995	0.400789	0.590275	1.35411	0.715358	1.10023	0.923213	1.1235	0.571549	0.389708	0.900089	-1.21473	-0.410063	-0.726065	-2.0762	0.571822	-0.992689	-0.167244	-0.520871	-2.52061	-2.52061	3.65234	3.10877	3.22594	3.41655	0.465561	1.13203	0.883833	1.10189	0.623306	1.01935	-2.18744	-2.57708	-1.67476	-4.75909	-1.05454	-1.03853	-1.83769	-1.64821	-0.88437	-1.52312	-1.13825
FUN_000012	-2.52061	-1.97792	-2.52061	-2.52061	-2.52061	-2.52061	-1.79757	-2.0552	2.0472	-0.251708	1.77145	-0.977611	3.19822	-1.21964	3.45923	3.30798	2.05303	-2.52061	1.27464	2.38807	-2.52061	-2.52061	5.11617	5.16815	-1.27569	-2.52061	-0.530341	-1.57249	-2.52061	0.407999	-0.844625	-1.33006	-1.07122	-2.13695	3.39195	4.18418	-4.54422	-4.00153	-4.54422	-4.54422	-4.54422	-4.54422	-3.82118	-4.07881	0.023593	-2.27532	-0.252164	-3.00122	1.17461
FUN_000013	4.73471	4.55416	4.62212	5.51072	5.61668	5.65663	3.92045	3.89752	4.83343	4.57985	4.4961	4.65481	4.88416	4.78324	4.97931	4.92347	5.2493	5.58743	3.6128	4.01994	5.01994	4.86576	5.26143	5.11993	5.24405	4.70594	4.95029	5.18152	4.51769	4.22832	4.35412	4.61669	3.39457	3.31365	3.56488	3.91753	4.22477	4.04421	4.11217	5.00078	5.10673	5.14668	3.4105	3.38757	4.32348	4.0699	3.98615	4.14486	4.37421
FUN_000014	5.12478	4.96407	3.83646	3.20427	6.01597	5.27114	4.96546	5.0009	4.2892	4.57985	5.08748	4.84094	4.59603	4.57897	4.41424	4.56549	4.10536	3.80495	3.27321	3.4427	6.00837	6.085	5.96124	6.32565	3.85795	3.826	4.27387	4.36323	6.24826	6.25739	6.03554	6.74144	5.04862	5.23479	4.86301	5.08091	2.7471	2.58639	1.45878	0.826589	3.63829	2.89346	2.58778	2.62322	1.91152	2.20217	2.7098	2.46326	2.21835
FUN_000015	0.634051	-0.61753	-1.35954	-0.00532	0.563718	-2.52061	0.949948	0.765714	-0.146377	-0.072725	0.681265	1.03009	0.026292	-0.089832	-1.41613	0.341959	-0.102359	-0.173557	-0.838699	-0.555756	1.04789	1.70259	1.14279	1.18599	-0.617533	-0.520871	-1.52709	-0.023191	1.16404	1.58095	0.769444	1.81823	0.674746	0.985001	0.406433	0.538513	2.08414	0.832555	0.09054	1.44477	2.0138	-1.07052	2.40003	2.2158	1.30371	1.37736	2.13135	2.48017	1.47638
FUN_000020	0.097261	-0.451323	-0.488312	-2.52061	-2.52061	0.898429	-0.134002	0.380884	-0.524582	-0.979698	0.172641	-0.368365	-1.13402	-1.72819	-1.86515	-0.090012	-1.45966	-1.1798	-0.411989	-1.35424	0.370722	0.69622	0.506697	0.439402	-0.617533	-1.84267	-2.52061	-0.599156	0.27209	0.976117	0.402752	0.599468	0.635265	0.366421	0.559676	1.0002	2.12053	1.57195	1.53496	-0.497335	-0.497335	2.9217	1.88927	2.40415	1.49869	1.04357	2.19591	1.65491	0.889248
FUN_000021	2.94157	2.89076	4.67174	4.26955	5.00529	6.71342	3.95778	3.74882	5.39059	5.33789	3.50114	2.70304	2.53649	2.87138	2.58189	2.98842	3.91932	3.09504	3.40135	3.68089	4.83657	4.44633	4.97884	5.23003	4.61633	3.50585	4.0515	3.71488	4.90366	4.9678	5.01397	5.37568	4.07107	3.83218	4.22526	4.50276	1.74559	1.69478	3.47577	3.07357	3.80931	5.51744	2.7618	2.55284	4.19461	4.14191	2.30516	1.50706	1.34051
FUN_000022	2.41696	2.96616	3.10035	2.40928	1.7798	1.19313	2.20052	2.65031	3.12381	2.27312	3.52522	2.49684	3.32515	2.00039	3.63245	3.65956	3.55117	2.18194	2.33611	2.90218	2.85417	3.18613	4.23316	3.93926	0.884068	2.75703	3.05163	2.50609	3.3933	4.05019	3.5891	3.8557	3.00307	2.8011	3.80993	3.60323	2.42274	2.97194	3.10613	2.41506	1.78558	1.19891	2.2063	2.6561	3.12959	2.27891	3.531	2.50263	3.33093
FUN_000023	-1.39245	-0.805409	-1.00745	-1.39676	-0.275486	-2.52061	1.53387	1.49982	-0.524582	-0.072725	0.289722	-0.139109	0.660964	0.004914	-0.034958	0.068788	-0.854937	-0.690801	1.58338	1.64992	-1.20943	-0.316602	-0.516384	-0.267409	-1.27569	-2.52061	-1.52709	-0.28262	0.001296	-0.840471	0.769444	0.369245	1.97207	2.38344	1.52858	1.85086	-0.395334	0.191709	-0.010337	-0.399638	0.721631	-1.52349	2.53098	2.49694	0.472536	0.924392	1.28684	0.858009	1.65808
FUN_000024	5.29644	5.80848	5.38754	5.39571	5.22237	4.99355	7.05785	6.88187	5.76136	6.0338	6.49535	6.42565	6.31328	5.98306	5.96378	6.10721	5.77833	5.92849	6.81618	6.94415	5.55689	5.7763	5.70417	5.52564	4.64415	5.08933	5.33064	5.04664	6.58901	6.72382	6.66618	6.34911	7.12537	7.4634	7.25823	7.27052	1.76549	2.27753	1.85659	1.86476	1.69142	1.46261	3.5269	3.35093	2.23041	2.50285	2.96441	2.89471	2.78233
FUN_000025	3.24388	2.95139	1.21948	1.60949	4.20379	5.39218	2.9894	2.79524	-1.03859	-1.33589	0.172641	-2.52061	-2.52061	-2.52061	-0.034958	0.068788	1.04779	-0.914679	-2.06845	-0.044746	-1.52956	-0.858611	1.76086	-0.657791	-2.52061	-1.84267	-0.209064	-0.28262	-1.39241	-0.295856	-2.52061	-2.52061	-1.20815	-1.83419	0.279774	-1.48653	4.13285	3.84036	2.10845	2.49846	5.09276	6.28115	3.87837	3.68421	-0.149617	-0.446923	1.06161	-1.63164	-1.63164
FUN_000027	5.79049	5.85881	5.02191	5.58054	7.53383	7.25033	5.53014	5.43182	1.7223	1.50426	1.73061	2.08528	3.78388	2.50064	5.76009	4.41836	7.69279	8.54585	5.89505	5.0723	4.84523	5.24874	4.47366	4.15666	3.44868	3.45174	2.82427	4.22012	3.0049	2.6307	3.54249	3.8557	3.35258	3.78851	2.82397	3.30043	4.47087	4.53919	3.70229	4.26092	6.21421	5.93071	4.21052	4.11221	0.402679	0.184645	0.41099	0.765664	2.46426
FUN_000029	3.6122	3.51044	0.323598	0.689618	4.15183	5.223	4.39492	4.32276	-0.524582	-1.33589	-1.89135	-1.70045	-2.52061	-2.52061	0.562844	-0.472182	1.8407	-0.035488	-0.838699	-0.900448	-0.947599	-0.858611	-0.816269	-1.19467	-1.27569	-2.52061	-2.52061	-1.57249	-1.39241	-0.085201	-0.090125	-0.686795	-0.946171	-0.8733	0.091491	-0.795881	3.42316	3.32141	0.134564	0.500584	3.96279	5.03397	4.20588	4.13372	-0.713616	-1.52493	-2.08038	-1.88949	-2.70964
FUN_000030	1.93547	1.71287	1.93986	1.01713	-0.275486	2.70285	0.563886	1.15767	1.62819	1.32422	2.21806	1.81138	2.28209	1.66536	1.52622	2.18495	1.98567	0.755388	0.263768	0.331844	1.63235	1.39295	2.01616	2.49148	3.09268	1.36659	2.05191	1.77121	2.03589	2.82573	2.36398	2.63419	0.95684	0.731859	0.406433	0.772406	3.71638	3.49378	3.72077	2.79803	1.50542	4.48376	2.34479	2.93858	3.4091	3.10513	3.99897	3.59229	4.063
FUN_000031	5.258	5.17581	5.10553	4.84501	4.60257	4.57477	4.67977	5.11577	5.17871	5.17909	5.49357	5.28044	5.68062	5.30708	5.34214	5.47408	5.54672	4.82341	4.38498	5.71855	4.77895	5.23194	5.39114	5.72325	3.94998	4.88504	5.52173	5.23834	5.56353	6.16515	5.96661	6.05147	3.9755	4.17516	5.79931	5.6212	3.72993	3.64774	3.57746	3.31694	3.0745	3.0467	3.1517	3.5877	3.65064	3.65102	3.9655	3.75237	4.15255
FUN_000032	2.01138	1.52617	1.72163	1.7918	-0.275486	-0.744896	1.56184	1.53328	0.282204	-0.072725	0.98891	0.232563	0.478772	-0.089832	0.352455	-0.090012	-1.45966	0.413479	0.33886	-0.044746	1.10672	1.75727	1.34261	1.41637	-0.617533	1.03978	1.63705	2.07833	1.71111	1.95907	1.69375	2.14418	2.06414	1.44497	1.98618	1.71303	3.57203	3.08681	3.28227	3.35244	1.28516	0.815747	3.12249	3.09392	1.84285	1.48792	2.54955	1.7932	2.03941
FUN_000034	7.40033	7.47871	7.43873	6.98841	6.37444	6.74785	6.83167	6.66227	5.42947	5.49874	6.45988	6.25847	6.3618	6.05817	6.26952	6.30567	5.54672	5.65782	5.17634	5.2825	6.75147	6.92196	6.66305	6.66129	6.63312	7.0213	7.11207	7.25644	7.67053	7.72699	7.37026	7.77012	6.73097	6.89468	6.75848	6.69283	6.18	6.25838	6.2184	5.76807	5.15412	5.52752	5.61134	5.44194	4.20914	4.27841	5.23954	5.03814	5.14147
FUN_000035	2.59198	2.6559	2.19871	2.09913	3.3151	2.39055	4.3026	4.16096	2.15237	2.30586	3.19078	3.15596	2.73246	2.66924	2.99851	2.57731	2.59523	2.53214	3.2636	3.50833	2.61168	2.83849	2.97274	3.04434	1.35718	2.01511	2.16734	2.33141	1.79941	2.09502	1.51216	2.21534	3.63372	3.58655	2.58597	3.35294	2.23246	2.29638	1.83919	1.73961	2.95558	2.03103	3.94308	3.80144	1.79285	1.94634	2.83126	2.79644	2.37294
FUN_000036	6.53638	6.76671	6.03235	5.94057	6.41909	6.50107	6.86011	6.57762	6.02869	6.22566	6.59541	6.50832	6.58681	6.49352	6.59977	6.28964	6.43146	6.23517	5.76665	5.68245	6.27043	6.7191	6.00021	6.02763	4.51452	5.85495	6.12107	5.76632	5.56353	5.77087	5.54997	5.99193	5.843	6.0057	5.63439	5.48313	4.41835	4.64868	3.91432	3.82254	4.30106	4.38304	4.74208	4.45959	3.91067	4.10763	4.47739	4.3903	4.46878
FUN_000037	-2.52061	-1.97792	-2.52061	-2.52061	3.4927	-2.52061	-1.53804	0.765714	4.46282	-2.52061	4.04992	-2.52061	4.53897	-2.52061	3.83853	4.18683	4.29816	-2.52061	1.52025	3.71306	-2.52061	-2.52061	5.29557	5.12537	-2.52061	-2.52061	-2.52061	-2.52061	-2.52061	-2.52061	-2.52061	-2.52061	-2.52061	-2.13695	3.62257	3.92448	-1.73224	-1.18955	-1.73224	-1.73224	4.28106	-1.73224	-0.749672	1.55408	5.25118	-1.73224	4.83828	-1.73224	5.32733
FUN_000038	-1.39245	-1.58449	-1.00745	-1.39676	4.64077	-2.52061	-1.31815	1.15767	5.02101	-2.52061	4.56159	-2.52061	4.80891	-2.07066	4.48697	4.44032	4.83647	-2.52061	2.03111	4.25658	-1.52956	-2.0762	5.73471	5.55616	-2.52061	-1.84267	-1.52709	-1.57249	-2.52061	-1.21626	-2.52061	-2.52061	-1.72001	-2.52061	4.09025	4.31435	0.022586	-0.169455	0.407583	0.018282	6.05581	-1.10557	0.096886	2.57271	6.43605	-1.10557	5.97663	-1.10557	6.22395
FUN_000039	5.09019	5.77532	1.57286	0.862645	1.7798	1.99141	4.20841	3.46661	0.79655	1.80836	1.84981	1.50725	2.51297	1.5125	1.79977	1.9602	1.67952	3.51024	1.42006	1.08821	0.986556	0.904372	2.50721	2.6203	-1.27569	2.66492	0.789632	1.62737	5.57608	5.38967	4.99679	4.69347	2.89021	3.88498	3.73144	3.55024	2.35858	3.0437	-1.15876	-1.86897	-0.951821	-0.740213	1.47679	0.734995	-1.93507	-0.923262	-0.881806	-1.22437	-0.218643
FUN_000041	0.097261	1.05959	-2.52061	-2.52061	-2.52061	-2.52061	-0.134002	-0.255456	-2.52061	-1.80991	-2.52061	-2.52061	-1.89937	-2.52061	-2.52061	-1.81812	-2.52061	-1.50485	-2.52061	-1.64905	-1.20943	-1.73693	-1.43016	-0.992689	-2.52061	-2.52061	-2.52061	-2.52061	-1.39241	0.540928	0.769444	0.095175	-0.946171	-0.503966	-0.012746	-0.087438	1.44466	2.40699	-1.17321	-1.17321	-1.17321	-1.17321	1.2134	1.09194	-1.17321	-0.462512	-1.17321	-1.17321	-0.551967
FUN_000042	6.29577	5.87063	6.12655	6.30169	5.70947	6.12675	5.34533	5.36372	6.59304	6.11456	5.68475	5.9152	5.85439	5.20351	5.64921	4.84881	5.0411	5.04584	5.03106	5.5684	6.16364	7.01886	6.33754	6.67062	6.89573	6.68703	6.9135	7.00135	6.36499	6.11804	6.20971	6.37265	5.58646	5.83909	5.86788	5.96358	5.73799	5.31285	5.56877	5.74391	5.15169	5.56897	4.78756	4.80594	6.03526	5.55678	5.12697	5.35743	5.29662
FUN_000043	2.36003	2.23593	4.29009	3.82264	3.40663	2.50233	2.43033	2.90154	4.67183	4.59317	4.46531	4.73289	4.03564	3.9702	5.00655	4.13391	4.72728	5.74664	4.17048	4.20096	5.40107	5.53552	5.92119	6.36984	3.35079	1.8986	1.63705	2.62449	5.9725	5.3358	5.34796	5.6886	4.93534	4.84481	5.06215	5.63717	2.69828	2.57418	4.62834	4.16089	3.74488	2.84058	2.76858	3.23979	5.01009	4.93142	4.80356	5.07114	4.37389
FUN_000044	4.92665	5.09413	5.38754	6.05647	5.45456	5.54358	5.8238	5.57524	6.28339	6.35251	5.70334	6.33318	5.94504	6.57396	5.89498	5.84444	5.86524	6.38871	6.7185	6.64187	6.60739	6.42505	5.99131	6.01743	5.89205	6.11856	5.81074	5.81694	6.77473	6.57479	6.23191	6.09458	6.81675	6.84757	6.62645	6.56177	2.40409	2.57157	2.86498	3.53391	2.932	3.02102	3.30125	3.05268	3.76083	3.82996	3.18078	3.81062	3.42248
FUN_000045	-2.04007	-2.52061	-2.52061	-1.39676	0.563718	-0.744896	-2.52061	-1.42157	1.57874	-0.251708	1.55461	-2.05301	1.86574	-2.07066	1.52622	1.42688	1.67952	-1.92512	0.543195	1.83669	-2.52061	-2.52061	3.58297	2.70989	-1.27569	-2.52061	-2.52061	-1.00525	-2.52061	-2.52061	-2.52061	-1.33006	-1.20815	-1.83419	2.45532	2.3824	-0.907174	-1.38771	-1.38771	-0.263861	1.69661	0.387999	-1.38771	-0.288676	2.71163	0.881186	2.6875	-0.920121	2.99863
FUN_000046	7.5361	6.42706	6.79882	7.08983	8.95119	6.80891	6.56159	7.61636	6.52775	6.3128	4.48999	3.27009	6.28058	6.09633	6.49946	6.93282	5.42486	4.3178	5.44205	5.54401	4.63647	3.51448	3.55908	4.51668	5.86866	5.52562	5.42645	5.2259	4.86326	4.57689	4.24191	4.4789	4.34635	3.80504	3.95861	4.30638	7.30344	6.1944	6.56615	6.85717	8.71853	6.57625	6.32893	7.3837	6.29509	6.08014	4.25733	3.03743	6.04792
FUN_000047	4.34255	4.03649	4.01047	1.7918	3.21737	2.95944	3.35979	3.86505	4.06511	1.19036	4.4402	4.72927	1.82813	4.005	2.22784	3.15703	2.68291	3.73913	3.32953	3.07302	3.17601	4.02959	3.78186	3.65339	3.09268	3.2124	2.37372	1.08253	5.08148	4.66692	3.95212	5.12159	3.41803	3.87979	3.68638	3.18352	3.34616	3.0401	3.01408	0.795412	2.22098	1.96305	2.3634	2.86866	3.06872	0.193975	3.44381	3.73288	0.831738
FUN_000048	6.6074	6.69981	5.34611	4.0183	6.71604	6.91877	6.00283	5.92633	2.08312	1.76192	2.94519	2.54711	2.71195	3.22629	3.78709	3.08451	4.31197	4.71509	3.01154	3.07302	3.87949	3.88361	3.68952	3.25743	5.28879	5.03056	5.18756	5.17507	7.78309	7.95927	7.50398	7.7921	5.68883	5.7901	5.95596	5.64666	4.43876	4.53116	3.17747	1.84966	4.54739	4.75013	3.83419	3.75769	-0.085525	-0.406723	0.776551	0.378467	0.54331
FUN_000049	6.06588	6.00899	4.06719	5.2318	5.77963	4.78832	4.98367	4.73944	0.510362	-0.072725	1.40691	1.03009	5.9318	8.14193	5.03329	3.85751	5.47485	4.82341	2.90438	2.5747	5.3472	5.58171	4.29232	6.11084	6.41634	6.3781	6.56708	6.37108	5.81194	5.71568	5.58489	5.69484	4.48883	4.49345	3.7907	3.9689	5.32776	5.27087	3.32907	4.49368	5.04151	4.0502	4.24555	4.00132	-0.227757	-0.810845	0.668788	0.29197	5.19368
FUN_000051	-0.947079	-1.27569	-2.52061	-1.39676	-0.275486	-2.52061	1.47624	1.49982	-1.38599	-2.52061	-1.89135	-1.70045	-1.13402	-1.45162	-1.41613	-1.34773	-1.45966	-0.690801	-0.682015	-0.717832	-2.52061	-0.702862	-0.658549	-0.386174	-1.27569	-0.755321	-2.52061	-1.00525	0.27209	-0.840471	-2.52061	-0.243465	0.220816	0.30575	0.559676	0.609297	-0.394922	-0.723532	-1.96845	-0.844599	0.27667	-1.96845	2.02839	2.05198	-0.833836	-1.96845	-1.33919	-1.1483	-0.581865
FUN_000054	1.71104	1.40132	-0.28529	-1.39676	4.30242	0.527664	1.88336	2.22828	5.07105	-1.80991	4.92955	-1.70045	5.47086	-1.45162	5.64344	5.82788	5.9908	0.20639	3.07881	4.62107	0.463681	1.16925	6.83374	6.68173	1.21604	1.30688	2.22177	1.62737	0.001296	0.976117	-0.090125	1.12803	0.822677	0.636542	5.18062	5.40073	0.644782	0.335061	-1.35155	-2.46302	3.23615	-0.538597	0.8171	1.16202	4.00479	-2.87617	3.86329	-2.76671	4.4046
FUN_000055	-2.52061	-1.97792	-2.52061	-2.52061	2.99947	-2.52061	-2.52061	-0.145497	5.09763	-2.52061	4.79242	-2.05301	5.64591	-2.52061	5.45192	5.78562	5.69116	-2.52061	2.77515	4.54716	-1.94161	-2.52061	7.05913	6.86516	-2.52061	-1.84267	-2.52061	-2.52061	-2.52061	-2.52061	-0.090125	-2.52061	-2.20183	-1.58407	5.16578	5.5007	-1.29965	-0.756968	-1.29965	-1.29965	4.22043	-1.29965	-1.29965	1.07545	6.31858	-1.29965	6.01337	-0.832065	6.86686
FUN_000056	5.35588	4.9968	5.55225	5.70512	5.45456	5.25527	4.70194	4.5805	5.35063	4.1549	5.42803	4.40971	5.86139	4.57897	6.19451	6.21941	6.46276	4.90715	4.80144	5.40571	4.10546	3.77516	7.00857	6.70734	6.22239	5.63891	5.95025	5.34566	4.42358	4.2479	4.68972	4.38943	4.01833	3.92082	5.80985	5.82454	5.53867	5.17959	5.73503	5.8879	5.63735	5.43806	4.88472	4.76329	5.53342	4.33769	5.61081	4.59249	6.04418
FUN_000057	4.40486	4.11147	3.75822	3.52073	3.72381	3.53359	4.03963	4.2592	2.95964	2.74839	3.33398	3.00828	3.76409	3.40196	3.94563	3.72065	4.46821	4.22468	3.29223	3.30175	4.97327	5.04129	4.97584	4.8281	3.9047	4.85408	4.96632	4.86614	6.3541	6.15481	6.07702	6.357	4.72812	4.85278	4.69324	4.74206	3.23429	2.9409	2.58766	2.35016	2.55324	2.36302	2.86907	3.08863	1.78907	1.57782	2.16342	1.83771	2.59353
FUN_000058	-0.212411	-0.302301	-1.35954	-1.39676	-2.52061	-0.744896	-0.432034	-0.374492	-1.38599	-1.33589	-1.1199	-1.70045	-0.863979	-1.72819	-1.86515	-1.34773	-0.854937	-0.497043	-1.7247	-1.64905	-0.213037	-0.01222	-0.386981	0.039521	-1.27569	0.157167	-0.209064	-0.28262	1.02445	1.38266	1.69375	1.12803	-0.141082	0.586413	-0.125105	0.609297	0.901624	0.811734	-0.245509	-0.28272	-1.40657	0.36914	0.682001	0.739544	-0.271957	-0.221857	-0.005867	-0.586416	0.250056
FUN_000059	-1.68022	-2.52061	-2.52061	-2.52061	-2.52061	-2.52061	-1.79757	-0.982802	-2.52061	-2.52061	-1.89135	-2.52061	-2.52061	-2.52061	-1.86515	-2.52061	-1.45966	-2.52061	-1.7247	-2.52061	-2.52061	-2.0762	-0.816269	-1.71039	-2.52061	-1.84267	-2.52061	-2.52061	0.869893	0.540928	0.402752	0.369245	-2.20183	-1.0209	-2.00847	-1.10026	-0.054288	-0.89467	-0.89467	-0.89467	-0.89467	-0.89467	-0.171634	0.643133	-0.89467	-0.89467	-0.265415	-0.89467	-0.89467
FUN_000060	3.65227	3.36201	4.1483	4.49666	3.11253	3.03574	3.50374	3.51765	4.25812	4.09059	4.59041	4.68506	4.56778	4.37236	4.4934	4.11583	3.91932	4.41736	3.74291	3.94065	3.993	4.84066	4.11796	4.55748	3.94998	3.69239	3.69539	3.54513	4.21465	4.1049	4.15163	4.59017	3.52451	3.67316	3.53746	3.74357	3.60683	3.31656	4.10286	4.45122	3.06709	2.9903	3.4583	3.47221	4.21268	4.04515	4.54497	4.63961	4.52234
FUN_000061	4.9201	4.75035	5.41693	5.65304	3.98367	4.38363	5.32099	5.28244	5.65501	5.71222	6.05512	6.13791	6.19267	6.02888	5.88523	5.20578	5.07391	5.14357	5.79025	5.96885	5.65131	6.28551	5.16447	5.83533	4.11809	5.05798	5.01336	4.95921	5.32406	5.55206	5.37481	5.67604	5.67186	5.90449	5.32125	5.66547	4.40005	4.2303	4.89689	5.133	3.46362	3.86358	4.80094	4.76239	5.13497	5.19217	5.53508	5.61787	5.67262
FUN_000065	1.20766	1.71287	2.01867	2.16673	0.563718	-2.52061	1.94838	2.66548	1.24002	0.962947	1.73061	1.20726	-0.863979	0.177564	-0.56621	-0.090012	-0.854937	-1.92512	0.605345	2.88816	-1.94161	-2.0762	-2.05964	-2.05935	-2.52061	-1.03541	-0.944294	-0.023191	-1.39241	0.879	0.769444	0.095175	-1.72001	-1.83419	2.30081	1.24213	1.09262	1.59784	1.90364	2.05169	0.448685	-2.63564	1.83335	2.55045	1.12498	0.847914	1.61557	1.09223	-0.979012
FUN_000066	7.53288	5.98563	6.79602	2.5168	7.15268	7.60986	6.64569	7.31172	7.43555	6.91738	5.49357	6.38592	6.86852	6.45628	7.2046	6.76605	5.96479	6.24197	7.8691	7.91877	4.53837	6.43556	4.61555	5.4344	3.17125	2.94502	2.27422	3.37539	0.001296	-0.085201	-0.844625	0.972414	3.8388	5.54967	5.24984	4.69401	6.13016	4.58291	5.3933	1.11408	5.74996	6.20714	5.24296	5.909	6.03282	5.51466	4.09085	4.9832	5.4658
FUN_000067	-0.607251	-1.27569	0.051041	-2.52061	2.03058	0.02737	-0.432034	0.225829	2.77435	-0.979698	3.01488	-2.05301	3.49078	-1.72819	3.67835	3.54262	3.72647	-1.92512	1.3124	3.04802	-0.213037	-2.52061	4.873	4.29336	-2.52061	-2.52061	-2.52061	-2.52061	-2.52061	-2.52061	-2.52061	-2.52061	-1.9409	-2.52061	3.37656	3.24594	-0.864261	-1.5327	-0.20597	-2.77761	1.77357	-0.229641	-0.689045	-0.031182	2.51734	-1.23671	2.75787	-2.31003	3.23377
FUN_000068	6.6074	6.45743	5.54893	3.69109	5.63572	5.81657	5.83817	5.78419	3.93358	3.142	2.79483	2.61152	4.38558	4.48348	5.68619	4.61782	5.10599	4.63463	4.20099	4.79645	4.43885	4.73223	3.73287	5.08408	1.48574	-0.319249	-1.52709	-1.00525	2.84812	1.38266	0.402752	1.62271	3.35258	3.39599	2.62123	4.09141	5.55569	5.40571	4.49721	2.63937	4.584	4.76485	4.78645	4.73247	2.88186	2.09028	1.74311	1.5598	3.33386
FUN_000069	9.5162	9.19947	9.9366	8.73956	8.13182	8.26741	8.28826	8.49569	6.8426	6.42509	6.72061	7.16055	5.96899	5.47578	7.04514	6.41137	6.70714	6.65022	5.57223	5.81988	6.42146	6.58948	5.91336	6.37784	5.75207	5.0489	4.59577	4.75804	7.60771	7.49781	7.08738	7.71594	5.61465	5.96091	5.50589	5.57552	9.03904	8.72231	9.45944	8.2624	7.65466	7.79025	7.8111	8.01853	6.36545	5.94793	6.24345	6.68339	5.49184
FUN_000070	3.99533	4.1181	3.60062	3.66795	3.98367	3.36637	5.47788	5.55298	4.34203	4.84225	4.59041	4.34961	4.60161	4.1623	4.40744	4.48326	4.28421	4.03395	4.94955	5.42526	4.22314	4.84066	4.87623	4.71724	3.35079	4.62268	5.01336	4.72308	4.40961	4.70991	4.38086	5.14911	5.58775	6.01639	5.8752	5.74031	1.8328	1.95557	1.43809	1.50542	1.82114	1.20384	3.31534	3.39045	2.1795	2.67972	2.42788	2.18707	2.43908
FUN_000071	-0.767182	-0.302301	-1.00745	-1.39676	-2.52061	-2.52061	-0.958932	-1.70388	-2.52061	-1.80991	-1.89135	-2.52061	-1.89937	-1.72819	-1.86515	-2.52061	-1.45966	-2.52061	-2.06845	-1.10958	-2.52061	-2.52061	-2.05964	-2.05935	-2.52061	-0.755321	-2.52061	-2.52061	2.03589	1.69946	1.06157	1.90688	0.924451	1.67824	-0.012746	0.643427	-1.62237	-1.15749	-1.86265	-2.25195	-3.3758	-3.3758	-1.81412	-2.55907	-3.3758	-2.6651	-2.74654	-3.3758	-2.75456
FUN_000072	4.56457	4.54435	4.33698	4.63435	4.15183	3.94319	5.03696	5.17791	4.99297	5.45563	5.20767	5.00578	4.96869	4.82604	5.08106	4.9695	5.0411	4.49348	4.40696	4.84079	4.80583	5.41527	4.95768	5.07849	3.75965	5.33702	5.54326	5.32249	5.22391	5.57161	5.09695	5.59164	5.00282	5.5513	5.20842	5.06525	2.28629	2.26607	2.0587	2.35606	1.87355	1.6649	2.75868	2.89962	2.71469	3.17734	2.92939	2.72749	2.69041
FUN_000073	0.097261	-1.02147	-1.8263	-2.52061	2.74272	-0.744896	-1.53804	-0.374492	1.93376	1.19036	1.88745	1.47299	1.78951	1.10531	2.25839	2.40935	0.584422	0.506847	1.34919	1.08821	-1.52956	-2.0762	-0.658549	-0.157682	0.175428	-0.14238	-1.52709	-0.023191	4.09762	4.12622	4.4329	4.29404	1.1087	1.74831	1.88828	1.66399	1.23968	0.120946	-0.683879	-1.37819	3.88513	0.397522	-0.39562	0.767925	3.07618	2.33278	3.02987	2.6154	2.93192
FUN_000074	1.07243	1.60377	-1.35954	-1.39676	-2.52061	-2.52061	0.256736	0.52088	-2.52061	-1.33589	1.40691	1.6973	0.822707	1.60615	1.36717	0.341959	1.67952	1.26332	0.410236	0.986608	-0.726065	-2.52061	-1.43016	-0.992689	0.175428	2.317	0.275618	0.843049	3.89209	4.22832	3.54249	3.50441	2.2715	2.6868	3.17185	2.92369	2.39797	2.92931	-0.034005	-0.071216	-1.19507	-1.19507	1.58228	1.84642	-1.19507	-0.010352	2.73245	3.02284	2.14825
FUN_000075	2.70298	2.85946	0.442721	0.689618	0.563718	0.527664	1.44654	1.46558	0.612197	1.0428	1.88745	2.29592	2.19612	2.69789	2.65258	2.21922	2.50189	4.20391	2.16094	1.74633	-0.534063	-0.562301	-0.268235	1.14375	2.37523	1.68069	1.37416	1.18885	7.84015	6.95434	6.78105	7.57763	4.25162	4.48322	4.23098	3.91054	3.03033	3.18681	0.770069	1.01697	0.891066	0.855013	1.77388	1.79292	0.939546	1.37015	2.2148	2.62327	2.52347
FUN_000076	5.75412	5.70222	5.40598	5.90637	4.91465	5.223	6.42833	6.36066	5.05306	4.98554	5.48131	5.71539	6.09707	5.61747	5.81762	5.82788	5.58136	5.80295	5.7869	5.73431	6.07249	6.20665	5.68406	5.76217	5.63911	6.85147	6.06262	6.47979	6.54818	6.78708	6.55317	6.80914	6.48597	6.80094	6.32079	6.38708	3.95711	3.90521	3.60897	4.10936	3.11763	3.42599	4.63132	4.56365	3.25604	3.18853	3.6843	3.91838	4.30006
FUN_000077	3.82348	4.1181	4.10381	3.98123	3.11253	2.87888	4.19953	4.38821	4.47638	4.31624	4.71602	4.51026	4.5155	4.60567	4.31603	4.33485	3.88275	3.52147	4.54021	4.68328	3.97732	3.94967	3.9748	3.93926	2.7781	2.94502	3.75197	3.80122	3.91204	4.16793	4.15163	3.89957	4.22194	4.06964	4.35134	4.18418	2.69453	2.98915	2.97485	2.85228	1.98358	1.74992	3.07058	3.25926	3.34743	3.18729	3.58707	3.38131	3.38654
FUN_000078	7.51289	7.15294	7.89621	8.23875	6.76874	6.66018	7.55026	7.69745	7.04281	7.07525	7.48708	7.5927	7.20752	7.59375	7.12914	7.08229	6.91152	6.55643	6.96063	6.98753	7.48103	7.02444	6.88269	7.01987	5.45506	5.81264	6.02102	5.92087	6.70214	6.75323	6.60513	6.97977	6.75304	6.42125	6.51839	6.52047	5.70801	5.34806	6.09133	6.43387	4.96386	4.8553	5.74538	5.89257	5.23793	5.27037	5.6822	5.78782	5.40264
FUN_000080	5.75964	5.80438	5.14998	4.95425	3.72381	3.36637	5.15644	5.14041	3.54026	3.95269	2.21806	2.71774	6.8381	5.27654	6.0161	6.25495	5.87458	5.77741	5.03953	5.15659	5.4186	4.95034	5.30757	4.97387	4.60222	4.08785	4.65631	4.67816	4.65419	4.81866	4.45823	5.05526	4.97145	4.64196	4.97285	4.65481	4.61494	4.65968	4.00528	3.80955	2.57911	2.22167	4.01174	3.99571	2.39556	2.80799	1.07336	1.57305	5.6934
FUN_000081	3.02939	3.1325	2.63377	3.13845	2.8768	3.10821	3.74245	3.89109	4.22635	3.17782	4.42748	3.80563	4.29887	3.42784	3.48528	4.01213	3.95497	3.57635	4.06385	4.7661	3.68083	3.43284	4.74119	4.06342	2.61899	3.29155	3.67603	3.37539	3.1796	3.21207	3.54249	2.5813	3.90255	3.98026	4.75605	4.70213	1.33607	1.43918	0.940452	1.44513	1.18348	1.41489	2.04913	2.19777	2.53303	1.4845	2.73416	2.11231	2.60555
FUN_000083	1.33129	2.13499	2.77669	1.01713	-2.52061	-2.52061	1.86102	1.43049	0.510362	1.0428	6.87498	6.74834	5.01546	5.83295	2.34631	3.35498	0.755954	1.90157	5.21422	5.34028	3.62155	2.7333	-1.1953	-0.815544	-1.27569	-0.755321	-0.209064	-1.57249	4.35238	4.8121	4.50759	4.20943	3.56709	3.46697	3.42724	3.47168	1.01862	1.82232	2.46402	0.704459	-2.83327	-2.83327	1.54835	1.11783	0.197697	0.730138	6.56231	6.43567	4.70279
FUN_000084	4.28764	4.63955	4.32927	5.22389	3.79329	2.87888	4.89298	4.74658	4.81219	5.0303	4.77746	5.10698	4.60718	4.62444	4.75672	4.41836	6.56438	4.29835	4.82775	5.15951	4.89616	5.38737	7.64536	8.60452	3.54035	4.99316	4.9011	5.0953	4.42358	4.65963	4.27079	4.69347	4.92514	5.41792	6.44281	7.57488	2.85842	3.21034	2.90006	3.79467	2.36408	1.44966	3.46377	3.31737	3.38298	3.60109	3.34825	3.67777	3.17796
FUN_000085	4.54342	4.66693	4.82763	5.74436	3.72381	4.05741	5.31689	4.97982	3.44687	2.94825	4.51426	4.68506	5.00285	4.67214	5.0377	5.32074	4.04045	3.945	4.76106	5.12406	3.22994	3.07212	4.07368	3.98783	2.08173	3.19604	2.92613	3.04826	2.17443	2.50615	1.85501	1.99039	3.47505	3.38869	3.9517	4.02823	3.01185	3.13536	3.29606	4.21279	2.19224	2.52584	3.78532	3.44825	1.9153	1.41668	2.98269	3.15349	3.47128
FUN_000086	-1.68022	0.069999	-2.52061	-2.52061	4.52299	-2.52061	-0.432034	3.12645	6.03787	-1.33589	6.1684	-2.52061	6.34359	-2.52061	6.00489	5.96296	5.4687	-2.52061	3.2146	5.8364	-2.52061	-2.52061	7.14924	7.0286	-1.27569	-2.52061	-2.52061	0.387326	-2.52061	-2.52061	1.06157	-2.52061	-1.9409	-1.83419	6.10893	6.40336	-5.57717	-3.82695	-6.41756	-6.41756	0.626037	-6.41756	-4.32898	-0.770504	2.14092	-5.23284	2.27145	-6.41756	2.44664
FUN_000087	-2.52061	-2.52061	-2.52061	-2.52061	1.7798	-2.52061	-2.11426	-0.043329	3.31716	-2.52061	2.79483	-2.52061	2.79228	-2.07066	3.08625	2.55064	2.59523	-2.52061	1.96153	3.46176	-2.52061	-2.52061	5.2859	5.13619	-2.52061	-2.52061	-2.52061	-2.52061	-2.52061	-2.52061	-2.52061	-2.52061	-2.20183	-2.52061	3.74748	4.27134	-2.76914	-2.76914	-2.76914	-2.76914	1.53126	-2.76914	-2.36279	-0.291864	3.06863	-2.76914	2.5463	-2.76914	2.54375
FUN_000088	-2.52061	-2.52061	-1.8263	-2.52061	5.31977	-2.52061	-0.808103	2.588	7.86877	-2.52061	8.03299	-2.52061	8.3832	-1.72819	8.30048	8.56636	8.20052	-2.52061	5.97814	7.49789	-2.52061	-2.52061	9.83046	9.19525	-1.27569	-2.52061	-2.52061	-1.57249	-2.52061	-2.52061	-0.844625	-2.52061	-1.20815	-1.37098	8.25039	8.08782	-3.30133	-3.30133	-2.60703	-3.30133	4.53904	-3.30133	-1.58883	1.80727	7.08804	-3.30133	7.25227	-3.30133	7.60247
FUN_000089	5.36797	5.32075	4.23339	4.20671	3.65081	3.73009	4.0196	3.79782	5.12373	4.99561	5.15848	5.5629	5.40213	5.50241	5.89498	5.79132	6.09835	6.84941	5.17378	5.08157	3.40423	4.51934	5.85569	5.34168	7.82195	6.87479	6.55654	6.3368	9.11378	8.99253	8.89167	8.7517	6.38842	6.60636	6.83368	6.40211	5.42987	5.38265	4.29529	4.26861	3.71271	3.79199	4.0815	3.85972	5.18563	5.05751	5.22038	5.6248	5.46403
FUN_000090	5.82946	6.10386	6.23987	6.11753	4.39473	5.28684	6.06646	5.80317	5.78062	5.6241	5.78289	5.94675	4.56206	4.82604	4.31603	4.34265	4.35265	4.65517	4.89461	4.64628	4.28813	5.02466	4.17671	3.96981	3.59838	4.0244	4.16696	3.52497	4.40961	4.43889	4.12024	4.17415	4.0487	4.47635	3.74349	3.72377	4.04915	4.32355	4.45956	4.33722	2.61442	3.50653	4.28615	4.02286	4.00031	3.84379	4.00258	4.16644	2.78175
FUN_000091	5.18065	5.19161	4.83854	4.47015	4.48149	5.08617	5.11692	5.01873	5.03941	5.61106	5.65778	5.62857	5.46781	5.49018	4.81438	5.14913	4.93796	4.40528	4.68034	4.55162	4.94936	4.96493	5.34064	5.13349	4.76309	4.07896	4.34915	4.69629	4.18217	4.00488	3.33935	4.0628	4.13615	4.09227	4.29242	4.11593	2.96621	2.97717	2.6241	2.25572	2.26705	2.87174	2.90248	2.80429	2.82497	3.39663	3.44334	3.41413	3.25337
FUN_000092	3.99533	4.60222	4.3824	5.24749	4.39473	4.29326	5.85098	5.53245	5.17039	5.84345	5.54158	5.39694	5.72222	5.02567	6.05794	5.72131	5.31938	5.15803	5.64061	5.8455	4.33809	5.20515	4.61555	4.97387	4.88467	5.32579	5.48326	5.03956	4.64231	4.47257	4.88915	4.46437	6.05514	6.10807	5.89424	5.48784	1.17771	1.7846	1.56477	2.42987	1.5771	1.47564	3.03336	2.71482	2.35276	3.02582	2.72396	2.57932	2.9046
FUN_000093	0.923209	1.87816	1.34713	7.62095	0.563718	-0.744896	4.95758	1.65984	3.01646	2.84064	5.10356	4.89045	4.06827	5.13969	4.97011	5.92193	4.40515	1.59637	4.47928	4.35159	3.0164	2.74688	3.24647	4.45756	-1.27569	1.81534	1.55463	2.18495	1.96129	2.40513	1.85501	2.73449	2.65383	2.35378	2.62991	3.4429	-0.651619	0.30333	-0.227695	6.04612	-1.01111	-2.31972	3.38275	0.085008	1.44163	1.26582	3.52874	3.31562	2.49344
FUN_000094	-2.52061	-2.52061	-2.52061	-2.52061	3.11253	-2.52061	-2.52061	-0.805052	3.20754	-2.52061	3.16035	-2.52061	2.92292	-2.52061	2.88565	2.49577	3.05565	-2.52061	0.543195	2.80106	-2.52061	-2.52061	4.40384	3.89538	-2.52061	-2.52061	-2.52061	-2.52061	-2.52061	-2.52061	-2.52061	-2.52061	-2.52061	-2.52061	2.70577	2.71486	-1.96209	-1.96209	-1.96209	-1.96209	3.67105	-1.96209	-1.96209	-0.246536	3.76606	-1.96209	3.71887	-1.96209	3.48143
FUN_000095	3.19045	3.52048	3.13614	3.71387	1.7798	3.24306	3.43734	3.35878	3.85267	3.4799	3.95561	3.97432	3.69264	3.47825	3.65558	3.96241	3.80672	3.51024	3.72902	3.4427	3.45039	3.96717	3.92582	3.62296	2.08173	4.0151	3.85887	3.25818	3.76628	3.54844	3.16571	2.9584	3.28403	3.67915	3.44211	3.2897	1.80972	2.13975	1.75541	2.33314	0.399068	1.86233	2.05661	1.97805	2.47194	2.09917	2.57488	2.59359	2.31191
FUN_000096	5.07848	5.53152	5.05501	5.38155	3.92296	4.12882	5.83817	5.85039	5.33582	5.33393	5.4055	5.49836	5.21444	5.3094	5.22332	4.9594	4.64235	4.96588	5.54474	5.72448	5.03895	5.12943	4.78991	5.13349	3.834	4.88504	4.49992	4.25725	5.22391	5.19158	4.9618	5.42904	5.41054	5.63691	5.28873	5.4279	3.63381	4.08686	3.61034	3.93689	2.47829	2.68415	4.3935	4.40572	3.89115	3.88926	3.96083	4.0537	3.76977
FUN_000097	-0.332406	-0.61753	-0.107346	0.265235	-0.275486	-0.744896	-0.046929	-0.805052	1.10679	1.19036	2.67079	1.96718	1.66702	1.01713	2.99851	2.46754	2.34946	2.03294	1.96153	1.89394	1.46255	0.579679	-0.268235	-0.055714	-0.167244	0.405086	0.275618	1.08253	0.001296	-0.085201	-2.52061	0.095175	1.67389	1.16656	0.323241	0.214515	-0.377848	-0.662973	-0.152789	0.219792	-0.320929	-0.790338	-0.092372	-0.850495	1.06134	1.14492	2.62535	1.92174	1.62158
FUN_000098	4.48693	4.62567	4.20838	4.94465	3.98367	3.86168	4.3026	4.06128	4.46962	4.59317	4.31457	4.43217	4.17699	4.93233	4.13035	4.22106	4.04045	4.56034	4.57168	4.07667	4.85385	4.73904	4.55644	4.25914	3.54035	4.80097	4.39724	4.34034	5.64919	5.57936	5.40118	5.40641	4.44098	4.64196	4.63622	4.42149	4.48404	4.62278	4.2055	4.94177	3.98079	3.8588	4.29972	4.0584	4.46673	4.59029	4.31169	4.42929	4.17411
FUN_000099	1.16398	2.18634	2.5828	1.95364	-0.275486	1.43772	1.44654	1.88384	3.69913	3.62965	3.08135	3.61457	2.79228	3.3397	2.34631	2.62922	1.98567	2.48702	3.43597	3.23686	2.34468	1.95737	2.84683	2.31238	2.23593	2.66492	2.51119	2.23544	2.6722	2.13763	2.13182	2.14418	2.5515	2.38344	2.42571	2.3824	1.14962	2.17199	2.56845	1.93928	-0.289842	1.42336	1.43218	1.86949	3.68477	3.6153	3.067	3.60021	2.77793
FUN_000100	-2.52061	-2.52061	-1.8263	-2.52061	-0.275486	-2.52061	-2.52061	-1.42157	1.7223	-2.52061	1.60066	-2.52061	1.66702	-2.07066	1.25047	2.40935	2.23808	-2.52061	0.664927	1.22834	-1.94161	-2.0762	2.8729	2.21373	-2.52061	-1.84267	-2.52061	-1.57249	-2.52061	-2.52061	-2.52061	-2.52061	-2.52061	-1.83419	2.02619	1.74482	-2.51916	-2.51916	-1.82485	-2.51916	-0.274043	-2.51916	-2.51916	-1.42013	1.72374	-2.51916	1.6021	-2.51916	1.66847
FUN_000101	-1.15265	-2.52061	-0.724657	1.28387	1.09084	-0.744896	-1.53804	-1.18557	0.152992	-0.979698	-0.249368	-0.977611	9.1982	10.6637	4.91845	5.0335	10.4226	1.75702	7.52521	7.5814	-0.534063	-0.434228	1.37946	0.911711	-1.27569	0.405086	-0.944294	0.706535	1.02445	0.261568	0.769444	-0.243465	-1.52849	-1.58407	0.630596	0.464077	-1.33788	-2.70584	-0.909889	1.09863	0.905604	-0.930128	-1.72327	-1.3708	-0.03224	-1.16493	-0.4346	-1.16284	9.01297
FUN_000102	-2.52061	-2.52061	-1.8263	-2.52061	0.563718	-2.52061	-2.52061	-0.64682	2.90048	-2.52061	2.67079	-2.52061	2.90496	-2.07066	2.65258	2.77459	3.35158	-1.92512	0.263768	2.17366	-2.52061	-2.52061	4.26797	3.62296	-2.52061	-1.84267	-2.52061	-2.52061	-2.52061	-2.52061	-2.52061	-2.52061	-2.52061	-2.52061	2.51277	2.26674	-3.03561	-3.03561	-2.3413	-3.03561	0.048712	-3.03561	-3.03561	-1.16183	2.38547	-3.03561	2.15579	-3.03561	2.38996
FUN_000103	1.96122	1.93931	1.81292	0.689618	2.03058	2.60607	2.38408	2.61949	4.25812	3.85652	3.71513	3.78483	3.19822	4.12059	3.05179	3.76773	3.45482	1.75702	3.70793	3.89231	3.70007	3.60671	4.83703	4.40934	3.24577	3.826	3.73335	3.62305	1.29131	1.91075	1.85501	0.599468	3.4122	2.97678	3.8289	3.82017	0.293557	0.271647	0.145252	-0.978047	0.362911	0.938409	0.71641	0.951828	2.59045	2.18886	2.04746	2.11716	1.53055
FUN_000104	5.82596	5.09413	5.07819	2.95944	6.03043	8.09313	5.13798	4.93672	1.41929	1.11847	-0.422791	0.593086	0.660964	1.37736	1.1235	0.571549	1.8407	2.61835	0.881331	0.488722	6.53158	6.94275	6.23948	6.23676	-2.52061	-1.84267	-0.944294	-2.52061	-2.52061	-2.52061	-0.844625	-1.33006	4.94546	5.02968	4.53586	4.95067	6.34673	5.6149	5.59896	3.48021	6.5512	8.6139	5.65875	5.45749	1.94006	1.63924	0.097978	1.11386	1.18173
FUN_000106	0.696706	0.610919	-0.107346	2.6644	2.43015	1.19313	0.563886	0.820939	0.959991	1.38677	0.172641	1.6973	8.76981	9.3049	6.20042	5.59973	10.8643	8.6993	7.78054	8.65351	5.16195	1.08624	3.49336	1.14375	1.35718	2.61655	0.789632	1.62737	3.83056	3.8974	3.63425	4.02369	4.57221	2.54963	3.18957	2.4706	-0.035346	-0.121133	-0.839398	1.93235	1.69809	0.461074	-0.168166	0.088887	0.227939	0.654714	-0.559411	0.965246	8.03776
FUN_000107	-1.15265	-0.805409	-1.8263	-2.52061	-2.52061	-2.52061	-1.79757	-2.0552	-0.524582	-0.694264	-1.89135	-0.977611	0.572742	0.331743	0.352455	-0.090012	-2.52061	-1.92512	-0.293831	-0.900448	-1.20943	-1.73693	-1.43016	-1.71039	-2.52061	-1.03541	0.275618	1.54969	0.001296	0.77487	0.402752	-0.686795	-0.445225	-0.503966	-0.874075	-0.144532	1.37019	1.71743	0.696545	0.002236	0.002236	0.002236	0.725273	0.46764	1.99826	1.82858	0.631492	1.54523	3.09558
FUN_000108	1.07243	1.48574	-1.00745	-2.52061	1.09084	0.527664	1.18394	0.305438	2.25039	0.878411	0.843273	1.63669	3.47869	3.86045	2.53277	2.70374	0.389708	0.677204	2.00829	2.5212	0.785158	1.12834	1.09927	0.860463	2.23593	2.84362	3.13908	4.07517	3.699	3.19199	2.65435	2.87296	1.83938	2.21219	2.06512	2.16467	0.678467	1.09177	-1.40142	-2.91457	0.696871	0.133699	0.789979	-0.088527	1.85642	0.484445	0.449307	1.24272	3.08473
FUN_000109	-0.607251	-0.805409	-2.52061	-2.52061	-2.52061	-0.744896	-2.52061	-2.52061	-1.84452	-1.33589	-1.1199	-0.641064	-1.13402	0.004914	-1.07418	-0.709451	-0.854937	-0.914679	-1.21473	-1.35424	-1.94161	-2.52061	-0.658549	-2.05935	-2.52061	-1.38329	-1.52709	-1.57249	3.04158	2.05111	1.51216	2.87296	0.509895	1.20029	-0.311977	0.120715	-1.26535	-1.46351	-3.1787	-3.1787	-3.1787	-1.40299	-3.1787	-3.1787	-2.50262	-1.99399	-1.778	-1.29916	-1.79212
FUN_000110	-1.68022	-1.58449	0.924293	0.492975	-0.275486	-2.52061	-0.325701	0.141568	-0.524582	-0.456083	-0.094572	-0.498281	8.12469	8.23893	0.352455	5.00432	1.1742	-2.52061	5.62944	5.36073	-1.52956	-1.23194	-1.43016	-1.71039	-2.52061	-2.52061	-1.52709	-1.00525	0.001296	-0.542615	1.30438	-2.52061	-0.8311	-1.0209	-1.20356	-0.265982	-3.16049	-3.06476	-0.555972	-0.98729	-1.75575	-4.00087	-1.80597	-1.3387	-2.00485	-1.93635	-1.57484	-1.97855	6.64442
FUN_000111	-2.52061	-2.52061	-2.52061	-2.52061	-2.52061	-0.744896	2.21821	2.03162	-0.758813	-2.52061	-1.45466	-1.70045	-1.46653	-1.72819	-1.86515	-1.34773	0.389708	-2.52061	1.45424	1.54661	-1.52956	-2.0762	5.52048	5.95314	-2.52061	-1.84267	-0.530341	-1.57249	-1.39241	-2.52061	-0.844625	-2.52061	1.44186	1.85802	4.52892	5.37937	-3.53567	-3.53567	-3.53567	-3.53567	-3.53567	-1.75997	1.20314	1.01655	-1.77388	-3.53567	-2.46973	-2.71552	-2.4816
FUN_000113	2.25984	2.18634	1.9798	0.492975	2.59488	0.527664	2.86019	3.41371	2.11816	1.25885	2.2473	1.94235	1.70902	1.5756	2.69786	2.49577	2.34946	1.1521	2.0757	3.43308	2.19002	2.76033	2.49047	2.57333	-0.617533	1.17951	1.27469	1.38052	1.51643	2.17901	2.00005	1.62271	2.67346	2.92729	3.33469	3.42339	2.6923	2.6188	2.41226	0.92543	3.02733	0.960119	3.29264	3.84616	2.55061	1.6913	2.67976	2.37481	2.14147
FUN_000114	1.79935	2.23593	2.16446	2.09913	1.47606	1.99141	2.89359	2.63498	2.42846	2.92736	2.2473	2.51379	2.13582	2.5328	2.3176	2.2527	1.76236	2.29096	2.80194	2.53926	2.50636	2.57488	2.03937	1.58371	0.175428	1.77184	1.85934	1.46758	1.16404	1.58095	1.51216	1.39647	2.76776	3.034	2.23405	2.22226	1.60652	2.04311	1.97163	1.90631	1.28323	1.79858	2.70077	2.44216	2.23563	2.73453	2.05448	2.32097	1.943
FUN_000115	-2.52061	-1.97792	-1.00745	-2.52061	-2.52061	-2.52061	-2.11426	-1.18557	-0.323121	-2.52061	-0.619947	-2.52061	0.660964	-2.52061	0.23451	-0.26848	-0.430122	-2.52061	-1.7247	0.05901	-2.52061	-2.52061	0.366902	-0.055714	-2.52061	-2.52061	0.053536	-0.023191	-2.52061	-0.542615	-0.844625	-2.52061	-1.9409	-2.13695	0.559676	0.643427	-3.33618	-2.79349	-1.82303	-3.33618	-3.33618	-3.33618	-2.92983	-2.00115	-1.1387	-3.33618	-1.43552	-3.33618	-0.154611
FUN_000116	-2.52061	-2.52061	-2.52061	-2.52061	1.7798	-2.52061	-2.52061	-1.42157	2.40026	-2.52061	2.75466	-2.52061	2.71195	-2.52061	2.3176	2.98842	2.179	-2.52061	0.777183	2.50292	-2.52061	-2.52061	3.98081	3.42554	-2.52061	-1.84267	-2.52061	-2.52061	-2.52061	-2.52061	-2.52061	-2.52061	-2.52061	-2.52061	2.52212	2.46106	-3.45191	-3.45191	-3.45191	-3.45191	0.848492	-3.45191	-3.45191	-2.35288	1.46896	-3.45191	1.82336	-3.45191	1.78065
FUN_000118	4.17662	4.06421	3.52163	4.54826	2.99947	3.36637	4.30674	3.97869	4.56159	5.11125	4.60178	5.06448	4.88416	4.93233	4.67982	4.41836	4.28421	4.62425	4.78475	4.50645	4.6563	4.92369	4.46511	3.92686	3.35079	4.61655	3.85887	4.04718	4.26204	3.95809	3.84096	4.74247	4.62859	4.55666	4.4404	4.3638	3.27589	3.16349	2.62091	3.64754	2.09875	2.46565	3.40602	3.07797	3.66087	4.21053	3.70106	4.16375	3.98343
FUN_000119	-2.52061	-1.97792	-2.52061	-2.52061	-2.52061	-2.52061	-2.11426	-2.52061	3.59103	-1.80991	4.01633	-2.52061	5.18498	-2.52061	5.08106	5.45623	5.36648	-1.92512	2.90438	4.50645	-1.20943	-2.52061	6.35383	6.04924	-2.52061	-2.52061	-2.52061	-2.52061	-2.52061	-1.72579	-2.52061	-2.52061	-1.9409	-2.52061	4.94007	5.11779	-2.89133	-2.34864	-2.89133	-2.89133	-2.89133	-2.89133	-2.48498	-2.89133	3.22031	-2.18063	3.64561	-2.89133	4.81426
FUN_000120	4.27742	4.52951	4.32152	1.70352	3.21737	5.53046	5.47236	4.83308	4.16064	3.6929	4.4961	4.62392	4.2781	4.10464	4.37296	4.27908	4.3922	4.44121	4.81794	4.81879	6.94325	6.6665	6.42826	6.58737	4.77571	5.09816	4.3734	4.40794	4.71221	5.22654	4.75249	5.26264	6.60826	6.30012	6.19481	6.64151	3.91341	4.1655	3.95751	1.33951	2.85336	5.16645	5.10835	4.46906	3.79663	3.32889	4.13208	4.2599	3.91408
FUN_000125	-2.52061	-2.52061	-2.52061	-2.52061	0.563718	-2.52061	-2.52061	-0.64682	2.88021	-2.52061	3.0485	-2.52061	3.29789	-2.52061	3.81817	4.08828	3.97248	-2.52061	2.47575	3.50833	-2.52061	-2.52061	5.585	4.99778	-2.52061	-2.52061	-2.52061	-2.52061	-2.52061	-2.52061	-2.52061	-2.52061	-1.9409	-2.13695	4.34081	4.06961	-3.10941	-3.10941	-3.10941	-3.10941	-0.025087	-3.10941	-3.10941	-1.23562	2.2914	-3.10941	2.45969	-3.10941	2.70909
FUN_000126	-2.52061	-2.52061	-2.52061	-2.52061	-0.275486	-2.52061	-2.52061	-0.255456	2.75221	-2.52061	3.36099	-2.52061	3.41669	-2.52061	3.49814	4.22106	3.40413	-2.52061	1.7019	3.15727	-2.52061	-2.52061	4.92066	4.05775	-2.52061	-2.52061	-2.52061	-2.52061	-2.52061	-2.52061	-2.52061	-2.52061	-2.52061	-2.52061	3.70293	3.48115	-3.19958	-3.19958	-3.19958	-3.19958	-0.95446	-3.19958	-3.19958	-0.934429	2.07324	-3.19958	2.68202	-3.19958	2.73772
FUN_000127	2.32078	2.16089	2.05652	2.09913	3.4927	2.26937	4.9417	4.89229	2.68369	2.79525	3.37431	3.55849	2.79228	2.54861	2.09877	2.77459	2.05303	2.44045	5.57029	5.40571	2.61168	3.49047	2.21273	2.0857	2.16089	1.47906	2.11078	2.18495	2.10682	1.86076	2.4674	2.34791	5.21519	5.1788	5.03299	5.00089	1.05415	0.894256	0.789887	0.832496	2.22606	1.00273	3.67506	3.62565	1.41705	1.52862	2.10767	2.29185	1.52564
FUN_000128	3.65227	3.834	4.63469	4.83466	3.3151	3.86168	4.31087	4.03232	3.95312	4.31624	4.16167	4.16343	3.59524	3.86677	4.17105	3.90039	3.32458	3.52147	3.95468	3.97422	5.35328	4.64791	4.58038	4.43145	2.61899	3.65696	3.67603	3.75004	2.57547	3.30847	3.10285	1.62271	4.71161	3.98511	4.00939	4.18128	3.052	3.23373	4.03442	4.23439	2.71483	3.26141	3.7106	3.43205	3.35285	3.71597	3.5614	3.56316	2.99497
FUN_000129	2.90223	3.59839	3.49431	3.44107	3.72381	2.87888	5.65714	5.51372	4.93519	4.7501	4.53812	4.6003	4.28505	4.56737	3.6896	3.92136	2.59523	2.98576	6.12327	6.03555	3.89626	3.62152	3.49336	3.7551	3.9047	3.1458	3.37351	3.41974	3.14631	3.54844	3.63425	3.323	5.80792	5.8471	5.60937	5.592	0.615051	1.31121	1.20714	1.1539	1.43663	0.5917	3.36996	3.22654	2.64801	2.46292	2.25094	2.31313	1.99788
FUN_000130	2.91546	2.87519	1.93986	2.02822	3.57392	3.63518	2.80274	2.7674	2.58694	1.71394	2.41133	1.66731	2.67005	2.00039	3.32138	3.24283	3.40413	3.77711	2.91669	3.29114	2.48435	2.28967	3.4333	2.99767	5.25311	4.85408	4.93408	5.0537	2.30082	1.91075	2.00005	1.90688	3.24522	3.2825	3.74349	3.5138	2.74425	2.70399	1.76865	1.85701	3.40271	3.46398	2.63153	2.59619	2.41574	1.54273	2.24013	1.4961	2.49884
FUN_000131	5.13895	5.23188	5.97173	5.77717	3.79329	4.62503	4.96546	4.90831	5.69328	5.36921	5.60226	5.39237	5.45552	5.38841	5.0552	5.29686	5.0576	4.52171	5.04234	5.31692	4.91685	5.09535	5.26881	5.33466	3.65417	4.19054	4.20799	4.30532	4.61823	4.87011	4.18236	4.78986	4.66825	4.76537	4.56332	4.83728	4.73514	4.82807	5.56792	5.37336	3.38948	4.22121	4.56164	4.5045	5.28946	4.96539	5.19845	4.98855	5.05171
FUN_000132	2.73318	3.09268	3.72335	2.6644	1.09084	2.39055	2.27	2.57199	3.40491	2.57121	3.53711	2.80296	3.89719	2.712	3.51088	3.37032	3.64148	2.6997	1.23588	2.40786	2.59122	2.7333	3.45934	3.5111	1.05958	2.34695	3.13908	2.9306	3.07734	2.85155	2.96827	3.18801	1.95613	1.89967	2.31164	2.11689	2.18031	2.53981	3.17048	2.11153	0.537968	1.83768	1.71713	2.01912	2.85205	2.01834	2.98424	2.25009	3.34432
FUN_000133	3.89202	3.76811	4.26606	6.81493	2.74272	2.39055	4.86519	3.88462	6.13517	5.68136	2.38526	3.7918	9.11426	8.54143	8.02378	8.6106	8.93193	8.59718	7.77717	7.66702	3.93736	4.28355	4.15562	4.00563	5.70001	5.83659	5.91765	6.235	5.19164	5.46271	5.96661	6.18598	5.69245	5.59791	5.43707	5.44252	2.59865	2.47474	2.97269	5.52156	1.44935	1.09718	3.57182	2.59125	4.8418	4.38799	1.09189	2.49843	7.82089
FUN_000135	4.50892	4.14431	4.62842	4.34444	6.04475	4.87395	3.88767	4.21349	6.62385	4.16386	6.3292	4.13632	6.55118	4.13113	6.21995	6.5133	6.77604	4.41736	4.83425	6.09321	4.48393	4.45049	7.7325	7.25197	5.10083	3.89858	3.82411	4.14287	4.0801	4.21843	4.4329	4.11955	3.9596	3.74918	6.29305	6.35719	4.61361	4.249	4.73312	4.44913	6.14945	4.97864	3.99237	4.31819	6.72854	4.26855	6.4339	4.24102	6.65587
FUN_000136	5.71303	5.84888	6.4339	6.92394	5.29603	4.69728	5.79463	5.81682	7.0047	7.13568	6.93238	7.02302	6.66489	6.99988	6.92297	6.67946	6.20215	6.30832	6.84464	6.84331	5.90234	5.85362	6.28145	5.78811	5.0288	6.20696	5.97423	5.95517	5.49907	5.698	5.71668	5.50909	5.70442	5.80662	5.90233	5.9678	5.86825	6.0041	6.58911	7.07915	5.45124	4.8525	5.94984	5.97203	7.15991	7.2909	7.08759	7.17823	6.82011
FUN_000137	-2.04007	-2.52061	-2.52061	-2.52061	3.92296	-2.52061	-1.31815	2.05484	6.51137	-1.80991	6.87029	-2.52061	7.42154	-2.07066	7.55454	7.75105	7.82393	-2.52061	5.17634	6.7427	-2.52061	-2.52061	9.04792	8.79205	-2.52061	-2.52061	-1.52709	-2.52061	-1.39241	-2.52061	0.402752	-2.52061	-1.72001	-2.13695	7.43302	7.52255	-2.94233	-3.42287	-3.42287	-3.42287	3.02069	-3.42287	-2.22042	1.15258	5.60911	-2.71218	5.96802	-3.42287	6.51927
FUN_000138	2.70298	3.38417	2.75383	1.70352	1.7798	0.527664	1.96942	1.71918	-1.84452	-0.979698	-2.52061	-2.05301	-0.113098	-1.21964	0.106058	-0.090012	0.164552	-0.497043	-1.44729	-1.10958	1.67185	1.20902	1.8423	3.12256	-2.52061	-2.52061	-2.52061	-1.00525	1.51643	2.53831	2.25257	0.599468	0.787092	0.366421	1.3718	1.90814	2.46786	3.14906	2.51871	1.46841	1.54468	0.29255	1.73431	1.48407	-2.07963	-1.21481	-2.75572	-2.28813	-0.348213
FUN_000142	4.22525	3.95739	3.22192	2.5677	3.92296	3.42429	4.9991	5.345	3.36171	3.04837	3.47665	3.04373	4.2781	4.25678	3.62074	3.37032	3.52768	2.6596	3.81701	4.17232	3.36861	3.48237	3.19572	3.68319	2.16089	2.40505	3.42081	2.73391	2.4718	2.95047	2.73947	2.63419	4.02598	4.07874	4.16083	4.06961	2.20626	1.9384	1.20293	0.548705	1.90397	1.4053	2.98011	3.32601	1.34272	1.02938	1.45766	1.02474	2.2591
FUN_000143	-1.15265	-0.61753	-0.724657	-1.39676	-2.52061	-2.52061	-0.046929	-0.374492	-0.146377	-0.694264	-0.848375	-0.368365	-0.863979	-1.45162	-1.86515	-0.993574	-1.45966	1.1521	-0.083102	-0.900448	-1.52956	-2.0762	-2.05964	-1.71039	-0.617533	-0.755321	-0.944294	-1.57249	4.21465	3.94616	3.5891	3.71548	1.65427	2.14452	1.9726	1.94965	-2.38776	-1.85264	-1.95977	-2.63187	-3.75572	-3.75572	-1.28204	-1.60961	-1.38149	-1.92938	-2.08349	-1.60348	-2.09909
FUN_000144	8.17938	7.78963	8.11379	7.61491	7.50305	7.79961	7.90036	8.0097	6.33457	5.89546	6.68364	6.89544	6.07516	6.34749	6.48177	6.36045	7.63488	8.06338	6.56471	6.50618	9.65864	9.6234	9.04092	9.84722	7.05445	6.36352	6.70959	6.5438	7.0891	7.01702	6.8592	7.10917	8.37591	8.33331	8.01595	8.78347	6.55739	6.16763	6.49179	5.99292	5.88106	6.17762	6.27836	6.3877	4.71257	4.27346	5.06165	5.27345	4.45317
FUN_000145	4.09174	3.55996	3.60062	3.73629	5.06269	5.6806	4.41806	4.31316	1.10679	1.11847	0.764542	0.387738	1.57918	1.41235	3.60894	2.03907	4.46821	3.62922	1.88843	2.30609	3.87103	3.72117	5.15653	5.07287	-0.617533	-1.84267	-0.944294	-1.00525	0.001296	-0.085201	0.402752	0.095175	2.21905	1.95997	3.46169	3.70369	2.84807	2.31629	2.35695	2.49262	3.81902	4.43693	3.17439	3.06949	-0.136882	-0.1252	-0.479127	-0.855931	0.335515
FUN_000146	2.28044	1.74748	1.40696	1.60949	2.74272	3.63518	4.07403	4.01467	0.707316	-1.33589	-1.45466	-1.18079	-0.113098	-1.01984	2.40209	1.2392	3.08812	1.90157	1.48762	2.34766	2.54942	2.59002	4.0046	3.78976	-2.52061	-2.52061	-2.52061	-1.57249	-2.52061	-2.52061	-0.844625	-2.52061	1.85665	1.41656	3.29704	3.56367	1.2855	0.752536	0.412018	0.61455	1.74777	2.64024	3.07909	3.01972	-0.287626	-2.33083	-2.44961	-2.17573	-1.10804
FUN_000147	-2.52061	-2.52061	-2.52061	-2.52061	1.09084	-2.52061	-2.52061	-1.70388	2.37151	-2.52061	2.62696	-2.52061	3.32515	-2.52061	3.62074	3.15703	3.15097	-2.52061	0.881331	2.53926	-2.52061	-2.52061	4.48215	4.35945	-2.52061	-2.52061	-2.52061	-2.52061	-2.52061	-2.52061	-2.52061	-2.52061	-1.9409	-2.52061	2.96786	3.2897	-1.84022	-1.84022	-1.84022	-1.84022	1.77122	-1.84022	-1.84022	-1.02349	3.05189	-1.84022	3.30734	-1.84022	4.00553
FUN_000148	-2.04007	-2.52061	-1.8263	-2.52061	0.563718	-2.52061	-2.52061	-0.805052	3.22372	-2.52061	3.37431	-2.52061	3.81305	-2.52061	4.09694	3.87911	3.84524	-2.52061	1.38506	3.31229	-2.52061	-2.52061	4.9362	4.67708	-2.52061	-2.52061	-2.52061	-2.52061	-2.52061	-1.72579	-2.52061	-2.52061	-2.52061	-2.13695	3.68221	3.69558	-1.94002	-2.42055	-1.72625	-2.42055	0.663769	-2.42055	-2.42055	-0.705001	3.32377	-2.42055	3.47436	-2.42055	3.9131
FUN_000149	-2.52061	-2.52061	-2.52061	-2.52061	-0.275486	-2.52061	-2.52061	-1.42157	1.47442	-2.52061	1.77145	-2.52061	2.00709	-2.52061	2.42919	2.21922	1.98567	-2.52061	-0.184623	1.74633	-2.52061	-2.52061	3.37062	3.20704	-2.52061	-2.52061	-2.52061	-2.52061	-2.52061	-2.52061	-2.52061	-2.52061	-2.20183	-2.52061	1.91694	2.26674	-0.934199	-0.934199	-0.934199	-0.934199	1.31092	-0.934199	-0.934199	0.164835	3.06083	-0.934199	3.35785	-0.934199	3.5935
FUN_000150	-2.52061	-2.52061	-2.52061	-1.39676	2.99947	-2.52061	-2.52061	-0.805052	3.47417	-2.52061	2.75466	-2.52061	2.53649	-2.52061	2.6294	2.31741	2.40208	-2.52061	-0.184623	2.72423	-2.52061	-2.52061	3.75407	3.2673	-2.52061	-2.52061	-2.52061	-2.52061	-2.52061	-1.72579	-2.52061	-2.52061	-2.52061	-2.52061	2.26782	2.1995	-2.7071	-2.7071	-2.7071	-1.58326	2.81297	-2.7071	-2.7071	-0.991553	3.28767	-2.7071	2.56816	-2.7071	2.34999
FUN_000151	4.05035	4.02243	4.59666	3.38542	4.09792	4.26184	4.51783	4.53168	4.4143	4.23358	3.73591	3.58279	3.91524	3.87306	4.24154	3.85751	3.88275	4.52171	4.3761	4.5649	4.06894	4.80865	4.02799	4.38688	4.43712	4.94502	4.85018	4.54437	3.98916	4.26722	3.63425	4.11955	4.51354	4.79326	4.60794	4.61021	2.905	2.87707	3.45131	2.24006	2.95257	3.11649	3.37248	3.38632	3.26895	3.08823	2.59056	2.43744	2.76989
FUN_000152	4.37164	4.58797	3.66329	3.80153	2.74272	3.81914	5.2689	5.16463	3.2712	3.22992	4.11483	3.87286	3.81305	4.1468	4.25675	3.87911	4.36595	4.71509	4.79479	4.53372	5.00068	5.15001	4.94237	4.65093	4.11809	5.38473	5.25436	5.61245	4.36691	4.89516	4.24191	5.02587	5.85701	5.6898	5.74041	5.83473	4.08713	4.30345	3.37878	3.51702	2.4582	3.53463	4.98439	4.88011	2.98668	2.94541	3.83032	3.58835	3.52854
FUN_000153	-2.52061	-2.52061	-2.52061	-2.52061	3.4927	-2.52061	-2.11426	-0.255456	4.13521	-2.52061	3.73591	-2.52061	4.54478	-1.45162	4.18702	4.51119	4.19755	-1.92512	1.7577	3.70508	-2.52061	-1.03323	5.24405	4.89648	-2.52061	-2.52061	-2.52061	-2.52061	-2.52061	-2.52061	-2.52061	-2.52061	-1.07122	-1.58407	3.89521	3.90703	-1.97689	-1.97689	-1.97689	-1.97689	4.03642	-1.97689	-1.57054	0.288264	4.67893	-1.97689	4.27963	-1.97689	5.0885
FUN_000154	0.756752	0.884071	-0.724657	-0.00532	0.563718	0.02737	1.90536	1.65984	-0.323121	-0.979698	-0.094572	-0.498281	1.38562	1.74987	0.461481	0.571549	1.49805	1.0931	0.978464	0.246506	1.04789	1.55606	0.506697	1.26694	0.684203	1.68069	1.99053	2.13262	1.29131	1.95907	1.30438	1.39647	2.33448	2.33871	2.33306	2.57154	2.47936	2.60668	0.997953	1.71729	2.28633	1.74998	3.62797	3.38245	1.39949	0.742912	1.62804	1.22433	3.10823
FUN_000155	-0.947079	-0.302301	-2.52061	-1.39676	1.47606	-2.52061	0.507466	0.305438	2.90048	-2.52061	2.48685	-2.05301	2.71195	1.14746	2.40209	2.46754	1.98567	-0.035488	0.100733	1.64992	0.049396	0.160021	4.15562	3.57608	-2.52061	-0.14238	0.637774	0.706535	0.27209	0.540928	-2.52061	0.095175	0.166459	0.10674	1.93106	2.0032	0.775532	1.42031	-0.797994	0.325855	3.19867	-0.797994	2.23008	2.02805	4.62309	-0.797994	4.20946	-0.330405	4.43456
FUN_000156	-2.04007	-2.52061	-2.52061	-2.52061	2.8768	-2.52061	-2.52061	2.03162	5.30574	-2.52061	5.28021	-2.05301	5.4275	-0.089832	5.09382	5.35967	4.92003	-2.52061	2.98841	4.86247	-1.94161	-2.52061	6.6059	6.44786	-2.52061	-2.52061	-2.52061	-2.52061	-2.52061	-1.21626	-2.52061	-2.52061	-2.20183	-2.13695	5.34385	5.24966	-2.0771	-2.55763	-2.55763	-2.55763	2.83977	-2.55763	-2.55763	1.99459	5.26871	-2.55763	5.24318	-2.09005	5.39047
FUN_000157	8.71239	8.77602	8.93591	8.99391	7.9498	7.66795	9.27246	9.28222	6.84391	6.94622	7.92231	7.90165	7.60648	7.98262	7.51635	7.34055	7.32831	6.85608	7.44197	7.49731	8.13959	7.26692	6.77445	6.90285	6.59443	6.26106	7.21461	6.53374	6.61053	7.02271	6.62763	6.8902	7.52327	7.03152	7.1481	6.97796	6.65512	6.71874	6.87863	6.93664	5.89252	5.61067	7.21519	7.22494	4.78664	4.88894	5.86504	5.84437	5.5492
FUN_000158	-2.52061	-2.52061	-2.52061	-2.52061	4.09792	-2.52061	-1.79757	1.06921	5.27889	-2.52061	5.11947	-2.05301	5.16249	-2.52061	4.90404	5.28882	5.3862	-2.52061	2.22173	4.29427	-2.52061	-2.0762	6.52393	6.19082	-2.52061	-1.84267	-2.52061	-2.52061	-2.52061	-2.52061	-2.52061	-2.52061	-2.52061	-2.52061	4.5565	4.90039	-2.50173	-2.50173	-2.50173	-2.50173	4.1168	-2.50173	-1.77869	1.08809	5.29777	-2.50173	5.13835	-2.03414	5.18137
FUN_000159	-2.04007	-1.58449	-2.52061	-2.52061	4.20379	0.527664	0.112879	0.648484	5.13661	-1.80991	4.74707	-1.41735	4.7397	-1.72819	4.32327	4.45477	4.50476	-1.50485	2.00829	3.84229	-2.52061	-2.52061	5.65993	5.24759	-1.27569	-1.03541	-1.52709	-1.57249	-2.52061	-1.21626	-2.52061	-0.243465	-1.20815	-0.616888	3.87345	4.11289	-2.45691	-2.00133	-2.93744	-2.93744	3.78695	0.110825	-0.303961	0.231644	4.71977	-2.22675	4.33023	-1.83419	4.32286
FUN_000160	5.4407	5.4655	5.01231	5.00129	5.74497	5.43507	6.6342	6.85567	5.387	5.84345	6.18172	6.17035	5.45861	5.21098	5.75474	6.39647	5.7981	5.56046	6.11662	6.9064	5.30385	6.17562	6.08631	6.37784	4.45294	5.63891	5.36127	5.45623	5.88439	6.37781	6.10134	6.60237	6.19238	6.42214	7.0958	7.0722	2.61247	2.63727	2.18408	2.17307	2.91675	2.60684	3.80598	4.02744	2.55878	3.01522	3.35349	3.34212	2.63038
FUN_000161	2.62458	2.63756	2.94758	3.13845	2.99947	2.26937	4.58753	4.63545	3.37625	3.84543	3.91972	3.54206	3.13801	2.68364	3.10317	4.6745	2.63974	2.81372	4.17048	4.32582	2.70983	3.66507	3.25641	3.32515	0.452128	2.66492	2.37372	2.58609	1.79941	2.60056	3.5891	2.63419	3.74918	4.10568	4.07125	4.10372	1.31191	1.3249	1.63491	1.82579	1.68681	0.956704	3.27486	3.32278	2.06359	2.53277	2.60706	2.22939	1.82534
FUN_000162	2.90223	3.25783	2.50281	1.70352	1.7798	3.30603	4.41806	4.08403	3.43302	3.57698	4.26538	3.83964	3.98527	3.27464	3.48528	4.21258	3.21119	3.1248	3.64274	4.03274	3.06171	3.10412	4.1396	4.06908	1.21604	2.6885	2.42102	2.76861	3.67586	3.85971	3.95212	3.83325	3.88582	4.48664	4.6167	4.48404	0.153767	0.509367	-0.245653	-1.04494	-0.968664	0.55757	1.6696	1.33557	0.684557	0.828516	1.51692	1.09118	1.2368
FUN_000163	4.79323	4.76309	4.29009	4.07217	5.45456	5.54358	4.60107	4.59245	2.56171	2.23963	1.88745	2.12994	2.81168	2.79389	3.8586	3.35498	4.59792	4.74893	2.98841	2.99668	5.80799	5.68405	5.18022	5.32524	6.44034	5.79102	5.34297	6.2535	5.39663	5.26068	5.57334	5.60495	5.35694	5.20603	5.08127	5.40197	3.74082	3.71067	3.23767	3.01976	4.40214	4.49117	3.54866	3.54004	1.50929	1.18721	0.835037	1.07753	1.75927
FUN_000164	5.15019	5.57312	5.11453	4.50974	4.60257	4.60012	5.34533	5.23239	6.32147	5.55769	5.27667	5.24281	5.21444	5.05642	5.35633	5.43452	4.48049	4.35595	5.5308	5.65374	5.43877	5.3545	4.84364	4.97387	4.81295	5.29154	4.71441	5.19435	4.4511	4.90135	4.83216	4.34253	5.38399	5.19979	5.18062	5.31067	3.85153	4.27446	3.81587	3.21108	3.30391	3.30146	4.04667	3.93373	5.02281	4.25904	3.97801	3.94415	3.91578
FUN_000165	3.88531	4.2746	3.10035	2.79829	3.4927	3.24306	3.91504	3.77002	4.15221	4.2755	4.88837	4.14723	4.96869	4.22269	4.63978	5.11313	4.2559	4.3178	2.9767	3.53557	4.22314	3.71427	5.41573	5.32996	1.81429	3.62064	3.7145	3.85065	4.63032	5.36747	4.21244	4.90194	3.41803	3.88498	4.28419	4.40915	1.22311	1.61239	0.438142	0.136089	0.830494	0.580851	1.25283	1.10781	1.49001	1.6133	2.22616	1.48502	2.30648
FUN_000166	-2.52061	-2.52061	-2.52061	-2.52061	-2.52061	-2.52061	-2.52061	-2.52061	-2.52061	-2.52061	-2.52061	-2.52061	-2.52061	-2.52061	-2.52061	-2.52061	0.164552	-2.52061	-2.52061	-1.35424	-2.52061	-2.52061	2.36747	2.0857	-2.52061	-2.52061	-1.52709	-2.52061	-2.52061	-2.52061	-2.52061	-2.52061	-2.52061	-2.52061	1.07396	1.48734	-2.28444	-2.28444	-2.28444	-2.28444	-2.28444	-2.28444	-2.28444	-2.28444	-2.28444	-2.28444	-2.28444	-2.28444	-2.28444
FUN_000167	2.36003	2.10861	1.28472	2.02822	3.92296	3.47997	2.73063	2.47203	0.282204	0.479846	0.98891	0.772815	1.27814	1.34149	1.36717	0.673953	1.67952	1.26332	1.48762	1.74633	-0.075862	-0.702862	1.67454	1.51908	-0.617533	-0.520871	-0.530341	-2.52061	2.80611	2.95047	3.10285	3.15219	1.50893	1.06039	1.7676	1.71303	0.818512	0.567091	-0.256798	0.486702	2.38144	1.93846	1.18912	0.930514	-1.25931	-1.06167	-0.552605	-0.7687	-0.263375
FUN_000168	2.37926	1.60377	1.57286	1.87499	2.8768	0.527664	1.71917	2.28829	1.81064	2.45925	2.67079	3.03201	4.31935	4.22761	5.30605	5.02384	4.19755	4.41736	4.19089	4.30487	4.61637	4.65513	4.06239	4.7064	5.561	5.48242	5.41482	5.86584	5.16695	4.65963	5.01397	5.17611	4.73514	4.65418	4.61888	5.09176	1.80976	1.03428	1.00337	1.3055	2.30731	-0.041827	1.14968	1.7188	1.24114	1.88976	2.1013	2.46252	3.74986
FUN_000169	2.65645	3.10608	2.01867	1.28387	1.47606	1.82936	2.08959	1.71918	1.36197	1.76192	2.81451	2.39073	2.30965	1.90534	3.23187	3.54262	2.95357	3.15396	1.06947	1.27218	2.07687	2.7333	2.75166	3.15482	0.175428	2.15713	2.22177	2.33141	2.76284	3.83403	3.03713	2.91631	1.65427	1.81513	1.65303	1.94965	2.94981	3.39944	2.31203	1.57723	1.76942	2.12272	2.38295	2.01254	1.65533	2.05528	3.10787	2.68409	2.60301
FUN_000170	3.57932	4.00822	2.50281	1.40077	2.59488	2.60607	3.66719	3.56694	2.63613	3.04837	3.70462	2.92202	3.0427	2.6547	4.41424	4.49029	4.0894	4.10286	2.96489	3.77531	3.60123	3.88361	3.70411	3.8169	1.81429	2.77917	3.27399	3.23355	3.62843	4.09413	4.4329	3.71548	3.21206	3.54122	4.66817	4.61021	1.55465	1.98355	0.478134	-0.623908	0.570205	0.5814	1.64251	1.54227	0.611452	1.0237	1.67995	0.897349	1.01803
FUN_000171	-2.52061	-2.52061	-2.52061	-2.52061	-2.52061	-2.52061	-2.52061	-2.52061	1.17494	-0.251708	-0.619947	-2.05301	0.660964	-1.21964	0.984259	1.69388	-0.102359	-1.92512	-0.411989	0.246506	-2.52061	-2.52061	2.72328	2.65079	-2.52061	-2.52061	-2.52061	-2.52061	-2.52061	-2.52061	-2.52061	-2.52061	-2.52061	-2.13695	1.2644	1.77592	-3.97425	-3.97425	-3.97425	-3.97425	-3.97425	-3.97425	-3.97425	-3.97425	-0.278711	-1.70536	-2.0736	-3.50666	-0.792685
FUN_000172	-2.52061	-1.58449	-0.488312	2.99707	-2.52061	-2.52061	0.769792	-1.18557	-2.52061	-1.80991	-2.52061	-2.05301	7.53969	7.0796	5.12316	6.73973	6.20586	4.2918	5.36779	5.24174	-1.20943	-1.73693	-2.52061	-1.42961	-1.27569	-1.38329	-0.944294	-1.00525	0.5	0.261568	-2.52061	1.39647	-0.141082	-0.616888	-0.380063	0.071424	-1.5321	-0.595988	0.500192	3.98557	-1.5321	-1.5321	1.7583	-0.197065	-1.5321	-0.821407	-1.5321	-1.06451	8.5282
FUN_000173	-0.463293	0.175431	1.51965	4.79249	0.563718	0.527664	1.94838	-0.255456	-0.758813	-1.33589	-1.1199	-1.41735	9.07038	8.52504	6.44241	8.22586	7.82874	5.85271	6.96878	6.89593	0.463681	-0.01222	0.038653	-0.5156	1.81429	0.964499	0.053536	1.46758	2.92864	1.69946	2.5639	2.9584	0.509895	1.06039	0.406433	0.918933	-0.711828	-0.073103	1.27111	4.54395	0.315183	0.27913	1.69985	-0.503991	-1.00735	-1.58443	-1.36844	-1.66588	8.82185
FUN_000174	1.71104	2.674	1.72163	0.689618	2.03058	0.02737	2.97906	2.66548	1.81064	1.61291	1.81116	1.83854	2.28209	1.47988	3.39195	3.38549	2.95357	2.39232	2.33611	3.22575	2.50636	2.49668	2.31137	2.60481	-0.167244	1.2446	1.92642	1.70108	1.96129	2.92637	2.4674	2.5813	2.50845	3.08002	3.63556	3.42339	0.952314	1.91527	0.962899	-0.069112	1.27185	-0.73136	2.22033	1.90675	1.05191	0.854177	1.05243	1.07981	1.52337
FUN_000178	1.58421	1.8143	1.4644	0.265235	1.7798	2.13707	3.9419	3.86505	2.79615	2.45925	1.81116	1.63669	0.822707	1.10531	2.34631	1.83318	2.40208	2.55418	3.34782	3.84954	2.52805	2.79994	2.7795	2.94944	0.684203	1.30688	2.27422	1.83809	1.16404	0.879	2.00005	1.26848	3.90255	4.01384	4.2676	4.06961	0.840916	1.071	0.721105	-0.478065	1.0365	1.39377	3.1986	3.12175	2.05285	1.71595	1.06786	0.893388	0.079408
FUN_000179	3.78074	4.21402	5.02191	5.74436	4.91465	3.7753	4.63109	4.87282	3.83171	3.71744	3.52522	3.64566	2.51297	3.55854	3.49814	3.10299	2.84373	2.96945	3.81701	3.67273	4.69036	4.21683	4.46939	4.11353	3.47989	2.80098	3.6564	3.71488	2.57547	2.9975	2.81983	2.91631	4.55115	3.87979	4.20216	4.17837	4.15594	4.58922	5.3971	6.11956	5.28985	4.1505	5.00629	5.24802	4.2069	4.09264	3.90041	4.02086	2.88817
FUN_000181	1.40819	1.56549	-0.488312	-0.338602	1.7798	-0.744896	1.35357	1.80386	2.25039	3.5635	-0.249368	0.932613	-1.13402	0.09382	-1.07418	-0.993574	-1.45966	-0.035488	1.34919	0.877305	1.27007	1.04288	2.66477	3.24749	-0.617533	-1.38329	-1.52709	-1.57249	-0.767132	-1.72579	-2.52061	-2.52061	0.166459	0.10674	0.824568	1.94965	0.843565	1.00087	-1.05293	-0.903225	1.21517	-1.30952	0.788952	1.23924	1.68577	2.99888	-0.81399	0.367991	-1.69864
FUN_000182	-1.68022	-2.52061	-2.52061	-2.52061	0.563718	-2.52061	-1.53804	-1.18557	2.21845	-2.52061	2.43695	-2.52061	2.99258	-2.52061	3.36413	3.5153	2.95357	-2.52061	1.06947	2.69232	-2.52061	-2.52061	4.03378	3.8632	-2.52061	-2.52061	-2.52061	-2.52061	-2.52061	-2.52061	-2.52061	-2.52061	-2.20183	-2.52061	2.38527	2.80054	-1.3904	-2.23078	-2.23078	-2.23078	0.853545	-2.23078	-1.24821	-0.895742	2.50828	-2.23078	2.72677	-2.23078	3.2824
FUN_000183	-2.52061	-2.52061	-2.52061	-2.52061	-2.52061	-2.52061	-1.79757	-2.0552	-2.52061	-2.52061	-2.52061	-2.52061	-1.13402	-2.52061	-1.41613	-1.34773	0.909241	-2.52061	-2.52061	-1.35424	-2.52061	-2.52061	3.72574	4.77027	-2.52061	-2.52061	-2.52061	-2.52061	-2.52061	-2.52061	-2.52061	-2.52061	-2.52061	-2.52061	2.57702	3.92795	-2.6343	-2.6343	-2.6343	-2.6343	-2.6343	-2.6343	-1.91127	-2.1689	-2.6343	-2.6343	-2.6343	-2.6343	-1.24772
FUN_000184	10.3135	10.0698	9.96533	8.73051	10.4724	11.3594	11.9584	11.754	9.86989	10.1994	10.1742	10.0974	10.6244	10.0474	11.0872	10.9071	10.019	10.1942	11.1876	11.0716	10.751	11.9284	10.6904	11.1098	8.64763	8.81677	8.75757	8.95962	8.23394	8.77655	8.99373	9.01738	10.7589	11.4119	10.9623	11.2166	5.85148	5.60773	5.50328	4.26846	6.0103	6.89733	7.49636	7.29193	5.40784	5.73736	5.71214	5.6353	6.16237
FUN_000185	-1.15265	-1.97792	-2.52061	-1.39676	-0.275486	-2.52061	1.32121	1.49982	-1.03859	-1.33589	-1.45466	-1.41735	-0.636602	-0.68796	0.352455	0.068788	-0.430122	-0.326252	0.722147	0.246506	1.46255	2.43092	0.571822	1.94519	0.175428	-1.84267	-0.209064	-2.52061	-2.52061	-1.21626	-0.090125	-0.243465	1.32265	1.32781	0.446297	1.46843	0.924394	0.099123	-0.443564	0.680285	1.80156	-0.443564	3.39825	3.57686	1.03845	0.741149	0.622377	0.659693	1.44044
FUN_000186	5.05475	4.88467	5.47748	4.17423	6.35159	7.14661	9.163	9.02068	5.04397	5.39985	5.38262	5.44854	5.96899	5.31865	6.47853	6.41322	4.74776	3.57635	7.80392	8.00493	4.20978	5.73602	2.8729	3.14414	2.16089	1.53217	2.05191	1.77121	1.61705	1.45183	3.16571	1.51402	5.46504	6.46526	5.40961	5.39447	4.61859	4.44851	5.04132	3.73807	5.91543	6.71045	8.72684	8.58452	4.60781	4.96369	4.94646	5.01238	5.53283
FUN_000189	0.499938	0.273681	2.26488	0.689618	4.60257	-2.52061	1.64265	2.82256	6.4125	-0.072725	6.6025	1.8652	7.01799	0.923213	7.06688	7.27587	7.55581	3.47601	5.11624	6.4284	-1.52956	-1.03323	8.7452	8.13093	1.05958	1.36659	1.78898	0.843049	1.40825	2.43959	2.89596	1.12803	0.891317	0.985001	7.09148	7.14324	-0.203163	-0.42942	1.56178	-0.013483	3.89947	-3.2237	0.93955	2.11946	5.7094	-0.775826	5.8994	1.1621	6.31489
FUN_000190	2.54167	2.84355	3.42366	2.16673	1.09084	0.898429	2.44543	2.66548	2.70689	2.59789	4.09887	3.81933	4.35284	3.49467	3.79752	4.02187	5.64278	6.27718	4.62891	4.38192	2.57047	1.80996	1.81566	1.64556	2.72699	3.27606	3.02127	3.1306	3.72178	3.76776	3.87897	3.18801	2.72138	2.53649	3.0017	2.64919	2.06762	2.3695	2.94961	1.69268	0.61679	0.424382	1.97138	2.19143	2.23285	2.12385	3.62483	3.34528	3.8788
FUN_000191	0.499938	0.069999	-0.107346	-0.00532	1.09084	-0.744896	-0.546832	0.452579	5.79694	5.70303	0.98891	1.43789	7.11879	6.95089	4.71328	6.27545	4.5866	4.02609	5.60302	5.31431	1.27007	3.64346	1.26597	1.41637	2.44014	0.157167	1.37416	1.70108	1.40825	2.6307	1.85501	3.29042	2.82151	2.8337	2.30081	2.34141	-0.325441	-0.75538	-0.932725	-0.830698	0.265458	-1.57027	-1.37221	-0.3728	4.97156	4.87765	0.163532	0.612515	6.29341
FUN_000192	3.87857	4.46858	4.1483	3.86395	3.79329	3.42429	4.65401	4.50241	4.60547	4.73214	5.24802	4.75444	5.22533	4.80645	4.46749	5.29686	3.70568	3.76771	4.71247	4.71142	3.47293	3.66507	4.06804	4.46186	2.23593	3.33703	3.39735	3.30621	3.67586	4.01634	4.35412	3.69072	4.29976	4.49685	4.40037	4.80749	1.2308	1.82081	1.50053	1.21618	1.14552	0.776516	2.00624	1.85464	1.95769	2.08437	2.60024	2.10667	2.57755
FUN_000193	0.27203	1.48574	0.924293	1.01713	-0.275486	0.898429	2.80274	2.69534	1.30228	1.38677	1.64529	1.16497	1.62377	1.10531	1.25047	1.2392	0.389708	0.413479	2.37231	2.83068	0.633355	0.238997	1.3048	0.75216	0.175428	-0.520871	-0.209064	-2.52061	-0.33235	0.540928	1.51216	-0.243465	1.95613	2.16173	2.34366	2.27764	0.395463	1.60917	1.04773	1.14056	-0.152053	1.02186	2.92617	2.81878	1.42572	1.5102	1.76872	1.2884	1.74721
FUN_000194	-2.52061	-2.52061	-2.52061	-2.52061	3.4927	-2.52061	-2.11426	-0.805052	3.66399	-2.52061	3.30646	-2.52061	3.9419	-2.52061	3.9172	4.01213	3.80672	-2.52061	2.20175	3.82031	-2.52061	-2.52061	5.12162	4.66219	-2.52061	-2.52061	-2.52061	-2.52061	-2.52061	-2.52061	-2.52061	-2.52061	-2.20183	-2.52061	4.15783	4.24657	-1.20228	-1.20228	-1.20228	-1.20228	4.81102	-1.20228	-0.795931	0.513274	4.98231	-1.20228	4.62478	-1.20228	5.26023
FUN_000195	0.568552	1.71287	-0.724657	-1.39676	-2.52061	-0.744896	0.256736	-0.374492	-1.84452	-0.979698	-0.094572	-0.139109	-0.440229	-0.418328	0.562844	0.461316	0.584422	1.36657	-0.411989	0.05901	-1.20943	-1.73693	-0.268235	-0.157682	-1.27569	1.03978	0.789632	0.19662	2.84812	3.34529	3.39288	2.78214	0.988518	1.77093	1.81405	2.06746	0.596227	1.74055	-0.696982	-1.36908	-2.49293	-0.717221	0.284411	-0.346817	-1.81685	-0.952023	-0.066897	-0.111434	-0.412554
FUN_000197	-0.463293	-0.04375	-1.00745	-2.52061	-2.52061	-2.52061	-0.958932	-1.70388	-2.52061	-1.80991	-0.848375	-1.41735	-0.863979	-1.45162	-1.07418	-0.709451	-1.45966	-0.914679	-1.7247	-1.35424	-2.52061	-2.52061	-2.05964	-2.05935	-2.52061	-1.03541	-2.52061	-1.57249	-0.33235	1.06711	1.51216	1.51402	-0.724533	-1.37098	-0.125105	-0.544662	1.809	2.22855	1.26484	-0.248307	-0.248307	-0.248307	1.31336	0.568422	-0.248307	0.462386	1.42392	0.854949	1.40832
FUN_000199	-2.52061	-2.52061	-2.52061	-2.52061	2.59488	-2.52061	-1.79757	1.02286	5.23567	-2.52061	4.89762	-2.52061	4.80891	-2.52061	4.50618	4.92347	4.57519	-2.52061	2.44209	4.58242	-2.52061	-2.52061	6.22942	5.58407	-1.27569	-2.52061	-2.52061	-2.52061	-2.52061	-1.21626	-0.090125	-1.33006	-0.6253	-0.616888	4.7015	4.86467	-4.05068	-4.05068	-4.05068	-4.05068	1.06481	-4.05068	-3.32764	-0.507215	3.7056	-4.05068	3.36755	-4.05068	3.27884
FUN_000202	-2.52061	-2.52061	-2.52061	-2.52061	1.7798	-2.52061	-2.52061	-0.145497	4.73528	-2.52061	4.96078	-2.52061	5.05262	-2.52061	4.9562	5.10856	5.13736	-2.52061	1.9851	3.92013	-2.52061	-2.52061	6.65462	6.11221	-2.52061	-2.52061	-2.52061	-2.52061	-2.52061	-2.52061	-0.844625	-2.52061	-2.52061	-2.52061	4.54048	4.76161	-2.48408	-2.48408	-2.48408	-2.48408	1.81632	-2.48408	-2.48408	-0.108971	4.7718	-2.48408	4.99731	-2.48408	5.08915
FUN_000203	4.15447	4.79239	0.654986	0.862645	1.09084	0.02737	3.20874	2.30776	1.67601	0.788611	2.62696	2.27619	2.71195	2.46775	3.32138	3.41536	3.08812	4.26533	1.67317	1.8072	1.41678	2.1938	2.76565	2.96165	1.48574	2.54083	3.69539	3.07623	5.74125	5.53223	5.36145	5.39879	3.32803	3.94091	3.94823	4.04748	2.65571	3.29363	-0.843775	-0.636117	-0.407925	-1.47139	1.70998	0.808996	0.177251	-0.710151	1.1282	0.777429	1.21319
FUN_000205	7.72502	8.08894	7.15451	7.40178	8.14184	8.36307	7.83236	7.48735	4.40013	3.77703	3.41354	3.5503	6.89605	6.21998	9.14705	8.55046	8.86439	9.00832	7.49474	7.52362	6.77093	7.01536	5.61041	6.36755	8.97372	9.23535	9.07697	9.10503	6.84125	6.91813	6.90597	6.47042	7.98002	7.64961	7.43735	7.0928	5.00737	5.37129	4.43686	4.68413	5.42419	5.64542	5.11471	4.7697	1.68248	1.05938	0.695894	0.832649	4.1784
FUN_000206	-0.947079	-0.805409	-1.00745	-0.00532	-2.52061	-2.52061	1.25421	1.15767	-0.323121	-0.456083	-0.249368	0.058663	-0.440229	0.09382	-0.797952	-0.26848	-0.854937	-0.914679	1.42006	1.22834	-0.075862	-0.207848	0.038653	-0.992689	-2.52061	-0.319249	-0.944294	-0.023191	-2.52061	-1.21626	-2.52061	-0.686795	1.07958	0.366421	1.07396	1.0263	0.819033	0.960703	0.758658	1.76079	-0.754493	-0.754493	3.02032	2.92379	1.44299	1.31003	1.51674	1.82478	1.32588
FUN_000208	-0.607251	0.365663	1.21948	1.40077	-2.52061	-0.744896	1.38523	1.71918	1.57874	1.50426	1.77145	1.78369	1.9024	1.63606	1.36717	1.30451	-0.430122	0.313647	1.93757	1.949	0.922497	1.67445	1.58272	1.94519	-1.27569	1.30688	1.16784	1.38052	-0.767132	-1.21626	-0.844625	-0.686795	1.80421	1.67824	2.2111	1.71303	0.196142	1.16906	2.02287	2.20416	-1.71721	0.058497	2.18862	2.52257	2.38213	2.30766	2.57484	2.58709	2.70579
FUN_000209	1.74108	2.18634	2.683	2.95944	2.74272	1.99141	2.56082	2.80897	3.60345	3.4799	3.24978	3.36656	3.27011	3.29353	3.15279	2.88546	1.98567	2.064	3.20459	3.14553	2.8369	3.07212	2.80681	3.08955	1.71287	3.39552	2.6762	3.18299	1.51643	1.75526	2.00005	1.51402	2.85627	2.8011	3.02162	3.23479	1.17354	1.6188	2.11545	2.3919	2.17517	1.42386	1.99327	2.24142	3.0359	2.91236	2.68223	2.79901	2.70256
FUN_000210	6.55235	6.15148	6.30814	5.98337	6.53519	6.40365	5.88321	6.09684	5.11942	4.83105	5.15463	5.10977	5.84501	5.73615	5.88523	5.74502	5.93832	5.98637	5.14529	5.22789	5.55689	5.43428	5.56515	5.47968	7.67125	7.42741	7.86515	7.8383	5.77974	5.84987	5.98415	5.66972	5.70084	5.44982	5.90322	5.58104	5.20809	4.80722	4.96388	4.63911	5.19093	5.05939	4.53895	4.75258	3.77515	3.48679	3.81037	3.76552	4.50075
FUN_000211	6.74532	7.03882	6.97715	7.19677	6.34003	6.12675	8.04858	7.89977	6.93271	7.5253	7.38715	7.37111	7.38071	7.29705	7.19081	7.11224	7.2097	7.2739	7.43182	7.39569	7.33335	7.87026	7.24532	7.13554	6.24527	8.03017	8.10303	7.7236	6.41126	6.6318	6.37843	6.58568	7.89795	7.99708	7.81532	7.47566	3.91669	4.21019	4.14852	4.36814	3.5114	3.29812	5.21995	5.07114	4.10408	4.69667	4.55852	4.54248	4.55208
FUN_000212	2.73318	3.31663	3.06364	3.32752	3.21737	1.99141	3.62803	3.6907	2.72973	3.31279	3.37431	3.15596	3.27011	3.16606	3.27732	2.90665	3.02242	3.60831	3.13256	2.85971	3.11999	3.48237	2.85992	2.86094	4.49937	4.35433	4.15303	3.88268	3.1796	2.9975	3.03713	2.87296	3.78119	3.76052	3.46169	3.22918	4.38608	4.96953	4.71655	4.98043	4.87027	3.64431	5.28093	5.3436	4.38263	4.96569	5.02721	4.80886	4.92301
FUN_000213	-2.52061	-2.52061	-1.8263	-2.52061	5.24734	-0.744896	-1.31815	2.63498	7.05417	-1.33589	7.20629	-2.05301	7.19926	-2.07066	7.18387	7.35411	7.68618	-1.92512	4.64009	6.74367	-2.52061	-2.52061	8.80885	8.30784	-2.52061	-2.52061	-2.52061	-2.52061	-1.39241	-2.52061	0.402752	-2.52061	-1.9409	-1.83419	7.21598	7.2999	-3.27421	-3.27421	-2.5799	-3.27421	4.49374	-1.4985	-2.07176	1.88138	6.30056	-2.0895	6.45268	-2.80662	6.44565
FUN_000215	-0.767182	-0.451323	-0.28529	-2.52061	1.09084	0.02737	1.76802	1.06921	1.97258	1.61291	1.45784	0.655517	1.10023	-0.300321	1.18838	0.341959	1.1742	-0.326252	1.7577	2.5747	-0.213037	-0.316602	1.22607	2.17231	-2.52061	-1.38329	-0.944294	-1.57249	0.5	1.86076	2.00005	0.797959	1.48692	1.52699	2.2899	2.84522	-0.86614	-0.550281	-0.384249	-2.61956	0.991878	-0.071589	1.66906	0.97025	1.87362	1.51395	1.35888	0.556558	1.00127
FUN_000223	-1.15265	-1.02147	-1.00745	-1.39676	-2.52061	-2.52061	-1.79757	-1.42157	1.03526	1.19036	0.045212	-0.498281	-0.267411	-0.418328	-0.56621	-1.34773	-1.45966	-1.50485	-0.838699	-0.555756	-1.52956	-1.73693	-1.71084	-1.42961	-2.52061	-2.52061	-1.52709	-1.57249	-0.767132	-1.21626	-2.52061	-1.33006	-1.07122	-0.8733	-0.779083	0.020389	-0.604715	-0.473539	-0.459523	-0.848824	-1.97267	-1.97267	-1.24964	-0.873639	1.58319	1.7383	0.593144	0.049651	0.28052
FUN_000224	0.27203	1.26464	1.21948	-0.772765	-0.275486	-0.744896	1.32121	0.452579	3.01646	2.79525	2.87197	2.21532	2.254	2.25291	2.09877	1.69388	2.45284	0.313647	1.42006	2.12667	-0.364639	-0.106721	2.233	2.72429	0.452128	0.286446	0.789632	0.555741	1.40825	2.56977	2.00005	2.14418	0.857405	1.32781	1.601	2.22226	-0.332042	0.660572	0.615407	-1.37684	-0.879558	-1.34897	0.717135	-0.151492	2.41239	2.19118	2.2679	1.61125	1.64993
FUN_000225	3.14624	3.51044	-0.107346	-0.00532	-2.52061	-2.52061	2.51862	1.90955	1.03526	1.11847	2.21806	2.29592	1.78951	1.41235	1.99377	1.30451	1.29042	2.77671	1.7019	1.35606	-0.213037	-0.562301	-0.516384	-0.992689	-0.617533	0.405086	0.275618	0.19662	5.3608	5.35398	5.17542	5.38342	3.30306	3.41046	3.24713	3.35294	1.82316	2.18736	-1.43043	-1.3284	-3.84369	-3.84369	1.19554	0.586466	-0.287826	-0.204612	0.894976	0.972841	0.466424
FUN_000226	3.8718	4.20159	4.05789	4.26955	3.4927	2.70285	5.03446	4.7537	4.68358	4.88079	4.98269	4.88068	4.7397	4.79324	5.11066	4.5386	4.88349	4.88558	5.33836	5.14779	4.79692	4.67657	4.55241	4.19336	1.71287	3.35188	3.13908	2.8356	3.3933	3.46724	3.87897	3.69072	4.82342	4.83142	4.85562	4.59284	2.79319	3.12298	2.97928	3.19094	2.41409	1.62424	3.95586	3.67509	3.60497	3.80218	3.90408	3.80207	3.66109
FUN_000227	4.25157	4.74608	1.93986	1.5089	1.47606	1.82936	4.9337	4.28398	2.18579	2.59789	2.62696	2.90927	2.97547	2.82018	2.94318	2.18495	1.67952	3.47601	3.81043	3.60578	2.48435	1.67445	1.96859	1.99357	0.452128	1.47906	2.82427	2.02192	5.16695	4.93798	4.79288	4.90194	4.88363	5.93985	5.29829	5.41438	5.50311	5.99761	3.19139	2.76044	2.7276	3.0809	6.18523	5.53552	3.43733	3.84943	3.8785	4.16081	4.22701
FUN_000228	0.427896	0.820477	-1.8263	-1.39676	-2.52061	-2.52061	-0.134002	-0.255456	-2.52061	-2.52061	-2.52061	-2.05301	-2.52061	-2.07066	-2.52061	-1.81812	-1.45966	-1.92512	-2.52061	-2.01999	-2.52061	-2.52061	-2.05964	-2.52061	-2.52061	-2.52061	-2.52061	-2.52061	-0.33235	-1.21626	-0.090125	-2.52061	-2.20183	-2.13695	-2.24193	-2.24612	0.231289	0.62387	-2.0229	-1.59336	-2.71721	-2.71721	-0.330609	-0.452063	-2.71721	-2.71721	-2.71721	-2.24962	-2.71721
FUN_000231	-2.04007	-2.52061	-1.35954	-2.52061	5.19695	-2.52061	-2.52061	2.20771	6.02177	-2.52061	6.06131	-2.52061	6.68739	-2.52061	6.71298	6.91594	7.2353	-2.52061	4.69471	6.30456	-2.52061	-2.52061	8.27598	7.99014	-2.52061	-2.52061	-1.52709	-2.52061	-1.39241	-2.52061	-2.52061	-2.52061	-2.52061	-2.52061	6.8671	7.11995	-1.94927	-2.4298	-1.26874	-2.4298	5.28775	-2.4298	-2.4298	2.29851	6.11257	-2.4298	6.15212	-2.4298	6.77819
FUN_000232	-2.52061	-2.52061	-2.52061	-2.52061	3.4927	-2.52061	-2.52061	-0.805052	4.10058	-2.52061	4.28667	-2.52061	4.6986	-2.52061	4.75136	4.99446	5.04938	-2.52061	2.77515	4.46926	-2.52061	-2.52061	6.3688	5.76217	-2.52061	-2.52061	-2.52061	-2.52061	-2.52061	-1.72579	-2.52061	-2.52061	-2.52061	-2.52061	4.77574	5.14485	-1.98945	-1.98945	-1.98945	-1.98945	4.02386	-1.98945	-1.98945	-0.273896	4.63174	-1.98945	4.81783	-1.98945	5.22976
FUN_000239	0.499938	0.365663	-0.107346	-0.338602	-2.52061	0.02737	0.991679	0.225829	-1.84452	-1.33589	-1.1199	-0.498281	-1.46653	-1.72819	0.106058	-0.472182	1.04779	1.46292	-0.540694	-0.410063	2.106	2.09111	0.571822	2.54115	0.884068	1.47906	1.99053	1.54969	1.40825	1.69946	1.51216	1.39647	2.10807	2.21219	1.70325	2.23351	2.40503	2.27075	1.79774	1.56649	-0.615516	1.93246	2.89677	2.13092	0.060568	0.569197	0.785186	1.40681	0.438562
FUN_000240	3.83745	4.05733	2.6586	2.09913	4.25395	3.7753	4.11237	3.6758	0.612197	0.590275	2.46211	2.80296	1.82813	1.41235	2.82573	2.37935	4.22702	4.77262	3.29223	2.88816	5.2624	5.50389	3.66734	5.48815	5.41526	4.82245	5.12467	4.79217	5.67276	5.60616	5.37481	5.26264	5.28063	5.54147	5.06855	5.63505	3.05086	3.27073	1.872	1.31254	3.46735	2.98871	3.32577	2.88921	-0.174399	-0.196322	1.67552	2.01636	1.04153
FUN_000241	1.20766	1.67741	0.442721	-0.00532	-2.52061	0.898429	2.70577	2.34591	-0.758813	-0.979698	-0.249368	0.459484	0.026292	-0.418328	0.984259	-0.090012	1.39796	2.20997	1.55216	1.39623	1.95408	1.90989	0.859518	2.52478	1.48574	2.34695	1.92642	2.07833	2.76284	3.27068	2.5639	2.28315	3.13631	3.74347	3.46654	3.92448	0.347688	0.817443	-0.417249	-0.865289	-3.38057	0.038459	1.8458	1.48594	-1.61878	-1.83967	-1.10934	-0.400485	-0.833677
FUN_000242	5.34125	5.17898	5.22253	4.94465	4.81793	5.23923	5.39477	5.29712	5.03941	5.10661	4.96078	4.81039	5.43064	5.56011	5.75474	5.59973	5.9908	5.92638	5.72351	5.67635	6.60356	7.0307	6.03383	6.34092	6.32477	6.9572	6.90313	6.82711	5.07265	5.01428	4.83216	4.77816	6.23097	6.37401	6.09176	6.07797	4.15665	3.99438	4.03793	3.76005	3.63334	4.05463	4.21018	4.11252	3.85481	3.92202	3.77619	3.6258	4.24604
FUN_000243	3.50249	4.03649	4.48311	4.28484	3.79329	4.05741	5.9188	5.96054	4.16902	4.01341	4.75727	4.321	4.55056	3.97606	4.68545	4.76429	5.12958	4.09537	4.76787	5.50321	3.90457	4.67657	5.04341	4.94955	1.99798	2.43325	2.85903	1.96321	2.92864	2.90186	3.80192	3.44644	4.91075	4.89201	5.31857	5.49603	0.186629	0.720631	1.16726	0.968986	0.477437	0.741549	2.60294	2.64469	0.853165	0.697555	1.44141	1.00514	1.23471
FUN_000244	5.4269	4.44242	4.12177	3.82264	6.31662	6.62973	5.79904	6.10799	6.49146	5.64983	4.11483	3.94962	5.11643	4.92326	5.32421	6.75149	7.42047	8.32809	6.33181	5.52828	6.17743	5.83309	6.32224	5.82701	3.41678	4.7402	3.94228	4.5741	4.14895	3.54844	4.18236	3.41655	5.06914	5.06443	5.45061	5.10407	4.88291	3.89843	3.57778	3.27865	5.77263	6.08574	5.25505	5.564	5.94747	5.10584	3.57084	3.40563	4.57243
FUN_000245	-2.04007	-2.52061	-2.52061	-2.52061	-0.275486	-2.52061	-2.52061	-2.52061	-2.52061	-2.52061	-2.52061	-2.52061	-1.46653	-2.07066	-2.52061	-0.26848	1.8407	-1.50485	-0.083102	-0.555756	-2.52061	-2.52061	4.67604	2.79424	-2.52061	-2.52061	-2.52061	-2.52061	-2.52061	-2.52061	-2.52061	-2.52061	-2.20183	-2.13695	3.45682	2.3824	-2.89207	-3.3726	-3.3726	-3.3726	-1.12749	-3.3726	-3.3726	-3.3726	-3.3726	-3.3726	-3.3726	-3.3726	-2.31853
FUN_000246	4.71593	4.01534	4.40458	2.29309	6.53519	6.50778	4.48168	4.84312	5.28661	4.33222	2.5586	2.85709	3.57267	3.61971	3.92674	5.44541	6.29898	7.40627	5.21173	4.15486	4.57529	4.53116	5.41573	4.68814	4.19533	3.65696	2.6762	3.97472	3.30556	2.85155	3.84096	2.68521	4.10398	3.95085	4.33816	4.025	5.58105	4.88046	5.2697	3.15821	7.40031	7.3729	5.3468	5.70824	6.15173	5.19734	3.42373	3.72221	4.43779
FUN_000247	0.634051	1.00342	-1.8263	-2.52061	-2.52061	-2.52061	0.323621	-0.64682	-1.84452	-1.80991	-2.52061	-1.41735	0.026292	-2.07066	-1.41613	4.1249	-2.52061	-1.1798	1.81142	-2.01999	-2.52061	-1.46245	-0.056569	0.635062	-2.52061	-1.03541	-2.52061	-1.57249	0.696769	-0.542615	0.402752	-0.243465	-2.52061	-1.58407	-1.08517	0.38559	-0.063722	0.305647	-2.52407	-3.21838	-3.21838	-3.21838	-0.374153	-1.34459	-2.54229	-2.50768	-3.21838	-2.11512	-0.671482
FUN_000248	0.097261	-0.04375	0.839989	-0.00532	-0.275486	0.527664	0.387541	-0.043329	0.880584	0.962947	0.98891	0.881289	1.74982	0.256712	1.25047	1.69388	0.584422	0.755388	0.263768	0.759037	0.855461	0.804047	1.26597	0.694799	0.175428	0.801004	1.27469	-0.28262	0.001296	0.540928	0.402752	0.369245	0.051185	-0.043031	0.446297	0.709357	1.7099	1.56889	2.45263	1.60732	1.33715	2.1403	2.00018	1.56931	2.49322	2.57558	2.60155	2.49393	3.36246
FUN_000249	1.58421	1.93931	1.85648	1.01713	0.563718	1.82936	1.92703	2.20771	2.68369	2.45925	3.03179	1.96718	3.31159	2.13217	2.19664	2.86396	2.23808	1.46292	2.74786	3.02258	1.8546	2.271	2.9361	2.06322	-0.167244	1.81534	2.16734	1.83809	0.27209	2.05111	1.30438	1.81823	2.19209	2.19557	2.7221	2.45146	1.38007	1.73517	1.65234	0.812984	0.359577	1.62522	1.72289	2.00357	2.47955	2.25511	2.82764	1.76304	3.10744
FUN_000250	5.11621	5.29173	5.61701	5.41668	4.39473	5.12161	5.57716	5.19369	6.29683	6.3816	6.33432	6.46649	5.75517	5.70297	5.73587	5.42353	5.02442	5.32116	5.96042	5.92489	7.5489	7.4932	5.8243	6.21014	3.65417	4.07001	4.24788	4.23261	6.11696	5.94291	5.34796	6.24668	6.41197	6.5247	5.47008	5.6871	2.76911	2.94463	3.26991	3.06958	2.04763	2.77452	3.23006	2.84659	3.94973	4.0345	3.98722	4.11939	3.40807
FUN_000251	5.44299	6.11385	4.04853	3.46812	4.34931	3.94319	5.40832	4.82297	2.01037	2.30586	2.79483	3.43044	4.37257	4.50795	5.36337	4.50426	4.41798	5.25205	3.96064	3.97422	7.6562	7.73929	7.3022	7.89903	3.59838	4.64696	4.0515	3.81788	7.77495	7.75035	7.25213	7.8008	6.94236	7.16507	6.92071	7.3372	4.4466	5.11746	3.05214	2.47173	3.35292	2.9468	4.41193	3.82658	1.01398	1.30947	1.79844	2.43405	3.37618
FUN_000252	-1.15265	-1.58449	-1.8263	-2.52061	-2.52061	-2.52061	1.07168	1.11412	-1.84452	-0.694264	-1.1199	-1.41735	-1.46653	-0.844378	-1.86515	-0.993574	-1.45966	0.090514	0.930715	-0.044746	-0.213037	-1.46245	0.212093	0.694799	-2.52061	-1.38329	-0.944294	-2.52061	3.27508	2.2965	1.85501	1.81823	3.36471	3.72621	3.35578	3.70773	-0.537801	-0.969648	-1.21145	-1.90576	-1.90576	-1.90576	1.68653	1.72896	-1.22968	-0.079419	-0.505057	-0.802503	-0.851681
FUN_000253	7.29733	6.38647	6.30225	6.38209	7.56893	7.48615	6.55552	6.87128	5.52722	5.6045	3.8259	4.0284	5.15871	4.73223	2.25839	2.79746	1.49805	2.15334	5.74611	5.71458	4.91274	2.09111	2.33032	3.11164	2.08173	1.72699	3.05163	1.83809	1.29131	3.17164	2.00005	1.12803	3.72588	1.99882	3.02162	2.22226	7.14677	6.23591	6.15168	6.23153	7.41837	7.33559	6.40496	6.72072	5.37666	5.45394	3.67535	3.87784	5.00815
FUN_000254	4.6222	4.23856	4.90747	4.92527	4.67798	4.99355	4.0196	4.1175	4.25812	4.57314	3.74619	3.91813	4.17699	4.22761	4.44775	4.05071	4.56369	4.32423	3.81701	3.95417	3.91284	3.96717	3.76107	3.61525	6.61215	5.73831	5.70962	5.83342	4.39552	4.18834	4.08814	4.20943	4.3736	3.9309	4.25923	4.06961	4.43443	4.05079	4.7197	4.7375	4.49022	4.80579	3.83183	3.92973	4.07035	4.38538	3.55843	3.73036	3.98923
FUN_000255	6.08503	6.16914	6.35825	5.99271	5.47585	5.59492	6.13207	6.14362	6.39832	6.10993	6.55505	6.28833	6.31668	5.95663	6.27886	6.35275	6.38646	5.90724	6.06364	6.22174	5.90234	5.92552	6.72699	6.61855	5.37432	5.70401	5.83276	5.72716	6.23644	6.16257	5.85661	5.98176	5.73041	5.87998	6.0487	6.2296	4.33229	4.41639	4.6055	4.23996	3.7231	3.84218	4.37932	4.39088	4.64557	4.35718	4.8023	4.53558	4.56393
FUN_000256	4.91681	4.72886	5.18457	5.04685	4.43876	4.91493	4.28173	4.59245	4.50314	4.20783	4.56159	4.15265	5.13194	4.69008	5.42188	5.59321	5.19814	5.23168	4.53223	5.05985	4.52225	3.99588	4.96981	4.7064	7.13753	7.00025	7.10666	7.122	5.85893	5.65097	5.51418	5.41399	5.04486	4.99647	5.40076	5.03985	4.26421	4.07626	4.53197	4.39425	3.78616	4.26233	3.62913	3.93985	3.85054	3.55523	3.90899	3.50005	4.47934
FUN_000257	-2.04007	-1.58449	0.552754	6.4481	-2.52061	-2.52061	2.39966	-0.64682	-1.84452	-2.52061	-2.52061	-2.05301	-0.113098	2.38209	-1.41613	-0.472182	-0.854937	-0.914679	-0.838699	-0.717832	-2.52061	-2.52061	-1.71084	-2.05935	-0.167244	-1.38329	-1.52709	-0.28262	-2.52061	-1.21626	-2.52061	-1.33006	-1.52849	-1.18535	-2.24193	-2.01561	-2.28496	-1.82938	0.307867	6.20321	-2.76549	-2.76549	2.15477	-0.891707	-2.08941	-2.76549	-2.76549	-2.2979	-0.357985
FUN_000258	0.499938	1.11365	1.34713	2.02822	-0.275486	-2.52061	1.41621	1.77618	-1.38599	-0.979698	-0.094572	0.527831	2.1047	1.60615	1.52622	2.92753	1.29042	0.313647	1.42006	1.35606	-1.52956	-1.73693	-0.516384	-0.992689	-2.52061	-0.520871	0.053536	0.387326	-2.52061	-0.295856	0.402752	-2.52061	-0.6253	-0.739405	0.485088	0.501775	0.153974	0.767683	1.00117	1.68225	-0.621451	-2.86657	1.07024	1.43022	-1.73196	-1.32566	-0.440536	0.181867	1.75874
FUN_000259	-2.52061	-2.52061	-2.52061	-2.52061	-2.52061	-2.52061	-2.52061	-2.52061	1.03526	-2.52061	2.12658	-2.52061	2.77261	-2.52061	3.03425	3.48744	3.08812	-2.52061	1.02468	1.8656	-2.52061	-2.52061	4.33984	4.04058	-2.52061	-2.52061	-2.52061	-2.52061	-2.52061	-2.52061	-2.52061	-2.52061	-2.52061	-2.52061	2.65564	3.25148	-2.12847	-2.12847	-2.12847	-2.12847	-2.12847	-2.12847	-2.12847	-2.12847	1.42739	-2.12847	2.51872	-2.12847	3.16475
FUN_000261	7.14136	7.33677	5.84499	2.8403	6.34003	5.28684	6.87413	6.63749	3.14095	1.85334	3.2784	1.16497	3.98527	1.18841	4.58059	3.90039	5.11389	5.76092	3.89373	3.76	6.19956	5.65193	6.13964	6.38465	6.27226	6.84361	6.55654	7.04977	8.49171	8.08367	8.05981	8.35961	7.41597	7.40856	6.96555	7.13801	5.01637	5.21178	3.72	0.71531	4.21504	3.16185	4.74913	4.5125	1.01596	-0.271646	1.15341	-0.960023	1.86027
FUN_000264	3.81645	4.39954	3.75822	3.78011	3.72381	3.73009	5.31894	5.15928	4.40723	3.87845	4.22184	4.32581	4.43646	3.93453	4.35187	4.27093	4.5404	3.98611	5.12952	5.04729	4.30707	4.7116	4.21289	4.34554	3.51044	4.54728	4.62636	3.81788	4.30792	4.35109	4.12024	4.1919	5.12186	5.35756	5.19386	5.19173	2.21095	2.79405	2.15273	2.17462	2.11832	2.1246	3.71344	3.55378	2.80174	2.27296	2.61635	2.72031	2.83097
FUN_000265	4.12629	4.14431	3.65097	2.61686	4.25395	3.81914	4.3026	4.58449	2.08312	2.42985	2.92723	2.64267	5.08089	3.9285	3.10317	3.33949	4.83647	5.19006	3.74291	4.09509	4.29447	4.25058	3.53478	4.44456	4.67144	4.6042	4.62636	4.38576	3.50256	3.71245	2.96827	2.91631	4.3494	4.28139	4.09025	4.22137	1.96763	1.98565	1.49231	0.458198	2.09529	1.66048	2.14394	2.42583	-0.075543	0.271193	0.768573	0.484014	2.92223
FUN_000266	-2.52061	-2.52061	-2.52061	-2.52061	2.03058	-2.52061	-0.325701	-0.50424	3.72209	-2.52061	4.0248	-2.52061	4.36603	-2.52061	4.16301	4.29523	4.50476	-2.52061	2.1401	3.87819	-2.52061	-2.0762	5.7471	5.26739	-1.27569	-1.38329	-2.52061	-0.599156	-2.52061	-2.52061	-2.52061	-2.52061	-1.72001	-2.13695	4.37477	4.41162	-3.38057	-3.38057	-3.38057	-3.38057	1.17061	-3.38057	-1.18567	-1.36421	2.86212	-3.38057	3.16483	-3.38057	3.50606
FUN_000267	3.68354	3.89702	3.56167	3.10438	4.30242	3.47997	3.30291	3.68327	3.52728	2.81813	3.45174	3.08967	3.32515	2.82018	3.81817	3.64703	3.37809	2.83188	3.07881	3.35369	3.83668	3.82081	3.72574	3.70514	3.41678	2.94502	2.16734	2.54665	2.96728	2.09502	1.85501	0.797959	2.67346	3.034	3.1539	3.49055	3.58593	3.79941	3.46406	3.00677	4.20481	3.38236	3.2053	3.58566	3.42967	2.72052	3.35412	2.99206	3.22754
FUN_000268	1.29124	2.18634	2.09341	-0.772765	2.74272	1.43772	2.33629	2.45467	3.96279	2.36919	4.34871	0.387738	4.35945	-1.01984	4.15491	4.63061	4.16747	-0.497043	3.311	4.41163	-1.52956	-0.434228	5.68774	5.18126	1.35718	0.286446	1.55463	0.706535	1.02445	2.2965	1.30438	0.972414	1.63438	0.821267	4.97114	4.99595	-1.20112	-0.306024	-0.39896	-3.26513	0.250349	-1.05465	-0.156081	-0.037693	1.47043	-0.123177	1.85634	-2.10463	1.86708
FUN_000270	4.87	5.41256	5.05967	5.47117	4.39473	4.09355	5.93493	5.78939	6.08513	6.13747	6.14722	6.05783	5.7726	5.43382	5.40492	5.43086	5.11389	5.09928	5.85404	6.28061	4.31333	4.75592	4.55241	4.95872	4.71143	4.89521	5.28024	4.74938	4.59374	5.27028	4.9794	4.88021	5.51076	5.57881	5.79353	5.66235	0.652305	1.19487	0.841977	1.25347	0.177033	-0.124143	1.71724	1.5717	1.86743	1.91978	1.92952	1.84013	1.5549
FUN_000271	-0.767182	-1.27569	-1.00745	1.60949	1.09084	0.898429	-0.22667	-1.18557	-0.524582	0.962947	0.592885	0.982174	0.572742	0.82275	2.78435	2.77459	1.98567	1.59637	1.34919	1.47338	1.63235	-2.0762	4.45652	4.71364	-1.27569	1.77184	-0.530341	-1.00525	1.02445	-0.840471	0.402752	-0.686795	0.750606	-0.301613	2.89771	3.64173	-2.41242	-2.92093	-2.6527	-0.035749	-0.554404	-0.746812	-1.87191	-2.83081	-2.16982	-0.682293	-1.05235	-0.663066	-1.0725
FUN_000272	5.69971	5.34072	6.20659	4.69283	5.65451	6.20318	4.93904	5.33792	2.6601	3.12376	3.2925	2.9472	2.64863	3.21643	4.63978	4.13391	4.37914	4.58196	2.92889	3.32275	4.39231	4.34732	4.34451	4.37323	4.05732	3.27606	3.84159	3.32965	2.88894	2.82573	2.65435	2.5813	3.01081	3.1932	3.32403	3.43805	5.52722	5.16823	6.0341	4.52035	5.48203	6.03069	4.76655	5.16543	2.48761	2.95127	3.12001	2.77471	2.47614
FUN_000273	3.19045	3.209	1.62417	-1.39676	3.65081	1.99141	4.56697	4.86955	2.72973	2.36919	1.18304	0.881289	4.00225	1.30472	5.0552	4.2545	6.75849	6.86383	5.97961	5.93686	3.39246	3.42442	3.31464	3.63063	2.87519	4.04281	3.63651	3.78436	3.24395	3.54844	3.84096	3.18801	4.53515	4.62032	5.34649	5.19605	2.71329	2.73184	1.14701	-1.87391	3.17365	1.51425	4.08981	4.39239	2.25257	1.89203	0.705876	0.40413	3.52509
FUN_000275	1.16398	1.05959	-1.35954	-2.52061	-0.275486	0.527664	2.23568	2.24856	0.011059	0.086483	-0.422791	-0.977611	2.36323	0.256712	3.52351	3.00816	5.30563	5.70045	5.1348	5.12406	0.633355	1.20902	0.127978	0.911711	0.175428	1.42392	0.927017	1.08253	1.29131	1.45183	1.51216	0.972414	2.54086	2.66281	2.54066	2.48948	1.90094	1.79655	-0.622579	-1.78364	0.461479	1.26463	2.97264	2.98553	0.748025	0.823449	0.314174	-0.240645	3.10019
FUN_000277	0.097261	-0.04375	-1.35954	-2.52061	-0.275486	0.02737	3.06953	2.588	0.011059	-0.456083	-1.89135	-1.41735	-1.89937	-2.07066	-0.56621	-1.81812	-0.854937	-0.497043	-0.293831	-0.044746	0.855461	0.751141	0.910762	0.807327	0.684203	1.36659	1.16784	1.18885	-0.33235	-0.085201	0.402752	0.095175	2.72138	2.76775	2.2789	2.9512	0.957137	0.816126	-0.499668	-1.66073	0.584389	0.887245	3.9294	3.44788	0.870935	0.403793	-1.03147	-0.557472	-1.03949
FUN_000278	8.96256	8.46734	8.14651	8.318	8.23531	9.02175	8.41276	8.49065	6.89784	7.23677	7.9631	8.04592	7.81373	8.40123	7.93971	7.65573	8.02185	8.63935	7.48186	7.31873	7.2591	7.08382	6.62712	6.85946	11.5846	11.2523	10.9198	11.2355	8.21098	7.64075	7.97021	8.13259	8.51088	8.41389	8.20881	7.6747	7.82637	7.33115	7.01032	7.18181	7.09912	7.88556	7.27657	7.35446	5.76165	6.10058	6.82691	6.90973	6.67754
FUN_000279	2.67213	3.30506	3.48046	4.08969	1.09084	2.39055	4.85392	4.69209	3.48764	3.94231	3.94672	3.99257	3.62844	3.82842	3.79752	3.70864	3.45482	3.64984	4.8695	4.89438	4.03904	3.46605	3.57505	3.62296	2.7781	2.90531	2.95854	2.58609	3.0049	2.92637	3.03713	2.87296	4.97739	4.9125	4.58803	4.74599	0.598307	1.23124	1.40664	2.01587	-0.982984	0.316728	2.7801	2.61827	1.41381	1.86849	1.8729	1.91875	1.55462
FUN_000280	7.16163	6.53501	5.15435	6.58719	6.87672	5.13901	6.65139	7.08939	4.68358	4.1549	4.81701	5.14828	5.23973	4.76644	5.98219	5.44541	6.37664	6.40396	5.5308	5.66406	6.96627	6.80434	6.18328	6.92251	5.11084	5.08489	5.21465	5.17507	5.61918	5.75042	5.51418	5.4365	6.54642	6.19741	5.90412	6.51126	5.90945	5.28283	3.90218	5.33502	5.62455	3.88684	5.39922	5.83722	3.43141	2.90273	3.56484	3.8961	3.98755
FUN_000281	-2.52061	-2.52061	-2.52061	-2.52061	4.8509	-2.52061	-2.52061	1.06921	5.37619	-2.52061	4.94748	-2.52061	5.12032	-2.07066	4.75672	5.08552	5.44381	-2.52061	2.39007	4.62531	-1.52956	-2.52061	6.19495	5.96229	-2.52061	-2.52061	-2.52061	-2.52061	-2.52061	-2.52061	-2.52061	-2.52061	-2.52061	-2.52061	4.73206	4.95067	-1.85403	-1.85403	-1.85403	-1.85403	5.51747	-1.85403	-1.85403	1.73578	6.04276	-1.85403	5.61406	-1.85403	5.7869
FUN_000282	-2.52061	-2.52061	-2.52061	-2.52061	2.43015	-2.52061	-2.52061	-0.805052	3.23972	-2.52061	3.26416	-2.52061	3.82265	-2.52061	3.78709	4.06019	4.21236	-2.52061	1.7019	3.49914	-2.52061	-2.52061	5.15388	4.78752	-2.52061	-2.52061	-2.52061	-2.52061	-2.52061	-2.52061	-2.52061	-2.52061	-2.52061	-2.52061	3.64843	3.71176	-1.79083	-1.79083	-1.79083	-1.79083	3.15992	-1.79083	-1.79083	-0.075282	3.96949	-1.79083	3.99393	-1.79083	4.55242
FUN_000283	-2.52061	-2.52061	-2.52061	-2.52061	3.72381	-2.52061	-2.11426	1.56597	5.93599	-2.52061	5.63306	-2.52061	5.80926	-2.52061	5.51336	5.57348	5.41849	-2.52061	2.47575	4.82983	-2.52061	-2.52061	6.91599	6.80035	-2.52061	-2.52061	-2.52061	-2.52061	-2.52061	-2.52061	-2.52061	-2.52061	-2.52061	-2.13695	4.98812	5.20893	-3.96686	-3.96686	-3.96686	-3.96686	2.27755	-3.96686	-3.56051	0.119716	4.48974	-3.96686	4.1868	-3.96686	4.363
FUN_000284	-2.52061	-2.52061	-2.52061	-2.52061	3.11253	-2.52061	-2.52061	-1.18557	3.96279	-2.52061	3.73591	-2.52061	4.15437	-2.52061	3.99181	4.46909	4.69602	-2.52061	1.7019	3.43308	-2.52061	-2.52061	5.85405	5.18387	-2.52061	-2.52061	-2.52061	-2.52061	-2.52061	-2.52061	-2.52061	-2.52061	-2.52061	-2.52061	4.23951	3.96216	-2.40188	-2.40188	-2.40188	-2.40188	3.23126	-2.40188	-2.40188	-1.06684	4.08152	-2.40188	3.85464	-2.40188	4.2731
FUN_000285	1.4812	1.84658	2.16446	1.60949	0.563718	-0.744896	3.46723	3.2012	2.63613	3.36032	3.08135	3.31913	2.69115	2.7671	2.71997	2.46754	1.8407	2.34253	3.58992	3.68089	2.16256	2.13307	1.96859	2.29318	0.884068	1.47906	1.46721	1.902	0.27209	1.38266	2.00005	0.599468	2.82151	3.14207	3.18957	3.30577	0.558236	0.923622	1.2415	0.686533	-0.359241	-1.66785	2.54427	2.27824	1.71317	2.43736	2.15839	2.39617	1.76819
FUN_000286	1.07243	1.71287	-0.107346	-0.00532	-2.52061	-2.52061	0.67051	0.305438	-0.758813	1.38677	1.12119	1.57342	1.10023	0.769767	0.984259	0.571549	0.755954	2.34253	1.58338	0.331844	-2.52061	-1.23194	0.291573	0.911711	-0.617533	0.015154	-1.52709	0.19662	5.19977	4.83169	4.18236	5.09354	3.20534	3.74918	3.22438	3.20081	2.18647	2.82691	1.00669	1.10871	-1.40657	-1.40657	1.78455	1.41947	0.355222	2.5008	2.23522	2.68745	2.21426
FUN_000287	-0.332406	0.365663	-1.00745	-1.39676	-2.52061	-0.744896	0.323621	0.052079	-1.84452	-2.52061	-1.89135	-1.70045	-1.46653	-1.72819	-1.41613	-1.34773	-2.52061	-0.497043	-2.06845	-1.64905	0.370722	1.08624	-0.658549	1.61497	-1.27569	-1.38329	-1.52709	-1.57249	0.869893	0.098577	-0.090125	0.599468	-0.285154	0.684988	0.091491	1.10189	0.726488	1.42456	0.051439	-0.337862	-1.46171	0.313998	1.38251	1.11097	-0.785626	-1.46171	-0.832455	-0.641557	-0.407633
FUN_000290	1.20766	1.52617	0.442721	0.265235	5.47585	2.13707	1.53387	3.43156	1.85286	-0.251708	-1.89135	-1.70045	8.82336	9.07428	6.9122	7.87245	6.93626	2.44045	6.73249	6.54356	-0.534063	-0.316602	-1.43016	-0.815544	-2.52061	-0.319249	-2.52061	-2.52061	-2.52061	-0.085201	1.51216	-1.33006	-1.35945	-0.210172	-0.125105	-0.144532	0.406913	0.725421	-0.358024	-0.53551	4.67511	1.33633	0.733123	2.63081	1.05211	-1.05245	-2.69209	-2.5012	8.02262
FUN_000291	-2.52061	-2.52061	-2.52061	-2.52061	-2.52061	-2.52061	-1.53804	-2.52061	0.880584	-0.456083	0.172641	-2.52061	1.22124	-1.72819	1.05556	1.48438	0.164552	-1.1798	0.478247	0.819383	-2.52061	-2.0762	3.22638	2.66579	-1.27569	-2.52061	-2.52061	-2.52061	-0.33235	0.098577	0.402752	-0.243465	-2.20183	-1.83419	2.19948	2.23351	-2.59099	-2.59099	-2.59099	-2.59099	-2.59099	-2.59099	-1.60843	-2.59099	0.810194	-0.526472	0.102252	-2.59099	1.15085
FUN_000293	2.84805	3.22136	1.34713	-0.772765	-0.275486	-0.744896	2.23568	2.0777	-2.52061	-2.52061	0.172641	0.593086	1.22124	1.47988	0.830134	1.2392	-2.52061	0.900089	0.478247	-0.410063	3.2691	3.83994	2.33032	4.27879	-2.52061	-1.03541	-1.52709	-1.57249	3.55423	4.12622	3.49432	3.73981	3.12922	3.71459	2.99499	4.12501	3.79425	4.16755	2.29333	0.173428	0.670707	0.201298	3.18187	3.02389	-1.57441	-1.57441	1.11884	1.53928	2.16743
FUN_000294	3.67579	3.79317	3.13614	3.32752	3.65081	3.10821	4.24338	3.94179	3.91377	3.22992	3.80639	3.39428	4.01904	3.98189	4.48051	4.31914	4.74776	4.7913	4.55996	4.59542	3.96147	3.72117	4.86653	4.43584	5.11084	6.40148	6.29932	6.03929	3.11224	2.95047	3.28376	2.73449	5.18304	5.25699	5.58167	5.20608	2.46665	2.58403	1.927	2.11838	2.44167	1.89906	3.03424	2.73265	2.70463	2.02078	2.59724	2.18514	2.8099
FUN_000295	5.59052	5.84489	6.01323	5.89645	4.56332	4.64952	5.91474	5.83873	5.52069	5.32197	5.66863	5.90721	5.62687	5.79202	5.61126	5.62552	5.41849	5.52463	5.70589	5.68651	5.63141	5.41527	5.71502	5.41233	4.03648	5.57391	5.37934	5.53393	4.72354	5.34945	4.71095	4.97552	5.60446	5.56269	5.4749	5.57331	5.65846	5.91283	6.08117	5.96439	4.63126	4.71746	5.98268	5.90667	5.58863	5.38991	5.73657	5.97515	5.69481
FUN_000296	5.10182	5.6665	5.1456	4.97325	4.9455	5.31773	6.02812	5.68163	5.03024	5.56109	5.36271	5.64597	4.90689	5.196	4.84489	4.89725	4.67479	5.39629	5.31762	5.09993	5.4215	5.45923	4.80353	4.78752	4.87296	5.9725	5.90938	5.58837	5.32406	5.62125	5.40118	5.32831	5.93834	6.2527	5.8688	5.81895	2.01198	2.57666	2.05576	1.88341	1.85566	2.22789	2.93828	2.59179	1.9404	2.47125	2.27287	2.55613	1.81705
FUN_000297	1.79935	1.96894	1.67372	2.6644	2.59488	1.82936	3.61474	3.23209	2.50988	2.05938	2.79483	2.42698	3.29789	1.95365	3.43269	3.0658	3.90115	2.18194	3.05673	3.51747	2.07687	2.34427	4.12882	4.11899	3.47989	3.51906	1.27469	1.96321	1.16404	0.77487	1.51216	2.21534	3.26476	3.24259	3.83267	3.61617	1.3696	1.53919	1.24397	2.23465	2.16513	1.39961	3.18499	2.80234	2.08013	1.62963	2.36508	1.99723	2.86814
FUN_000298	4.61816	5.07041	1.72163	1.7918	1.7798	0.527664	5.43692	5.05661	1.41929	1.89697	2.27597	2.92202	2.41489	1.80357	2.78435	2.79746	2.05303	3.58708	4.27456	3.61432	1.04789	0.639126	1.09927	1.30577	1.90905	1.63287	1.63705	1.83809	6.61358	6.41726	6.49317	6.50278	6.99058	7.4144	7.19346	7.0722	5.1788	5.63105	2.28227	2.35244	2.34044	1.08831	5.99757	5.61725	1.97994	2.45761	2.83661	3.48267	2.97553
FUN_000299	6.68286	6.87045	3.61337	4.20671	1.7798	1.19313	5.54423	5.37299	0.959991	2.51632	3.03179	3.49161	3.31159	3.65666	4.31603	3.77926	4.12114	6.1327	4.01889	3.30175	1.8546	0.952034	1.58272	0.9612	3.65417	4.0151	3.13908	2.89962	9.34225	8.87939	8.53191	8.83596	6.65219	6.98028	6.76046	6.3896	8.13294	8.32053	5.06346	5.6568	3.22988	2.64321	6.99432	6.82307	2.41008	3.9664	4.48187	4.9417	4.76167
FUN_000300	1.82762	1.67741	-1.8263	0.689618	-0.275486	0.02737	-0.046929	0.052079	1.03526	2.30586	2.73415	3.02019	2.51297	2.72597	2.80519	2.40935	1.98567	3.40502	2.00829	1.27218	0.551011	-0.106721	-0.516384	-0.5156	1.60377	1.81534	1.27469	0.387326	7.28916	6.31422	6.35165	7.12312	3.7902	4.13213	3.79457	3.51841	2.74901	2.5988	-0.904906	1.61101	0.645904	0.94876	0.874461	0.97347	1.95664	3.22725	3.65554	3.94158	3.43436
FUN_000301	1.96122	1.48574	3.22192	1.01713	5.8301	3.90301	1.58928	2.40132	-1.38599	-0.979698	-0.619947	-0.368365	2.99258	4.49984	1.71423	2.07695	3.47952	3.19663	2.16094	1.64992	0.271359	-0.01222	-0.158524	-0.157682	3.99388	2.22321	1.37416	2.54665	1.51643	1.38266	1.85501	2.06934	0.713175	-0.043031	0.140915	0.38559	2.81848	2.343	4.07918	1.87438	6.68736	4.76027	2.44654	3.25858	-0.528733	-0.122439	0.237313	0.488895	3.84984
FUN_000302	1.88255	2.50225	2.05652	2.5677	1.7798	1.82936	3.81978	3.52598	2.53602	2.48807	2.89063	3.11211	1.74982	2.04567	2.40209	2.00018	2.23808	2.12417	3.37484	3.48057	2.21698	2.271	1.9442	1.84329	0.884068	2.317	1.85934	2.07833	1.79941	2.40513	2.13182	1.99039	3.66836	3.63668	3.28059	3.46215	1.00442	1.62412	1.17839	1.68956	0.90166	0.951225	2.94165	2.64784	1.65789	1.60993	2.01249	2.23397	0.871687
FUN_000303	4.65807	4.72017	5.29557	5.46447	4.25395	3.24306	4.5531	4.69947	3.43302	3.21276	4.38863	4.257	4.2711	4.47109	4.68545	4.64958	4.66405	4.337	3.99587	4.20096	5.30385	3.90798	3.52659	3.4078	3.09268	3.68068	3.77034	3.56501	4.72354	4.95595	4.8704	4.02369	4.67557	3.5673	4.01271	3.99557	4.78938	4.85149	5.42688	5.59578	4.38526	3.37437	4.68441	4.83079	3.56433	3.34408	4.51994	4.38832	4.40242
FUN_000304	-0.767182	-0.451323	-2.52061	-2.52061	0.563718	-0.744896	1.94838	1.95962	-2.52061	-1.80991	-2.52061	-2.52061	-2.52061	-2.52061	-1.86515	-1.81812	-2.52061	-1.92512	-0.293831	-0.277743	-2.52061	-2.52061	-1.71084	-1.42961	-2.52061	-1.38329	-1.52709	-1.57249	-2.52061	-2.52061	-2.52061	-2.52061	0.372584	1.23324	1.09919	0.741226	-0.371253	-0.055394	-2.12468	-2.12468	0.959647	-0.348967	2.34431	2.35555	-2.12468	-1.41398	-2.12468	-2.12468	-2.12468
FUN_000305	6.67995	6.82154	5.65451	1.60949	7.10565	6.80347	6.31681	6.18236	4.67183	3.97321	0.681265	0.387738	0.968131	1.44651	4.6685	6.44253	4.21236	3.73913	4.48755	3.689	4.64146	4.83749	5.49762	4.92793	6.01965	5.43091	5.34297	5.32832	6.12979	6.126	6.09328	6.20359	5.34934	5.21224	5.43583	5.26207	6.13398	6.27557	5.10855	1.06352	6.55968	6.2575	5.77084	5.63639	4.12587	3.42725	0.135297	-0.158231	0.422163
FUN_000308	2.03582	2.44014	2.55663	1.70352	2.59488	1.19313	2.93696	2.73901	2.70689	2.79525	3.33398	3.40341	3.39112	3.1032	3.05179	3.15703	2.34946	2.6997	3.2146	3.52655	3.48407	3.64346	3.0661	3.11164	1.99798	2.71171	2.75214	2.07833	3.78802	3.57968	3.22594	3.41655	3.30306	3.59925	3.49533	3.49523	2.47413	2.87845	2.99494	2.14183	3.03319	1.63143	3.37527	3.17731	3.1452	3.23356	3.77229	3.84172	3.82943
FUN_000309	-2.04007	-2.52061	-2.52061	-2.52061	-2.52061	-2.52061	-2.52061	-2.0552	-2.52061	-2.52061	-2.52061	-2.52061	-1.89937	-0.844378	0.106058	-1.81812	4.78786	-2.52061	-1.7247	2.84527	-1.94161	-1.46245	-2.05964	-2.05935	0.684203	0.801004	-2.52061	-1.57249	0.5	-2.52061	-0.844625	-1.33006	-0.532455	-0.301613	-1.47419	-1.48653	-2.1815	-2.66204	-2.66204	-2.66204	-2.66204	-2.66204	-2.66204	-2.19663	-2.66204	-2.66204	-2.66204	-2.66204	-2.0408
FUN_000310	-2.52061	-2.52061	-1.8263	-2.52061	-2.52061	-2.52061	-2.52061	-2.52061	-1.38599	-1.33589	-1.89135	-0.799546	-0.440229	-0.546854	-1.86515	-1.34773	-0.854937	-2.52061	-0.838699	-0.717832	-1.94161	-2.52061	0.212093	-0.657791	-1.27569	-1.84267	-2.52061	-1.00525	-1.39241	-0.840471	1.06157	3.22296	0.750606	-1.58407	-1.33253	-0.398604	-0.783639	-0.783639	-0.089331	-0.783639	-0.783639	-0.783639	-0.783639	-0.783639	0.350973	0.401074	-0.154383	0.93742	1.29674
FUN_000311	-0.767182	-0.302301	-1.00745	0.689618	0.563718	0.02737	0.256736	1.06921	0.011059	-0.694264	0.843273	1.07646	9.69345	13.0825	5.25774	3.55609	8.22719	0.413479	10.1621	7.45752	-0.534063	1.80996	2.01616	3.0212	-2.52061	-1.38329	-2.52061	-0.599156	-0.33235	-1.21626	-2.52061	-0.686795	-0.21132	0.985001	1.41262	2.6824	-1.95241	-1.48753	-2.19269	-0.495614	-0.621514	-1.15786	-0.928496	-0.116024	-1.17417	-1.8795	-0.34196	-0.108769	8.50821
FUN_000312	3.81645	3.80964	3.28705	2.92081	4.56332	3.30603	3.09847	3.38651	2.45611	2.09727	2.2473	2.08528	1.57918	2.23348	3.33577	2.70374	3.61942	4.27199	2.55662	2.50292	3.60123	3.08287	3.19572	3.44306	6.37544	5.69821	5.63637	5.68691	3.07734	3.5165	3.49432	2.06934	3.65855	3.31365	3.67384	3.66268	4.49452	4.48772	3.96512	3.59888	5.2414	3.9841	3.77654	4.06458	3.13418	2.77535	2.92538	2.76335	2.25726
FUN_000313	5.45436	5.22576	5.72672	4.107	5.558	5.20659	7.04613	7.13709	5.93845	6.10296	5.73207	5.60898	5.13964	5.08922	5.41851	5.58995	4.00686	4.84593	6.97982	6.80651	6.11431	7.03693	4.26797	4.3959	5.73923	6.07672	5.31195	4.90566	4.72354	4.378	4.48312	4.40473	7.53136	8.03903	6.92645	6.43598	3.40056	3.17195	3.67292	2.0532	3.50419	3.15278	4.99233	5.08329	3.88464	4.04915	3.67827	3.55518	3.08583
FUN_000314	0.923209	0.273681	1.00394	-0.772765	-0.275486	1.19313	3.20874	3.2012	1.36197	1.93932	1.92414	1.81138	1.27814	0.769767	1.66947	1.36699	0.389708	0.413479	3.1113	2.91607	1.95408	2.97164	0.634134	0.292469	0.684203	1.17951	0.275618	0.843049	0.001296	-0.085201	-2.52061	0.095175	3.76756	3.86409	2.62123	2.44179	2.52267	1.87314	2.6034	0.826697	1.32398	2.79259	4.8082	4.80066	2.96144	3.53878	3.5236	3.41084	2.8776
FUN_000316	5.15019	5.55614	5.50854	6.41721	3.92296	3.24306	4.80209	4.36052	8.56156	8.55685	8.49174	8.8255	8.17892	8.39331	7.65624	7.68668	7.11436	6.70297	7.91852	7.83127	5.59591	5.73772	4.51564	5.22244	6.44825	6.66044	6.83711	6.76186	7.04914	7.21156	6.89674	7.1574	5.81567	6.01757	6.00349	5.72744	4.43562	4.84156	4.79396	5.70263	3.20838	2.52848	4.08751	3.64595	7.84698	7.84227	7.77716	8.11092	7.46435
FUN_000317	2.59198	2.98078	2.7306	3.26721	1.09084	0.527664	2.75507	2.12235	5.89617	5.94306	5.93219	5.97457	5.41169	5.37517	4.78321	5.13124	4.29816	3.27834	5.67543	5.8013	3.06171	3.28249	2.1713	2.63563	0.452128	3.30687	3.248	3.46276	3.62843	4.2479	3.63425	3.8557	3.94353	4.11012	3.90598	3.73569	3.93938	4.32818	4.078	4.61461	2.43824	1.87506	4.10247	3.46975	7.24357	7.29046	7.27959	7.32197	6.75909
FUN_000318	3.6203	3.88929	3.96143	3.23608	3.11253	3.24306	5.04441	4.97982	4.25024	4.23358	4.4017	4.31618	4.22119	3.90413	3.78709	3.97249	3.52768	2.96945	4.47096	4.69138	3.62155	3.85255	3.96272	3.86969	1.48574	2.54083	2.92613	2.8356	2.3601	2.47325	3.5891	1.81823	4.28708	4.46252	4.53355	4.53493	1.61742	1.88641	1.95855	1.2332	1.10965	1.24017	3.04153	2.97694	2.24736	2.2307	2.39881	2.3133	2.21831
FUN_000319	2.17436	2.39719	2.09341	2.29309	3.85958	1.19313	4.18162	4.38363	2.77435	2.27312	2.43695	2.7891	2.67005	2.8071	2.86595	2.52347	2.88128	2.48702	3.65013	4.61683	3.18968	3.23511	2.76565	2.84785	1.05958	2.12291	2.85903	2.28422	1.16404	2.25839	3.16571	1.26848	3.53527	3.61183	4.22526	4.23263	1.08826	1.31109	1.0073	1.20699	2.77348	0.107021	3.09551	3.29753	1.68824	1.18702	1.35084	1.703	1.58394
FUN_000322	3.69126	3.60783	3.00678	1.5089	2.99947	2.79355	3.83706	3.94179	2.01037	2.57121	2.48685	2.85709	2.67005	3.6122	2.06461	2.07695	3.05565	3.67016	3.22453	2.77082	6.15146	6.43242	4.96072	5.18126	1.99798	2.56651	1.85934	1.902	2.17443	2.17901	2.89596	2.91631	5.16582	5.25097	4.34081	4.74795	3.15024	3.06682	2.46576	0.967881	2.45846	2.25253	3.29604	3.40078	1.46935	2.03019	1.94583	2.31607	2.12903
FUN_000323	-0.607251	0.069999	-1.35954	-2.52061	-2.52061	-2.52061	-1.53804	-1.70388	-2.52061	-2.52061	-2.52061	-2.05301	-2.52061	-2.07066	-1.07418	-2.52061	-2.52061	-0.497043	-2.52061	-1.64905	-2.52061	-2.52061	-2.05964	-2.52061	-2.52061	-0.520871	-2.52061	-2.52061	2.4718	1.58095	1.85501	0.972414	-1.20815	-0.301613	-0.125105	0.168377	1.78868	2.46593	1.03638	-0.124676	-0.124676	-0.124676	0.857892	0.692053	-0.124676	-0.124676	-0.124676	0.342913	-0.124676
FUN_000324	2.25984	2.33028	-0.724657	-1.39676	-2.52061	-2.52061	1.64265	1.31982	-1.38599	-0.456083	-0.249368	-0.139109	-1.46653	0.331743	-0.797952	-0.993574	-2.52061	0.967338	0.410236	-0.410063	-2.52061	-2.52061	-1.71084	-1.71039	-2.52061	-2.52061	-1.52709	-1.00525	3.27508	3.10877	2.73947	2.82826	1.21964	1.44497	1.43261	0.973616	2.44591	2.51634	-0.538592	-1.21069	-2.33454	-2.33454	1.82872	1.50589	-1.19993	-0.270018	-0.063303	0.046956	-1.28046
FUN_000325	5.19157	5.4655	5.64833	7.24448	5.00529	5.72736	5.94027	5.29468	6.79467	6.92398	7.14642	7.27992	6.23998	6.62799	6.41387	5.99299	5.73796	5.88132	6.97025	6.83694	5.94931	6.11933	5.83594	6.08596	4.88467	4.61655	4.72387	4.88998	7.81786	7.60703	7.47014	7.19529	6.12539	6.48506	6.26197	6.42068	3.62305	3.89698	4.07981	5.67596	3.43677	4.15884	4.37175	3.72616	5.22616	5.35546	5.5779	5.7114	4.67146
FUN_000326	10.1021	9.99107	9.0593	8.54214	8.77562	9.34405	9.85539	9.76679	5.13661	5.01058	5.99389	5.91998	8.26985	6.84762	9.48799	8.89992	9.97085	10.1091	8.17729	8.24831	8.65126	8.6855	7.81677	8.78025	11.9764	12.0162	12.0742	12.1635	9.42004	9.10652	9.09914	9.59135	10.5962	9.89709	10.1569	9.53472	9.04903	8.93796	8.00619	7.48902	7.72251	8.29094	8.80228	8.71367	4.0835	3.95747	4.94078	4.86687	7.21673
FUN_000327	4.00155	3.78487	4.42643	4.58579	4.20379	4.38363	3.67361	3.6224	4.31963	4.1549	4.4777	4.12533	3.84165	4.62817	4.30143	4.46195	4.50476	4.88992	3.97836	3.97422	4.35032	4.29746	4.499	4.18297	4.15723	4.0967	3.32461	3.98951	4.13204	3.57968	3.67803	4.10088	3.95159	3.50794	3.40718	3.84971	3.34345	3.12677	3.76833	3.92769	3.54569	3.72553	3.01551	2.9643	3.66153	3.4968	3.81961	3.46724	3.18355
FUN_000328	3.14624	3.14554	3.49431	3.71387	3.4927	2.70285	3.28624	3.35878	4.64805	4.37913	4.09083	3.86628	3.93307	4.25196	4.30875	3.90039	4.13675	4.14704	4.46678	4.69138	4.04657	3.94967	4.21289	3.83692	4.21401	4.53432	4.39724	4.669	3.27508	3.6402	3.28376	2.5813	3.7399	3.75486	4.1275	3.87147	1.66597	1.66527	2.01405	2.2336	2.01243	1.22259	1.80597	1.87852	3.16779	2.89886	2.61056	2.38601	2.4528
FUN_000329	0.352067	-1.02147	-2.52061	-1.39676	2.03058	0.527664	0.112879	-0.145497	-1.38599	-2.52061	-2.52061	-2.52061	-2.52061	-2.52061	-0.797952	-2.52061	-1.45966	-2.52061	-2.52061	-2.01999	-2.52061	-2.52061	-2.52061	-0.386174	-1.27569	-2.52061	-2.52061	-2.52061	0.696769	-1.21626	-0.844625	-2.52061	-1.9409	-0.210172	-0.779083	-0.330769	0.71608	-0.657457	-2.15659	-1.03274	2.39459	0.891678	0.476892	0.218516	-1.02198	-2.15659	-2.15659	-2.15659	-2.15659
FUN_000330	4.6969	4.50444	1.76799	0.492975	6.10064	7.18062	6.50328	6.05427	0.282204	-1.80991	0.289722	0.148231	2.00709	1.90534	2.88565	1.36699	2.11739	1.55324	1.61393	1.7149	2.24344	1.90989	2.63461	3.6609	-2.52061	0.015154	0.46803	-0.28262	3.85136	3.56414	3.49432	2.87296	2.87334	3.1158	3.60946	3.68743	3.20428	3.01181	0.275372	-0.999647	4.60802	5.688	5.01066	4.56164	-1.21042	-3.30253	-1.2029	-1.34439	0.51447
FUN_000331	2.39823	2.46114	1.4644	1.28387	2.03058	1.19313	1.25421	1.11412	1.24002	-0.979698	-0.848375	-0.036837	-0.113098	2.21378	0.657551	-0.090012	2.23808	0.506847	-0.540694	0.412414	0.711252	-0.01222	3.79556	3.4078	1.21604	0.405086	0.927017	0.387326	1.79941	0.098577	1.69375	0.369245	-0.362971	-0.210172	1.85905	1.93594	2.09606	2.15897	1.16223	0.981693	1.7284	0.890953	0.952034	0.811946	0.937843	-1.28187	-1.15055	-0.339009	-0.415271
FUN_000332	-2.52061	-2.52061	-2.52061	-2.52061	1.09084	-2.52061	-2.11426	-1.18557	3.74469	-2.52061	3.37431	-2.52061	4.20661	-2.52061	4.30875	4.69291	4.72728	-2.52061	2.03111	3.71306	-2.52061	-2.52061	5.84914	5.39443	-2.52061	-2.52061	-2.52061	-2.52061	-2.52061	-2.52061	-2.52061	-2.52061	-2.20183	-2.52061	4.34872	4.46508	-2.67894	-2.67894	-2.67894	-2.67894	0.9325	-2.67894	-2.27259	-1.34391	3.58635	-2.67894	3.21597	-2.67894	4.04827
FUN_000335	1.90926	2.79474	-1.8263	-1.39676	-2.52061	0.02737	1.71917	1.35766	0.011059	-1.33589	2.02891	-1.18079	2.64863	0.177564	1.05556	1.64428	1.59164	0.090514	0.410236	1.64992	-1.20943	1.24773	2.66477	1.89514	-1.27569	0.616584	-0.530341	-1.57249	1.61705	1.95907	0.769444	1.81823	1.01952	1.38758	2.76214	2.16467	0.582718	1.46821	-3.15283	-2.72329	-3.84714	-1.29917	0.392635	0.031127	-1.31548	-2.66243	0.70237	-2.50733	1.32209
FUN_000336	6.59615	6.67979	5.94927	5.79864	5.81347	5.44909	7.00915	6.84238	6.32897	6.57363	7.01654	6.94002	7.03253	6.83317	6.86832	6.845	6.73304	6.46922	6.1869	6.43805	6.2896	6.83645	6.68713	6.76072	4.81295	6.38172	6.33061	6.15201	6.61358	6.88725	6.51143	6.85163	6.28458	6.58098	6.48349	6.37126	4.40585	4.48949	3.75897	3.60834	3.62317	3.25879	4.81885	4.65208	4.13867	4.38333	4.82624	4.74972	4.84224
FUN_000337	5.11907	5.06698	6.18966	5.62928	4.60257	4.89458	4.95495	5.12129	5.36529	5.26067	5.45961	5.41284	5.21444	4.92326	5.08533	5.34033	4.92003	4.42933	5.09744	5.13003	5.28168	5.39602	5.40237	5.02713	4.32129	4.66491	4.27387	4.26942	4.46466	4.51359	4.60153	4.62978	4.40622	4.49345	4.63406	4.57527	6.13357	6.08148	7.20416	6.64378	5.61707	5.90908	5.96945	6.13578	6.37979	6.27517	6.47411	6.42734	6.22894
FUN_000339	5.52944	5.28585	3.37955	2.95944	3.98367	2.50233	3.51094	3.77002	5.01638	3.97321	3.03179	3.91175	3.28407	2.54861	3.95499	4.3504	4.82688	5.27877	2.20175	2.60929	5.44163	5.24874	3.99869	4.7064	2.92139	5.03517	4.87587	5.4509	5.96297	6.11804	5.40118	5.59164	3.60846	3.44604	3.02162	3.59888	7.23783	6.99425	5.08794	4.66784	5.69207	4.21073	5.21933	5.47842	6.72477	5.68161	4.74018	5.62015	4.99246
FUN_000340	9.75838	9.79434	8.14157	8.09	8.41137	6.34488	9.62361	9.57493	9.29283	8.62208	7.59554	8.53482	7.90688	7.37562	8.7419	8.71338	9.47761	10.0885	9.12973	9.03	9.84256	9.57618	8.76339	9.19477	9.4016	9.82367	9.63037	10.1551	10.6755	10.7293	10.2329	10.6224	9.888	9.91609	9.6433	9.64715	7.89682	7.93279	6.28001	6.22844	6.54981	4.48332	7.76205	7.71338	7.43128	6.76052	5.73398	6.67326	6.04532
FUN_000341	5.91099	6.25583	5.55556	5.78257	4.52299	4.87395	6.013	5.88643	5.52722	5.55088	5.70861	5.80419	5.63778	5.85696	5.93571	5.40876	5.73284	6.01844	5.75127	5.63916	6.02371	6.05803	6.0891	5.95772	5.22575	6.77504	6.42643	6.5463	6.81501	6.75836	6.28242	6.4336	6.33397	6.47906	6.54043	6.26497	4.72006	5.0649	4.36462	4.59164	3.33206	3.68302	4.82207	4.6955	4.33629	4.35995	4.51767	4.61325	4.44685
FUN_000344	3.52855	3.43813	3.31855	3.35676	2.03058	4.02033	3.48925	3.40469	6.02408	5.65302	5.66321	6.05349	6.02409	5.98451	6.21217	5.76546	5.27068	5.17946	5.83309	5.99688	7.47337	7.4508	7.03912	7.2711	1.99798	3.46546	3.69539	4.08897	3.67586	4.3051	3.76179	3.58722	6.02776	6.09469	6.10971	6.45772	2.54743	2.45701	2.33742	2.37564	1.04945	3.03921	2.50813	2.42357	5.04296	4.6719	4.68209	5.07236	5.04297
FUN_000346	8.14152	7.70577	13.578	9.24665	8.96066	11.8139	9.59365	11.0339	6.7168	6.35643	2.3587	3.43934	-1.13402	-1.21964	1.18838	-1.34773	1.29042	-1.50485	3.49462	3.87819	3.95348	4.45876	0.212093	4.05775	3.35079	0.157167	-0.530341	-1.00525	0.696769	-0.542615	1.30438	1.51402	2.39483	2.58835	-0.246959	3.22918	6.59407	6.15831	12.0305	7.6992	7.41321	10.2664	8.0462	9.48644	5.16935	4.80898	0.811253	1.89189	-2.68147
FUN_000347	3.26471	3.31663	4.02962	3.75836	2.59488	3.17721	3.32756	3.64553	4.26595	3.91074	4.09083	4.28195	4.25702	4.63559	4.39375	3.93173	3.88275	3.88539	4.26977	4.59973	4.09823	4.29746	4.40384	4.01738	4.17641	3.96769	3.84159	3.46276	4.46466	4.76531	4.55532	4.71817	4.18824	4.15381	4.29515	4.41903	3.07441	3.12633	3.83933	3.56807	2.40458	2.98691	3.13726	3.45523	4.07565	3.72044	3.90053	4.09166	4.06672
FUN_000348	7.34028	7.0886	6.22955	5.92601	6.75138	5.50384	7.07007	7.29048	4.55521	4.37913	4.98269	5.30985	5.15491	5.00577	6.02945	5.99299	5.0411	5.09553	5.25599	5.36073	5.14801	4.89349	4.05671	4.26408	4.19533	4.88504	4.48887	3.7673	4.18217	3.75413	3.28376	4.10088	5.0802	4.74552	4.16979	4.34319	5.72486	5.47318	4.61414	4.31059	5.13597	3.88842	5.45466	5.67506	2.9398	2.76371	3.36727	3.69444	3.5395
FUN_000349	4.90027	4.9268	4.96831	4.70425	4.39473	3.98227	4.01455	4.35117	4.118	4.13682	4.13844	4.13084	3.9419	4.09928	4.35187	4.16061	5.00754	5.18653	4.15498	4.03274	4.54371	4.92667	4.22812	3.92062	5.37432	5.74676	5.37334	5.59322	4.67768	4.13676	3.76179	3.98349	4.38852	4.40945	4.02921	4.03789	6.215	6.24154	6.28304	6.01899	5.70946	5.29701	5.32928	5.66591	5.43273	5.45155	5.45317	5.44557	5.25663
FUN_000350	6.40651	6.28998	6.64582	6.70555	6.219	5.97029	5.50335	5.49897	6.45766	6.29252	6.29459	6.13106	6.01993	6.02039	6.29184	6.33918	6.90925	6.92853	5.7547	5.94704	5.99675	6.46769	6.09326	5.8436	7.39659	6.83439	7.26083	7.20035	6.43558	6.55331	6.51143	6.48489	5.71747	5.89808	6.15176	5.6973	6.25986	6.14333	6.49917	6.55889	6.07234	5.82364	5.35669	5.35232	6.31101	6.14587	6.14794	5.98441	5.87327
FUN_000351	3.66799	3.9721	4.51065	5.03785	4.48149	4.12882	5.86789	5.81172	4.55521	4.3868	5.59375	5.93106	6.22739	6.43942	5.51968	5.78276	4.79771	4.86809	6.77452	6.61552	4.96932	5.03577	4.70536	4.71002	4.21401	4.70594	4.45519	4.14287	3.98916	3.90974	3.95212	3.8557	6.18214	6.20262	5.87429	5.96358	0.446731	0.750841	1.28939	1.81659	1.26023	0.907559	2.64663	2.59046	1.33396	1.16554	2.37249	2.7098	3.00614
FUN_000354	0.097261	1.21605	-0.724657	-1.39676	-2.52061	-2.52061	2.35239	1.9348	-0.524582	-1.80991	-0.619947	-1.70045	-0.863979	-0.418328	1.25047	-0.709451	-2.52061	-0.914679	1.15507	1.13645	-2.52061	-2.52061	-2.52061	-2.52061	-2.52061	-2.52061	-2.52061	-1.57249	1.40825	1.69946	1.69375	2.06934	3.1221	3.64894	3.11733	3.10608	-0.897681	0.221105	-1.7196	-2.3917	-3.51555	-3.51555	1.35745	0.939861	-1.51952	-2.80485	-1.61489	-2.69539	-1.85892
FUN_000357	-2.52061	-2.52061	-2.52061	-2.52061	2.99947	-2.52061	-2.52061	-0.043329	4.32713	-2.52061	4.53812	-2.52061	4.7397	-2.52061	4.88948	4.93383	4.99902	-2.52061	2.39007	4.63793	-2.52061	-2.52061	6.29839	5.71966	-2.52061	-2.52061	-2.52061	-2.52061	-2.52061	-2.52061	-2.52061	-2.52061	-2.20183	-2.52061	4.94181	5.04784	-2.82161	-2.82161	-2.82161	-2.82161	2.69847	-2.82161	-2.82161	-0.344332	4.02613	-2.82161	4.23712	-2.82161	4.4387
FUN_000363	3.07727	3.50033	3.9003	3.44107	2.99947	3.03574	3.73633	4.00873	4.77973	4.63886	4.2365	4.41423	3.91524	4.10998	3.92674	3.70864	3.72647	4.41736	4.61387	4.49724	4.07632	4.06253	3.8425	3.61525	4.77571	5.93108	5.86732	5.74905	3.91204	4.378	3.91601	3.8778	4.99894	4.89201	4.91365	4.62309	2.05224	2.4753	2.87527	2.41604	1.97445	2.01071	2.7113	2.9837	3.7547	3.61383	3.21147	3.3892	2.89021
FUN_000364	2.50712	3.22136	2.82134	2.88112	2.59488	1.19313	4.21283	4.20833	3.99142	4.20783	4.03322	3.98043	3.6609	3.68555	3.30684	3.64703	2.84373	2.93627	4.42861	4.58676	3.47293	3.53809	3.48493	3.22741	1.71287	1.97731	2.6762	2.66189	2.96728	3.34529	2.4674	3.22296	4.19843	4.24145	4.26202	4.39168	0.782474	1.49671	1.09669	1.15647	0.870229	-0.531525	2.48818	2.48368	2.26677	2.48318	2.30857	2.25578	1.93624
FUN_000365	2.12964	2.2601	2.4469	1.60949	1.09084	1.99141	2.33629	2.05484	-0.323121	-0.251708	-1.45466	-1.18079	0.378251	-0.300321	0.909254	0.859238	1.04779	1.50879	0.263768	0.331844	1.59174	1.358	1.45044	1.48565	1.71287	2.05194	2.46681	1.96321	0.869893	0.77487	0.402752	0.797959	1.48692	1.62956	1.02215	1.52445	2.02799	2.15845	2.34525	1.50784	0.989187	1.88976	2.23463	1.95319	-0.424771	-0.353358	-1.55631	-1.28244	0.276601
FUN_000366	4.56457	5.35762	3.83646	3.64444	4.09792	3.68342	4.84541	4.24412	2.31222	1.93932	1.99482	1.57342	2.73246	1.8297	3.62074	3.47331	3.40413	4.13977	2.92889	3.36386	3.28192	2.99458	3.98081	3.7829	3.51044	4.14864	4.26093	3.97472	5.84862	6.16515	5.84705	5.27934	4.73514	5.20603	5.29284	5.26481	2.58345	3.3765	1.85534	1.66331	2.1168	1.70229	2.86429	2.263	0.331097	-0.041804	0.013701	-0.407704	0.751336
FUN_000367	3.91855	4.31554	2.01867	1.40077	-0.275486	0.527664	2.7429	2.50613	-2.52061	-1.80991	-0.249368	-1.18079	0.153394	0.004914	1.71423	0.673953	0.584422	2.61835	-0.540694	0.561195	0.855461	0.69622	0.571822	0.635062	3.78486	3.96769	4.2347	4.483	6.61053	6.38003	6.38505	5.95082	3.65855	4.09227	4.29242	4.30904	3.07457	3.47155	1.17469	0.556783	-1.11947	-0.316319	1.89892	1.66214	-3.36459	-2.65389	-1.09335	-2.02477	-0.69059
FUN_000368	4.76792	5.33788	3.61337	3.54633	5.45456	4.78832	4.66049	4.33704	3.10647	3.17782	3.89221	4.38228	4.06827	4.20284	3.51088	3.20912	2.80517	4.32423	3.6648	3.30175	1.81986	1.42708	1.73265	1.00905	3.54035	3.78282	3.11052	2.8356	7.16586	7.74433	7.50094	6.59572	5.32162	5.7734	5.74641	5.78208	3.32538	3.89534	2.17083	2.10379	4.01201	3.34577	3.21795	2.89449	1.66392	1.73527	2.44967	2.93973	2.62572
FUN_000370	3.39323	1.56549	1.81292	3.86395	2.03058	2.13707	2.47515	3.38651	5.15781	4.25049	3.80639	3.28004	2.46477	3.25549	2.99851	3.02763	0.909241	-0.497043	2.70592	3.02258	0.922497	-1.03323	1.70389	1.38044	-2.52061	-2.52061	-2.52061	-2.52061	-2.52061	-1.21626	-2.52061	-1.33006	-1.07122	-2.13695	0.485088	0.501775	2.52691	0.699175	0.946603	2.99764	1.16426	1.27076	1.60884	2.52019	4.2915	3.38418	2.94007	2.41372	1.59845
FUN_000371	-2.52061	-1.97792	-2.52061	-2.52061	-2.52061	-2.52061	-2.52061	-2.0552	-1.84452	-2.52061	-1.45466	-0.641064	3.24178	7.5566	-1.41613	-0.472182	-0.102359	-1.92512	4.48755	0.412414	-1.94161	-2.0762	-0.386981	-0.992689	-2.52061	-1.38329	-2.52061	-1.57249	-2.52061	-1.21626	-2.52061	-2.52061	-1.52849	-2.52061	-1.20356	-2.01561	-2.56884	-2.02615	-2.56884	-2.56884	-2.56884	-2.56884	-2.56884	-2.10344	-1.89276	-2.56884	-1.5029	-0.6893	3.19354
FUN_000372	4.43274	4.6624	4.84396	5.56183	4.20379	3.81914	5.92823	5.85536	5.01638	5.31395	5.15848	5.20678	5.21079	5.76181	4.97931	5.59321	4.79771	5.25542	6.03711	5.81988	5.03895	4.77592	4.85022	4.45324	3.59838	4.48803	3.90949	4.16908	3.55423	3.69829	3.76179	3.78729	5.66575	5.37057	5.29965	5.45218	2.78842	3.01808	3.19964	3.91751	2.55947	2.17482	4.28392	4.21104	3.37206	3.66963	3.51416	3.56246	3.56647
FUN_000373	5.43612	5.25311	5.62962	6.87173	5.95664	6.32221	5.68125	5.58922	5.78062	5.79238	5.6954	5.64019	5.96899	6.31087	5.97071	5.82788	5.4687	5.62956	5.39444	5.43493	6.65744	6.52396	6.23822	6.06064	4.76309	5.02594	5.17382	5.01809	5.2787	5.25101	4.77283	5.41399	5.44806	5.43573	5.2142	5.34218	3.84731	3.66431	4.04081	5.28293	4.36783	4.73341	4.09244	4.00042	4.19182	4.20357	4.1066	4.05139	4.38019
FUN_000374	3.00484	3.15846	1.40696	-0.338602	-0.275486	0.898429	2.33629	1.85767	1.97258	2.62409	2.46211	3.20896	2.88678	3.40196	3.27732	2.57731	1.8407	3.03362	2.92889	2.5747	2.4162	2.74688	1.70389	1.22703	0.175428	1.53217	1.37416	1.62737	5.54449	5.21664	4.32688	5.4365	3.9636	4.28139	3.42724	3.59888	3.30884	3.46246	1.71097	-0.034596	0.02852	1.20243	2.64029	2.16168	2.27658	2.9281	2.76612	3.51296	3.19079
FUN_000375	0.974684	2.18634	-1.35954	-0.772765	-0.275486	-2.52061	2.32	1.28096	-1.38599	-1.33589	-1.89135	-0.799546	-0.440229	0.09382	-0.56621	-0.993574	-1.45966	1.96875	0.605345	-0.410063	-1.52956	-2.52061	-2.52061	-2.05935	-2.52061	-2.52061	-1.52709	-0.599156	2.03589	3.27068	2.96827	2.21534	2.28431	2.86558	2.78564	3.1893	0.6447	1.85636	-1.68953	-1.10275	-0.605471	-2.85059	1.99001	0.950977	-1.71598	-1.66588	-2.22133	-1.12953	-0.770214
FUN_000376	2.32078	2.02644	2.05652	2.23129	1.7798	1.82936	3.60132	3.34	2.81763	3.19539	3.12927	3.06688	2.83083	3.3397	2.34631	2.75136	1.98567	2.79533	3.9487	4.0391	3.1342	3.02833	2.12865	2.17231	3.54035	4.75703	3.7145	4.39689	1.96129	2.25839	2.65435	1.12803	5.24008	4.89201	4.53124	4.0945	1.77877	1.48443	1.51451	1.68928	1.23779	1.28735	3.05931	2.79799	2.27562	2.65338	2.58726	2.52487	2.28882
FUN_000377	6.27538	6.46134	6.02043	5.93088	5.49683	6.00866	6.32296	5.97431	6.20406	6.74755	6.4923	6.62408	6.48776	6.51682	6.28629	6.21941	6.21324	6.30019	5.83957	5.70061	6.17055	6.61283	6.35499	6.40826	6.20382	7.30971	6.44656	6.58332	6.49298	6.34182	6.03554	6.33719	6.00181	6.13666	6.0664	6.03522	3.64428	3.83024	3.38932	3.29977	2.86572	3.37756	3.69185	3.34321	3.57296	4.11644	3.8612	3.99297	3.85665
FUN_000378	5.49239	5.53152	5.49137	4.84501	4.81793	4.62503	5.37914	5.33318	4.89534	4.91302	4.76234	4.59633	5.00285	5.01718	5.06387	5.2479	5.40566	5.51342	5.30363	5.3377	4.76075	4.47108	5.24405	4.73869	6.27226	6.57602	6.02868	5.78763	4.39552	4.52968	4.38086	3.35487	5.12008	5.00365	5.15077	4.89863	6.89593	6.93507	6.89491	6.24855	6.22147	6.02857	6.78268	6.73672	6.29889	6.31656	6.16589	5.99987	6.40639
FUN_000379	4.13763	4.22019	4.47615	5.01969	3.11253	3.73009	3.8023	3.81832	3.9724	4.2755	4.51426	4.61609	4.53314	4.3768	4.12207	4.29523	4.22702	3.80495	3.35688	3.46176	3.70007	3.97296	3.80913	4.13525	3.28163	3.63285	3.248	3.15703	3.62843	4.21843	3.39288	3.89957	3.1221	3.2825	3.02821	3.05628	3.49054	3.57311	3.82906	4.37261	2.46545	3.08301	3.15522	3.17123	3.32531	3.62842	3.86717	3.969	3.88605
FUN_000380	-0.463293	-0.61753	-0.724657	-2.52061	2.8768	-0.744896	-0.325701	0.452579	3.23972	0.479846	3.38751	-0.977611	3.57267	-0.300321	3.59704	3.54262	3.55117	-0.690801	1.38506	2.94344	-0.364639	-1.03323	4.75528	4.44021	1.05958	0.157167	-0.209064	-1.00525	0.5	0.879	1.06157	-1.33006	0.109973	-0.739405	3.5784	3.62046	-1.30406	-1.45829	-1.56542	-3.36137	2.03603	-1.58566	-1.16647	-0.388186	2.39896	-0.36092	2.54674	-1.81838	2.7319
FUN_000381	-1.68022	-0.451323	-2.52061	-2.52061	-2.52061	-2.52061	-2.52061	-2.52061	-2.52061	-0.251708	-0.848375	-0.799546	-0.113098	-0.418328	0.23451	0.341959	-0.430122	1.8311	-0.083102	-1.10958	-1.20943	-1.46245	-2.05964	-1.71039	-0.167244	0.286446	-0.530341	-0.599156	4.13204	3.19199	2.5639	3.41655	0.857405	1.94015	1.17232	0.862095	-2.37443	-1.14553	-3.21482	-3.21482	-3.21482	-3.21482	-3.21482	-3.21482	-3.21482	-0.945919	-1.54259	-1.49376	-0.80731
FUN_000382	2.30075	2.63756	2.5828	2.61686	3.3151	2.13707	2.87141	3.59097	5.00706	2.79525	5.11551	2.87031	5.35992	3.1032	5.16809	5.30487	4.89271	2.95296	3.7905	5.51694	3.11999	2.11224	6.43264	5.89225	2.16089	1.97731	1.71501	2.28422	3.21213	2.85155	2.4674	2.9584	3.00307	3.00567	5.91836	6.07641	-1.07289	-0.736083	-0.790845	-0.75679	-0.058546	-1.23658	-0.50224	0.217321	1.63341	-0.578396	1.74186	-0.503334	1.98627
FUN_000383	1.90926	2.30726	0.839989	0.689618	-0.275486	0.02737	2.38408	2.24856	2.63613	2.23963	2.73415	2.44476	2.38929	2.11103	1.99377	1.78822	1.59164	0.967338	2.44209	2.70836	1.04789	1.75727	1.81566	1.94519	-0.617533	0.711739	1.05245	1.62737	1.02445	1.69946	1.69375	1.72378	2.06414	2.54963	2.57702	2.57154	1.18679	1.5848	0.117523	-0.032848	-0.997952	-0.695096	1.66161	1.5261	1.91366	1.51716	2.01168	1.7223	1.66683
FUN_000384	3.14624	3.209	1.21948	7.08765	4.25395	3.7753	6.54505	4.04977	0.282204	-0.072725	4.56159	4.27203	9.44238	9.27417	9.64794	9.68729	6.36011	5.89001	8.20421	8.32609	4.33809	4.90867	4.97283	5.16815	-2.52061	-1.84267	-1.52709	-1.00525	3.21213	3.36335	3.10285	2.28315	3.32803	3.51466	3.69053	4.19285	0.058946	0.121704	-1.86782	4.00036	1.16665	0.688009	3.45775	0.962472	-2.80509	-3.16002	1.4743	1.18473	6.35509
FUN_000385	1.51636	1.26464	0.193746	1.60949	2.24415	2.60607	1.41621	1.31982	-1.84452	-2.52061	-1.89135	-2.05301	-0.267411	0.09382	-0.191267	-0.709451	-1.45966	-2.52061	-1.01449	-1.64905	-0.947599	-1.46245	-0.516384	-1.71039	-2.52061	-1.84267	-2.52061	-1.57249	-0.767132	-0.295856	-0.090125	-2.52061	-1.9409	-1.37098	-0.874075	-2.01561	0.881301	0.629586	-0.441312	0.974434	1.60909	1.97102	0.781151	0.684765	-2.47958	-3.15566	-2.52641	-2.68807	-0.902469
FUN_000386	5.87758	4.95299	3.6755	2.92081	6.45169	6.70175	4.85109	5.20929	-1.38599	-1.80991	-0.249368	-0.799546	0.572742	0.09382	2.3176	1.59293	3.45482	3.18254	0.478247	1.43532	4.95338	5.07127	4.64611	4.37323	-2.52061	-2.52061	-2.52061	-2.52061	-2.52061	-2.52061	-2.52061	-2.52061	3.41803	3.33657	2.80876	3.23479	5.58009	4.6555	3.37802	2.62333	6.15421	6.40427	4.5536	4.91181	-1.68348	-2.1074	-0.546853	-1.09703	0.275257
FUN_000387	4.09174	4.83726	3.48046	3.10438	3.3151	2.70285	5.4852	5.05948	4.06511	4.35586	4.39518	4.61609	4.22119	3.87933	4.07137	3.93173	3.57428	4.13977	4.80144	4.77756	4.09823	4.36943	4.1503	4.08032	3.54035	4.53432	4.16696	3.85065	5.33887	5.68728	5.40118	5.38342	5.76398	6.02465	5.8429	5.72445	1.42862	2.17414	0.81734	0.441266	0.651985	0.039737	2.82208	2.39636	1.40199	1.69275	1.73206	1.95297	1.55808
FUN_000388	4.19301	4.56874	2.4469	4.68133	2.03058	5.40662	5.06655	4.3035	3.81044	6.39116	2.87197	5.57102	3.41669	5.64715	3.27732	3.69653	3.4297	6.25212	5.5487	4.17809	5.78791	6.00252	3.3429	3.55206	4.48405	6.55211	3.22153	3.07623	4.38128	2.77264	2.00005	4.38943	5.81787	5.92858	4.0871	4.10984	6.30704	6.68278	4.56094	6.79536	4.14461	7.52065	7.18058	6.41753	5.92447	8.5052	4.98601	7.68506	5.53073
FUN_000389	7.30426	6.68538	7.60041	10.3954	5.87886	5.59492	8.02586	6.94771	5.09324	5.33789	8.63105	8.85052	9.59837	10.6719	7.50843	6.93669	6.88404	4.13977	8.3571	7.88872	6.92803	7.59053	8.2501	7.33351	8.35855	8.3731	6.82617	7.41407	7.17	7.3584	6.82553	7.88914	7.40023	7.57123	7.72147	7.14585	5.7059	5.08701	6.00204	8.79706	4.28049	3.99656	6.42749	5.34934	3.49487	3.73952	7.03268	7.25216	8.00001
FUN_000391	-2.52061	-1.97792	-2.52061	-2.52061	-2.52061	-2.52061	-1.79757	-1.18557	-1.03859	-1.80991	-1.45466	-1.70045	-1.89937	-2.52061	-1.86515	-0.993574	-1.45966	-2.52061	-2.06845	-1.10958	-1.20943	-1.73693	-0.993372	-0.992689	-2.52061	-2.52061	-0.944294	-1.00525	-2.52061	-1.72579	-2.52061	-1.33006	0.372584	-0.616888	-0.689961	-0.144532	-0.599215	-0.056528	-0.599215	-0.599215	-0.599215	-0.599215	0.123822	0.735821	0.882804	0.111479	0.466726	0.220939	0.022024
FUN_000393	3.39323	4.02947	4.49695	4.20671	3.98367	1.43772	4.92564	4.97982	5.74744	5.58129	5.72429	5.46389	5.1358	4.90187	5.13143	4.68066	4.4307	3.84126	5.46946	5.91456	4.89198	5.4174	5.25648	5.07005	5.53895	5.59902	6.02868	6.09162	4.40961	5.49585	5.59634	4.99587	6.31614	6.31943	6.13737	6.3148	0.692788	1.32903	1.79651	1.50627	1.28323	-1.26272	2.2252	2.27938	3.047	2.88085	3.02385	2.76345	2.43536
FUN_000394	-2.52061	-2.52061	-1.8263	-2.52061	2.03058	-2.52061	-1.79757	-0.145497	3.92371	-2.52061	3.63993	-2.52061	4.14676	-2.52061	4.07137	4.13391	3.98977	-1.92512	1.23588	3.40382	-2.52061	-2.0762	5.37754	5.11174	-2.52061	-2.52061	-2.52061	-2.52061	-2.52061	-2.52061	-2.52061	-2.52061	-1.35945	-0.8733	3.64843	3.79762	-3.33782	-3.33782	-2.64351	-3.33782	1.21336	-3.33782	-2.61478	-0.962711	3.1065	-3.33782	2.82272	-3.33782	3.32954
FUN_000396	8.29874	8.62251	8.10535	8.13604	8.20376	7.7692	9.14924	8.95739	7.86941	8.04795	8.37981	8.35103	8.53792	8.26069	8.34696	8.27353	8.336	8.22624	8.06566	8.15407	8.25828	8.61554	8.32904	8.36497	8.1705	8.3423	8.53115	8.28887	7.67199	7.86415	7.62076	7.63715	8.44568	8.48744	8.44095	8.42616	4.73595	5.05972	4.54256	4.57325	4.64097	4.20641	5.58645	5.3946	4.30662	4.48516	4.81702	4.78823	4.97513
FUN_000397	-1.68022	-1.97792	-1.35954	-1.39676	-2.52061	-2.52061	-2.52061	-2.0552	0.959991	-2.52061	2.30408	-2.05301	3.21288	-0.191241	3.71184	3.47331	3.52768	-0.690801	0.263768	2.55709	-1.94161	-1.46245	4.85676	4.56149	-2.52061	0.616584	-0.209064	0.555741	1.16404	0.098577	0.769444	-0.243465	-1.72001	-0.739405	3.40718	3.49055	-2.26326	-2.56096	-1.94258	-1.97979	-3.10364	-3.10364	-3.10364	-2.63824	0.376954	-3.10364	1.72104	-2.63605	2.62985
FUN_000398	10.639	10.4438	10.8306	10.7253	10.3566	11.2217	10.2772	10.1724	9.90543	9.96556	10.2342	10.3217	10.3216	10.3103	10.4309	10.2629	10.7139	10.7343	9.89566	9.9609	9.44103	9.59061	9.8404	10.0119	10.7637	10.3597	10.2451	10.5818	9.79873	9.72414	9.85313	9.85287	9.41932	9.3057	9.29186	9.35265	9.96729	9.77208	10.1589	10.0536	9.68487	10.55	9.60547	9.50066	9.23369	9.29381	9.56245	9.64996	9.64982
FUN_000399	-2.52061	-2.52061	-2.52061	-2.52061	-2.52061	-2.52061	-1.79757	-2.0552	-1.84452	-2.52061	-1.45466	-2.52061	-2.52061	-1.72819	1.36717	0.21183	5.26359	-0.690801	-0.293831	3.12176	-1.20943	-1.46245	7.25403	6.67341	-2.52061	-2.52061	-2.52061	-2.52061	-2.52061	-2.52061	-0.844625	-2.52061	-2.20183	-1.37098	6.00849	5.95086	-3.72537	-3.72537	-3.72537	-3.72537	-3.72537	-3.72537	-3.00233	-3.25997	-3.04929	-3.72537	-2.65943	-3.72537	-3.72537
FUN_000400	9.27367	9.23382	11.2244	9.00492	10.6706	12.4639	10.3895	10.102	7.92736	7.48656	8.38434	8.51916	9.17381	9.52145	9.39054	9.3173	10.029	11.1211	9.02206	8.51384	9.77005	9.87023	9.24563	9.69441	8.24619	8.01159	7.33215	7.52733	8.76892	8.37499	8.67921	8.79372	8.66937	8.55661	8.26979	8.79098	8.15597	8.11612	10.1067	7.88723	9.5529	11.3462	9.27183	8.98435	6.80967	6.36886	7.26665	7.40147	8.05612
FUN_000401	-2.52061	-2.52061	-2.52061	-2.52061	-0.275486	-2.52061	-2.52061	-0.982802	2.79615	-2.52061	2.30408	-2.52061	2.46477	-2.52061	3.03425	3.13924	3.5038	-2.52061	1.58338	3.21456	-2.52061	-2.52061	4.75528	4.06908	-2.52061	-2.52061	-2.52061	-2.52061	-2.52061	-2.52061	-2.52061	-2.52061	-2.52061	-2.52061	3.4858	3.47642	-1.20587	-1.20587	-1.20587	-1.20587	1.03925	-1.20587	-1.20587	0.331931	4.11088	-1.20587	3.61881	-1.20587	3.7795
FUN_000402	7.45176	7.22455	7.87717	6.33879	8.62416	6.41798	6.76705	7.37306	-1.03859	-1.80991	-1.89135	-2.52061	-0.440229	-0.68796	0.461481	1.02341	3.64148	4.45884	1.91321	1.13645	6.05018	5.93296	4.70536	4.55748	5.70001	3.84711	3.69539	3.52497	3.47601	3.71245	4.08814	4.96524	5.22852	4.74266	4.41802	3.8014	6.58307	6.35587	7.00849	5.47011	7.75547	5.54929	5.89837	6.50437	-1.90727	-2.6786	-2.76004	-3.38929	-1.30892
FUN_000403	-2.52061	-2.52061	-2.52061	-2.52061	-2.52061	-2.52061	-2.52061	-2.52061	-1.84452	-2.52061	-0.848375	-2.52061	-2.52061	-2.52061	-1.07418	-0.709451	-0.854937	-2.52061	-1.01449	-1.64905	-2.52061	-2.52061	1.22607	1.22703	-2.52061	-2.52061	-2.52061	-2.52061	-2.52061	-2.52061	-2.52061	-2.52061	-2.52061	-2.52061	-0.184746	0.676769	-2.88686	-2.88686	-2.88686	-2.88686	-2.88686	-2.88686	-2.88686	-2.88686	-2.21077	-2.88686	-1.21463	-2.88686	-2.88686
FUN_000404	1.82762	2.02644	-1.35954	-2.52061	0.563718	0.527664	1.11008	0.225829	-0.758813	-2.52061	-0.848375	-0.036837	2.88678	2.32814	3.62074	2.77459	4.70651	5.23168	2.66273	2.46564	-1.94161	-2.52061	-2.52061	-2.52061	-2.52061	-2.52061	-2.52061	-2.52061	9.89268	9.77141	9.64277	9.31688	6.08567	6.91577	7.18759	6.83483	1.38083	1.57966	-1.80633	-2.96739	0.116932	0.080879	0.663298	-0.220957	-1.2056	-2.96739	-1.29516	-0.483622	2.44
FUN_000405	6.54917	5.80643	6.34684	6.22845	5.43295	6.56683	6.25711	6.46186	6.47804	6.15779	6.64433	6.42901	6.5755	6.3909	7.17389	6.52704	5.1451	5.0728	6.03429	6.319	6.05952	7.01676	5.8243	6.23424	4.33842	3.47905	3.94228	3.97472	6.1425	6.04717	5.95776	5.88688	5.47346	5.86034	5.4988	5.63717	4.98895	4.2462	4.78662	4.66822	3.87273	5.00661	4.69688	4.90163	4.91781	4.59756	5.08411	4.86878	5.01527
FUN_000406	4.27229	4.00107	1.62417	1.40077	3.21737	0.02737	2.48979	2.80897	2.70689	-1.33589	3.01488	-0.036837	3.61746	-1.01984	3.99181	3.90039	4.33922	3.85019	1.88843	2.72423	0.271359	-0.316602	4.52801	4.01738	2.92139	2.25516	0.789632	1.54969	7.74885	7.10688	7.21174	8.04863	4.87518	4.73693	4.7913	4.94041	4.27662	4.00541	1.62851	1.4051	3.2217	0.031704	2.49412	2.8133	2.71123	-1.33156	3.01921	-0.032502	3.62179
FUN_000408	-2.52061	-2.52061	-2.52061	-2.52061	1.47606	-2.52061	-2.11426	-0.805052	1.76714	-2.52061	2.1882	-2.52061	2.33669	-2.52061	2.45579	2.84213	2.91788	-1.92512	0.722147	1.89394	-2.52061	-2.52061	3.84909	4.02902	-2.52061	-2.52061	-2.52061	-2.52061	-1.39241	-2.52061	-0.844625	-0.686795	-2.52061	-2.13695	2.76214	3.2179	-3.23694	-3.23694	-3.23694	-3.23694	0.759726	-3.23694	-2.83059	-1.52138	1.05081	-3.23694	1.47187	-3.23694	1.62036
FUN_000414	3.72922	4.28641	1.00394	0.862645	0.563718	0.02737	2.96865	2.53944	1.36197	1.93932	2.83392	2.57967	3.7541	4.03898	4.14677	3.4005	3.70568	4.16863	3.06781	3.13369	1.67185	2.3263	2.76565	2.47454	2.50225	2.75703	2.85903	2.66189	5.84344	5.96969	5.76822	5.42904	3.67811	4.32407	4.42801	4.49577	0.267427	0.824623	-2.45785	-2.59915	-2.89807	-3.43442	-0.493139	-0.922355	-2.09982	-1.52247	-0.627873	-0.882118	0.29231
FUN_000415	2.91546	2.674	2.94758	2.23129	2.74272	2.39055	2.79097	3.30169	4.45599	3.80019	4.17695	3.74949	4.47348	3.89178	4.07994	4.27093	3.93725	3.57635	4.01889	4.33619	3.18968	3.53809	4.44787	4.40934	3.85795	3.59591	3.9584	4.20753	3.07734	3.93412	3.84096	3.22296	3.55656	3.50119	4.03576	4.02176	1.65002	1.40857	1.68214	0.965855	1.47728	1.12511	1.52553	2.03625	3.19055	2.53476	2.91151	2.48405	3.20804
FUN_000416	4.6969	4.14431	4.35987	5.80395	4.64077	5.34797	4.89848	4.75015	4.08295	3.77703	4.00781	4.38689	5.72989	6.6611	5.52597	5.45623	6.45032	5.76092	5.65721	5.40571	5.02376	6.20297	5.18283	4.78409	3.99388	3.4239	3.73335	3.91402	4.68929	5.13487	5.04774	5.4365	4.54584	5.31201	4.78548	4.71623	3.00046	2.44787	2.66343	4.10751	2.94433	3.65153	3.20204	3.05371	2.38652	2.08059	2.31137	2.69045	4.03346
FUN_000417	-2.52061	-2.52061	-2.52061	-2.52061	-0.275486	-2.52061	-2.52061	0.586092	2.58694	-2.52061	2.38526	-2.52061	2.97547	-2.52061	2.78435	2.88546	2.68291	-1.50485	0.478247	2.1966	-2.52061	-2.52061	4.06804	3.889	-2.52061	-2.52061	-2.52061	-2.52061	-2.52061	-2.52061	-2.52061	-2.52061	-2.52061	-2.52061	2.67255	2.85253	-1.07052	-1.07052	-1.07052	-1.07052	1.1746	-1.07052	-1.07052	2.03618	4.03703	-1.07052	3.83534	-1.07052	4.42556
FUN_000419	-0.947079	0.273681	0.193746	-1.39676	-2.52061	0.898429	0.323621	0.708289	-0.524582	-1.80991	-0.619947	-1.18079	-0.863979	-1.01984	-1.86515	-0.993574	-2.52061	-1.92512	-2.06845	-1.10958	-1.52956	-2.0762	-1.43016	-2.05935	-2.52061	-2.52061	-2.52061	-2.52061	-2.52061	-2.52061	-0.844625	-2.52061	-1.9409	-2.13695	-0.874075	-1.10026	0.600853	1.82161	1.74168	0.151176	-0.972673	2.44636	1.87155	2.25622	1.02335	-0.261979	0.927985	0.367142	0.683953
FUN_000421	-0.947079	-0.04375	-0.488312	-0.00532	-2.52061	0.02737	-0.325701	-0.805052	-1.84452	-2.52061	-0.848375	-1.70045	-0.636602	-1.72819	-0.366592	-0.090012	-2.52061	-1.50485	-1.21473	-0.717832	-0.947599	-1.23194	0.438492	0.911711	-2.52061	-1.84267	-2.52061	-1.00525	-2.52061	-2.52061	-0.090125	-1.33006	-2.20183	-2.52061	-1.20356	-0.707191	0.234071	1.1374	0.692837	1.17583	-1.33946	1.20852	0.855449	0.376097	-0.663371	-1.33946	0.332774	-0.519301	0.544548
FUN_000422	7.54623	7.51682	7.33667	6.14711	5.76241	5.56948	7.79123	7.94669	5.65203	5.38461	6.2117	5.64212	5.92067	5.07291	5.89011	5.93487	5.6096	4.71509	5.20672	5.68245	5.3007	5.65913	6.36994	6.33975	1.81429	3.29155	3.7145	3.41974	2.4718	3.34529	3.44449	3.11546	4.72812	4.74552	5.16428	5.25932	6.40807	6.37866	6.19851	5.00896	4.62425	4.43132	6.65307	6.80853	4.51387	4.24645	5.07354	4.50396	4.78251
FUN_000424	-2.52061	-2.52061	-2.52061	-2.52061	-2.52061	-2.52061	-2.11426	-2.52061	-2.52061	-2.52061	-2.52061	-2.52061	-2.52061	-2.52061	-2.52061	-2.52061	-1.45966	-2.52061	-2.52061	-2.01999	-2.52061	-2.52061	4.09044	4.98587	-2.52061	-2.52061	-2.52061	-2.52061	-2.52061	-2.52061	-2.52061	-2.52061	-2.52061	-2.52061	1.7676	3.05628	-3.03561	-3.03561	-3.03561	-3.03561	-3.03561	-3.03561	-2.62926	-3.03561	-3.03561	-3.03561	-3.03561	-3.03561	-3.03561
FUN_000426	0.634051	1.64106	-1.35954	-2.52061	-2.52061	-2.52061	-0.671561	-0.64682	-2.52061	-2.52061	-2.52061	-1.18079	-0.636602	-2.52061	-0.366592	-0.709451	-1.45966	0.594538	-2.06845	-1.64905	-2.52061	-2.52061	-2.52061	-2.52061	-2.52061	-1.38329	-0.944294	-2.52061	2.41703	2.82573	2.25257	2.14418	-0.6253	-0.124183	-0.125105	-0.203979	0.381878	1.38889	-1.61172	-2.77278	-2.77278	-2.77278	-0.923735	-0.898993	-2.77278	-2.77278	-2.77278	-1.43296	-0.888775
FUN_000428	0.427896	1.05959	-1.00745	-1.39676	-2.52061	-2.52061	0.256736	-0.805052	-2.52061	-2.52061	-1.89135	-1.41735	-1.13402	-2.52061	-0.56621	-0.993574	-2.52061	-0.690801	-2.06845	-2.01999	-2.52061	-2.52061	-2.52061	-2.05935	-2.52061	-2.52061	-2.52061	-2.52061	0.001296	1.69946	1.30438	1.12803	-0.285154	0.636542	1.07396	0.609297	-0.28404	0.347651	-1.71939	-2.10869	-3.23254	-3.23254	-0.455199	-1.51699	-3.23254	-3.23254	-2.60328	-2.12928	-1.84596
FUN_000429	0.814398	0.175431	-1.00745	-2.52061	3.21737	-2.52061	-0.134002	0.052079	4.22635	-1.33589	4.17695	-0.977611	4.26408	-0.191241	4.29408	4.36578	4.33922	0.090514	1.7019	3.76768	-2.52061	-2.52061	5.585	5.28451	-1.27569	-2.52061	-1.52709	-2.52061	3.4214	3.36335	2.25257	0.797959	-0.724533	1.23324	4.21952	4.59284	0.343471	-0.295496	-1.47838	-2.99153	2.74644	-2.99153	-0.604929	-0.418848	3.75542	-1.80682	3.70602	-1.44854	3.79315
FUN_000430	5.42228	5.86473	5.70007	5.15066	5.36611	4.62503	7.18245	7.21195	5.91622	6.04838	6.01104	6.12142	5.81888	5.65081	5.71124	5.70326	5.1451	5.12895	6.8398	6.93139	5.55952	5.3917	5.52871	5.20969	3.62654	4.38353	4.86735	4.74067	4.06237	4.85741	4.38086	4.17415	6.52227	6.34227	6.64101	6.57178	2.49951	2.94196	2.7773	2.22789	2.44335	1.70226	4.25968	4.28919	2.99345	3.12561	3.08827	3.19865	2.89611
FUN_000431	3.13497	2.674	2.683	2.5677	3.11253	2.50233	2.14612	2.53944	3.08891	3.21276	2.81451	3.08967	3.25601	3.57408	2.82573	3.15703	3.21119	4.5384	3.51095	3.23686	2.76566	2.414	2.99665	2.98576	5.48613	6.01975	5.11032	5.23213	3.44896	2.50615	2.96827	2.87296	3.21875	3.37399	3.39705	3.21223	3.08534	2.62437	2.63337	2.51806	3.0629	2.4527	2.09649	2.48981	3.03928	3.16313	2.76488	3.04004	3.20638
FUN_000432	-2.52061	-2.52061	-2.52061	-2.52061	-0.275486	-2.52061	-1.79757	-2.0552	-0.524582	-2.52061	0.289722	-2.52061	-0.113098	-2.52061	1.18838	0.341959	-0.102359	-2.52061	-0.540694	-0.277743	-2.52061	-2.52061	1.96859	1.45142	-2.52061	-2.52061	-2.52061	-2.52061	-1.39241	-0.840471	-2.52061	-2.52061	-2.52061	-2.52061	0.912577	0.425367	-0.997764	-0.997764	-0.997764	-0.997764	1.24735	-0.997764	-0.274727	-0.53236	0.998259	-0.997764	1.81256	-0.997764	1.40974
FUN_000433	4.03831	3.96476	4.16573	3.92378	3.65081	3.98227	3.22632	3.40469	3.72209	3.49418	3.59513	3.26008	2.95817	3.20649	3.30684	3.2594	2.88128	2.79533	3.13256	3.04802	3.31971	2.88834	3.66734	3.38984	3.59838	2.64094	2.63669	2.58609	3.24395	2.82573	2.5639	2.52639	2.65383	1.97952	2.7302	2.70681	4.25926	4.18572	4.38668	4.14473	3.87176	4.20322	3.44727	3.62565	3.94304	3.71513	3.81608	3.48103	3.17912
FUN_000434	3.37419	3.75116	3.82554	3.80153	2.03058	2.70285	4.11237	4.20314	4.27374	4.07168	4.51426	4.48039	4.4427	4.60189	4.61049	4.2545	4.2559	4.2918	4.70539	4.6083	4.48393	4.80865	4.90495	4.82476	2.7781	4.31699	4.2994	4.04718	3.80945	4.20847	3.44449	3.89957	4.63611	4.79049	4.95914	4.94041	2.80664	3.18361	3.25799	3.23399	1.46303	2.13531	3.54482	3.63559	3.7062	3.50414	3.94671	3.91285	3.87515
FUN_000435	2.91546	3.1325	3.00678	3.41351	3.85958	3.63518	6.34526	6.06431	3.75586	4.10926	4.35544	4.11426	4.25702	3.69268	3.92674	3.92136	3.47952	3.55465	5.83957	5.78437	3.64158	4.15198	3.27608	3.37165	3.80964	3.45174	3.4666	3.07623	3.14631	3.25141	4.24191	3.03907	5.88147	6.19741	5.91481	5.91987	-0.067853	0.149191	0.023464	0.4302	0.87627	0.651869	3.36195	3.081	0.772544	1.12595	1.37213	1.13095	1.27371
FUN_000437	3.60405	4.03649	1.07942	0.689618	0.563718	0.898429	2.93696	2.50613	0.880584	1.61291	1.60066	2.06242	2.16629	2.06778	3.23187	2.14984	3.08812	3.83227	1.88843	1.8656	3.4617	2.81291	3.88156	3.44306	-0.167244	0.964499	1.05245	1.18885	5.28636	5.98143	4.85141	5.39879	3.87739	4.39131	4.63622	4.26313	2.01189	2.44433	-0.512736	-0.90254	-1.02844	-0.693729	1.3448	0.913968	-0.711574	0.020748	0.008502	0.470265	0.57413
FUN_000438	5.6511	5.79613	4.69593	4.12411	5.17108	4.52269	5.54423	5.44067	3.48764	3.81163	3.62886	3.60669	3.47869	3.6122	4.05406	3.67199	4.50476	4.98223	4.08582	3.75228	4.31956	4.52329	4.22306	4.04058	5.53895	5.80727	5.3491	5.37411	4.13204	3.99332	4.29911	3.92101	4.83436	4.76818	4.73407	4.47222	4.20062	4.34565	3.24544	2.67362	3.7206	3.0722	4.09375	3.99018	2.03715	2.36115	2.17838	2.1562	2.02821
FUN_000439	6.11545	5.96003	5.93664	5.98805	5.70947	5.50384	5.39477	5.58125	6.62385	6.25739	6.45205	6.48809	6.42142	6.94866	6.36909	6.45157	6.13379	5.87695	5.96487	6.10689	6.30067	5.93889	6.59026	6.70915	5.81461	5.89351	6.00947	5.90925	7.55161	7.41037	7.13135	7.19309	5.90967	6.06753	6.33214	6.35976	5.12413	4.96872	4.94533	4.99673	4.71815	4.51252	4.40346	4.58993	5.63253	5.26607	5.46073	5.49678	5.43011
FUN_000440	4.57712	4.91923	4.94831	5.15898	4.39473	4.41253	6.05543	5.98644	5.33209	5.11125	5.4152	5.34579	5.54808	5.82486	5.56314	5.64771	5.12176	5.12159	6.32489	6.11595	5.6163	5.32312	5.77329	5.57417	3.56966	5.20832	4.90942	4.60323	4.71221	5.02567	4.55532	4.54944	6.06446	6.00212	6.0664	6.1293	2.4968	2.83892	2.868	3.07866	2.31441	2.33222	3.97512	3.90612	3.25178	3.03093	3.33488	3.26548	3.46777
FUN_000441	4.24634	4.46858	2.77669	2.23129	4.30242	3.58528	3.67361	3.59889	2.31222	1.61291	0.917928	0.527831	-1.13402	-0.418328	1.57557	-0.709451	0.909241	3.49892	1.34919	0.331844	2.39275	2.02579	2.61929	3.13339	6.16114	6.33017	4.95029	5.86984	3.30556	2.60056	3.28376	3.15219	4.04494	3.85353	3.26396	3.47168	4.91292	5.13516	3.44326	2.89787	4.96899	4.25185	4.34019	4.26547	2.97879	2.27948	1.58451	1.19441	-0.467445
FUN_000442	-2.52061	-1.97792	-1.00745	-2.52061	-0.275486	-2.52061	-2.52061	-1.70388	-2.52061	-1.33589	-2.52061	-2.52061	-2.52061	-2.52061	-1.86515	-2.52061	0.755954	-2.52061	-2.52061	-0.555756	-2.52061	-2.52061	2.12865	1.76185	-0.617533	-1.38329	-0.209064	0.967754	-2.52061	-1.21626	-2.52061	-2.52061	-1.9409	-2.52061	0.73084	1.42983	-3.13414	-2.59145	-1.62099	-3.13414	-0.889018	-3.13414	-3.13414	-2.31741	-3.13414	-1.94942	-3.13414	-3.13414	-3.13414
FUN_000443	1.96122	2.6559	2.75383	3.44107	1.7798	0.02737	2.53282	3.04761	2.25039	2.36919	2.5586	2.37226	1.86574	1.97721	1.99377	1.87678	1.67952	2.03294	2.49229	2.12667	2.106	1.95737	1.9442	0.75216	0.452128	1.93849	1.16784	1.46758	3.60412	3.72648	4.12024	3.78729	3.17812	3.27461	3.04777	3.17187	2.94973	3.6444	3.74233	4.42958	2.7683	1.01587	3.52133	4.03611	3.23889	3.35769	3.54711	3.36077	2.85424
FUN_000444	4.03831	4.22634	4.33698	5.39571	4.25395	3.7753	4.45954	4.51084	4.64805	3.142	4.68429	3.78483	5.18126	4.40747	4.74058	4.66209	4.24153	3.27834	4.09126	4.45982	3.51698	3.52239	5.57511	5.47117	3.88151	4.62879	3.85887	4.10264	4.67768	5.09758	5.08073	4.90194	4.19164	4.46252	5.01488	5.03825	3.47466	3.66269	3.77333	4.83206	3.6903	3.21166	3.8959	3.94719	4.08441	2.57836	4.12065	3.22118	4.61761
FUN_000445	8.02618	7.94959	7.31243	7.22875	6.66134	6.96828	7.87061	7.76193	6.8268	6.81449	6.61378	6.56939	6.32007	6.11503	6.24495	6.0004	6.10233	6.27054	6.44978	6.51305	6.73641	6.7122	6.37223	6.32447	6.45612	6.75702	6.69764	6.56122	6.48966	6.57673	6.43694	6.83761	6.65959	6.66641	6.47509	6.37888	6.6939	6.61731	5.98015	5.89647	5.32906	5.63601	6.53833	6.42965	5.49453	5.48221	5.2815	5.23711	4.98779
FUN_000446	-2.52061	-2.52061	-2.52061	-2.52061	4.48149	-2.52061	-2.52061	1.98402	6.3271	-2.52061	6.1079	-2.52061	6.256	-2.52061	5.74399	6.1299	5.50523	-2.52061	3.81043	5.74017	-2.52061	-2.0762	7.26206	6.78412	-2.52061	-2.52061	-2.52061	-2.52061	-1.39241	-2.52061	-2.52061	-2.52061	-2.52061	-2.52061	5.7374	5.82918	-3.00809	-3.00809	-3.00809	-3.00809	3.994	-3.00809	-3.00809	1.49654	5.83961	-3.00809	5.62041	-3.00809	5.76852
FUN_000447	1.29124	1.67741	-0.107346	-2.52061	-2.52061	-0.744896	1.71917	1.53328	-0.524582	-2.52061	0.592885	-1.70045	1.33288	-1.45162	1.84072	1.42688	1.67952	-2.52061	-0.083102	1.949	0.551011	0.076469	0.751223	0.635062	-2.52061	-1.84267	-1.52709	-1.57249	-2.52061	4.94399	4.81265	1.51402	1.76816	-0.210172	4.32753	4.45791	-1.62198	-1.23581	-3.02057	-5.43383	-5.43383	-3.65812	-1.19405	-1.37995	-3.43781	-5.43383	-2.32034	-4.61367	-1.58034
FUN_000450	-2.04007	-1.58449	-2.52061	-2.52061	0.563718	-2.52061	-0.808103	-0.64682	0.011059	-2.52061	-0.094572	-2.52061	-0.636602	-2.07066	0.106058	-0.709451	-0.854937	-2.52061	-1.01449	0.630201	0.633355	-0.562301	1.26597	0.572745	-2.52061	-2.52061	-2.52061	-2.52061	-2.52061	-1.72579	-2.52061	-2.52061	0.95684	-0.301613	1.14835	1.30745	-3.64935	-3.19378	-4.12989	-4.12989	-1.04556	-4.12989	-2.41739	-2.2561	-1.59822	-4.12989	-1.70385	-4.12989	-2.24588
FUN_000452	-2.52061	-2.52061	-2.52061	-2.52061	1.09084	-2.52061	-1.79757	-0.805052	2.81763	-2.52061	3.40058	-2.52061	3.54974	-2.52061	3.59704	3.69653	3.57428	-2.52061	1.86321	3.35369	-2.52061	-2.52061	4.99377	4.45324	-2.52061	-2.52061	-2.52061	-2.52061	-2.52061	-2.52061	-2.52061	-2.52061	-2.20183	-2.52061	4.00272	3.87147	-3.28614	-3.28614	-3.28614	-3.28614	0.325302	-3.28614	-2.5631	-1.57059	2.05209	-3.28614	2.63505	-3.28614	2.78421
FUN_000453	3.06545	3.18395	2.4469	3.46812	2.03058	2.50233	4.36744	4.13939	5.21153	4.9549	4.65731	4.56415	4.7038	4.38122	4.58662	4.46195	4.44331	4.40528	5.24139	5.44454	4.79245	5.07666	5.53689	4.78409	3.99388	4.25515	3.92598	4.74938	3.83056	3.53256	3.91601	3.323	5.30756	5.34442	5.34649	5.30934	1.32992	1.44843	0.71138	1.7326	0.295054	0.76681	2.63192	2.40387	3.47601	3.21938	2.92179	2.82862	2.96828
FUN_000454	5.09311	5.44982	5.47049	5.97868	4.52299	4.26184	6.47689	6.26309	6.13944	6.26157	6.61938	6.60245	6.5235	6.34975	6.26765	6.19163	5.33299	5.49645	6.28629	6.52556	5.24614	5.81387	5.42016	5.31576	4.32129	5.0715	4.95832	4.669	5.00926	5.24127	4.88915	5.33632	5.75134	6.17214	5.86696	5.85216	2.30965	2.66636	2.68703	3.19522	1.73953	1.47838	3.69343	3.47964	3.35598	3.47811	3.83593	3.81899	3.74004
FUN_000455	5.1333	5.3881	4.83309	5.36726	4.9455	3.63518	5.64084	5.64957	4.72395	4.26722	5.22615	4.88068	5.83556	5.25502	5.97991	5.93745	5.35984	5.21448	5.42492	5.7634	4.81468	5.03853	5.30995	5.19684	4.84926	6.04738	6.277	6.21627	4.68929	4.96189	4.85141	4.89112	5.68642	5.59949	5.83635	5.57221	3.82762	4.08242	3.52742	4.06158	3.63982	2.3295	4.33516	4.3439	3.41827	2.96154	3.92047	3.575	4.52988
FUN_000456	4.34744	4.81296	3.92096	4.68133	4.04193	4.05741	4.2733	4.14482	3.51419	3.142	3.65092	3.44819	4.08431	3.27464	4.12207	4.21258	4.07327	5.22482	3.81043	3.51747	4.84091	4.76595	5.00266	4.42706	6.60509	7.93724	7.44512	7.52733	5.09899	4.59993	4.62409	4.38943	5.12008	5.50314	5.45183	5.03021	3.68751	4.15303	3.26104	4.0214	3.382	3.39748	3.61337	3.48489	2.85426	2.48208	2.99099	2.78826	3.42439
FUN_000457	4.11486	4.25067	3.56167	6.45825	4.9757	4.19686	5.30659	4.82972	5.35798	4.68314	4.62425	4.60427	6.53668	5.78536	6.26389	6.03688	7.05604	6.65533	5.82821	6.12793	4.27536	4.81511	4.13422	4.3315	5.15984	5.47226	5.98213	5.83751	4.76799	5.47107	5.38806	5.6506	5.59033	5.70897	5.72327	5.52836	2.37804	2.51385	1.82485	4.72143	3.23888	2.46004	3.56977	3.09289	3.62116	2.94632	2.88743	2.86745	4.79985
FUN_000459	0.001238	-0.451323	-1.00745	1.15665	-2.52061	-2.52061	-0.432034	-1.70388	0.152992	0.360259	2.1882	2.08528	1.66702	1.60615	1.25047	2.14984	0.389708	-0.035488	0.410236	0.819383	-0.947599	-1.46245	-0.993372	-0.5156	0.884068	1.53217	1.85934	1.54969	1.16404	1.38266	-0.844625	0.797959	0.051185	0.586413	0.824568	0.643427	-1.88199	-2.33455	-2.89068	-0.726578	-4.40383	-4.40383	-2.31526	-3.58711	-1.73024	-1.52297	0.304975	0.202052	-0.216205
FUN_000461	3.72171	4.52951	4.51745	4.17423	4.39473	3.98227	5.47604	5.3799	4.14374	3.43621	3.30646	3.44819	2.92292	3.20649	3.53602	2.77459	2.50189	3.00189	3.95468	4.15486	3.6515	2.61984	4.34451	3.85012	4.09812	4.9741	5.22135	4.80058	2.3601	3.25141	2.73947	1.81823	4.28389	4.16666	4.48174	4.25763	3.01506	3.82287	3.81081	3.46759	3.68809	3.27563	4.7694	4.67326	3.43709	2.72957	2.59982	2.74154	2.21628
FUN_000462	-2.04007	-2.52061	-1.8263	-2.52061	0.563718	-2.52061	-0.671561	-0.255456	0.510362	-1.33589	0.764542	-2.05301	-0.267411	-2.52061	-0.56621	-0.709451	-0.854937	-1.50485	-0.411989	0.759037	-1.94161	-2.0762	1.34261	0.807327	-2.52061	-1.38329	-0.944294	-1.00525	-2.52061	-1.72579	-2.52061	-1.33006	-0.285154	-0.739405	1.17232	1.0002	-3.66393	-4.14447	-3.45016	-4.14447	-1.06015	-4.14447	-2.29543	-1.87932	-1.1135	-2.95976	-0.859325	-3.67688	-1.89128
FUN_000463	1.96122	2.54223	2.55663	1.7918	0.563718	1.99141	2.46037	2.88868	2.68369	1.71394	1.84981	1.75547	2.07289	2.06778	2.82573	2.62922	2.76556	3.6188	2.90438	2.67609	2.7838	2.23292	3.37062	2.6203	5.10083	5.58965	5.67101	5.28702	2.23901	2.47325	2.00005	1.12803	3.45818	3.43192	3.94476	3.27888	1.14565	1.72665	1.74105	0.976225	-0.251857	1.17583	1.64479	2.0731	1.86811	0.898363	1.03424	0.939889	1.25732
FUN_000464	-2.52061	-1.97792	-2.52061	-2.52061	2.59488	-2.52061	-2.52061	1.24103	4.0918	-2.52061	3.65092	-2.52061	3.74404	-2.52061	2.88565	3.54262	2.68291	-2.52061	2.11895	3.63965	-2.52061	-2.52061	5.14588	4.10805	-2.52061	-2.52061	-2.52061	-2.52061	-2.52061	-2.52061	-2.52061	-2.52061	-2.20183	-2.52061	3.77514	3.42339	-3.89912	-3.35643	-3.89912	-3.89912	1.21637	-3.89912	-3.89912	-0.137487	2.71328	-3.89912	2.27241	-3.89912	2.36552
FUN_000465	2.15218	2.33028	0.924293	0.862645	0.563718	-2.52061	1.2195	1.02286	0.959991	-1.33589	-0.619947	0.232563	1.10023	1.60615	3.01649	1.42688	1.8407	1.46292	0.543195	1.97576	-1.52956	-1.23194	0.859518	0.439402	-1.27569	-0.319249	-0.530341	0.555741	3.57939	2.71753	2.5639	3.323	0.787092	1.23324	1.47176	1.19688	1.13425	1.31235	-0.093629	-0.155277	-0.454204	-3.53853	0.201581	0.004934	-0.057931	-2.35381	-1.63787	-0.785359	0.082307
FUN_000466	1.33129	1.52617	0.051041	-0.338602	0.563718	-2.52061	0.44875	0.765714	-1.84452	-2.52061	-0.848375	0.593086	-0.113098	0.177564	0.461481	1.53967	1.04779	1.0931	0.664927	1.27218	-0.534063	-0.01222	0.291573	0.212981	-2.52061	-0.14238	0.053536	-2.52061	1.88262	2.68916	1.06157	0.369245	0.465561	0.777255	1.75178	0.425367	-1.22796	-1.03308	-2.50821	-2.89785	-1.99553	-5.07985	-2.1105	-1.79353	-4.40377	-5.07985	-3.40762	-1.96616	-2.67234
FUN_000467	-2.52061	-2.52061	-2.52061	-2.52061	1.47606	-2.52061	-2.52061	-1.18557	2.77435	-2.52061	2.41133	-2.52061	2.13582	-2.52061	1.71423	1.83318	1.39796	-2.52061	0.410236	1.92173	-2.52061	-2.52061	2.73754	2.33132	-2.52061	-2.52061	-2.52061	-2.52061	-2.52061	-2.52061	-2.52061	-2.52061	-2.52061	-2.13695	1.88828	2.23351	-4.91813	-4.91813	-4.91813	-4.91813	-0.921471	-4.91813	-4.91813	-3.5831	0.376819	-4.91813	0.013805	-4.91813	-0.261706
FUN_000468	0.427896	0.365663	1.21948	0.265235	-2.52061	0.898429	0.816984	0.648484	1.93376	2.23963	1.55461	1.83854	0.897251	1.10531	1.05556	1.78822	2.29485	0.677204	1.96153	2.2414	0.049396	0.313874	3.49336	3.92686	-2.52061	-1.38329	-0.530341	-1.00525	2.30082	2.33362	2.00005	2.06934	1.04986	1.74831	2.66412	3.22355	0.316864	0.254632	1.10845	0.154204	-2.63164	0.787397	0.705953	0.537453	1.82273	2.1286	1.44358	1.72751	0.786219
FUN_000470	0.27203	1.40132	1.28472	0.492975	1.7798	-2.52061	0.256736	0.452579	2.85965	2.45925	2.27597	1.96718	2.07289	1.77697	1.957	1.59293	1.98567	0.506847	1.48762	1.68278	-0.213037	0.160021	1.48467	1.67552	0.175428	0.514707	0.927017	-0.023191	0.5	1.64142	1.51216	0.599468	0.109973	0.033797	0.140915	0.709357	1.83267	2.96197	2.84536	2.05362	3.34044	-0.959962	1.81738	2.01322	4.42029	4.0199	3.83661	3.52782	3.63354
FUN_000471	-0.332406	-0.61753	0.552754	0.689618	-2.52061	-2.52061	0.44875	0.765714	1.57874	1.89697	1.18304	0.881289	0.822707	0.598035	0.657551	0.571549	0.755954	-0.497043	1.15507	2.0781	-0.213037	-1.03323	0.291573	0.367805	-2.52061	-1.38329	-1.52709	-0.599156	-1.39241	-0.542615	-2.52061	-2.52061	0.051185	-0.301613	0.140915	0.862095	-1.47122	-1.75634	-0.586061	-0.449196	-3.65942	-3.65942	-0.690065	-0.373101	0.439921	0.758157	0.044221	-0.257526	-0.316107
FUN_000472	0.097261	0.684207	0.323598	0.689618	-0.275486	0.02737	1.18394	0.925427	2.01037	1.85334	2.21806	1.99159	2.00709	1.26698	0.830134	1.30451	0.909241	-0.497043	1.81142	2.17366	-0.075862	-1.23194	0.693866	1.14375	-0.167244	0.157167	-0.530341	-0.023191	-0.33235	0.879	0.769444	-0.243465	0.372584	0.424643	1.3298	1.28601	0.770724	1.35767	0.99706	1.36308	0.397976	0.700832	1.85741	1.59889	2.68384	2.52681	2.89152	2.66505	2.68056
FUN_000473	0.427896	0.452132	0.750451	1.28387	0.563718	-0.744896	0.44875	0.874129	2.08312	2.05938	2.46211	1.32718	2.07289	1.30472	1.25047	1.02341	1.29042	-0.035488	1.58338	2.05319	-0.213037	-0.01222	1.22607	0.911711	-2.52061	-0.319249	-0.944294	-0.599156	-0.33235	0.261568	0.769444	0.599468	0.051185	0.242415	0.559676	0.946534	1.4778	1.50204	1.80036	2.33377	1.61362	0.305009	1.49866	1.92403	3.13302	3.10928	3.51202	2.37709	3.1228
FUN_000474	-2.52061	-2.52061	-2.52061	-2.52061	1.47606	-2.52061	-2.52061	-1.18557	2.95964	-2.52061	2.75466	-2.52061	2.90496	-2.52061	2.9803	3.24283	3.11989	-2.52061	0.011742	2.65968	-2.52061	-2.52061	4.33046	3.70514	-2.52061	-2.52061	-2.52061	-2.52061	-2.52061	-2.52061	-2.52061	-2.52061	-2.20183	-2.52061	2.98826	2.9715	-1.48851	-1.48851	-1.48851	-1.48851	2.50815	-1.48851	-1.48851	-0.153476	3.99173	-1.48851	3.78675	-1.48851	3.93706
FUN_000475	2.79176	3.1325	3.30288	2.23129	1.47606	2.70285	4.55658	4.48114	3.95312	3.74157	3.8259	3.91175	4.2781	4.29009	3.8586	4.19547	3.37809	3.35568	4.87582	4.98608	4.64146	4.20212	4.03378	4.12443	2.82746	2.77917	2.59605	3.07623	3.24395	3.3812	3.49432	2.34791	5.21519	5.02027	4.9172	5.11627	1.00015	1.3409	1.51128	0.439686	-0.315547	0.911249	2.76497	2.68954	2.16152	1.94996	2.0343	2.12014	2.48649
FUN_000476	8.23453	8.38284	7.86789	7.33357	7.50305	8.05239	8.92529	8.74114	7.91745	7.9868	7.5046	7.68866	7.44425	7.44009	7.31405	7.46002	6.65117	7.30835	8.05387	8.0426	7.78787	7.49169	7.33305	7.07851	6.55101	7.05571	7.19093	6.92842	6.1882	6.50531	6.13314	6.01704	7.87563	7.553	7.57801	7.48862	6.13255	6.28085	5.7659	5.23158	5.40107	5.9504	6.8233	6.63915	5.81547	5.88482	5.40261	5.58667	5.34226
FUN_000477	0.27203	1.00342	0.323598	0.265235	-0.275486	-2.52061	2.61523	2.24856	2.15237	2.6751	1.55461	2.83028	1.03569	2.69789	1.36717	1.2392	1.04779	3.16832	4.04154	3.67273	2.96961	2.61984	2.79322	2.38671	3.05172	3.05799	2.71467	2.66189	0.27209	1.64142	-0.090125	1.39647	3.94353	3.64282	3.07346	3.10608	0.26627	0.997662	0.317838	0.259476	-0.281246	-2.52636	2.60947	2.2428	2.14661	2.66934	1.54885	2.82452	1.02993
FUN_000478	5.9323	5.76269	5.7786	5.47784	5.00529	5.97029	5.70653	5.57323	6.34755	6.28639	5.95453	5.71539	6.04063	5.63978	5.79696	6.00777	5.54672	5.22826	5.80853	5.81433	5.5463	5.3545	6.53927	6.08457	5.12077	5.28382	4.95832	5.25679	4.85298	4.42175	3.63425	4.02369	5.11291	5.01317	5.6203	5.64876	4.15073	3.98112	3.99703	3.69627	3.22372	4.18872	3.92496	3.79166	4.56598	4.50482	4.17296	3.93382	4.25906
FUN_000479	4.34255	4.26268	5.24319	5.62327	3.4927	4.54896	4.6078	4.29864	3.68751	3.34465	5.4439	5.49196	5.16626	5.60995	4.46094	4.27908	4.52862	5.12895	4.84073	4.75842	3.58062	4.2217	2.72328	3.94542	5.21652	4.58547	4.27387	4.5741	3.27508	3.71245	3.84096	3.56014	4.5538	4.38399	3.74748	4.34319	2.84226	2.76239	3.7429	4.12298	1.99241	3.04867	3.1075	2.79835	2.18722	1.84436	3.94361	3.99167	3.66597
FUN_000480	-0.212411	-1.02147	1.28472	0.265235	0.563718	-2.52061	-1.53804	0.452579	-0.323121	0.590275	0.045212	-0.368365	-0.636602	-1.45162	-0.56621	-0.709451	-1.45966	-1.92512	-2.06845	-0.900448	-1.94161	-1.73693	-1.71084	-0.5156	-2.52061	-2.52061	-2.52061	-2.52061	-0.33235	-0.085201	-2.52061	0.369245	-2.52061	-1.83419	-1.80758	-0.623639	-1.35515	-2.16421	0.141977	-0.877505	-0.579022	-3.66335	-2.68078	-0.690161	-1.46586	-0.552466	-1.09753	-1.5111	-1.77934
FUN_000481	2.83418	3.31663	3.95142	4.54826	3.40663	2.50233	4.82824	4.53993	3.22372	3.36032	3.98195	4.0106	4.05205	3.68555	3.9076	3.91091	3.86412	3.91975	3.93061	4.21225	4.13403	4.35621	4.20777	4.2241	0.884068	3.12866	3.6564	2.99063	2.71823	2.85155	2.89596	2.73449	4.1814	4.33929	4.25362	4.28492	1.60398	2.08643	2.72122	3.31806	2.17643	1.27213	3.59803	3.30973	1.99352	2.13012	2.75174	2.78039	2.82184
FUN_000482	1.07243	1.96894	-1.8263	-2.52061	-2.52061	-0.744896	1.71917	0.874129	0.510362	0.692848	-1.1199	-0.799546	-1.13402	-0.68796	0.830134	-0.090012	1.59164	2.34253	0.830196	0.155802	-0.947599	-0.702862	-0.516384	0.911711	-0.617533	1.5834	0.46803	0.706535	2.10682	3.17164	3.03713	2.87296	1.8219	2.54963	2.57702	2.72286	-0.103252	0.793259	-3.00198	-3.69629	-3.69629	-1.92058	0.543488	-0.301555	-0.665322	-0.482836	-2.29559	-1.97523	-2.30971
FUN_000484	-0.332406	0.069999	-1.8263	-2.52061	-2.52061	-2.52061	0.1866	-0.374492	-2.52061	-1.80991	-1.89135	-2.52061	-1.46653	-1.72819	-1.86515	-1.34773	-1.45966	-1.92512	-1.01449	-1.35424	-1.20943	-1.46245	-2.05964	-2.52061	-0.617533	-0.319249	-0.209064	-0.599156	-0.767132	0.540928	1.06157	0.972414	0.713175	1.32781	0.793997	1.05194	0.286865	0.68927	-1.20703	-1.90133	-1.90133	-1.90133	0.80587	0.244779	-1.90133	-1.19064	-1.27208	-1.90133	-0.847256
FUN_000485	7.15048	6.89863	7.85318	8.0514	6.81123	6.81975	6.93422	7.13641	7.56738	7.22825	7.91607	7.7716	7.63194	7.8715	7.47306	7.39778	7.16091	6.80415	6.90997	6.96517	7.35247	6.52002	7.08725	6.84223	6.00363	6.19466	6.47205	6.51598	7.30056	7.53912	7.36022	7.02998	6.57669	6.16895	6.68229	6.48032	5.56359	5.31174	6.26629	6.46452	5.22435	5.23286	5.34733	5.54953	5.9805	5.64137	6.32918	6.18471	6.04506
FUN_000486	5.77605	6.26929	5.28763	5.286	5.27189	6.01809	6.1344	5.79974	6.03787	5.97649	6.19491	6.43902	6.88922	6.4159	6.65247	7.17142	6.61262	6.39024	6.27438	6.32812	7.21215	7.31442	6.06668	6.48957	6.3461	6.78191	6.37031	6.80011	5.45216	5.38967	5.43984	5.76173	6.69362	6.61342	6.00182	6.28267	3.39311	3.88635	2.90469	2.90305	2.88895	3.63515	3.75146	3.4168	3.65493	3.59355	3.81197	4.05608	4.50627
FUN_000487	4.56876	4.83726	5.75577	5.17548	3.98367	3.24306	4.94966	5.24254	6.0008	6.00916	5.4344	5.49196	5.25752	5.53652	5.02443	5.33253	5.66448	6.12536	5.82495	5.71657	5.90649	5.82351	5.6618	5.30861	4.28641	5.86275	5.37334	5.68691	3.97026	4.59993	4.60153	4.4789	5.79342	5.8148	5.7484	5.66547	5.05477	5.32327	6.24178	5.66149	4.46967	3.72906	5.43567	5.72855	6.4868	6.49517	5.9204	5.97797	5.74352
FUN_000488	-0.212411	0.533709	1.00394	1.01713	-0.275486	-0.744896	1.66861	1.85767	1.85286	1.80836	0.498736	1.72667	0.572742	1.54439	1.42216	1.09899	0.584422	3.21057	2.87944	2.40786	1.78425	0.751141	2.43904	2.23401	1.60377	2.82246	2.51119	2.28422	0.27209	0.77487	0.769444	-0.243465	2.51933	2.4827	2.52212	2.1995	1.33552	2.08164	2.55187	2.56506	1.27245	0.803036	3.21654	3.4056	3.40079	3.35629	2.04667	3.27461	2.12067
FUN_000490	-2.52061	-2.52061	-2.52061	-2.52061	-2.52061	-2.52061	-2.11426	-2.52061	-2.52061	-2.52061	-2.52061	-2.52061	-2.52061	-2.52061	-1.41613	-2.52061	2.29485	-1.92512	-2.52061	-0.410063	-2.52061	-2.52061	4.39487	3.99379	-2.52061	-2.52061	-2.52061	-2.52061	-2.52061	-2.52061	-2.52061	-2.52061	-2.52061	-2.52061	3.17185	2.98487	-2.83559	-2.83559	-2.83559	-2.83559	-2.83559	-2.83559	-2.42924	-2.83559	-2.83559	-2.83559	-2.83559	-2.83559	-2.83559
FUN_000491	7.83704	8.00829	7.5996	6.86157	8.30239	8.5405	6.84525	6.67825	-0.524582	-0.694264	-1.1199	2.47969	2.22535	1.92969	6.4324	4.79869	9.70405	11.4614	7.94053	6.27793	5.84086	5.67874	5.36381	5.69245	14.8288	14.3569	14.3093	14.7385	9.84355	9.00121	9.92131	9.34393	10.6527	10.6711	10.9297	10.3599	6.85665	7.0279	6.61921	5.88118	7.322	7.56011	5.86486	5.69785	-1.50497	-1.67466	-2.10029	1.4993	1.24496
FUN_000493	7.6685	7.91242	8.40903	7.47026	8.01306	8.57925	7.11207	6.85732	2.21845	2.20533	0.98891	1.03009	6.97776	5.41885	8.91813	8.39563	8.8467	8.47974	6.67025	7.0698	6.31633	6.52593	5.4421	6.24427	9.96385	9.44244	9.75556	9.32171	7.70665	7.25333	7.46703	7.34558	6.97337	7.09956	7.1717	6.58116	7.89958	8.1435	8.64011	7.70133	8.24413	8.81033	7.34314	7.08839	2.44952	2.43641	1.21999	1.26116	7.20884
FUN_000494	0.696706	0.684207	0.654986	-0.00532	2.74272	1.99141	0.816984	1.88384	5.18699	-1.80991	4.94748	-2.05301	4.88873	-0.546854	4.38685	5.13574	4.3922	0.413479	2.74786	4.71142	-0.075862	0.69622	6.47156	5.66097	5.75845	4.27865	3.92598	5.03244	0.001296	0.879	2.13182	-0.243465	3.11494	1.87899	5.04115	4.88977	-1.62464	-1.63714	-1.66637	-2.32667	0.421364	-0.329946	-1.50437	-0.437508	2.86564	-4.13126	2.62613	-4.37437	2.56738
FUN_000495	-2.52061	-2.52061	-2.52061	-2.52061	2.03058	-2.52061	-2.52061	-1.70388	3.47417	-2.52061	3.19078	-2.52061	3.45421	-2.52061	3.59704	4.02187	3.93725	-2.52061	1.45424	3.19192	-2.52061	-2.52061	5.53485	4.80795	-2.52061	-2.52061	-2.52061	-2.52061	-2.52061	-2.52061	-2.52061	-2.52061	-2.52061	-1.83419	3.84391	3.97896	-2.87336	-2.87336	-2.87336	-2.87336	1.67782	-2.87336	-2.87336	-2.05663	3.12141	-2.87336	2.83802	-2.87336	3.10145
FUN_000496	-2.52061	-2.52061	-2.52061	-2.52061	-2.52061	-0.744896	-2.52061	-2.52061	-2.52061	-2.52061	-2.52061	-2.52061	-2.52061	-2.52061	0.657551	-1.34773	-1.45966	-2.52061	-2.06845	-1.10958	-1.94161	-2.52061	3.41567	3.11164	-2.52061	-2.52061	-2.52061	-1.57249	-2.52061	-2.52061	-2.52061	-2.52061	-2.52061	-2.52061	1.95888	2.16467	-2.46171	-2.46171	-2.46171	-2.46171	-2.46171	-0.686002	-2.46171	-2.46171	-2.46171	-2.46171	-2.46171	-2.46171	-2.46171
FUN_000501	0.001238	1.00342	-2.52061	-2.52061	-2.52061	-2.52061	0.507466	-0.043329	-1.84452	-2.52061	-1.89135	-0.139109	-1.89937	-1.21964	-0.56621	-0.472182	0.389708	-1.1798	-0.838699	-1.35424	-1.94161	-2.52061	-1.43016	-2.05935	-2.52061	-2.52061	-2.52061	-2.52061	1.29131	1.69946	1.06157	0.599468	0.750606	1.62956	1.17232	1.12623	-0.757492	0.244691	-3.27933	-3.27933	-3.27933	-3.27933	-0.251263	-0.802059	-2.60325	-3.27933	-2.65008	-0.897838	-2.65809
FUN_000502	-2.52061	-2.52061	-2.52061	-2.52061	3.21737	-2.52061	-1.79757	0.452579	4.9401	-2.52061	4.34871	-2.52061	4.77472	-2.52061	4.61049	4.78732	4.73756	-2.52061	2.54081	4.67105	-2.52061	-2.52061	6.38814	5.85837	-2.52061	-2.52061	-2.52061	-2.52061	-2.52061	-2.52061	-2.52061	-2.52061	-2.52061	-2.13695	4.78742	5.13289	-2.41901	-2.41901	-2.41901	-2.41901	3.31897	-2.41901	-1.69597	0.554177	5.04169	-2.41901	4.45031	-2.41901	4.87632
FUN_000503	-0.332406	1.00342	-1.8263	-1.39676	-2.52061	-2.52061	0.507466	-0.145497	-0.758813	-1.80991	-1.89135	-1.41735	-1.13402	-1.72819	-0.366592	-1.81812	-2.52061	-0.326252	-1.21473	-1.35424	-2.52061	-2.52061	-2.05964	-2.52061	-2.52061	-1.84267	-1.52709	-2.52061	-1.39241	0.879	0.402752	0.797959	0.220816	0.30575	0.762764	0.214515	-0.106402	1.22942	-1.60029	-1.17075	-2.2946	-2.2946	0.73347	0.080506	-0.532809	-1.58391	-1.66535	-1.19134	-0.908018
FUN_000504	3.48484	3.30506	4.37493	4.03648	2.24415	3.17721	3.66719	3.97261	4.13521	3.34465	4.53812	4.53123	4.54478	4.82604	3.92674	4.29523	3.08812	3.54368	4.54021	4.29958	3.34437	3.50652	2.9361	2.97376	2.82746	3.59591	3.53268	3.98951	3.11224	3.25141	2.89596	2.87296	3.6437	3.68512	3.5558	3.54122	2.4928	2.31302	3.38288	3.04444	1.25211	2.18516	2.67514	2.98056	3.14317	2.35261	3.54608	3.53918	3.55273
FUN_000505	-2.52061	-2.52061	-2.52061	-2.52061	2.8768	-2.52061	-1.79757	-0.145497	4.24232	-2.52061	4.60178	-2.52061	4.81854	-2.52061	5.17611	5.22278	5.53499	-2.52061	2.45901	4.33619	-2.52061	-2.52061	6.60881	5.81191	-2.52061	-2.52061	-1.52709	-2.52061	-2.52061	-2.52061	-2.52061	-2.52061	-2.20183	-2.52061	5.0781	4.83544	-2.57441	-2.57441	-2.57441	-2.57441	2.82299	-2.57441	-1.85137	-0.199304	4.18852	-2.57441	4.54797	-2.57441	4.76473
FUN_000506	-0.332406	-0.04375	0.193746	0.265235	2.8768	2.13707	0.816984	0.765714	0.612197	1.93932	-2.52061	-2.05301	6.58962	6.34862	5.01998	4.6868	6.88635	5.27877	4.77464	5.25546	0.551011	0.952034	0.960249	0.039521	4.05732	3.90866	2.63669	2.99063	2.41703	1.86076	2.25257	2.63419	1.39535	2.17875	1.02215	0.890794	0.027899	0.316555	0.554051	0.62554	3.2371	2.49738	1.17729	1.12602	0.972502	2.29962	-2.1603	-1.69271	6.94992
FUN_000507	3.63637	3.834	3.42366	4.14101	3.57392	2.13707	4.79915	4.77133	4.26595	4.46134	4.31457	4.09749	4.39204	4.15199	4.11374	4.01213	4.10536	3.92822	4.78811	4.91872	4.30707	4.46288	4.02799	4.28852	1.71287	4.45403	4.33688	4.4189	3.60412	3.95809	3.39288	3.83325	4.96151	5.02263	5.13714	4.85742	2.44734	2.64497	2.23463	2.95198	2.38489	0.948037	3.61012	3.5823	3.07692	3.27231	3.12554	2.90846	3.203
FUN_000508	3.32545	3.9721	4.06719	3.71387	4.34931	2.50233	4.48898	4.74301	6.85564	4.85889	6.61518	4.79661	6.73897	4.56349	6.67103	6.7353	6.68342	4.00223	5.71473	6.73977	4.11981	4.06795	8.25444	7.85879	2.72699	3.84711	3.61633	3.60396	3.87187	4.46422	4.24191	3.98349	4.6311	4.80152	7.13596	7.32082	0.361792	1.00844	1.10353	0.750207	1.38565	-0.461327	1.52532	1.77936	3.89198	1.89523	3.65152	1.83295	3.77531
FUN_000509	3.66015	3.6902	3.61337	5.48447	4.34931	3.47997	3.53936	3.32097	5.28661	4.93411	5.90262	5.68765	6.81425	7.24583	5.64344	5.68191	5.52909	5.0728	5.19161	5.41552	5.1304	5.8426	5.72758	5.74284	3.59838	3.45174	3.32461	3.15703	4.73478	4.71695	4.60153	4.59017	3.98731	4.69614	4.79323	4.91967	2.96951	2.99956	2.92273	4.79383	3.65867	2.78933	2.84871	2.63033	4.59597	4.24347	5.21198	4.99701	6.12361
FUN_000510	2.41696	2.50225	2.52997	1.60949	2.8768	3.03574	1.94838	2.60383	2.61174	2.45925	3.32029	3.16671	3.50277	2.92082	3.41924	3.56944	3.78707	3.54368	3.16387	3.37395	2.46199	2.39689	3.86216	4.05775	3.68127	4.18225	4.58543	4.12958	3.3933	3.76776	3.84096	2.9993	2.58297	2.58835	3.61821	3.48115	1.64634	1.73164	1.75935	0.838874	2.10618	2.26512	1.17777	1.83322	1.84113	1.68864	2.54967	2.3961	2.73215
FUN_000512	5.85886	6.23921	6.15954	5.36006	5.558	4.91493	6.14253	6.13002	4.16064	4.98048	3.47665	3.90534	4.31255	3.95247	4.78321	4.49029	6.19844	7.35618	5.56639	4.84805	5.84086	6.12843	5.01735	5.68694	7.04666	7.22858	7.09395	6.91492	7.04011	7.28566	6.98217	6.83761	6.86127	7.05821	6.72596	6.73301	4.25717	4.63751	4.55784	3.75836	3.9563	3.31323	4.54083	4.52832	2.55895	3.37878	1.87495	2.30364	2.71086
FUN_000513	4.17662	4.22634	3.79228	3.13845	1.09084	1.82936	4.16347	4.27905	3.23972	3.29659	2.62696	3.05535	2.38929	2.38209	2.06461	2.86396	1.59164	2.064	2.84121	2.92982	2.92127	2.34427	2.31137	2.49148	0.884068	2.40505	1.27469	1.46758	1.71111	1.58095	1.69375	0.369245	2.96377	2.46893	2.19948	2.39247	2.40769	2.45741	2.02335	1.36953	-0.678089	0.060437	2.39455	2.51013	1.4708	1.52767	0.858034	1.28642	0.620366
FUN_000514	3.2954	3.79317	3.99105	3.57149	3.98367	3.36637	3.62803	3.48383	4.54237	4.44674	3.96444	3.7059	3.89719	4.07764	4.18702	4.18683	6.09835	4.23153	4.08582	4.43592	4.21648	3.98446	7.49973	8.46245	5.22575	4.72317	4.4207	4.89784	3.78802	3.65495	3.54249	2.73449	3.85178	3.52135	6.04465	7.52712	2.71912	3.21689	3.41477	2.99521	3.40739	2.79009	3.05175	2.90755	3.96609	3.87046	3.38816	3.12962	3.32091
FUN_000515	3.75152	4.18275	0.750451	-0.00532	-0.275486	-0.744896	2.93696	1.74796	-1.84452	-0.694264	-0.094572	0.058663	0.660964	0.471024	1.75763	1.36699	1.04779	2.44045	-0.411989	-0.044746	-1.52956	-2.52061	-0.268235	0.807327	-0.617533	-0.755321	-0.944294	-0.28262	4.51769	4.84461	4.24191	4.0628	1.98783	2.63842	2.26782	2.61519	1.74218	2.1734	-1.2589	-2.01467	-2.28483	-2.75424	0.927613	-0.261383	-3.85387	-2.70361	-2.10392	-1.95068	-1.34838
FUN_000516	0.097261	1.11365	-2.52061	-2.52061	-2.52061	-2.52061	0.387541	-0.145497	-1.84452	-2.52061	-1.89135	-2.05301	-1.89937	-2.07066	-0.56621	-2.52061	-1.45966	-1.50485	-1.7247	-2.01999	-2.52061	-2.0762	-0.158524	1.41637	-2.52061	-1.03541	-0.944294	-0.599156	1.16404	1.38266	1.51216	0.797959	-1.20815	0.176172	0.040314	1.19688	1.69672	2.71311	-0.921143	-0.921143	-0.921143	-0.921143	1.987	1.45396	-0.245058	-0.921143	-0.291887	-0.453553	-0.299904
FUN_000517	0.634051	0.684207	-1.8263	-2.52061	-2.52061	-2.52061	-0.046929	-2.0552	-1.38599	-2.52061	-1.89135	-2.52061	-1.89937	-2.07066	-1.07418	-1.81812	-0.854937	-0.690801	-1.7247	-1.64905	-2.52061	-2.52061	-2.52061	-2.52061	-2.52061	-2.52061	-2.52061	-2.52061	0.5	1.1527	-0.844625	0.972414	-0.6253	-0.210172	-0.779083	0.501775	1.53106	1.58121	-0.92929	-1.6236	-1.6236	-1.6236	0.850077	-1.1582	-0.488987	-1.6236	-0.994343	-1.6236	-1.00236
FUN_000518	6.22579	6.24528	6.91025	7.63444	6.57519	6.84647	7.19869	7.17269	7.57371	7.46316	7.53234	7.84208	7.3578	7.59232	7.51161	7.22722	7.28167	7.27722	7.66856	7.74639	7.78505	8.02452	7.65572	7.82744	6.70421	7.61141	7.63132	7.51333	6.30215	6.93936	6.48086	6.49565	7.63633	7.58007	7.50055	7.61306	4.59865	4.61814	5.28311	6.0073	4.94805	5.21933	5.57155	5.54555	5.94657	5.83602	5.9052	6.21494	5.73065
FUN_000519	5.04876	5.38535	4.68389	4.76003	3.79329	5.31773	5.10983	4.5805	5.79152	5.97649	4.63535	4.98465	4.56206	4.52404	4.97472	4.61782	5.9068	6.7005	5.79359	5.26904	7.09988	6.9545	6.17806	6.23172	8.20593	9.11022	9.10891	9.29592	6.21654	6.17796	6.33123	6.01205	7.31339	7.04493	7.45395	6.82928	4.26384	4.60043	3.89896	3.97511	3.00837	4.53281	4.32491	3.79558	5.0066	5.19157	3.85043	4.19973	3.77714
FUN_000520	2.92857	3.17126	3.57477	3.17173	2.03058	2.87888	4.03963	3.77002	4.52289	4.68936	3.65092	3.98043	3.12255	3.41927	2.96186	3.44463	2.63974	3.19663	4.19595	4.24012	3.8879	3.81438	3.05476	3.18638	1.35718	2.73455	2.82427	3.10367	2.03589	2.33362	1.69375	1.62271	3.98338	3.74347	3.28059	3.36322	2.23258	2.47526	2.87877	2.47574	1.33458	2.18288	3.34364	3.07403	3.8269	3.99337	2.95492	3.28444	2.42656
FUN_000521	1.33129	1.05959	1.67372	1.5089	1.09084	0.898429	0.906974	1.39454	2.08312	2.17021	1.60066	1.36504	1.22124	1.14746	0.657551	0.769568	0.909241	1.26332	1.81142	1.58187	1.36952	1.42708	0.634134	1.22703	1.81429	1.77184	1.05245	1.08253	0.27209	-0.295856	-0.090125	-0.243465	1.53061	1.67824	1.24192	1.26423	2.03968	1.76798	2.38212	2.2173	1.79923	1.60682	1.61537	2.10293	2.79151	2.8786	2.30906	2.07343	1.92964
FUN_000522	3.55416	3.36201	4.16573	4.68133	3.3151	2.79355	3.67361	3.97869	4.44222	3.84543	4.53219	4.53538	4.16195	4.16743	4.12207	3.87911	3.11989	3.27834	3.65749	4.03274	3.91284	4.11058	3.9007	4.06342	1.99798	3.30687	2.78865	3.39773	3.89209	4.39566	3.76179	4.29404	3.60335	3.70874	3.41725	3.81644	2.98856	2.79641	3.60013	4.11573	2.74951	2.22795	3.10801	3.41309	3.87663	3.27983	3.96659	3.96979	3.59636
FUN_000523	4.23055	4.34973	5.1931	5.74988	2.8768	3.10821	4.61782	4.48542	4.67183	4.61946	4.82673	5.01473	4.79923	4.97976	4.8992	4.48326	4.45581	4.27199	4.61387	4.52015	4.94936	4.40412	4.88906	4.44456	2.674	3.88843	3.82411	3.78436	4.35238	4.19844	3.54249	4.26079	4.58781	4.05589	4.31143	4.1549	2.86934	2.98852	3.83189	4.38868	1.51559	1.747	3.25662	3.12421	3.31063	3.25825	3.46553	3.65353	3.43802
FUN_000524	3.72922	3.70788	4.23339	3.59622	3.3151	3.10821	4.02965	4.25419	3.98194	4.40957	3.50114	3.7351	3.33859	4.19281	2.84598	3.04684	2.68291	3.29152	4.0583	3.80546	4.81909	4.11058	3.51836	3.63826	3.31663	4.2232	3.42081	3.88268	2.71823	3.10877	3.03713	2.21534	4.63361	3.76616	3.63124	3.72377	2.79943	2.77809	3.30359	2.66643	2.38531	2.17842	3.09986	3.3244	3.05215	3.47978	2.57134	2.80531	2.4088
FUN_000525	2.6406	3.209	2.707	2.23129	2.43015	2.70285	3.56031	3.37732	4.06511	4.18161	3.94672	3.98043	3.13801	3.44484	3.33577	3.44463	3.05565	3.30458	4.34	4.5156	3.81037	3.62152	3.81587	3.7196	2.61899	3.64496	2.92613	3.52497	3.24395	3.54844	2.96827	2.9584	4.3092	4.26554	4.67658	4.44829	1.99444	2.56283	2.06084	1.58513	1.78398	2.05669	2.91414	2.73116	3.41894	3.53544	3.30056	3.33427	2.49184
FUN_000527	6.66925	7.51117	4.90228	5.75538	7.10565	6.78148	8.73224	8.13416	5.50753	6.02891	5.15076	5.48553	7.43489	7.38721	7.42759	7.27485	7.2764	7.3554	8.17761	8.16937	6.2379	6.51507	5.03188	5.87944	10.0934	9.81817	9.8861	9.97918	7.3305	6.89503	7.34672	6.74746	10.1992	9.58048	9.50047	9.0396	2.51893	3.36085	0.751968	1.60507	2.95534	2.63116	4.58192	3.98384	1.35722	1.87859	1.00045	1.33522	3.28458
FUN_000528	1.16398	1.64106	-1.8263	0.265235	-2.52061	0.527664	0.563886	0.141568	1.47442	1.55961	2.5586	2.83028	2.04037	2.94492	3.58504	2.28542	5.52316	6.06907	4.14455	3.62281	2.16256	2.3081	2.4037	2.42249	3.51044	2.90531	2.22177	2.54665	4.58134	4.97956	4.45823	3.92101	3.12922	3.20155	3.46654	3.49055	-0.640491	-0.163405	-3.63076	-1.53923	-4.32507	-1.2768	-1.24058	-1.6629	-0.330044	-0.24486	0.754137	1.02581	0.235901
FUN_000529	-2.52061	-2.52061	-2.52061	-2.52061	5.49683	-2.52061	-2.52061	2.69534	7.29715	-2.52061	6.94136	-2.52061	6.75033	-2.52061	6.57116	6.72191	6.75849	-2.52061	4.39382	6.50159	-2.52061	-2.52061	8.29659	7.79582	-2.52061	-2.52061	-2.52061	-2.52061	-2.52061	-2.52061	-0.090125	-2.52061	-1.72001	-1.83419	6.74606	6.91779	-3.49219	-3.49219	-3.49219	-3.49219	4.52524	-3.49219	-3.49219	1.72375	6.32555	-3.49219	5.96977	-3.49219	5.77874
FUN_000530	3.28524	3.32811	4.2251	3.86395	3.79329	3.47997	3.92045	4.34176	4.28149	3.29659	4.53219	3.8329	4.81854	4.24227	4.44775	4.37341	4.5866	4.41133	4.33083	4.5156	4.38044	4.21683	5.16711	4.82141	2.96616	3.71554	3.27399	3.37539	3.27508	3.48385	2.81983	3.29042	3.88161	3.98511	4.60133	4.68175	3.00785	3.05072	3.94771	3.58656	3.5159	3.20258	3.64306	4.06437	4.0041	3.0192	4.2548	3.55551	4.54115
FUN_000531	0.427896	1.05959	1.62417	1.7918	1.7798	0.02737	1.81527	2.32696	3.37625	3.0289	2.53508	2.31539	2.04037	2.32814	2.19664	2.37935	1.8407	1.7185	2.78861	3.4427	1.98577	1.93382	3.0661	2.52478	-1.27569	2.317	1.71501	1.77121	0.27209	1.38266	0.402752	-0.243465	2.42987	2.30811	3.07981	2.958	0.842933	1.47462	2.03921	2.20684	2.19483	0.442407	2.23031	2.742	3.79129	3.44393	2.95012	2.73043	2.4554
FUN_000532	5.21316	5.17898	4.89708	5.00129	4.09792	5.58226	5.35536	5.18055	5.49759	5.2354	5.30128	5.30742	5.5852	5.53254	5.98448	5.81112	6.34002	6.79029	5.65354	5.61808	5.6927	5.71718	5.20865	5.57417	7.86838	8.73737	8.02196	8.23947	6.66149	6.38667	6.53543	6.20795	6.95645	6.94217	6.48409	6.2387	3.37602	3.34185	3.05994	3.16416	2.26079	3.74512	3.51822	3.34341	3.66045	3.39827	3.46415	3.47029	3.74806
FUN_000533	-2.04007	-1.97792	-1.35954	-2.52061	2.43015	-2.52061	-2.11426	0.052079	4.03791	-0.694264	4.0248	-2.05301	4.54478	-1.72819	4.28669	4.24621	4.60916	-1.50485	2.58774	4.20662	-2.52061	-2.0762	5.74003	5.15226	-2.52061	-1.84267	-1.52709	-2.52061	-0.767132	-2.52061	-0.844625	-1.33006	-2.20183	-1.58407	4.65122	4.72023	-2.28739	-2.22524	-1.60686	-2.76792	2.18283	-2.76792	-2.36158	-0.19524	3.7906	-0.941584	3.77748	-2.30034	4.29746
FUN_000534	2.50712	3.15846	1.67372	1.40077	1.47606	1.99141	2.61523	2.36462	2.94019	3.08656	2.79483	3.14512	2.51297	2.78056	3.06912	2.31741	2.59523	2.83188	2.45901	2.53926	2.48435	2.81291	3.14312	2.94944	2.61899	4.36169	3.85887	4.59359	3.76628	3.82102	3.67803	2.78214	2.80382	3.25066	3.26396	3.69151	1.56827	2.21961	0.734872	0.461916	0.537208	1.05255	1.67638	1.42577	2.00133	2.14771	1.85598	2.20627	1.57412
FUN_000535	3.79513	4.23856	3.97137	4.35896	2.99947	3.30603	4.72995	4.71777	4.22635	4.42455	4.48999	4.35902	4.14676	4.47936	3.82839	4.15177	3.86412	3.85907	4.71951	4.69943	4.36244	4.2648	4.39936	3.96981	3.00957	4.11422	3.84159	3.98951	2.80611	3.13003	2.5639	3.15219	4.50535	4.60151	4.51023	4.33538	2.45428	2.89771	2.63052	3.01811	1.65863	1.96518	3.3891	3.37693	2.88551	3.0837	3.14914	3.01817	2.80591
FUN_000536	7.66214	7.4389	7.08524	7.92657	6.44091	7.14231	9.07186	8.61791	8.67622	9.04354	8.94708	9.00424	8.88877	8.83494	8.35272	8.31423	5.84162	5.6955	8.84863	8.76511	6.89086	7.68699	6.7421	6.5454	5.30631	4.07001	3.78849	4.71421	3.47601	4.16793	4.38086	4.1919	6.68881	6.97724	6.28688	6.64046	3.61818	3.39494	3.04129	3.88261	2.39695	3.09835	5.02791	4.57396	4.63226	4.99958	4.90313	4.96029	4.84481
FUN_000537	7.22411	7.01061	6.25011	6.8017	5.38874	5.91075	7.80775	7.64246	8.41558	8.55515	8.63969	8.73285	8.56818	8.61063	7.85294	7.97255	5.47485	5.48788	8.4241	8.68197	7.01027	7.27748	5.99873	6.4522	5.25311	5.60523	5.22135	5.28103	4.96222	4.98541	5.37481	4.85815	6.60187	6.69404	7.33357	7.49507	4.70281	4.4893	3.72881	4.2804	2.86744	3.38945	5.28645	5.12116	5.89428	6.03384	6.11839	6.21155	6.04688
FUN_000540	4.71214	4.82111	5.47748	5.09969	4.48149	4.49593	4.77247	5.04795	5.87584	5.63703	5.86302	5.88946	5.46168	5.75331	5.76275	5.52292	5.59837	6.07098	6.00289	6.18208	5.4894	5.34114	5.8409	5.80346	5.08062	6.16764	5.68076	5.67781	6.50287	6.64847	6.24653	6.15916	5.87619	5.81616	6.13356	6.26223	3.4088	3.51776	4.17414	3.79635	3.17815	3.19259	3.46912	3.74461	4.5725	4.33368	4.55968	4.58612	4.15834
FUN_000541	0.097261	0.884071	1.28472	0.689618	-0.275486	0.527664	0.949948	0.52088	2.53602	2.69995	2.64904	2.71774	1.57918	2.41696	2.02963	1.48438	1.39796	1.20878	2.67727	2.40786	1.78425	1.28543	1.9442	1.86945	1.21604	1.2446	1.55463	2.23544	1.02445	1.1527	0.402752	-1.33006	1.73119	1.26546	1.81405	1.69687	-0.183695	0.603115	1.00376	0.408662	-0.556443	0.246708	0.668992	0.239923	2.25507	2.41899	2.36809	2.43679	1.29823
FUN_000542	3.40266	3.75116	3.93119	4.68133	2.43015	2.95944	4.25199	3.8452	4.64205	4.36366	4.58469	4.5763	4.50361	4.44175	3.58504	4.22106	3.24038	3.33036	4.38498	4.45507	3.81037	3.41594	3.23646	3.31567	1.90905	3.826	2.78865	2.62449	4.27749	3.85971	3.28376	4.11955	4.01449	4.06049	3.94476	3.66683	2.57321	2.92171	3.10174	3.85188	1.6007	2.13	3.42255	3.01576	3.8126	3.53422	3.75525	3.74686	3.67417
FUN_000543	1.16398	0.273681	1.21948	2.16673	1.47606	2.13707	2.80274	2.24856	1.76714	2.33787	2.43695	3.43044	1.03569	1.44651	0.562844	0.571549	-0.430122	0.20639	3.43597	3.25882	-0.947599	-0.562301	0.438492	-0.5156	1.60377	0.514707	0.789632	1.54969	-1.39241	-1.21626	-0.844625	-1.33006	0.273199	0.176172	0.854505	0.344686	0.733155	-0.15714	0.788658	1.7359	1.04524	1.70625	2.37191	1.81774	1.33632	1.90705	2.00613	2.99962	0.604871
FUN_000544	-1.68022	-1.58449	-0.28529	0.492975	-2.52061	-0.744896	2.36832	1.74796	0.011059	-0.979698	0.045212	0.593086	0.026292	-1.21964	-1.86515	-1.81812	-2.52061	-2.52061	2.47575	2.65968	-2.52061	-2.0762	-2.52061	-2.05935	-2.52061	-2.52061	-1.52709	-2.52061	-1.39241	-2.52061	-2.52061	-2.52061	0.419821	-0.739405	0.188702	0.538513	-0.711617	-0.615888	0.683314	1.46158	-1.552	0.223709	3.33692	2.71657	0.979664	-0.011094	1.01382	1.56169	0.994897
FUN_000547	4.51762	4.41038	4.93821	5.25528	3.98367	4.46866	4.72377	4.63929	4.77973	4.79114	4.97834	4.97551	4.64011	4.73223	4.38685	4.63696	3.90115	4.01023	4.89461	4.6083	5.18943	5.24156	5.16974	5.09798	3.99388	5.32202	5.20117	5.11566	5.10766	5.09217	4.90766	4.84699	5.18646	5.26299	5.10792	5.36282	4.15361	4.04637	4.5742	4.89126	3.61966	4.10465	4.35976	4.27528	4.41572	4.42713	4.61432	4.61149	4.2761
FUN_000548	5.21048	5.21652	6.6826	5.62928	6.39694	7.67989	6.28045	6.27179	6.46108	6.14654	6.13749	6.19025	6.01784	6.18246	6.73215	6.34695	5.71215	6.51207	6.34439	6.47838	8.31357	7.48411	7.10248	7.63119	4.37207	4.75703	4.85018	4.85003	4.99063	5.5202	5.19061	4.32655	7.20126	6.46092	6.43602	7.00938	4.08021	4.08625	5.55232	4.499	5.26667	6.54962	5.15017	5.14152	5.33081	5.01626	5.00722	5.05998	4.88757
FUN_000549	5.91429	5.99826	6.04652	6.37139	5.43295	5.78376	5.70339	5.62263	6.04244	5.91681	6.37298	6.36739	6.39594	6.3039	6.60424	6.19163	6.31622	6.62441	5.91819	5.91282	6.45298	6.34697	6.65744	6.7028	6.33334	6.18225	6.24122	6.2535	7.29297	7.18894	6.77098	6.86829	6.17183	6.1312	6.16002	6.26702	3.63541	3.71938	3.76765	4.09251	3.15408	3.50488	3.42452	3.34375	3.76356	3.63793	4.0941	4.08851	4.11707
FUN_000552	-2.52061	-2.52061	-2.52061	-2.52061	2.03058	-2.52061	-2.52061	-0.64682	3.10647	-1.80991	3.19078	-2.52061	3.28407	-2.52061	2.22784	2.57731	2.40208	-2.52061	0.605345	2.5212	-2.52061	-2.52061	3.86866	3.17593	-2.52061	-2.52061	-2.52061	-2.52061	-2.52061	-2.52061	-2.52061	-2.52061	-2.52061	-2.52061	2.37498	2.23351	-3.57649	-3.57649	-3.57649	-3.57649	0.974687	-3.57649	-3.57649	-1.70271	2.05058	-2.8658	2.13489	-3.57649	2.22818
FUN_000553	-2.52061	-2.52061	-2.52061	-2.52061	-2.52061	-2.52061	-2.52061	-2.0552	2.0472	-2.52061	2.69222	-2.52061	2.48907	-2.52061	3.26233	3.29197	4.00686	-2.52061	1.23588	2.94344	-2.52061	-2.52061	4.79332	4.42265	-2.52061	-2.52061	-2.52061	-2.52061	-2.52061	-2.52061	-2.52061	-2.52061	-2.52061	-2.52061	3.46169	3.75922	-3.34354	-3.34354	-3.34354	-3.34354	-3.34354	-3.34354	-3.34354	-2.87813	1.22427	-3.34354	1.86929	-3.34354	1.66614
FUN_000554	3.13497	3.44869	-0.28529	2.35235	-2.52061	1.19313	3.07924	2.50613	4.30449	4.09996	3.71513	4.0284	1.27814	2.06778	1.52622	1.09899	1.1742	0.677204	2.55662	2.92982	-0.075862	0.452889	0.038653	-0.815544	0.684203	1.03978	0.275618	-0.28262	3.27508	3.13003	2.00005	1.90688	0.323747	1.67824	1.28653	1.15017	2.2327	2.54642	-1.18756	1.45009	-3.42287	0.290859	2.17697	1.60386	3.40223	3.19769	2.81286	3.12613	0.375873
FUN_000555	2.50712	2.56181	2.77669	0.862645	0.563718	1.19313	2.76713	2.48918	3.65208	3.49418	3.72556	3.11211	3.61746	2.51681	3.64406	3.60875	3.6846	1.59637	2.98841	3.58854	2.43928	2.48052	4.65741	4.79436	0.175428	0.711739	1.92642	2.13262	1.29131	2.50615	2.36398	2.06934	2.33448	2.81205	3.70703	3.97226	0.725555	0.780236	0.995118	-0.918925	-1.21785	-0.588444	0.985564	0.707609	1.87051	1.71261	1.94399	1.33054	1.83589
FUN_000556	-2.52061	-2.52061	-2.52061	-2.52061	-2.52061	-2.52061	-2.52061	-2.52061	-2.52061	-2.52061	-2.52061	-2.52061	-2.52061	-2.52061	-2.52061	-2.52061	-2.52061	-2.52061	-2.52061	-2.52061	-2.52061	-2.52061	1.9442	2.35002	-2.52061	-2.52061	-2.52061	-2.52061	-2.52061	-2.52061	-2.52061	-2.52061	-2.52061	-2.52061	-0.067832	1.89403	-2.09978	-2.09978	-2.09978	-2.09978	-2.09978	-2.09978	-2.09978	-2.09978	-2.09978	-2.09978	-2.09978	-2.09978	-2.09978
FUN_000557	1.02439	1.60377	0.839989	1.40077	0.563718	-2.52061	1.38523	1.19995	0.400789	0.360259	0.172641	-0.498281	-1.89937	-0.418328	-1.41613	-0.472182	-2.52061	-0.914679	-0.411989	-1.64905	0.164642	0.313874	0.038653	-0.267409	-2.52061	-2.52061	-1.52709	-2.52061	-2.52061	-0.542615	-2.52061	-1.33006	-0.445225	-0.616888	-1.33253	-0.99151	0.61296	1.19234	0.428562	0.98934	0.152292	-2.93203	0.973805	0.788524	-0.010638	-0.051168	-0.238785	-0.909707	-2.31079
FUN_000558	2.01138	1.93931	2.05652	0.689618	0.563718	1.82936	2.70577	3.00054	2.21845	2.02046	1.55461	1.6054	1.10023	0.403064	1.36717	1.42688	1.67952	1.55324	2.1401	2.5921	1.81986	1.32217	0.960249	0.860463	0.684203	1.77184	1.46721	1.70108	0.001296	1.06711	0.769444	-0.686795	2.07893	2.14452	1.81405	2.02925	3.31539	3.24332	3.36053	1.99362	1.86772	3.13337	4.00978	4.30455	3.52246	3.32446	2.85861	2.90941	2.40423
FUN_000559	-2.52061	-2.52061	-1.35954	-1.39676	2.03058	-2.52061	-2.52061	0.052079	3.05314	-2.52061	3.19078	-2.05301	3.22741	-2.52061	3.24718	3.43007	3.45482	-2.52061	0.881331	2.81595	-2.52061	-2.52061	4.39487	4.25914	-2.52061	-2.52061	-2.52061	-2.52061	-2.52061	-2.52061	-2.52061	-2.52061	-2.20183	-2.52061	2.88326	3.03715	-3.15101	-3.15101	-1.98995	-2.02716	1.40017	-3.15101	-3.15101	-0.578326	2.42273	-3.15101	2.56038	-2.68342	2.597
FUN_000561	1.07243	1.56549	0.051041	1.01713	0.563718	-0.744896	1.56184	1.06921	0.959991	0.962947	-0.619947	0.655517	-0.863979	-0.418328	-0.797952	0.068788	-0.854937	-0.690801	0.100733	-0.044746	0.049396	-0.207848	0.438492	0.572745	-2.52061	-2.52061	-2.52061	-2.52061	-1.39241	1.23349	0.769444	-2.52061	-1.20815	-0.503966	0.762764	0.344686	1.12085	1.6139	0.099453	1.06554	0.61213	-0.696483	1.61025	1.11762	1.0084	1.01136	-0.571534	0.703929	-0.815567
FUN_000568	-1.15265	0.069999	-0.724657	-0.338602	-2.52061	-0.744896	-0.325701	-0.50424	-0.758813	-0.694264	-0.848375	-2.05301	-1.89937	-0.844378	-1.41613	-1.81812	-1.45966	-1.92512	-1.44729	-1.35424	-0.726065	-1.03323	-2.52061	-0.815544	-2.52061	-2.52061	-2.52061	-2.52061	-1.39241	0.540928	1.51216	-2.52061	-1.9409	-2.13695	0.234956	-0.144532	0.309312	1.53196	0.737302	1.12336	-1.05865	0.717063	1.13626	0.957719	0.703146	0.767694	0.613584	-0.591057	-0.437407
FUN_000569	1.33129	1.16576	1.00394	1.01713	2.24415	1.82936	1.99016	1.98402	3.51419	2.59789	2.51117	1.75547	2.41489	2.6547	3.63245	3.24283	3.269	3.01784	3.27321	3.64799	2.69072	1.55606	4.21798	3.78976	2.61899	2.75703	3.248	3.07623	1.61705	2.05111	2.25257	0.095175	2.87334	2.42681	3.68221	3.73964	-0.063776	-0.229308	-0.391121	-0.377938	0.849088	0.434299	0.595097	0.588961	2.11912	1.20283	1.1161	0.360402	1.01983
FUN_000573	3.84439	4.40497	3.95142	4.107	3.21737	3.24306	4.14047	3.94801	5.53372	5.41118	5.90032	5.68391	5.71966	5.26702	5.64921	5.56684	5.43752	5.09928	4.06385	4.52015	3.94544	4.17727	5.02318	4.85453	2.5618	4.62268	4.4665	4.31709	5.44534	5.71216	5.14454	5.42153	4.06365	4.69022	4.5701	4.553	2.47758	3.03816	2.58461	2.74019	1.85056	1.87624	2.77366	2.5812	4.16691	4.04437	4.53351	4.3171	4.35285
FUN_000574	0.568552	1.56549	-0.28529	-0.338602	0.563718	-2.52061	0.769792	0.708289	0.707316	1.11847	0.045212	0.527831	-0.863979	-0.68796	0.23451	-0.709451	0.389708	0.967338	1.27464	0.331844	0.551011	1.12834	-0.056569	0.635062	-1.27569	0.711739	-0.944294	-0.599156	1.16404	1.45183	1.51216	0.599468	0.822677	1.02319	0.883833	1.24213	1.97209	2.96903	1.11825	1.06494	1.96726	-1.11706	2.17333	2.11183	2.11086	2.52201	1.44875	1.93137	0.539563
FUN_000575	3.02939	3.49015	2.86466	2.61686	1.47606	0.898429	3.35979	3.00054	3.37625	3.64252	3.22058	2.83028	2.07289	2.1938	2.65258	2.00018	3.47952	4.26533	3.54306	3.31229	2.8369	3.15592	2.66477	2.36848	0.884068	2.66492	2.22177	2.33141	3.7442	4.19844	3.33935	3.53254	3.74918	3.74347	3.57391	3.70773	3.60931	4.07007	3.44458	3.19678	2.05598	1.47835	3.93971	3.58046	3.95617	4.22244	3.8005	3.4102	2.65281
FUN_000576	3.14624	3.6902	3.82554	4.07217	3.3151	2.26937	4.0196	3.79782	4.37137	4.34015	4.32146	4.26203	4.2781	4.05568	4.62814	4.47619	4.4307	4.73934	4.61387	4.79645	3.59096	3.08287	3.88156	3.53581	2.50225	4.79555	4.77936	5.01809	3.0049	3.66954	3.03713	3.29042	4.2319	4.53038	4.78742	4.38161	3.94963	4.49359	4.62893	4.87556	4.1185	3.07276	4.82299	4.60121	5.17477	5.14354	5.12486	5.06542	5.08149
FUN_000578	3.46698	4.16366	0.051041	-0.338602	2.74272	1.43772	4.15432	3.6907	4.35678	4.28374	2.06221	2.08528	-0.113098	-0.089832	-0.797952	-0.709451	-1.45966	1.03159	2.92889	3.03535	2.16256	2.55958	-1.43016	-1.71039	-2.52061	-0.755321	-2.52061	-2.52061	-0.33235	-0.085201	-0.090125	-1.33006	3.18497	3.09802	-0.689961	-0.469785	1.10802	1.8047	-2.30792	-2.69756	0.383756	-0.921243	1.79536	1.33174	1.99782	1.92478	-0.296754	-0.273677	-2.47206
FUN_000582	1.16398	1.90906	-1.00745	-1.39676	-2.52061	-2.52061	1.76802	1.31982	-1.03859	-1.80991	0.172641	-0.641064	0.572742	-0.844378	0.23451	0.068788	0.584422	0.413479	-0.540694	-0.156546	-0.947599	-2.0762	-2.05964	-0.055714	-2.52061	-1.03541	-0.944294	-1.57249	2.03589	2.36982	0.769444	1.62271	0.822677	1.09666	1.2191	1.30745	-0.073588	0.671495	-2.24502	-2.63432	-3.75817	-3.75817	0.530457	0.082259	-2.27615	-3.04747	-1.06492	-1.87863	-0.664821
FUN_000583	5.59052	5.7648	5.72672	5.09969	5.43295	5.42091	5.79904	5.66286	5.64303	5.4952	4.90682	4.74011	5.16626	5.17577	5.74668	5.53658	6.30935	6.8868	5.50045	5.40078	6.79349	6.59324	6.28145	6.12448	7.49916	7.84711	8.09212	8.52157	6.06446	6.03876	6.06882	5.83699	6.98028	6.68959	6.8579	6.55731	4.00845	4.18273	4.14465	3.51761	3.85088	3.83884	4.21697	4.08079	4.06096	3.91312	3.32474	3.15804	3.58419
FUN_000586	3.3155	3.58887	3.4091	2.88112	2.8768	2.60607	4.20398	4.22889	3.92371	3.28021	3.30646	3.59877	3.57267	3.51091	4.41424	4.03155	4.8742	4.941	4.62516	4.69943	4.84955	4.84066	4.64233	5.05873	3.9047	5.22858	4.65631	5.38533	3.1796	3.50027	3.72052	3.53254	5.30913	5.41971	4.95396	5.37048	2.5239	2.79727	2.6175	2.08951	2.08519	1.81447	3.41237	3.43729	3.13211	2.48861	2.51485	2.80716	2.78106
FUN_000587	3.48484	4.00822	3.79228	3.17173	3.21737	3.36637	4.07888	4.26419	4.81753	4.76783	4.90682	5.22748	4.28505	4.63188	4.60456	4.61138	3.57428	4.12512	4.85359	4.7154	3.40423	3.59924	4.75177	4.78752	1.81429	3.27606	2.46681	3.04826	4.61823	4.378	3.80192	3.6138	3.92728	4.1495	4.47935	4.87368	3.1687	3.69208	3.47613	2.85559	2.90122	3.05023	3.76274	3.94804	4.50138	4.45168	4.59067	4.91133	3.96891
FUN_000589	3.23335	3.75116	5.42781	6.53059	9.97917	7.56228	5.12631	6.65943	6.91787	6.33874	4.46531	4.84094	8.33624	7.02906	7.61848	8.39329	7.95738	7.44365	6.71234	6.9142	5.35934	5.92104	6.62616	5.73041	8.85228	8.50722	8.33523	8.36738	7.50641	7.64721	7.4887	8.03271	6.50663	6.76829	6.98555	6.3604	3.93469	4.4525	6.12915	7.23193	10.6805	8.26363	5.82766	7.36077	7.61921	7.04008	5.16665	5.54228	9.03759
FUN_000590	9.18817	8.07963	9.2367	6.01122	8.40584	8.68076	7.59579	8.51806	5.60956	5.70303	5.6605	5.67452	5.72734	4.67934	6.1112	6.17862	8.10058	8.06001	6.06087	6.10992	5.77889	6.47586	5.80749	7.01182	4.76309	4.79011	4.85018	4.47251	4.87347	5.27983	5.27856	4.92335	4.56172	5.01791	5.17322	5.93286	8.80634	7.6978	8.85486	5.62938	8.024	8.29893	7.21395	8.13622	5.22773	5.3212	5.27866	5.29268	5.34551
FUN_000591	7.65968	7.85307	5.1717	4.23847	9.05031	8.18814	7.87026	8.09303	6.98822	6.63611	5.65232	5.46171	8.7019	8.13638	8.0343	8.06732	8.29746	8.26476	7.16918	7.15422	6.97023	7.9168	7.22901	7.05092	7.55334	8.24275	8.15815	8.33229	7.53241	8.18428	7.88638	7.93465	7.70438	7.8321	7.63787	7.49009	6.31941	6.5128	3.83142	2.8982	7.71004	6.84786	6.52998	6.75276	5.64794	5.29583	4.31204	4.12143	7.36162
FUN_000592	1.58421	2.05435	1.9798	1.70352	2.43015	0.527664	4.49625	4.45083	4.34203	3.91074	3.52522	3.48303	3.45421	2.8839	3.67835	3.64703	3.76715	3.63957	5.26565	5.51009	3.54915	3.88974	4.4083	4.31731	1.81429	3.54514	3.32461	3.89843	1.16404	2.50615	3.28376	2.52639	5.46645	5.23275	5.37388	5.57442	-0.125957	0.344179	0.26963	-0.006649	0.719974	-1.18251	2.78607	2.74065	2.63186	2.20056	1.81504	1.77286	1.74404
FUN_000593	2.62458	2.95139	3.25485	2.35235	3.11253	3.36637	2.39966	2.93947	4.36409	3.65528	3.40058	3.34777	3.62844	3.50281	3.82839	4.01213	3.4297	3.31753	3.38373	3.74452	3.36861	3.11463	4.17671	3.62296	3.75965	4.16554	4.13895	3.44141	3.3933	3.06529	3.10285	2.73449	3.16432	3.02462	3.33469	3.4429	2.28658	2.61339	2.91686	2.01436	2.77454	3.02838	2.06166	2.60147	4.0261	3.31729	3.06259	3.00978	3.29044
FUN_000594	-2.52061	-2.52061	-2.52061	-2.52061	-2.52061	-2.52061	-2.52061	-2.52061	-2.52061	-2.52061	-2.52061	-2.52061	-2.52061	-2.52061	-2.52061	-2.52061	-0.854937	-2.52061	-2.52061	-2.01999	-2.52061	-2.52061	2.47353	0.694799	-2.52061	-1.84267	-2.52061	-2.52061	-2.52061	-2.52061	-2.52061	-2.52061	-2.20183	-2.52061	1.14835	0.609297	-0.826283	-0.826283	-0.826283	-0.826283	-0.826283	-0.826283	-0.826283	-0.826283	-0.826283	-0.826283	-0.826283	-0.826283	-0.826283
FUN_000596	-2.04007	-1.02147	-2.52061	-2.52061	4.39473	-2.52061	-1.12739	1.35766	6.07847	-2.52061	6.30506	-2.52061	6.69394	-2.52061	6.53108	6.7646	6.76604	-1.1798	3.99587	5.85093	-2.52061	-2.52061	8.18784	7.43497	-2.52061	-2.52061	-2.52061	-2.52061	-1.39241	-1.72579	-2.52061	-2.52061	-1.07122	-1.18535	6.39905	6.29547	-4.08865	-3.07006	-4.56919	-4.56919	2.34614	-4.56919	-3.17598	-0.690921	4.02989	-4.56919	4.25648	-4.56919	4.64535
FUN_000597	3.69126	4.20782	4.33698	4.03648	3.79329	3.58528	5.33929	5.49048	4.47638	4.5664	4.38863	4.4674	4.4427	5.26702	4.76205	4.54537	4.16747	5.08799	5.07565	5.11205	5.70466	4.64066	5.46371	5.18907	4.88467	6.15711	5.0738	5.74033	3.52862	4.43889	3.84096	3.07777	5.69844	5.20395	5.29284	5.43035	2.83766	3.35422	3.48339	3.18289	2.9397	2.73168	4.48569	4.63689	3.62279	3.71281	3.53503	3.61381	3.5891
FUN_000598	4.59778	4.52951	4.83854	5.34555	3.98367	4.09355	5.31894	5.42516	5.53697	4.92887	5.60509	5.64212	5.15111	5.16556	5.61126	5.15799	5.30563	4.99437	6.09376	6.3006	5.03137	5.04953	5.67668	5.6307	5.6665	5.41686	5.33682	5.68691	4.76799	4.79223	5.38806	5.21135	5.69844	5.56269	5.65686	6.15688	3.61301	3.54474	3.85377	4.36077	2.9989	3.10878	4.33417	4.44038	4.55219	3.9441	4.62032	4.65735	4.16634
FUN_000599	6.50827	6.8606	6.17252	7.93749	7.67858	7.89998	7.01359	6.52973	1.93376	1.25885	2.12658	1.03009	4.4489	3.94652	4.17906	4.11583	5.88847	7.09	4.54021	3.93385	4.64146	5.7068	5.61428	4.37323	3.59838	3.30687	2.37372	2.13262	9.45104	9.37433	9.19454	8.90349	6.63353	7.10958	7.46884	7.07063	5.53154	5.88387	5.19579	6.96076	6.70184	6.92325	6.03686	5.553	0.957033	0.282116	1.14985	0.053359	3.47218
FUN_000600	-2.52061	-1.97792	-1.35954	-2.52061	4.91465	-2.52061	-2.11426	2.36462	7.03022	-2.52061	7.42284	-2.05301	8.01388	-2.52061	8.0969	8.32607	8.41494	-2.52061	4.10207	6.33201	-1.94161	-1.73693	9.74149	9.40497	0.175428	-0.520871	1.46721	0.555741	-2.52061	-1.21626	-0.844625	-1.33006	-1.9409	-1.0209	7.08518	7.1577	-3.90797	-3.36528	-2.74691	-3.90797	3.52729	-3.90797	-3.50162	0.977256	5.64286	-3.90797	6.03548	-3.44038	6.62652
FUN_000601	3.66799	3.70788	3.86873	3.80153	4.39473	5.20659	3.32756	3.39563	0.282204	-0.694264	2.09475	3.1342	7.00436	6.29455	7.38757	7.53676	5.11389	3.57635	5.5025	5.60956	2.96961	3.89585	2.4037	2.6203	6.11218	5.89098	5.76565	7.47969	3.3354	3.83403	5.19061	2.87296	4.10036	3.80504	3.7907	4.30638	1.22704	1.26693	1.42778	1.36058	1.95378	2.76564	0.886611	0.954677	-2.15875	-3.13522	-0.346201	0.693246	4.5634
FUN_000603	3.40266	3.3395	2.82134	1.60949	3.79329	2.26937	4.61782	4.82972	1.10679	0.692848	1.73061	0.982174	0.153394	-0.844378	2.88565	1.74182	3.18139	1.96875	1.86321	2.85971	2.34468	2.88834	2.98474	3.29652	0.175428	-1.03541	-2.52061	2.13262	1.02445	2.05111	2.96827	1.26848	3.49724	3.47388	3.74349	3.96216	1.53436	1.47121	0.953052	-0.2588	1.925	0.401078	2.74953	2.96142	-0.761505	-1.17544	-0.137684	-0.886117	-1.7149
FUN_000604	0.568552	1.05959	-2.52061	-2.52061	-2.52061	-2.52061	0.323621	0.052079	-2.52061	-1.80991	-1.45466	-2.05301	-1.89937	-2.07066	-0.797952	-0.472182	-2.52061	-0.035488	-1.44729	-1.35424	-2.52061	-2.0762	-2.05964	-2.52061	-2.52061	-1.84267	-1.52709	-2.52061	3.699	3.27068	3.33935	3.18801	0.857405	1.50016	1.35095	1.30745	0.228275	0.719309	-2.86088	-2.86088	-2.86088	-2.86088	-0.016656	-0.288198	-2.86088	-2.15019	-1.79494	-2.39329	-2.23964
FUN_000605	2.15218	2.58112	-1.8263	-0.338602	-2.52061	-0.744896	1.61621	0.225829	-1.03859	-1.80991	-1.1199	-0.498281	-0.440229	-0.68796	0.106058	-0.993574	-0.430122	-0.173557	-0.184623	-0.900448	-1.52956	-1.23194	-1.1953	-2.05935	-0.167244	-0.755321	-2.52061	-1.57249	3.14631	2.87693	2.25257	2.06934	0.419821	0.821267	1.2191	0.574339	1.89758	2.32653	-2.08089	-0.593197	-2.7752	-0.99949	1.36162	-0.028765	-1.29318	-2.06451	-1.3745	-0.752875	-0.694823
FUN_000606	1.25005	2.05435	-2.52061	-0.338602	-2.52061	-2.52061	0.949948	0.874129	-2.52061	-0.979698	-1.89135	-0.036837	-1.13402	0.331743	-0.191267	-0.472182	-0.430122	1.67893	0.722147	-0.410063	-1.20943	-2.52061	-1.43016	-1.71039	-0.617533	-1.38329	-2.52061	-1.00525	3.98916	3.71245	3.33935	3.18801	1.67389	2.17875	2.05226	2.10469	0.627125	1.43142	-3.14353	-0.961533	-3.14353	-3.14353	0.327018	0.251199	-3.14353	-1.60263	-2.51428	-0.659767	-1.75695
FUN_000607	-0.767182	-0.167241	-2.52061	-2.52061	-2.52061	-2.52061	-0.671561	-0.50424	1.36197	-2.52061	0.592885	-2.52061	1.82813	-2.07066	0.746421	1.53967	1.39796	0.313647	0.478247	2.02784	-2.52061	-2.52061	2.89852	2.76667	-1.27569	-1.84267	-2.52061	-2.52061	1.79941	1.91075	-0.844625	1.51402	-0.285154	0.424643	2.37498	2.25575	0.423815	1.02376	-1.32961	-1.32961	-1.32961	-1.32961	0.519436	0.686758	2.55297	-1.32961	1.78388	-1.32961	3.01912
FUN_000608	-0.212411	0.533709	-2.52061	-1.39676	2.59488	-2.52061	-0.808103	0.141568	2.88021	-2.52061	3.24978	-2.52061	3.10693	-2.07066	3.08625	3.0658	3.4297	0.755388	1.02468	2.84527	-2.52061	-2.52061	4.20264	3.81016	-0.617533	-1.84267	-2.52061	-1.57249	3.44896	3.36335	3.10285	2.78214	-0.285154	0.905456	3.17185	3.09995	-0.328776	0.417344	-2.63697	-1.51312	2.47851	-2.63697	-0.924468	0.025203	2.76384	-2.63697	3.13341	-2.63697	2.99057
FUN_000610	6.60434	6.56199	4.81665	3.66795	7.56396	7.30145	7.91906	7.87878	2.48324	2.05938	2.79483	2.25618	2.30965	0.82275	3.96428	3.35498	5.83206	6.39483	5.18145	4.59542	3.72844	4.03514	4.23316	3.97584	6.96905	7.60445	7.78043	7.24724	4.78971	5.03697	4.53166	4.61669	7.11912	6.67243	6.80234	6.0615	4.02323	3.98088	2.23554	1.08684	4.98285	4.72034	5.33795	5.29767	-0.097866	-0.521734	0.213723	-0.324927	-0.271461
FUN_000611	2.5245	3.19653	3.52163	3.26721	2.03058	1.82936	3.97868	4.01467	3.77794	4.00347	3.73591	3.7059	3.47869	3.18642	3.24718	3.48744	3.08812	2.73872	3.13256	3.689	2.52805	3.74842	3.16439	3.17593	1.35718	1.53217	1.99053	1.08253	2.4718	2.92637	2.13182	2.9584	3.10052	3.35914	3.50007	3.55024	2.03804	2.71007	3.03518	2.78076	1.54412	1.34291	3.49222	3.52821	3.29148	3.51701	3.24946	3.21944	2.99224
FUN_000612	-2.52061	-1.97792	-2.52061	-1.39676	-2.52061	-2.52061	-2.52061	-2.0552	-1.03859	-1.33589	-1.1199	-1.70045	1.22124	0.177564	4.17906	2.43873	4.50476	-1.1798	0.830196	2.50292	2.57047	3.68636	6.50216	6.15005	-2.52061	-2.52061	-2.52061	-2.52061	-0.767132	-2.52061	-2.52061	-0.243465	0.95684	1.83673	4.91187	5.09022	-2.32961	-1.78692	-2.32961	-1.20576	-2.32961	-2.32961	-2.32961	-1.8642	-0.847589	-1.14489	-0.928905	-1.50945	1.41224
FUN_000613	4.55192	5.06698	5.40231	4.68133	4.91465	4.6736	5.08835	4.89872	5.35063	5.78949	5.22982	5.41284	4.83759	4.67934	5.21556	5.22278	4.28421	4.79593	4.44144	4.51103	4.50048	5.2125	4.66115	4.8869	4.15723	4.20696	4.20799	3.66049	5.25547	5.2216	4.81265	4.82441	4.2966	4.55666	4.25923	4.24379	2.23143	2.7465	3.08182	2.36084	2.59416	2.35311	2.76787	2.57824	3.03015	3.469	2.90933	3.09236	2.51711
FUN_000614	4.68922	4.96038	4.19995	4.28484	3.57392	3.24306	4.71134	4.32753	3.64008	3.32881	4.68429	4.91299	4.29887	4.9651	3.9172	3.77926	3.86412	4.70527	4.27456	4.00702	3.77453	3.72117	3.59085	3.8169	3.70788	4.51467	4.06645	4.18201	5.41071	5.65464	5.37481	5.66972	4.3736	4.49685	4.36441	4.40915	3.60311	3.87428	3.11385	3.19874	2.48782	2.15695	3.62523	3.24143	2.55397	2.2427	3.59819	3.82688	3.21276
FUN_000615	-2.04007	-2.52061	-1.00745	-0.772765	-0.275486	1.64679	-1.31815	-2.0552	0.707316	1.19036	-1.45466	-0.368365	-1.89937	-1.72819	-2.52061	-2.52061	-2.52061	-2.52061	-0.540694	-1.10958	-2.52061	-2.52061	-2.52061	-2.52061	-2.52061	-2.52061	-2.52061	-2.52061	-2.52061	-2.52061	-2.52061	-2.52061	-2.20183	-2.52061	-2.24193	-2.52061	-1.42743	-1.90797	-0.394817	-0.160128	0.337151	2.25943	-0.705514	-1.44256	1.31995	1.803	-0.842027	0.244273	-1.28673
FUN_000616	-2.52061	-2.52061	-2.52061	-2.52061	-0.275486	-2.52061	-2.52061	-1.70388	0.959991	-2.52061	0.045212	-1.41735	4.59042	7.55757	-1.07418	-0.090012	0.389708	-2.52061	4.83101	2.36801	-2.52061	-2.52061	1.22607	0.128856	-2.52061	-2.52061	-2.52061	-2.52061	-2.52061	-2.52061	-2.52061	-2.52061	-2.52061	-1.58407	-1.33253	-1.48653	-2.70202	-2.70202	-2.70202	-2.70202	-0.456907	-2.70202	-2.70202	-1.8853	0.778571	-2.70202	-0.136208	-1.59877	4.409
FUN_000617	-2.52061	-2.52061	-2.52061	-2.52061	-2.52061	-2.52061	-2.52061	-2.52061	-1.38599	-2.52061	-2.52061	-2.05301	1.03569	4.89879	-0.797952	-0.993574	-0.430122	-2.52061	1.58338	-1.10958	-2.52061	-2.52061	-2.05964	-2.52061	-2.52061	-2.52061	-2.52061	-2.52061	-2.52061	-1.72579	0.402752	-1.33006	-1.72001	-2.52061	-2.24193	-2.01561	-2.90907	-2.90907	-2.90907	-2.90907	-2.90907	-2.90907	-2.90907	-2.90907	-1.77446	-2.90907	-2.90907	-2.44148	0.647226
FUN_000618	-2.04007	-1.97792	-2.52061	-0.338602	-2.52061	-2.52061	-1.12739	-1.70388	0.011059	-0.694264	-1.45466	-0.249188	4.7038	6.91855	3.18494	-0.472182	4.10536	-0.690801	4.98505	3.79799	-1.52956	-1.73693	1.26597	-0.657791	-2.52061	-2.52061	-2.52061	-2.52061	-2.52061	-2.52061	-0.844625	-1.33006	-1.52849	-1.83419	0.323241	-1.10026	-2.41969	-2.35754	-2.90023	-0.718223	-2.90023	-2.90023	-1.50701	-2.0835	-0.368562	-1.07388	-1.83428	-0.628809	4.32418
FUN_000620	-2.52061	-1.58449	-2.52061	-1.39676	-2.52061	1.19313	-2.11426	-1.42157	-1.03859	-1.80991	-0.422791	-1.70045	8.69832	12.8467	-1.07418	3.4005	-0.102359	-2.52061	9.78955	6.07167	-2.52061	-2.52061	1.0544	-0.657791	-2.52061	-2.52061	-2.52061	-2.52061	-2.52061	-2.52061	-2.52061	-2.52061	-1.35945	-1.83419	0.091491	-0.623639	-4.15473	-3.21862	-4.15473	-3.03088	-4.15473	-0.441003	-3.74838	-3.0557	-2.67272	-3.44404	-2.05692	-3.33458	7.06419
FUN_000621	-2.52061	-2.52061	-2.52061	4.80315	1.09084	0.527664	1.07168	-0.982802	-0.524582	-0.979698	-1.45466	-0.799546	9.1269	11.389	3.8586	3.86835	3.18139	0.506847	7.55602	5.20263	2.80172	4.22655	4.84034	4.16196	4.77571	4.39791	4.3734	6.35118	2.96728	3.56414	5.16006	2.14418	2.15069	2.87605	3.26396	3.67923	-3.03964	-3.03964	-3.03964	4.28411	0.571798	0.008626	0.552646	-1.50184	-1.04362	-1.49874	-1.9737	-1.31858	8.60786
FUN_000622	-2.52061	-2.52061	-2.52061	-2.52061	1.47606	-2.52061	-2.52061	-1.42157	0.152992	-2.52061	0.172641	-2.05301	-0.267411	-2.52061	-1.86515	-0.090012	-0.102359	-2.52061	-1.7247	-0.277743	-1.94161	-2.52061	0.506697	0.212981	-2.52061	-1.84267	-2.52061	-2.52061	-2.52061	-2.52061	-2.52061	-2.52061	-2.20183	-2.52061	-0.779083	-0.398604	-2.39874	-2.39874	-2.39874	-2.39874	1.59792	-2.39874	-2.39874	-1.29971	0.274855	-2.39874	0.294504	-1.93115	-0.145548
FUN_000623	5.2024	5.12736	5.69107	5.00129	4.48149	5.12161	4.97849	4.7537	5.61264	5.30992	5.76783	5.40378	5.29247	4.73914	5.32421	5.22699	5.2276	4.68044	3.74981	4.45982	3.92923	4.25058	4.68711	5.02422	2.72699	2.96448	3.53268	2.8356	2.84812	3.10877	2.81983	2.68521	2.72138	2.91719	2.87598	3.22918	3.64316	3.56811	4.13182	3.44205	2.92224	3.56237	3.41924	3.19445	4.05339	3.75067	4.20859	3.84453	3.73322
FUN_000624	2.25984	2.13499	2.29685	1.5089	2.74272	1.99141	1.79184	1.95962	3.96279	3.0289	3.8547	3.03201	4.03564	3.47825	3.89793	3.95226	4.19755	3.45274	3.22453	3.63965	2.16256	2.39689	4.54837	3.92686	5.92644	5.58965	4.27387	4.44059	3.52862	2.9975	2.73947	1.90688	3.1221	3.29815	3.82134	3.51841	2.59445	2.46959	2.63146	1.84351	3.07732	2.32601	2.12644	2.29423	4.2974	3.3635	4.1893	3.36661	4.37025
FUN_000625	8.00118	7.97217	8.45183	8.95023	7.69682	9.15814	7.5327	7.26954	7.11181	6.90941	6.82493	6.47084	6.94189	7.06042	7.41832	7.50325	8.88764	10.0994	7.45099	6.85777	9.30966	8.59598	9.0128	9.06832	11.567	12.7078	12.2454	11.5183	9.12877	8.4408	8.005	7.66918	8.73066	9.7072	9.72856	8.57215	7.79329	7.76428	8.24393	8.74233	7.48893	8.95025	7.3248	7.06165	6.90392	6.70152	6.61704	6.26294	6.734
FUN_000626	4.92338	4.21402	5.28763	4.8857	2.24415	1.64679	3.90961	4.1556	0.707316	2.09727	2.41133	1.6973	5.0567	5.80689	2.42919	2.31741	2.80517	3.47601	3.56668	2.81595	4.02386	3.15592	3.23646	4.04058	5.11084	4.78465	4.3734	4.60323	3.3354	3.78126	3.91601	3.6399	4.28708	3.36659	3.35578	3.7475	3.94884	3.23949	4.31311	3.91117	1.26962	0.672259	2.93508	3.18107	-0.267213	1.12274	1.43681	0.722769	4.08217
FUN_000627	5.39656	5.69559	4.88135	4.92527	3.98367	4.05741	5.93226	5.61288	4.66593	5.08791	5.29429	5.50261	5.55097	6.1812	5.45192	5.48116	5.59837	7.25888	6.87018	5.92489	5.78115	5.14233	4.74119	4.67337	4.21401	4.75144	4.312	4.5242	8.74201	8.47651	7.71045	8.23887	7.76365	8.31635	7.70154	7.37133	4.59747	4.89651	4.08226	4.12618	3.18458	3.25832	5.13317	4.8138	3.86684	4.28882	4.49521	4.70353	4.75188
FUN_000628	5.42228	5.60885	1.34713	-1.39676	7.2731	7.31682	5.35536	5.08509	3.51419	3.29659	2.73415	2.93467	3.37817	3.45327	2.96186	3.4005	5.082	6.18661	4.84395	3.89932	6.88141	6.52495	5.34298	5.98639	3.00957	3.80457	3.89282	3.67885	1.71111	0.098577	2.4674	0.972414	5.55507	5.17244	4.34872	5.33176	5.01411	5.20068	0.938965	-1.80492	6.86493	6.90865	4.94719	4.67692	3.10602	2.88842	2.32598	2.5265	2.97
FUN_000630	-2.52061	-1.58449	-1.35954	-2.52061	1.09084	-2.52061	-1.53804	-1.18557	0.011059	-0.251708	-1.45466	-0.139109	-1.46653	-0.844378	-2.52061	-1.81812	-2.52061	-1.92512	-0.682015	-0.717832	-0.364639	-1.73693	-1.71084	-1.42961	-2.52061	-1.38329	0.275618	-1.00525	-0.767132	-0.542615	-0.844625	-1.33006	-0.8311	-0.8733	-1.08517	-0.795881	-2.39717	-1.46106	-1.23611	-2.39717	1.21427	-2.39717	-1.4146	-1.06214	0.134493	-0.128274	-1.33123	-0.015675	-1.34309
FUN_000632	-0.767182	-1.02147	-0.724657	-2.52061	-0.275486	0.02737	0.1866	-0.145497	2.90048	2.30586	3.51323	2.99627	4.92482	3.86677	5.07678	5.17119	4.92003	3.93663	3.95468	4.27824	4.95738	5.41315	5.69871	6.4271	3.68127	4.84361	5.68076	5.90146	1.61705	3.61026	3.44449	2.28315	4.88363	4.98684	5.3596	5.99366	-1.93132	-2.18561	-1.8888	-3.68475	-1.43963	-1.13677	-0.977543	-1.30964	1.73634	1.14172	2.34908	1.83213	3.76067
FUN_000634	-2.04007	-1.58449	-1.35954	-2.52061	-2.52061	-2.52061	-1.53804	-1.70388	-0.323121	0.878411	1.60066	1.03009	3.02619	1.5125	3.05179	3.00816	2.29485	1.55324	1.42006	1.949	2.76566	2.77365	3.56709	4.34554	0.684203	2.12291	3.13908	3.18299	0.001296	0.662636	0.769444	-0.243465	1.95613	2.29256	2.91201	3.77085	-0.778187	-0.322612	-0.097663	-1.25872	-1.25872	-1.25872	-0.276156	-0.441995	0.93876	2.14029	2.86254	2.29197	4.28807
FUN_000636	6.94403	7.19037	3.93119	4.0183	7.88364	6.63587	6.5992	6.6152	6.68355	5.93262	2.06221	3.11211	4.94692	6.36434	6.29737	5.6319	11.6351	12.733	9.43394	8.26672	6.96129	8.1936	8.2772	7.33409	10.1678	9.63569	10.0546	9.89898	9.60215	10.0481	9.90816	10.2059	8.96579	8.86298	9.68549	8.68744	6.20851	6.45485	3.19566	3.28278	7.14811	5.90035	5.86368	5.87968	5.94803	5.1971	1.32668	2.37658	4.2114
FUN_000637	-2.04007	-2.52061	-1.8263	-2.52061	3.3151	-2.52061	-2.52061	0.648484	4.84916	-2.52061	5.20395	-2.05301	5.41487	-1.45162	5.55394	5.78847	5.49921	1.31587	3.2442	4.95951	-1.94161	-2.52061	6.96908	6.33036	-0.617533	-1.38329	-2.52061	-1.57249	-2.52061	-1.72579	-2.52061	-2.52061	-2.20183	-2.13695	5.51177	5.48784	-2.88003	-3.36056	-2.66626	-3.36056	2.47514	-3.36056	-3.36056	-0.191476	4.0092	-3.36056	4.36399	-2.89297	4.57491
FUN_000638	5.45436	5.24708	5.16738	5.11688	5.22237	4.81021	5.89838	6.1218	5.02563	4.68936	5.13128	5.07594	5.21444	6.13088	5.19991	5.33253	5.10599	5.34664	5.56248	5.34542	5.41569	5.16779	5.59679	5.30621	3.44868	4.98366	4.63641	4.29345	3.97026	4.28628	3.84096	3.78729	5.48184	5.20395	5.28736	5.37937	3.20978	3.0025	2.9228	2.8723	2.97778	2.56562	3.65379	3.87722	2.78105	2.44478	2.8867	2.83135	2.96985
FUN_000639	2.05986	2.21135	3.02598	3.23608	3.21737	2.50233	2.25294	2.78139	4.92533	4.1185	4.69495	3.67609	4.80408	4.85813	4.76205	4.76429	4.50476	3.19663	4.40696	4.89788	3.8015	3.44122	5.60069	5.00665	2.5618	2.01511	0.927017	1.08253	1.40825	0.976117	1.30438	1.99039	3.61862	2.79007	4.7401	4.90918	1.40176	1.55325	2.36788	2.57799	2.55927	1.84424	1.59484	2.12329	4.26723	3.46041	4.03685	3.018	4.14598
FUN_000640	0.18729	0.533709	-0.107346	-0.772765	-0.275486	-0.744896	0.949948	0.380884	1.93376	1.76192	2.30408	1.81138	1.10023	0.403064	-1.07418	0.341959	-1.45966	-1.1798	0.722147	1.35606	0.463681	-0.434228	0.571822	0.439402	-0.617533	0.514707	1.16784	0.967754	-0.767132	-1.21626	-2.52061	-0.686795	0.635265	0.366421	0.664791	1.12623	2.33929	2.68571	2.04466	1.37924	1.87652	1.40711	3.10195	2.53289	4.08577	3.91392	4.45608	3.96338	3.25223
FUN_000641	2.88887	3.25783	2.77669	1.15665	1.7798	1.43772	2.79097	2.32696	3.03492	2.86282	3.0975	2.8964	1.86574	1.14746	1.25047	1.30451	0.164552	1.03159	2.31766	2.17366	2.13456	2.1938	1.89415	1.99357	1.21604	3.32203	3.22153	2.86797	2.84812	2.66023	2.5639	1.62271	2.34676	2.29256	2.62991	2.32046	2.45591	2.82487	2.34373	0.723692	1.34684	1.00476	2.35801	1.894	2.60196	2.42986	2.66454	2.46344	1.43278
FUN_000642	0.634051	1.48574	-0.28529	-0.00532	-0.275486	0.02737	1.32121	1.02286	-2.52061	-0.979698	-2.52061	-2.05301	-1.13402	-2.07066	-0.797952	-0.472182	-0.430122	-0.914679	-0.682015	-0.555756	0.271359	-0.106721	-0.658549	0.860463	0.175428	2.01511	1.37416	0.555741	0.27209	-0.085201	-2.52061	-0.243465	0.924451	0.586413	0.912577	1.0263	1.20752	2.05921	0.288176	0.568147	0.29798	0.600836	1.89467	1.59632	-1.94714	-0.406232	-1.94714	-1.47955	-0.560555
FUN_000643	0.427896	0.884071	1.21948	-0.00532	-0.275486	-2.52061	1.25421	1.15767	2.18579	2.02046	2.33165	2.40897	1.162	1.0619	0.23451	0.21183	-1.45966	-0.690801	1.3124	2.28485	0.463681	-0.01222	-0.386981	0.572745	-1.27569	0.514707	0.637774	0.555741	-0.767132	0.662636	0.769444	-1.33006	0.372584	0.534479	1.41262	1.30745	1.14338	1.59956	1.93496	0.710166	0.439999	-1.80512	1.96969	1.87316	2.90127	2.73594	3.04713	3.12445	1.87749
FUN_000644	0.352067	0.533709	1.34713	-0.338602	-2.52061	-2.52061	1.25421	1.85767	1.76714	1.61291	1.99482	2.17326	1.10023	0.657579	-0.366592	0.21183	-2.52061	-0.497043	2.05358	2.42738	0.463681	0.238997	-0.816269	-0.5156	-0.617533	-0.755321	0.053536	0.706535	0.869893	0.098577	-0.844625	0.095175	1.4188	0.905456	1.17232	1.28601	2.29548	2.47713	3.29055	1.60481	-0.577188	-0.577188	3.19762	3.80109	3.71056	3.55632	3.93824	4.11668	3.04365
FUN_000647	-2.52061	-2.52061	-2.52061	-2.52061	-2.52061	-2.52061	-2.52061	-2.0552	-1.38599	-2.52061	1.24234	-2.52061	0.660964	-2.52061	1.99377	0.341959	1.91501	-2.52061	0.011742	0.932992	-2.52061	-2.52061	3.4333	4.47895	-2.52061	-2.52061	-2.52061	-2.52061	-2.52061	-2.52061	-2.52061	-2.52061	-2.52061	-2.52061	2.07786	3.46215	-2.86884	-2.86884	-2.86884	-2.86884	-2.86884	-2.86884	-2.86884	-2.40343	-1.73422	-2.86884	0.894111	-2.86884	0.312732
FUN_000648	9.45451	9.23534	10.7495	9.06649	9.54293	10.4725	9.16984	9.4637	8.52815	8.38126	7.67504	7.89963	8.75579	8.32752	8.94478	8.59192	8.76744	9.28674	8.65399	8.61546	10.2316	10.2544	9.75008	10.0231	9.8306	9.36359	9.38713	9.38877	10.0704	10.4297	10.3677	9.86951	9.20957	9.42215	9.55632	9.51498	7.66499	7.44582	8.96002	7.27697	7.75341	8.68301	7.38032	7.67418	6.73863	6.59174	5.88552	6.11011	6.96627
FUN_000649	6.87459	6.49483	7.47412	7.75464	6.96217	7.78033	6.97964	7.17401	8.2373	8.0582	7.39043	7.41688	7.69925	8.00679	8.01933	7.4884	7.30259	7.10501	7.52521	7.64739	7.89971	6.98274	8.03816	7.9543	6.10219	6.63487	6.79734	6.58818	7.47324	7.56764	7.29845	7.36527	7.15141	6.58018	7.50822	7.41119	5.90742	5.52766	6.50695	6.78747	5.995	6.81317	6.01247	6.20685	7.27014	7.09103	6.42326	6.44972	6.73208
FUN_000650	3.43057	3.64502	3.98124	3.80153	3.21737	2.50233	3.70531	3.59889	4.0561	4.12769	3.92878	3.82613	3.8604	3.98189	3.93622	4.06962	3.6846	3.87667	4.01889	3.89231	3.61142	3.37282	3.32413	3.03282	2.96616	3.63285	3.53268	3.50453	3.85136	3.71245	3.72052	3.07777	3.66836	3.76616	3.61821	3.65851	2.76609	2.98054	3.31676	3.13705	2.55289	1.83785	3.04083	2.93441	3.39162	3.46321	3.2643	3.16165	3.19592
FUN_000651	2.67213	2.90616	3.10035	2.8403	0.563718	1.82936	2.83748	2.588	2.40026	2.45925	3.30646	2.90927	2.73246	3.1032	2.60584	2.43873	2.80517	2.46392	2.78861	2.1966	2.13456	1.8356	2.63461	2.42249	0.884068	2.51467	2.05191	1.96321	3.1796	3.43344	2.81983	3.18801	2.50845	2.56266	2.81638	2.70681	2.99225	3.22628	3.42047	3.16043	0.883844	2.14949	3.15761	2.90813	2.72039	2.77938	3.62658	3.22939	3.05258
FUN_000653	0.18729	0.94498	-1.35954	-2.52061	-2.52061	-2.52061	0.256736	0.452579	-1.38599	-2.52061	-0.422791	0.148231	-0.113098	-0.089832	-0.797952	-0.472182	-0.854937	-0.690801	0.011742	0.246506	-1.52956	-2.0762	-2.05964	-1.19467	-2.52061	-1.84267	-1.52709	-2.52061	0.5	0.77487	0.769444	0.369245	0.372584	0.480606	1.47176	1.50601	-0.958061	-0.200371	-2.5049	-3.66596	-3.66596	-3.66596	-0.888615	-0.692772	-2.53134	-3.66596	-1.56814	-0.99712	-1.25845
FUN_000659	0.352067	1.00342	-2.52061	-2.52061	-2.52061	-2.52061	-0.22667	-2.52061	-2.52061	-2.52061	-2.52061	-1.18079	-1.13402	-0.68796	-1.86515	-1.81812	-2.52061	-0.690801	-2.06845	-2.52061	-2.52061	-1.73693	-2.52061	-2.05935	-2.52061	-2.52061	-2.52061	-2.52061	-0.33235	0.662636	-0.844625	-1.33006	-0.946171	-1.0209	-0.975765	-0.890382	0.862524	1.51388	-2.01015	-2.01015	-2.01015	-2.01015	0.283787	-2.01015	-2.01015	-2.01015	-2.01015	-0.670333	-0.623565
FUN_000661	2.76277	3.37313	-0.28529	-0.338602	-2.52061	-0.744896	1.94838	0.974964	-2.52061	-0.694264	0.289722	0.459484	-0.113098	-0.68796	-0.366592	0.068788	0.755954	0.755388	-0.682015	-0.277743	-1.52956	0.076469	-0.056569	-0.992689	-1.27569	-1.03541	-1.52709	-1.00525	1.40825	2.6307	2.5639	2.46932	0.465561	0.586413	0.091491	0.609297	1.88856	2.49892	-1.1595	-1.21281	-3.39481	-1.6191	1.07418	0.100757	-3.39481	-1.56847	-0.584484	-0.414723	-0.987305
FUN_000662	4.61816	5.66876	2.05652	1.60949	-0.275486	0.898429	6.28675	5.57524	0.707316	1.38677	2.67079	2.93467	3.13801	2.89631	3.59704	3.55609	3.21119	4.89424	4.64379	4.149	0.164642	-0.01222	2.12865	1.92039	-0.167244	2.05194	1.27469	0.843049	5.6786	6.08848	5.75806	5.9456	6.41343	7.05475	6.61611	6.71105	1.16004	2.21064	-1.4016	-1.84863	-3.73361	-2.55969	2.82863	2.11712	-2.7508	-2.07135	-0.787325	-0.523454	-0.320113
FUN_000663	3.3155	3.88152	2.41811	0.862645	2.99947	1.64679	3.61474	3.37732	1.67601	0.229855	-0.619947	-1.41735	2.254	2.56425	-0.034958	0.571549	-0.102359	2.67979	2.00829	1.43532	2.54942	1.8356	2.43904	2.99767	5.97654	7.07374	8.29692	7.72028	4.21465	4.82519	4.57861	3.07777	4.74908	5.02733	6.27863	5.05261	1.75088	2.3169	0.853493	-0.701977	1.43485	0.082167	2.05011	1.8127	0.111391	-1.33477	-2.18457	-2.98197	0.68938
FUN_000664	1.44515	1.60377	-0.28529	-0.772765	-0.275486	-2.52061	0.563886	0.141568	0.400789	-1.33589	-2.52061	-2.52061	-1.13402	-2.07066	-2.52061	-1.34773	-2.52061	-1.92512	-1.7247	-1.64905	-2.52061	-2.52061	-2.52061	-2.52061	-2.52061	0.286446	-0.209064	1.18885	0.696769	0.77487	2.00005	1.39647	-2.52061	-0.301613	-1.47419	-0.795881	0.619775	0.778392	-1.11067	-1.59814	-1.10086	-3.34598	-0.261492	-0.683811	-0.42459	-2.16127	-3.34598	-3.34598	-1.9594
FUN_000665	2.10675	2.674	-0.28529	-0.338602	-2.52061	-0.744896	1.83832	1.31982	-1.03859	-2.52061	-0.249368	0.058663	-0.440229	0.177564	-0.034958	0.068788	-0.102359	1.55324	0.664927	-0.410063	-1.94161	-2.52061	-2.52061	-2.52061	-2.52061	-0.755321	0.275618	-0.023191	3.72178	3.96993	3.33935	4.04338	1.80421	2.49633	2.13995	1.97667	1.73603	2.30328	-0.656013	-0.709325	-2.89133	-1.11562	1.4676	0.9491	-1.40931	-2.89133	-0.62009	-0.312059	-0.810951
FUN_000666	2.01138	2.99525	-1.35954	-0.772765	-2.52061	-2.52061	2.90456	1.85767	-1.38599	-1.80991	-0.422791	-0.799546	-0.636602	0.256712	0.352455	-0.472182	-0.854937	0.900089	0.263768	0.155802	-2.52061	-1.73693	-2.05964	-1.71039	-2.52061	-1.38329	-2.52061	-2.52061	2.62465	3.08719	2.89596	2.73449	2.0492	3.27461	3.43221	3.46692	0.747746	1.73161	-2.62318	-2.0364	-3.78424	-3.78424	1.64092	0.594036	-2.64963	-3.07355	-1.68643	-2.06318	-1.90024
FUN_000668	-2.52061	-1.02147	-2.52061	-2.52061	2.24415	-2.52061	-1.79757	-0.374492	3.61576	-2.52061	2.67079	-2.05301	3.19822	-2.07066	2.94318	3.30798	3.32458	-1.1798	1.19604	2.4844	-1.52956	-2.0762	4.86003	4.21392	2.5618	0.711739	-0.209064	0.967754	-1.39241	0.407999	0.402752	-2.52061	-0.362971	-0.8733	3.3079	3.2843	-2.19507	-0.695931	-2.19507	-2.19507	2.56969	-2.19507	-1.47203	-0.048952	3.9413	-2.19507	2.99633	-1.72748	3.52376
FUN_000669	-1.15265	-1.58449	-2.52061	-2.52061	2.24415	-2.52061	-2.52061	0.305438	4.0918	-2.52061	3.73591	-2.52061	4.03564	-2.07066	3.8486	3.95226	3.78707	-0.914679	2.03111	3.54453	-2.52061	-2.0762	5.82095	5.12808	0.684203	1.11134	0.46803	1.28787	-0.33235	-1.72579	-0.844625	-2.52061	-0.532455	-0.399245	4.19925	4.03146	-1.31872	-1.75056	-2.68668	-2.68668	2.07808	-2.68668	-2.68668	0.139366	3.92572	-2.68668	3.56984	-2.68668	3.86957
FUN_000671	3.16852	3.88929	2.26488	1.60949	2.43015	1.64679	3.03002	2.50613	-0.146377	0.086483	0.592885	0.387738	0.572742	0.331743	3.54844	2.07695	3.80672	3.13946	1.7577	2.67609	1.98577	1.16925	1.26597	1.14375	6.60154	5.22858	6.05515	6.44266	3.60412	3.6402	3.54249	2.78214	4.02216	3.54122	3.96549	3.53668	2.65149	3.37226	1.74785	1.09247	1.91312	1.12976	2.513	1.9891	-0.6634	-0.43054	0.075862	-0.129286	0.055719
FUN_000672	3.3155	3.22136	-0.28529	-2.52061	0.563718	0.898429	2.20052	2.82256	-2.52061	-2.52061	-2.52061	-2.52061	-1.13402	-2.07066	-1.41613	-1.81812	-1.45966	-0.914679	-1.21473	-2.01999	0.463681	1.98054	-1.43016	-1.42961	3.00957	3.12866	3.22153	4.69629	-2.52061	-1.21626	-0.090125	-2.52061	1.34729	1.6046	0.485088	0.802926	2.60005	2.50591	-1.00074	-3.23606	-0.151736	0.182975	1.48507	2.10711	-3.23606	-3.23606	-3.23606	-3.23606	-1.84948
FUN_000675	4.55192	4.77572	4.17436	4.91548	3.79329	4.54896	5.30452	4.99191	4.2892	4.26722	4.41465	4.53123	4.16949	4.41612	4.50618	4.41836	4.02375	4.56578	4.54814	4.5156	5.6879	5.39602	4.4906	5.31099	6.04073	7.24656	6.14942	6.73798	4.71221	4.64493	4.48312	4.61669	5.85701	5.7901	5.16279	5.47723	3.92431	4.14811	3.54675	4.28787	3.16569	3.92136	4.67692	4.3643	3.66159	3.63961	3.78704	3.90362	3.54189
FUN_000676	1.68037	1.52617	2.88584	2.02822	-0.275486	0.898429	1.14749	1.28096	3.37625	3.39116	3.08135	2.70304	2.73246	2.48429	2.6294	2.55064	0.909241	-0.035488	1.3124	2.32703	1.46255	1.78386	0.506697	1.78951	-0.617533	-0.14238	0.275618	0.555741	0.001296	0.407999	0.402752	0.599468	-0.362971	0.242415	0.279774	0.214515	1.63074	1.47653	2.83621	1.97859	-0.325117	0.848798	1.09786	1.23133	3.32662	3.34153	3.03172	2.65341	2.68283
FUN_000677	-0.607251	-0.04375	1.07942	1.40077	-2.52061	0.02737	0.323621	-0.145497	2.15237	2.09727	1.64529	1.47299	1.33288	0.598035	0.746421	0.673953	-0.854937	-1.92512	0.605345	0.819383	0.370722	-0.01222	-1.1953	0.439402	-1.27569	-1.84267	0.053536	-1.57249	-0.767132	-0.840471	-0.090125	-1.33006	-1.35945	-0.8733	-1.08517	-0.707191	0.751203	1.3147	2.43788	2.75922	-1.16215	1.38582	1.68207	1.21296	3.51082	3.45573	3.00374	2.83144	2.69134
FUN_000678	-0.767182	-0.61753	-0.488312	0.492975	-0.275486	-2.52061	0.44875	0.141568	0.510362	0.086483	0.045212	-0.498281	-0.267411	-0.300321	0.657551	-0.26848	-0.854937	-2.52061	-0.184623	0.412414	-0.947599	-1.73693	-0.993372	-0.5156	-2.52061	-2.52061	-2.52061	-2.52061	-2.52061	-1.72579	-2.52061	-1.33006	-1.35945	-1.83419	-2.52061	-1.34597	0.536824	0.686476	0.815694	1.79698	1.02852	-1.2166	1.75276	1.44557	1.81437	1.39049	1.34922	0.805726	1.03659
FUN_000682	3.43057	3.43813	3.62602	3.88417	2.24415	3.42429	3.40682	3.34942	4.0918	4.17276	3.68338	3.79873	3.47869	3.29353	2.2883	2.6035	3.02242	2.95296	2.86681	2.87401	2.34468	2.44765	3.55908	3.32515	1.81429	2.05194	1.46721	2.28422	2.57547	2.43959	3.03713	2.82826	2.23234	2.14452	2.54066	2.88142	3.20777	3.21533	3.40321	3.66137	2.02135	3.20149	3.18402	3.12662	3.86899	3.94995	3.46057	3.57592	3.25589
FUN_000683	0.18729	0.75395	1.40696	1.28387	-2.52061	-0.744896	1.79184	2.00802	2.0472	1.55961	1.88745	1.6973	1.27814	0.873856	-0.191267	0.21183	0.584422	0.755388	0.664927	1.43532	-0.534063	-0.01222	1.55077	2.21373	-0.617533	-1.03541	-1.52709	-0.599156	0.001296	0.407999	0.769444	-0.686795	0.465561	0.480606	0.793997	1.48734	1.0843	1.65096	2.30397	2.18087	-1.6236	0.15211	2.68884	2.90503	2.94421	2.45661	2.78446	2.5943	2.17515
FUN_000686	1.20766	0.94498	1.07942	0.862645	0.563718	0.02737	2.36832	2.14417	2.11816	2.36919	2.09475	1.96718	1.9024	1.66536	1.62329	1.42688	0.755954	0.900089	2.40762	2.60929	1.81986	1.70259	1.96859	1.58371	-1.27569	0.801004	1.37416	0.555741	-0.767132	1.38266	0.769444	-0.686795	2.24551	2.4827	2.51277	2.36205	1.03902	0.776338	0.91078	0.694003	0.395076	-0.141272	2.19968	1.97552	1.94952	2.20055	1.92611	1.79854	1.73375
FUN_000687	1.44515	0.684207	1.4644	1.7918	1.09084	0.527664	1.66861	1.49982	2.50988	2.17021	2.53508	2.06242	2.94065	1.5125	2.2883	2.21922	1.67952	1.03159	1.78481	1.97576	1.46255	1.86079	1.58272	2.47454	-0.617533	0.616584	0.789632	0.387326	0.5	1.38266	0.402752	0.095175	1.21964	1.26546	1.02215	1.96322	1.97423	1.21328	1.99348	2.32087	1.61991	1.05674	2.19768	2.0289	3.03895	2.69928	3.06415	2.5915	3.46972
FUN_000689	0.427896	1.21605	1.00394	-2.52061	1.09084	-2.52061	0.991679	1.56597	-2.52061	-1.80991	-0.848375	-0.799546	-0.440229	-2.07066	-1.86515	-1.34773	-1.45966	-1.92512	-1.01449	-0.900448	2.96961	2.25208	2.63461	1.70488	-2.52061	-2.52061	-2.52061	-1.57249	-2.52061	-1.72579	-2.52061	1.39647	2.12242	0.945777	1.90268	1.39018	-0.652762	0.135389	-0.076716	-3.60126	0.010179	-3.60126	-0.088979	0.485315	-3.60126	-2.89057	-1.92903	-1.8802	-1.52089
FUN_000690	2.96721	2.60018	2.47513	-0.772765	2.99947	4.02033	3.5323	3.2012	1.30228	0.878411	0.917928	0.593086	1.22124	-0.300321	2.69786	0.769568	3.35158	2.31697	1.15507	1.58187	4.26894	4.63702	5.21886	5.41899	-2.52061	-1.38329	-2.52061	-0.28262	-2.52061	-1.21626	-2.52061	-2.52061	2.7024	3.10694	3.80227	4.22982	2.62352	2.25649	2.13143	-1.11646	2.65578	3.67664	3.18861	2.85751	0.958591	0.534719	0.574236	0.249394	0.877548
FUN_000691	0.27203	0.452132	-0.488312	-2.52061	0.563718	1.43772	2.03076	1.80386	-1.38599	-0.979698	-1.1199	-1.41735	-0.636602	-1.21964	0.352455	-0.709451	-0.102359	-0.173557	0.478247	-0.410063	1.81986	2.74688	3.04332	3.33457	-2.52061	-2.52061	-2.52061	-2.52061	-2.52061	-2.52061	-2.52061	-1.33006	1.19269	1.50016	2.2454	2.67416	2.17712	2.35722	1.41678	-0.615516	2.46881	3.3428	3.93585	3.70895	0.519096	0.92539	0.785186	0.48774	1.26849
FUN_000694	4.20383	4.03649	4.12177	3.64444	4.34931	4.49593	4.78439	4.84645	3.36171	2.94825	3.8259	3.92448	4.39847	4.40313	3.95499	3.52902	3.57428	4.07264	3.6128	3.73672	4.15508	3.87745	4.02799	3.86969	2.61899	3.00261	2.82427	2.50609	2.62465	2.77264	2.5639	2.91631	3.6287	3.36659	3.31868	3.56812	3.09682	2.92947	3.01475	2.53742	3.24229	3.38891	3.67737	3.73943	2.25469	1.84123	2.71889	2.81746	3.29145
FUN_000695	6.51806	6.38784	5.8232	5.99736	6.24403	6.71921	6.22576	6.02664	5.82637	5.84066	6.10191	6.01084	6.07717	5.92215	6.02501	5.81393	5.77833	6.15451	5.67905	5.8364	5.83652	5.88312	5.27371	5.20969	6.73688	5.86275	6.33679	6.55874	7.31373	6.96177	6.9646	7.30945	6.02204	6.00689	5.83541	5.74031	4.35876	4.22853	3.66389	3.83806	4.08472	4.55991	4.06645	3.86733	3.66706	3.68135	3.9426	3.85154	3.91786
FUN_000696	1.98652	2.33028	1.81292	1.95364	2.43015	1.99141	1.94838	2.32696	2.40026	2.54402	2.27597	2.56348	2.99258	2.95682	2.40209	2.52347	2.54931	2.61835	2.74786	2.85971	2.29495	2.63452	2.52377	2.75268	2.37523	4.56013	3.9584	4.46195	3.0049	2.56977	2.4674	2.63419	3.17124	3.04332	3.17185	3.0626	3.6531	3.99685	3.47949	3.62021	4.09672	3.65798	3.61496	3.99354	4.06684	4.2106	3.94255	4.23006	4.65915
FUN_000697	2.6406	2.7781	2.09341	3.03373	2.43015	3.17721	2.96865	2.86259	3.01646	2.92736	2.67079	3.05535	3.42931	3.46997	3.26233	2.75136	3.5038	4.04177	3.70793	3.43308	3.09114	3.25425	2.72328	2.98576	4.17641	5.12434	4.56453	4.88998	6.80704	5.84345	6.19472	6.54137	4.8124	4.99647	4.69531	4.71222	3.78302	3.92052	3.23582	4.17615	3.57256	4.31962	4.11107	4.00501	4.15888	4.06977	3.81321	4.19777	4.57172
FUN_000698	-2.52061	-2.52061	-2.52061	-2.52061	-2.52061	-2.52061	-2.52061	-2.52061	-2.52061	-2.52061	-2.52061	-2.52061	-1.46653	-2.52061	-1.86515	-2.52061	-0.430122	-2.52061	-2.52061	-2.52061	-2.52061	-2.52061	4.4083	4.56149	-2.52061	-1.38329	-2.52061	-2.52061	-2.52061	-2.52061	-2.52061	-2.52061	-2.52061	-2.13695	2.67255	3.22355	-2.49734	-2.49734	-2.49734	-2.49734	-2.49734	-2.49734	-2.49734	-2.49734	-2.49734	-2.49734	-2.49734	-2.49734	-1.44326
FUN_000699	5.43612	5.2888	4.73146	5.42361	5.43295	4.49593	4.29429	4.40186	7.72629	7.78608	7.48247	7.69981	7.99915	7.04378	8.66134	6.20665	4.66405	4.08783	7.01816	7.68487	3.84534	4.32939	5.54299	5.00959	3.05172	3.71554	2.32483	2.8356	6.32464	5.82402	5.77831	5.98176	3.7584	4.11012	4.78354	4.58847	6.60748	6.46016	5.90283	6.59497	6.60432	5.6673	5.46566	5.57323	8.89766	8.95744	8.65384	8.87118	9.17052
FUN_000700	10.5238	11.0034	9.81645	10.1375	11.4354	12.0286	12.9947	12.2833	7.15463	7.1915	7.62229	7.44863	9.73612	9.06418	10.4236	10.1574	10.328	10.754	10.7959	10.481	9.8595	10.0005	8.46167	9.3382	11.5279	11.4303	11.5756	11.0944	10.0089	9.56884	9.99023	9.19015	12.2453	11.9707	11.6963	11.4303	4.55202	5.03156	3.84465	4.16568	5.46359	6.05684	7.02288	6.31155	1.18284	1.2197	1.6505	1.47684	3.76432
FUN_000701	5.77967	6.1385	5.39494	6.22449	5.29603	6.00866	5.74973	5.53038	6.24427	4.69555	7.07276	4.78967	7.87899	5.10802	8.34874	8.47711	8.75105	6.32284	6.26478	7.12986	3.98518	4.41266	9.76278	9.37233	8.05997	7.57153	7.59955	7.91968	4.85298	4.68857	5.12885	4.68095	6.4622	5.68087	8.07535	8.15128	3.58969	3.94852	3.20496	4.03451	3.10605	3.81868	3.55975	3.3404	4.05429	2.50557	4.88278	2.59968	5.689
FUN_000702	3.85816	3.75116	3.92096	4.69283	2.43015	3.24306	4.6475	4.44644	5.62487	5.71831	6.05719	6.24711	6.02617	6.02464	5.44862	5.6159	3.57428	4.30486	6.02863	5.82357	3.51698	3.76852	2.69432	3.38077	2.37523	3.17949	2.59605	2.50609	6.11265	5.49174	5.22053	5.75578	5.34169	5.5756	4.92428	5.14634	2.06614	1.95913	2.12894	2.90081	0.638125	1.45103	2.85548	2.65442	3.83285	3.92629	4.26517	4.45509	4.23415
FUN_000703	1.71104	2.18634	1.28472	1.15665	1.47606	2.39055	0.86268	1.11412	2.01037	1.32422	2.58175	2.70304	2.53649	2.11103	1.75763	1.91909	2.88128	1.55324	1.86321	2.15036	0.922497	1.52488	2.42148	2.19317	2.72699	2.51467	2.16734	2.58609	4.23062	3.83403	4.21244	4.15618	2.0492	2.27684	2.43565	2.59789	0.887294	1.36259	0.460968	0.332902	0.652309	1.5668	0.038931	0.290369	1.18662	0.500474	1.758	1.87929	1.71274
FUN_000704	2.59198	3.07916	3.8473	4.14101	3.21737	1.82936	3.9419	3.7273	4.16902	4.22504	4.06642	4.39606	4.47956	5.0029	3.54844	4.16941	2.11739	3.11	4.70893	4.41163	3.75627	3.61413	3.52659	3.03282	2.16089	3.27606	3.05163	3.48379	2.84812	2.71753	3.03713	2.06934	3.8388	3.79955	3.59179	3.43318	1.21292	1.70009	2.46823	2.76194	1.8383	0.450296	2.56283	2.34823	2.78995	2.84598	2.68736	3.01699	3.10049
FUN_000705	4.90691	4.71581	6.59528	6.22845	4.04193	4.72059	3.89318	4.27905	5.93108	6.09596	6.35798	6.40195	5.75767	5.64715	5.868	5.77125	5.52316	4.51611	5.12157	5.24724	3.98518	4.11058	5.00561	4.47895	5.28879	4.66491	4.67594	4.64118	4.56883	4.78555	4.94397	4.76636	3.7538	3.21811	4.22526	3.83132	4.95681	4.76572	6.64519	6.27835	4.09183	4.77049	3.94309	4.32896	5.98098	6.14586	6.40788	6.45185	5.80757
FUN_000706	4.60597	5.10418	4.76042	4.92527	4.09792	4.78832	5.74669	5.74903	5.03024	5.10661	5.3117	5.29277	5.08488	5.27892	5.09382	5.1668	4.45581	4.82794	5.33378	5.34542	5.19283	5.39602	5.23654	5.10625	4.61633	4.75144	4.93408	4.29345	3.72178	4.70283	4.24191	4.32655	5.12543	5.31201	4.97456	5.17141	2.00617	2.50439	2.16062	2.32547	1.49813	2.18852	3.1469	3.14924	2.43045	2.50682	2.71191	2.69297	2.48508
FUN_000708	3.44889	3.96476	4.15704	3.99988	3.11253	3.17721	4.58071	4.44644	5.0844	4.84782	5.23348	5.06735	4.6776	4.46276	4.23388	4.37341	3.269	3.18254	4.70893	4.75842	3.86252	4.0072	3.32413	3.69055	1.05958	3.40978	3.39735	2.66189	2.4718	3.04305	2.13182	3.44644	3.95159	4.0742	3.72335	3.83871	0.841027	1.3569	1.54918	1.39202	0.504669	0.569343	1.97284	1.83858	2.47654	2.23996	2.62561	2.45949	2.06974
FUN_000709	2.70298	2.69188	3.33404	3.80153	1.7798	3.03574	2.27	2.32696	3.36171	3.5635	3.24978	3.54206	3.1834	3.14541	2.84598	2.84213	2.34946	2.39232	1.52025	1.8656	2.81941	2.96003	2.45639	2.78052	3.20899	2.12291	2.46681	2.13262	3.78802	3.06529	2.81983	3.69072	1.21964	1.85802	1.14835	1.50601	4.81701	4.80592	5.44808	5.91557	3.89383	5.14977	4.38403	4.441	5.47574	5.67754	5.36381	5.65609	5.29743
FUN_000710	5.03367	5.09413	5.76438	6.39272	4.30242	5.1732	4.74528	4.67345	5.74464	5.86832	5.93444	5.91041	5.28554	5.64163	5.29505	5.31679	5.03279	4.93681	4.07487	3.90629	5.61123	5.33441	5.55109	5.49237	3.44868	4.36169	4.4665	4.07517	5.75787	5.78434	5.26427	5.75578	3.95159	4.28139	4.1488	4.03146	3.80655	3.867	4.53725	5.16559	3.07529	3.94607	3.51815	3.44633	4.51751	4.64119	4.70731	4.68329	4.05842
FUN_000711	5.49018	5.5899	6.3938	5.93573	4.74965	4.89458	5.45941	5.41846	6.30256	6.02153	6.13162	6.06647	6.8286	6.76881	5.89011	5.86894	5.52316	5.53851	5.94998	5.93174	6.76295	6.34586	6.41611	6.25919	4.49937	6.02207	5.78837	5.81694	6.17175	6.21325	6.13314	5.87594	5.99207	5.78872	5.78384	5.78017	4.81572	4.91544	5.71934	5.26127	4.07519	4.22012	4.78494	4.744	5.6281	5.34707	5.45716	5.39201	6.15414
FUN_000712	3.15742	3.62655	2.52997	2.79829	1.7798	1.19313	1.28809	0.648484	2.37151	2.51632	2.43695	2.59568	2.90496	2.57973	3.39195	3.13924	3.29705	3.58708	1.06947	1.35606	2.85417	3.21572	2.91115	3.10064	3.35079	3.58338	3.75197	3.86675	5.66691	5.75042	5.42706	5.74379	1.89058	2.14452	1.75178	1.93594	3.03045	3.49958	2.403	2.67132	1.65282	1.06615	1.16112	0.521511	2.24454	2.38935	2.30997	2.46871	2.77799
FUN_000713	1.07243	1.52617	0.323598	1.15665	1.09084	-0.744896	-0.432034	-0.043329	0.282204	0.360259	0.98891	0.387738	0.744101	0.471024	1.91927	0.943659	0.584422	1.86677	-0.540694	-0.555756	1.10672	0.855082	1.0544	1.67552	0.175428	1.17951	1.27469	1.77121	3.4214	3.62531	3.44449	3.53254	0.674746	1.09666	0.883833	1.30745	2.9614	3.41513	2.21257	3.04562	2.9798	1.14407	1.45694	1.84564	2.17117	2.24923	2.87788	2.27671	2.63307
FUN_000715	5.68433	5.23188	6.08137	6.48498	5.11791	7.93028	6.18137	5.24507	4.30449	4.4758	4.83639	4.80007	6.23639	7.00562	5.88523	5.18426	5.88847	3.11	4.60248	4.89788	4.38044	4.62604	6.60978	6.19729	2.92139	3.17949	3.82411	3.44141	3.3354	3.43344	3.03713	3.66553	3.36471	3.6611	5.32259	4.93869	7.99907	7.54661	8.3961	8.79971	7.43264	10.245	8.4961	7.5598	6.61923	6.79053	7.15112	7.1148	8.55113
FUN_000716	7.35188	7.06992	7.90272	8.25437	7.27916	9.8439	8.00372	7.08869	6.05832	5.84623	6.3796	6.59947	7.82392	8.69475	7.55838	6.84088	7.71766	4.99839	6.85826	6.97764	5.9473	6.28435	8.28965	7.73354	5.61822	5.03976	5.47768	5.42394	4.55622	5.31738	5.08073	5.22865	5.28382	5.6261	7.11332	6.78649	8.23286	7.9509	8.7837	9.13534	8.16014	10.7249	8.8847	7.96966	6.93929	6.72721	7.26058	7.48045	8.70489
FUN_000717	4.98743	5.26212	5.27565	6.59335	4.88312	4.54896	4.91484	5.06521	6.20406	5.94306	5.4055	5.16983	5.99469	4.76982	7.8598	7.5893	4.97317	4.82341	5.85244	6.94076	5.24941	5.51979	4.1662	4.62429	4.95298	5.18778	5.85876	5.33412	6.43213	6.36217	6.4177	6.34911	5.00476	4.99407	7.03623	6.55786	3.12865	3.40334	3.41687	4.73457	3.02435	2.69019	3.05606	3.20643	4.34529	4.08429	3.54672	3.31105	4.13591
FUN_000718	1.98652	2.87519	1.00394	5.04685	1.7798	0.527664	3.31117	2.45467	2.50988	1.19036	2.09475	1.6054	4.42391	3.46997	6.62196	6.48011	2.50189	2.83188	4.84073	5.15366	3.6316	3.99018	2.6038	3.07838	2.44014	3.33703	3.02127	3.07623	0.696769	1.51784	1.51216	0.369245	3.87315	3.77178	3.85875	3.57255	0.420436	1.30911	-0.562143	3.48077	0.213713	-1.03842	1.74509	0.888589	0.943791	-0.37572	0.528667	0.039315	2.85782
FUN_000720	12.4242	12.4926	12.1001	12.2335	12.3654	12.9257	12.0158	11.684	6.79603	6.99346	6.05098	6.54795	10.2019	9.46137	11.3254	10.8133	11.618	11.7223	9.98558	9.968	10.5979	10.9154	9.50964	10.3671	13.3525	12.6787	13.1935	12.8572	11.2486	11.0629	11.1843	11.2534	11.6044	11.2002	11.4396	10.7503	10.7113	10.7798	10.3873	10.5207	10.6526	11.2129	10.3029	9.97122	5.08321	5.28064	4.33817	4.83513	8.48908
FUN_000722	-1.39245	-1.58449	-1.8263	-1.39676	-2.52061	-0.744896	0.563886	0.052079	-0.146377	-0.979698	0.764542	-0.036837	-0.267411	-1.01984	-0.56621	-0.472182	-0.102359	-0.497043	0.410236	0.759037	-1.94161	-1.46245	-0.816269	-0.815544	-1.27569	-1.38329	-2.52061	-1.00525	-1.39241	-1.72579	-2.52061	-1.33006	-1.07122	-0.301613	-0.606026	-0.087438	-0.287754	-0.479795	-0.721599	-0.292058	-1.41591	0.359802	1.66858	1.15678	0.958321	0.124999	1.86924	1.06786	0.837286
FUN_000724	5.67852	5.67327	6.43928	6.38209	5.98661	6.15268	6.82158	6.86883	7.2981	6.98337	7.63064	7.22501	7.4666	6.37325	6.5908	7.00336	6.89096	7.03228	7.31812	7.48747	5.74919	6.10227	5.79049	6.14203	6.10719	6.12073	6.68559	6.64299	5.40369	6.2477	6.10134	5.84822	6.85538	6.87393	6.86251	6.85409	3.10782	3.10256	3.86857	3.81139	3.4159	3.58197	4.25088	4.29812	4.72739	4.41267	5.05994	4.65431	4.8959
FUN_000725	3.42133	3.3508	5.22253	7.10067	2.59488	2.60607	4.47801	4.05553	4.25812	4.43938	5.33913	5.86159	4.71929	5.18086	4.81438	3.99245	3.76715	4.26533	4.81136	4.50645	3.95348	2.94833	3.79556	3.59971	1.05958	2.317	1.92642	1.18885	1.79941	2.13763	2.25257	2.52639	3.1221	2.60103	2.961	3.03072	2.11099	2.04046	3.91219	5.79033	1.28454	1.29573	3.16767	2.74519	2.94778	3.12904	4.02879	4.55125	3.40896
FUN_000726	4.97168	5.17581	4.68389	4.79249	4.39473	3.94319	5.76485	5.58723	5.21558	4.87534	5.59943	4.72563	5.52182	4.79655	5.68899	5.35582	6.82263	5.72979	5.27285	6.13239	5.31325	5.38954	6.05818	6.25423	4.05732	5.31067	5.56973	5.32832	4.96222	5.34036	4.9794	5.32831	5.26616	5.56754	5.95854	5.83934	3.09865	3.30278	2.81086	2.91946	2.5217	2.07016	3.89183	3.71421	3.34256	3.00232	3.7264	2.85261	3.64879
FUN_000727	-2.52061	-1.97792	-2.52061	-2.52061	-2.52061	-2.52061	-1.12739	-2.0552	0.282204	-2.52061	0.398011	-1.41735	0.660964	-2.07066	1.42216	1.42688	4.64235	-1.92512	-0.184623	2.21917	-1.94161	-2.52061	7.60606	7.41458	-1.27569	-2.52061	-2.52061	-2.52061	-2.52061	-2.52061	-0.090125	-1.33006	-1.9409	-1.58407	6.23662	6.53759	-3.14821	-2.60553	-3.14821	-3.14821	-3.14821	-3.14821	-1.755	-2.68281	-0.345403	-3.14821	-0.229596	-2.04495	0.033358
FUN_000728	3.9446	4.45817	4.27412	5.08229	2.74272	2.13707	4.76044	4.28888	5.23167	5.36921	5.97653	6.13518	5.55673	5.41885	5.43865	5.64456	4.8742	4.04955	5.27524	5.37588	3.4275	3.70735	3.57505	3.6609	4.96406	5.0715	4.77026	4.92885	4.76799	5.1296	4.60153	4.89112	4.69969	4.85808	4.59248	4.5372	1.61376	2.12733	1.94327	2.75144	0.41187	-0.193774	2.4296	1.95804	2.90083	3.03836	3.64568	3.80433	3.22589
FUN_000729	4.83561	4.88078	5.13236	5.39571	4.30242	3.53359	4.76947	4.86299	5.16202	5.19228	4.99567	4.86095	4.50957	4.69719	4.62814	4.60491	4.79771	4.38083	4.65486	4.90486	4.95738	5.1928	5.21376	5.29661	3.78486	4.39074	4.52178	4.20753	4.98122	4.84461	4.40711	5.12159	4.61343	4.76818	4.66606	4.98435	5.57258	5.61775	5.86933	6.13267	5.03938	4.27055	5.50644	5.59995	5.89898	5.92924	5.73264	5.59791	5.24653
FUN_000730	4.68149	4.6849	4.40458	4.72682	5.31977	4.60012	4.44083	4.19793	5.27113	5.04492	3.66182	3.5503	5.40851	5.37073	5.43197	5.19721	6.18348	5.39934	4.53623	4.7661	4.42157	4.84382	5.99725	5.63261	5.23493	5.02594	5.48882	5.35711	5.11628	5.16608	5.19061	5.96637	4.72812	4.9074	5.44447	5.18596	3.6851	3.68851	3.40819	3.73043	4.32338	3.60373	3.44444	3.20154	4.27474	4.04853	2.66543	2.55391	4.41212
FUN_000731	-2.52061	-2.52061	-2.52061	-2.52061	-2.52061	-2.52061	-2.52061	-2.52061	2.97883	-2.52061	3.71513	-2.52061	4.5155	-2.52061	4.60456	4.96446	4.92903	-2.52061	2.55662	3.927	-2.52061	-2.52061	6.17544	5.60757	-2.52061	-1.84267	-2.52061	-2.52061	-2.52061	-2.52061	-2.52061	-2.52061	-1.52849	-1.83419	4.82193	4.69401	-2.68153	-2.68153	-2.68153	-2.68153	-2.68153	-2.68153	-2.68153	-2.68153	2.81791	-2.68153	3.55421	-2.68153	4.35457
FUN_000732	4.71214	4.9268	5.05032	5.06468	4.39473	4.52269	5.41409	5.3497	6.6555	5.70303	6.97671	6.19945	7.16761	5.97137	6.95012	7.03617	6.88404	5.65782	6.09782	6.58543	5.1304	5.38521	7.78365	7.6865	3.44868	4.4402	5.05892	4.71421	5.34621	5.69086	5.64127	5.657	5.18304	5.37427	6.63132	6.61381	3.29045	3.50511	3.62863	3.64298	2.97303	3.101	3.99239	3.92801	5.23381	4.28134	5.55502	4.77775	5.74591
FUN_000733	2.9924	1.93931	3.36454	3.46812	4.04193	5.30237	3.724	3.43156	5.64903	5.31395	4.64087	4.80352	4.33954	4.74601	4.76737	4.64328	4.04045	3.82322	5.07839	5.06297	5.88143	6.14775	5.26143	5.60952	3.85795	3.91867	3.9901	3.80122	3.699	3.90974	4.15163	4.46437	4.97344	5.05294	4.47694	4.88264	3.27519	2.2221	3.64733	3.75091	4.32472	5.58516	4.00679	3.71435	5.93182	5.59674	4.92366	5.08631	4.62233
FUN_000734	6.56395	6.25433	6.69764	7.93143	6.36306	6.48755	7.1666	6.95081	7.06655	6.93056	7.05116	6.70656	6.73897	6.36434	7.0658	6.29768	6.99311	7.18841	6.7558	6.91593	7.25098	8.18522	7.33832	7.05021	8.01007	7.26237	7.98408	8.04617	6.42521	7.40493	7.35686	7.0998	7.92762	7.89105	7.84731	7.6906	4.77026	4.46064	4.90396	6.13774	4.56938	4.69386	5.37291	5.15712	5.27287	5.13687	5.25747	4.91287	4.94528
FUN_000735	4.79681	4.86904	4.11282	3.66795	3.11253	3.30603	4.88193	4.95535	3.10647	2.1342	3.67264	3.39428	3.9767	2.78056	4.32327	4.1249	3.93725	3.19663	3.73598	4.01994	3.16221	3.37282	3.92582	3.7551	2.87519	4.29411	4.55396	4.37454	2.71823	2.74535	1.69375	2.78214	3.89421	3.45305	3.93429	3.87147	3.76471	3.83694	3.08072	2.63585	2.08043	2.27393	3.84983	3.92325	2.07436	1.1021	2.64054	2.36218	2.9446
FUN_000736	3.26471	3.3395	3.52163	3.54633	1.7798	2.95944	4.20398	3.7273	3.83171	3.76531	4.42748	4.60427	4.30573	4.63929	3.33577	3.81332	3.72647	3.66004	4.55209	4.02635	3.48407	3.62152	3.24647	3.32515	0.684203	3.39552	3.22153	3.01973	3.07734	3.06529	2.81983	2.52639	3.9596	4.10122	3.9131	4.12501	2.46645	2.54124	2.72337	2.74808	0.981539	2.16118	3.40572	2.92904	3.03345	2.96705	3.62922	3.80601	3.50747
FUN_000737	1.74108	1.78127	1.07942	1.15665	-2.52061	-0.744896	2.51862	2.16566	1.7223	1.85334	1.81116	1.36504	2.97547	1.60615	1.57557	4.36578	2.76556	3.22438	3.12196	2.60929	3.35654	3.50652	3.16439	2.75268	0.884068	3.60833	3.73335	3.3527	2.76284	3.88494	2.89596	1.81823	3.93543	3.85882	4.09652	3.81644	2.2827	2.32289	1.62104	1.69827	-1.97899	-0.203278	3.06024	2.70728	2.26391	2.39496	2.35278	1.90666	3.51709
FUN_000738	4.13763	4.29813	4.04853	5.29358	3.21737	3.03574	4.25199	4.03816	5.17039	4.76783	5.55918	5.65173	7.48862	7.02412	4.25675	6.22574	4.8075	4.87248	5.46318	5.4204	4.92096	4.95911	4.70898	4.68447	3.09268	5.65097	6.06262	5.91701	5.09899	5.69443	4.8704	4.52164	5.0802	5.06443	5.33193	5.12385	3.44699	3.60749	3.35789	4.60294	2.52673	2.3451	3.56135	3.34752	4.47975	4.07719	4.86854	4.96108	6.79798
FUN_000739	-0.947079	-0.805409	-1.35954	-2.52061	-2.52061	-2.52061	-1.31815	-2.0552	-2.52061	-2.52061	-2.52061	-2.52061	-2.52061	-2.52061	-1.07418	-2.52061	-0.854937	-1.50485	-2.06845	-2.52061	-1.94161	-2.0762	-2.05964	-0.815544	-2.52061	-2.52061	-2.52061	-2.52061	1.16404	0.540928	0.402752	-0.243465	-1.35945	-0.503966	-1.33253	-0.203979	-0.04199	0.09968	-0.454456	-1.61552	-1.61552	-1.61552	-0.413064	-1.15011	-1.61552	-1.61552	-1.61552	-1.61552	-1.61552
FUN_000740	-0.947079	-0.167241	-1.8263	-2.52061	-0.275486	-2.52061	-0.134002	-0.982802	-2.52061	-1.80991	-1.45466	-2.05301	-1.89937	-1.72819	-0.56621	-2.52061	-0.854937	-0.914679	-2.52061	-1.35424	-2.52061	-2.0762	-0.816269	-0.055714	-2.52061	-1.84267	-2.52061	-2.52061	1.61705	1.06711	0.769444	0.972414	-1.07122	0.777255	-0.526707	-0.330769	0.294192	1.07403	-0.585026	-1.27933	0.965784	-1.27933	1.10727	0.258469	-1.27933	-0.568641	-0.213394	-0.811745	-0.658095
FUN_000743	-2.52061	-2.52061	-2.52061	-2.52061	-2.52061	-2.52061	-2.52061	-1.70388	-2.52061	-2.52061	-1.89135	-1.18079	0.968131	-0.68796	4.01882	1.64428	5.52316	-1.50485	-0.411989	3.14553	-1.20943	0.076469	7.32717	7.34753	-1.27569	-2.52061	-2.52061	-1.57249	-0.767132	-2.52061	-0.090125	-2.52061	-1.52849	-1.18535	5.86972	6.53589	-2.18418	-2.18418	-2.18418	-2.18418	-2.18418	-2.18418	-2.18418	-1.36745	-2.18418	-2.18418	-1.55492	-0.844362	1.30456
FUN_000744	4.64224	4.66693	4.48311	4.47015	4.64077	4.54896	4.46326	4.6697	4.66593	4.53913	4.7674	4.6433	4.76977	4.45439	4.94686	4.8323	4.8742	5.01438	4.10207	4.44073	4.77895	4.89958	5.3569	5.39218	5.11084	4.72887	4.98217	4.62233	4.94296	4.99703	5.04774	4.65559	4.51898	4.43091	4.42052	4.77707	1.98482	2.00952	1.8257	1.81274	1.98336	1.89155	1.80584	2.01228	2.00852	1.88172	2.10999	1.98589	2.11236
FUN_000746	-1.15265	-0.451323	2.96758	-0.00532	2.43015	-2.52061	0.1866	2.00802	3.62797	-1.33589	3.84516	-0.036837	4.00225	-1.21964	4.25675	4.30325	3.78707	-1.50485	1.3124	3.26967	-0.534063	-1.03323	5.22393	5.12808	-1.27569	1.17951	1.27469	0.387326	0.696769	-0.085201	1.51216	0.369245	-0.445225	-0.8733	3.45193	3.73964	-1.43716	-0.735837	2.68307	-0.289834	2.14563	-2.80512	-0.097914	1.72351	3.34346	-1.62041	3.56065	-0.321351	3.71774
FUN_000747	8.96036	7.54722	12.0062	9.80835	10.5025	12.9961	9.83243	9.83041	5.75023	6.5048	5.05063	5.96997	5.12032	5.31635	4.95154	4.88128	5.31252	5.27546	5.39444	5.12106	7.03604	6.25258	6.80947	6.85128	7.90908	7.16274	8.07651	7.90221	8.91627	7.88853	8.30988	8.7599	6.59224	6.43813	6.75997	6.51588	8.80851	7.39536	11.8544	9.65649	10.3506	12.8442	9.68057	9.67855	5.59837	6.35294	4.89877	5.81811	4.96846
FUN_000748	5.64118	5.40174	6.23987	8.10838	7.4769	7.20148	5.74211	5.44067	6.97633	6.70982	7.64651	7.47484	6.25423	6.31781	6.14224	5.92193	7.31293	6.88898	5.47779	5.81247	5.63141	6.43766	6.98037	7.09246	6.9663	6.31698	6.77703	6.69126	7.49489	7.42978	7.19677	7.73574	5.61465	5.70457	5.8457	5.992	4.68587	4.44643	5.28456	7.15306	6.52158	6.24616	4.7868	4.48535	6.02102	5.75451	6.6912	6.51953	5.29892
FUN_000750	0.352067	0.273681	0.750451	3.03373	0.563718	0.898429	1.94838	0.380884	1.93376	1.85334	2.3587	2.03919	1.03569	0.970938	0.657551	0.341959	1.91501	1.59637	0.722147	1.18312	1.04789	1.46043	1.3048	1.86945	0.175428	0.711739	1.46721	1.70108	2.10682	1.86076	2.13182	2.87296	0.635265	0.480606	0.664791	1.17372	1.86252	1.78414	2.26091	4.54419	2.07417	2.40889	3.45884	1.89134	3.44422	3.3638	3.86916	3.54965	2.54615
FUN_000751	3.28524	3.1325	3.04494	3.06949	3.40663	2.60607	2.64168	2.87569	1.67601	1.19036	1.95991	1.6973	2.33669	1.5125	3.65558	3.55609	3.82611	2.86752	1.96153	2.2414	1.04789	1.98054	3.00846	2.80783	5.11084	4.16554	5.09582	4.4189	3.89209	3.87238	2.96827	3.03907	2.39483	2.24488	3.54207	2.83787	3.2176	3.06487	2.9773	3.00185	3.33899	2.53844	2.57404	2.80805	1.60837	1.12273	1.89227	1.62966	2.26905
FUN_000752	5.12478	4.75461	5.35373	4.87563	4.88312	4.72059	4.1589	4.31797	4.73528	4.68936	4.88372	4.52706	4.39204	4.51199	4.32327	4.39606	4.31197	4.63979	3.91842	3.98084	4.33194	3.81438	4.36761	4.5655	4.35534	3.69239	4.312	3.81788	4.46466	4.36908	4.75249	4.37397	3.32803	3.41046	3.39195	3.50455	4.45213	4.08196	4.68108	4.20298	4.21047	4.04793	3.48625	3.64532	4.06263	4.01671	4.21107	3.85441	3.71939
FUN_000753	5.78509	6.03199	6.68562	5.45774	5.22237	4.95478	5.46497	5.63809	5.19931	4.89699	5.23713	5.21198	4.68814	5.01433	4.46749	4.84881	4.21236	4.38083	4.81794	4.94604	4.733	4.55064	4.52801	4.32206	4.17641	3.57075	4.2347	4.14287	3.11224	3.39882	3.54249	2.87296	4.47492	4.04665	3.88437	4.11896	5.98104	6.22793	6.88156	5.65369	5.41831	5.15072	5.66092	5.83404	5.39526	5.09294	5.43307	5.40793	4.88409
FUN_000754	-1.39245	-2.52061	-2.52061	-0.772765	-2.52061	-0.744896	-0.958932	-2.0552	-2.52061	-0.694264	1.45784	1.89138	8.6388	7.81908	1.84072	5.54674	0.389708	2.67979	5.18145	5.5837	4.37446	4.06253	1.37946	2.31238	0.452128	0.514707	0.637774	-0.28262	1.29131	0.261568	1.51216	2.68521	3.1221	2.44099	1.09919	1.19688	-3.75954	-4.8877	-4.8877	-3.13986	-4.8877	-3.11199	-3.32602	-4.42229	-4.8877	-3.06136	-0.909253	-0.475711	6.2717
FUN_000755	6.89059	6.14338	4.90228	1.7918	4.09792	1.43772	5.15873	5.77897	0.011059	0.086483	0.289722	-0.036837	0.026292	-0.300321	-0.797952	-0.472182	-1.45966	-0.173557	-1.21473	-1.10958	4.57529	3.59174	2.49047	3.85012	6.89573	5.78282	6.83055	6.88361	4.58134	6.0993	6.23924	6.05633	5.52838	4.37295	5.28186	5.09022	6.04179	5.29458	4.05349	0.943002	3.24913	0.588918	4.30993	4.93018	-0.837739	-0.762315	-0.559076	-0.885635	-0.822506
FUN_000757	3.79513	3.71664	3.66329	-0.772765	0.563718	0.02737	2.43033	2.68049	-1.84452	-1.80991	-0.619947	-0.977611	0.897251	-1.72819	-1.86515	-2.52061	-0.102359	0.506847	-1.21473	-1.64905	4.9413	5.6752	5.052	4.43145	5.71321	5.34447	6.01333	5.76632	3.98916	5.25101	5.47749	4.54944	4.48883	4.45904	4.8482	4.40418	2.80309	2.72459	2.67125	-1.76481	-0.428325	-0.964674	1.43829	1.68844	-2.83656	-2.80195	-1.61199	-1.96965	-0.094793
FUN_000758	4.7752	4.81704	4.96831	4.62236	4.52299	4.95478	5.08595	5.29224	5.57845	5.52678	4.75727	5.00578	4.87957	5.43595	4.95154	4.72308	5.45007	5.84825	5.15312	5.13894	6.63887	6.37237	5.80072	5.64402	4.32129	5.86792	5.52714	5.4826	5.19977	5.11368	4.9794	4.99587	5.81124	5.66888	5.39822	5.30801	4.16733	4.20917	4.36044	4.0145	3.91512	4.34691	4.47808	4.68438	4.97058	4.91892	4.14941	4.39791	4.2717
FUN_000759	1.90926	1.60377	2.01867	2.02822	0.563718	2.26937	2.30352	2.41932	1.93376	1.76192	1.60066	1.54071	1.53317	1.47988	1.75763	1.36699	1.91501	1.7185	1.48762	1.7149	2.21698	2.04789	1.67454	2.04037	0.175428	2.08786	2.82427	1.70108	0.696769	1.38266	0.769444	0.095175	1.94002	1.74831	1.9726	1.80637	1.89776	1.59228	2.00718	2.01672	0.552222	2.25787	2.29203	2.40783	1.92227	1.75042	1.58916	1.52922	1.52168
FUN_000760	4.50016	4.25669	4.45505	4.03648	6.08687	6.33736	4.68931	4.52338	2.28164	3.21276	2.27597	2.67317	1.57918	2.95682	2.13214	3.70864	3.35158	2.95296	2.87944	1.8072	3.25616	3.30101	3.23646	1.73364	0.684203	3.39552	0.637774	-1.00525	4.58134	0.261568	-0.844625	0.095175	1.71234	3.034	2.23405	0.802926	4.64258	4.39911	4.59746	4.1789	6.22929	6.47978	4.83173	4.66579	2.42405	3.35518	2.41839	2.81559	1.7216
FUN_000761	0.923209	0.684207	-0.28529	-1.39676	1.47606	2.87888	0.769792	0.820939	1.76714	0.360259	0.98891	0.772815	0.026292	0.471024	-0.366592	0.673953	0.164552	-0.914679	-0.411989	-0.156546	0.551011	-0.01222	0.038653	0.039521	-2.52061	-2.52061	-2.52061	-2.52061	-2.52061	-2.52061	-2.52061	-2.52061	-1.20815	-1.58407	-0.874075	-1.34597	1.31345	1.07445	0.104955	-1.00651	1.8663	3.26912	1.16004	1.21118	2.15739	0.750504	1.37915	1.16306	0.416537
FUN_000762	5.09311	4.79239	4.95334	4.71558	4.71426	5.27114	4.0446	4.12849	3.50097	3.12376	3.2784	3.28004	4.07631	3.92245	4.38685	4.32701	4.55209	4.38698	3.37484	3.38397	4.46719	3.6507	3.18535	3.56812	6.25883	5.67183	6.04008	4.85811	4.33771	4.2479	4.32688	4.1919	3.85608	3.35166	3.68638	2.94437	5.26936	4.96864	5.12959	4.89183	4.89051	5.44739	4.22085	4.30474	3.67722	3.30001	3.45465	3.45629	4.25256
FUN_000763	5.90603	5.65515	6.55784	6.95773	4.7842	5.03132	5.7961	6.0237	6.02177	5.99919	6.14528	6.14609	6.04883	5.8633	5.89255	5.86082	5.7981	5.6399	5.5973	5.85454	6.1619	5.65913	5.64108	6.04207	4.75034	5.04433	5.13889	5.08156	5.25547	5.24127	4.92593	5.51616	5.40762	5.09612	4.9505	5.30135	6.32107	6.07019	6.97287	7.37276	5.19923	5.44635	6.21114	6.43874	6.43681	6.41423	6.56032	6.56113	6.46387
FUN_000764	7.09049	6.98545	7.7106	7.75875	7.54898	7.46561	6.41689	6.5349	8.11741	6.90808	8.02932	7.0014	8.24998	6.97157	8.40271	8.51641	8.55587	7.60939	7.23148	7.80306	7.39881	7.05273	9.32909	8.92505	9.20025	8.65708	8.60404	8.50301	7.2661	6.88569	7.24487	7.28692	7.16013	6.80368	8.3046	8.32036	6.81072	6.70569	7.43083	7.47898	7.26921	7.18584	6.13712	6.25513	7.83764	6.62831	7.74955	6.72163	7.97021
FUN_000765	3.33533	3.55019	1.15115	1.5089	2.03058	4.19686	4.3026	4.08403	0.79655	0.479846	0.398011	0.312235	0.660964	1.10531	2.2883	1.9602	1.67952	1.75702	1.19604	1.27218	1.98577	1.70259	1.58272	0.807327	0.452128	0.157167	0.927017	0.555741	1.71111	3.3812	2.4674	3.8557	1.37152	0.821267	1.54703	1.32858	2.2983	2.51316	0.114118	0.47187	0.993546	3.15983	3.26557	3.047	-0.240481	-0.557185	-0.63902	-0.724795	-0.376066
FUN_000766	-2.52061	-2.52061	-2.52061	-2.52061	0.563718	-2.52061	-1.12739	-1.70388	1.47442	-2.52061	0.843273	-2.52061	0.968131	-2.52061	13.3192	2.11385	4.13675	0.090514	0.978464	10.6715	-2.52061	-2.0762	2.19216	1.18599	0.684203	-1.38329	-1.52709	-2.52061	-2.52061	-0.840471	-2.52061	-2.52061	-0.6253	-1.0209	1.30833	0.890794	-2.71469	-2.71469	-2.71469	-2.71469	0.369631	-2.71469	-1.32148	-1.89796	1.28034	-2.71469	0.649186	-2.71469	0.774044
FUN_000767	-2.52061	-2.52061	-2.52061	-2.52061	-2.52061	-2.52061	-2.52061	-2.52061	-1.03859	-2.52061	-2.52061	-2.52061	-2.52061	-1.72819	1.05556	-2.52061	-1.45966	-2.52061	-1.7247	-2.52061	-2.52061	-2.52061	0.291573	-0.992689	-2.52061	-2.52061	-2.52061	-2.52061	-2.52061	-2.52061	-2.52061	-2.52061	-2.52061	-2.52061	-1.63127	-2.01561	-0.329607	-0.329607	-0.329607	-0.329607	-0.329607	-0.329607	-0.329607	-0.329607	1.15241	-0.329607	-0.329607	-0.329607	-0.329607
FUN_000768	-2.52061	-1.97792	-2.52061	-2.52061	-2.52061	-2.52061	-1.79757	-2.0552	1.17494	-2.52061	-0.619947	-0.498281	-0.863979	2.06778	4.24917	-0.26848	1.59164	-1.92512	0.184553	1.77708	-2.52061	-2.52061	2.1713	1.61497	-1.27569	-2.52061	-1.52709	-1.57249	-2.52061	-2.52061	-2.52061	-2.52061	-2.20183	-2.13695	0.630596	-0.032517	-3.09978	-2.5571	-3.09978	-3.09978	-3.09978	-3.09978	-2.37675	-2.63438	0.595758	-3.09978	-1.19913	-1.07746	-1.44316
FUN_000769	2.92857	3.28164	3.6755	2.23129	2.99947	3.30603	4.01455	4.11198	3.56587	3.46549	3.20576	3.43044	2.92292	2.94492	3.20076	3.02763	2.72483	2.50976	3.74291	3.70508	4.52765	4.66589	3.45934	4.50421	1.90905	2.48804	2.55425	2.62449	1.29131	2.2965	2.36398	3.66553	4.20181	3.84822	3.63556	4.21854	2.2514	2.60447	2.99833	1.55412	2.32231	2.62886	3.33738	3.43481	2.8887	2.78831	2.52859	2.75327	2.24575
FUN_000773	0.097261	-1.58449	2.55663	2.02822	-2.52061	-0.744896	-0.546832	0.925427	-0.146377	2.23963	-1.1199	0.387738	-1.46653	-1.01984	-1.86515	-1.34773	-1.45966	-0.914679	0.664927	-0.410063	-0.534063	1.16925	0.751223	1.94519	3.94998	3.79374	3.11052	1.96321	0.5	0.261568	-0.090125	0.369245	1.1087	1.7932	1.3718	1.71303	0.166713	-1.51504	2.62608	2.09767	-2.45115	-0.675444	-0.477381	0.994879	-0.076925	2.30908	-1.05045	0.45719	-1.39708
FUN_000774	0.27203	2.18634	8.61053	9.79339	5.72733	6.27577	6.05666	5.60701	6.46959	7.39062	10.0553	10.4043	6.41509	7.5013	6.26577	6.05834	4.2559	3.66004	7.73435	7.60516	3.67112	2.66344	3.91331	3.32515	4.17641	3.93848	4.49992	2.89962	1.79941	3.04305	1.51216	1.90688	2.80382	1.77093	3.52821	2.52653	-0.966146	0.948167	7.37236	8.55522	4.48916	5.03759	4.81849	4.36883	5.23141	6.15245	8.81715	9.1661	5.17692
FUN_000775	0.427896	0.610919	4.06719	4.83466	3.98367	2.50233	2.48979	2.22828	2.15237	2.45925	2.33165	2.25618	2.58239	1.5756	5.41173	2.79746	5.016	8.23352	5.40976	4.52921	3.52778	3.74165	4.68343	3.54396	5.22575	4.83307	5.68561	5.29894	3.4214	4.12622	4.18236	3.35487	3.51366	3.48076	4.34345	3.73569	1.17936	1.36238	4.81866	5.58613	4.73513	3.2538	3.24125	2.97974	2.90383	3.21072	3.08311	3.00765	3.33386
FUN_000776	-0.607251	0.273681	-0.28529	-2.52061	-2.52061	-2.52061	0.44875	0.586092	2.31222	1.25885	2.06221	1.36504	2.41489	1.0619	2.3176	2.40935	1.98567	1.55324	2.1401	2.4844	1.16325	0.313874	3.80913	3.23749	1.05958	0.616584	0.789632	1.08253	-0.33235	1.06711	1.06157	-0.243465	0.552907	0.480606	2.52212	2.64076	-1.02625	-0.145319	-0.70429	-2.9396	-2.9396	-2.9396	0.02975	0.167093	1.89322	0.839846	1.64321	0.946038	1.99589
FUN_000777	0.814398	0.684207	2.05652	3.17173	3.57392	1.64679	1.14749	1.35766	5.36893	4.81976	3.38751	3.39428	6.28579	6.50775	3.56074	3.63438	6.23878	6.34355	4.75764	4.72332	7.01316	7.43516	7.86669	7.07851	7.78338	7.08378	7.25268	7.57712	6.70786	6.98529	6.8921	6.50278	6.16492	6.43548	6.93479	6.50373	1.2527	1.12251	2.49483	3.61004	4.01223	2.0851	1.58579	1.79597	5.80724	5.25806	3.82581	3.83259	6.7241
FUN_000778	4.85634	4.66693	4.86544	4.87563	5.14474	4.54896	5.31278	5.3497	5.71347	5.50932	5.46584	5.19106	5.96467	6.15303	5.92623	5.93745	5.49316	5.04194	5.48814	5.60743	5.81903	6.17059	6.0482	5.96229	5.67326	5.9286	6.0514	6.53626	5.90941	6.51342	6.16426	6.15916	6.04387	6.18588	6.35914	6.2289	3.74932	3.55991	3.75842	3.76862	4.03772	3.44195	4.20576	4.24268	4.60645	4.4023	4.35882	4.08404	4.85765
FUN_000780	1.55069	1.05959	0.924293	0.492975	1.47606	0.02737	2.32	2.38308	2.42846	1.89697	1.84981	1.91709	2.77261	2.83316	2.45579	2.77459	1.91501	1.67893	2.29898	2.5747	2.34468	2.79994	2.75166	2.36848	0.684203	2.12291	1.78898	3.04826	1.88262	2.90186	2.00005	1.90688	2.62389	2.92729	2.94021	3.16013	3.86542	3.37432	3.23903	2.80771	3.79079	2.3421	4.63473	4.69782	4.74319	4.2117	4.16454	4.23182	5.08735
FUN_000782	4.54767	4.59749	4.00079	4.05444	3.92296	3.90301	4.29845	4.20314	4.06511	3.46549	3.8259	3.84634	3.90625	3.86045	3.9172	3.95226	3.88275	4.39311	3.64274	3.75228	4.08366	3.82721	3.55103	2.75268	6.11715	5.75517	5.22135	4.54437	4.30792	3.92198	3.39288	3.83325	4.18482	4.08777	3.89521	3.0814	3.85257	3.90238	3.30569	3.35933	3.22786	3.20791	3.60335	3.50804	3.37	2.77038	3.1308	3.15124	3.21114
FUN_000783	3.88531	3.6902	3.36454	2.46404	4.52299	4.22972	2.81441	2.98853	3.77794	3.04837	3.7866	3.81249	4.40487	3.92245	3.01649	3.17461	4.13675	4.61379	2.77515	2.64308	3.2691	3.49851	3.46793	2.38671	6.02495	5.17948	4.78841	3.37539	3.3354	3.65495	2.36398	3.81046	3.26476	2.86558	2.88326	1.72901	3.62589	3.43077	3.10511	2.20461	4.26356	3.97029	2.55499	2.72911	3.51851	2.78895	3.52718	3.55307	4.14545
FUN_000784	3.38374	3.49015	2.75383	2.16673	3.72381	2.79355	3.21756	3.29195	3.2712	2.74839	3.19078	3.25	3.92418	3.36672	2.6294	2.43873	3.59703	3.76771	2.85407	3.20328	3.18968	3.10412	3.50174	2.4574	4.57357	5.10256	4.63641	3.37539	2.41703	2.85155	1.51216	2.14418	3.37073	3.08002	3.3133	2.0032	3.13885	3.24526	2.50894	1.92184	3.47892	2.54866	2.97267	3.04706	3.02631	2.5035	2.9459	3.00511	3.6793
FUN_000785	4.03831	3.78487	3.57477	2.61686	4.74965	4.52269	2.99966	3.19075	4.0102	3.142	3.88293	4.03429	4.46124	4.08308	3.20076	3.38549	4.19755	4.80055	2.82824	2.87401	3.38058	3.64346	3.62193	2.60481	6.32047	5.31446	5.12467	3.64189	3.47601	3.76776	2.73947	4.10088	3.2904	2.95719	3.02821	1.79122	3.77888	3.52544	3.31535	2.35744	4.49023	4.26327	2.74024	2.93133	3.75078	2.88258	3.6235	3.77486	4.20182
FUN_000786	2.39823	2.674	1.81292	1.28387	2.74272	1.82936	2.36832	2.43711	2.48324	1.80836	2.38526	2.51379	3.0427	2.64002	1.99377	1.30451	2.88128	2.67979	2.18149	2.26329	2.39275	2.23292	2.64977	1.64556	3.65417	4.30177	3.59587	2.58609	1.88262	1.80897	0.402752	0.972414	2.44136	2.14452	2.62123	1.0002	3.09957	3.37534	2.51426	1.98521	3.44406	2.5307	3.06966	3.13845	3.18459	2.5097	3.0866	3.21514	3.74404
FUN_000787	3.45796	3.62655	3.10035	1.95364	3.72381	4.12882	3.03002	3.11544	4.24232	3.142	3.37431	3.53377	3.7339	3.9877	3.1199	3.24283	3.90115	4.31135	3.2442	3.36386	3.78358	3.18613	3.58297	2.52478	5.93773	4.72317	4.45519	3.23355	2.76284	3.13003	2.25257	3.83325	3.68296	2.93732	3.39195	2.26674	3.0839	3.25248	2.72628	1.57957	3.34974	3.75475	2.65595	2.74138	3.86826	2.76794	3.00025	3.15971	3.35984
FUN_000788	3.15742	3.3395	2.47513	1.60949	3.21737	3.36637	2.68048	2.7246	4.06511	3.39116	3.43912	3.29972	3.31159	4.03337	3.01649	2.6035	3.93725	4.37465	3.07881	2.9703	3.8015	3.01716	3.80913	2.33132	5.28879	4.63487	3.9901	2.73391	2.84812	2.92637	1.51216	3.29042	3.40635	2.75646	3.13573	1.97667	2.81373	2.9958	2.13143	1.2658	2.87368	3.02268	2.33678	2.38091	3.72141	3.04746	3.09543	2.95602	2.96789
FUN_000789	2.71816	3.2934	2.55663	1.40077	1.7798	3.47997	2.46037	1.88384	3.96279	3.86753	3.51323	3.25	2.90496	4.16743	2.71997	2.14984	3.93725	4.69539	2.80194	2.70836	3.90457	2.59002	3.70411	2.06322	4.82516	3.96769	4.15303	2.13262	2.76284	3.2897	1.85501	2.5813	2.65383	2.0735	2.62123	1.32858	2.38817	2.96341	2.22664	1.07078	1.44981	3.14999	2.13038	1.55386	3.63281	3.53755	3.18324	2.92002	2.57498
FUN_000790	1.20766	2.33028	2.32814	1.28387	-2.52061	-2.52061	1.66861	1.62922	3.15789	2.86282	2.64904	2.64267	1.86574	2.06778	1.66947	2.21922	0.909241	2.064	2.66273	2.62629	1.21765	0.69622	-0.516384	-0.386174	-1.27569	0.885066	0.637774	0.555741	2.17443	1.91075	2.00005	1.62271	1.80421	1.85802	1.09919	1.07713	2.44893	3.57155	3.56941	2.52514	-1.27933	-1.27933	2.90988	2.87049	4.39916	4.10409	3.89031	3.88395	3.10701
FUN_000791	1.07243	1.16576	2.26488	1.87499	-0.275486	-2.52061	1.18394	1.06921	2.61174	2.79525	2.2473	2.59568	1.4365	1.69409	1.75763	1.64428	0.909241	1.20878	1.23588	1.74633	0.785158	0.69622	-1.1953	-0.657791	-0.167244	0.286446	-2.52061	-0.28262	1.79941	1.95907	1.51216	1.39647	0.419821	0.945777	0.323241	0.120715	2.44203	2.53535	3.63447	3.24458	1.09411	-1.15101	2.55354	2.4388	3.98134	4.16485	3.6169	3.96528	2.8061
FUN_000792	2.23894	2.54223	3.30288	3.26721	-2.52061	0.898429	2.20052	2.22828	3.89369	4.1185	3.65092	3.67609	2.84972	2.83316	2.9803	2.86396	1.59164	2.44045	2.9767	3.06057	1.27007	1.28543	0.438492	0.507614	1.05958	1.93849	1.55463	1.28787	3.4214	2.60056	2.13182	3.6399	1.98783	2.09159	1.47176	1.71303	2.69495	2.99824	3.75889	3.72322	-2.0646	1.35444	2.65653	2.68429	4.3497	4.57451	4.10693	4.1321	3.30573
FUN_000793	8.09248	7.98038	8.55955	8.1116	7.13271	6.97799	7.30803	7.43521	7.44161	7.48745	7.48555	7.56451	7.30487	7.39433	6.86832	7.16154	6.38319	6.38718	6.691	6.72506	7.10169	6.80353	6.463	6.34558	5.72628	5.31067	5.7379	5.49302	5.95338	5.9489	5.8849	5.92452	6.10567	5.59316	5.58391	5.77344	7.34746	7.23536	7.81452	7.36658	6.38769	6.23297	6.563	6.69019	6.69659	6.74242	6.74052	6.81949	6.55984
FUN_000794	6.17992	5.85087	6.80021	5.95019	5.87886	8.39238	6.40825	6.14362	6.5946	7.22932	6.47386	6.89787	6.28752	6.92765	6.15853	6.3662	5.7833	6.66928	6.91841	6.49466	8.02701	7.92876	6.69903	6.6519	6.62616	5.63891	5.30566	5.5835	5.41771	5.26549	5.4525	5.44393	6.9699	6.66565	5.94556	6.16865	5.32713	4.99808	5.94741	5.09739	5.02606	7.53958	5.55545	5.29083	5.7418	6.37652	5.62106	6.04507	5.43473
FUN_000795	3.13497	2.69188	3.50804	3.69109	3.3151	3.36637	3.20874	3.04761	4.67183	4.67063	5.21509	4.87085	4.56206	4.64298	4.5986	4.69291	4.32566	4.42336	4.55209	4.5649	3.993	4.11582	5.43117	4.57745	3.35079	3.24458	3.27399	3.01973	3.93171	3.88494	4.08814	2.9584	3.62367	3.2825	4.37219	4.21854	2.25291	1.80983	2.62598	2.80904	2.43305	2.48432	2.32668	2.16555	3.78978	3.78857	4.33303	3.98879	3.68001
FUN_000796	3.34514	3.49015	3.9003	3.29768	2.24415	1.19313	3.01997	2.71004	3.90377	4.09059	3.7766	4.07483	2.69115	3.18642	2.94318	2.79746	2.72483	3.47601	3.20459	3.18046	3.68083	3.37282	2.72328	2.88679	3.09268	2.73455	2.75214	2.62449	2.52457	2.77264	1.85501	2.68521	3.14336	2.86558	2.52212	2.07998	2.66527	2.81028	3.22042	2.61781	1.56428	0.513252	2.3401	2.03017	3.22389	3.41072	3.09673	3.39495	2.01128
FUN_000797	3.10063	3.24577	3.65097	3.29768	2.24415	2.50233	3.64774	3.98475	4.10932	4.43938	4.04992	4.3637	3.74404	4.34092	3.70076	3.99245	3.45482	4.02609	4.66948	4.12529	4.48947	3.6507	4.15562	3.46037	3.65417	4.061	3.34926	3.62305	3.04158	3.36335	3.80192	2.21534	4.33715	4.08777	4.05845	3.78621	1.15802	1.30317	1.70836	1.35508	0.301543	0.559724	1.70513	2.04214	2.16671	2.49677	2.10731	2.42109	1.80143
FUN_000798	3.07727	3.19653	2.38874	1.7918	3.4927	2.70285	3.26086	3.6758	1.81064	1.66431	1.45784	1.28831	1.4365	1.60615	1.47513	1.74182	1.49805	1.8311	2.26087	2.21917	2.63185	1.20902	2.253	1.38044	2.674	2.80098	2.51119	2.02192	0.27209	0.77487	-2.52061	-0.686795	2.44136	2.01785	1.47176	1.17372	3.52145	3.64071	2.83293	2.23598	3.93688	3.14704	3.70505	4.11998	2.25482	2.10849	1.90202	1.73249	1.88068
FUN_000799	3.41202	3.25783	4.35987	4.45671	3.11253	3.36637	3.51809	3.29195	5.42947	5.2354	4.64087	4.83083	4.6776	4.46276	4.82972	4.72308	4.55209	4.70034	4.88525	5.10297	4.83657	4.89958	5.06619	5.07287	4.45294	5.18364	4.80633	5.10891	5.46572	5.13487	5.08073	5.05526	4.45238	4.77099	4.76001	4.91967	4.42652	4.27233	5.37437	5.47121	4.12703	4.38087	4.53259	4.30645	6.44397	6.2499	5.65537	5.84533	5.6921
FUN_000800	4.68536	4.86511	4.06719	3.41351	4.9455	4.19686	4.21723	4.32753	3.64008	3.4799	4.09083	4.12533	4.00225	3.50281	3.37811	3.80206	2.80517	2.77671	3.07881	3.52655	3.35654	3.21572	3.13237	2.72429	2.44014	2.22321	3.32461	2.50609	2.62465	3.04305	2.89596	2.46932	2.7024	2.39804	2.6125	2.39247	3.63643	3.81617	3.01826	2.36458	3.89656	3.14793	3.1683	3.2786	2.59114	2.43097	3.0419	3.0764	2.95332
FUN_000801	5.63119	5.78368	4.67174	4.99201	4.30242	4.05741	6.60257	6.49513	3.22372	3.16002	3.59513	3.74231	4.59603	4.03898	5.58439	5.11768	4.96445	5.13993	5.24871	5.42526	4.81026	4.80541	3.59085	4.29336	4.67144	6.94379	6.85874	6.1941	4.18217	4.33287	3.95212	4.54944	6.19663	6.06639	6.19846	5.33306	5.17596	5.32845	4.21651	4.53678	3.84719	3.60218	6.14734	6.0399	2.7685	2.70479	3.13991	3.28708	4.1408
FUN_000802	1.71104	2.46114	0.552754	0.492975	-2.52061	0.898429	3.44487	2.73901	-0.758813	-0.979698	0.045212	0.459484	1.27814	0.256712	1.05556	1.59293	0.909241	0.967338	1.88843	2.30609	1.32065	1.28543	0.571822	0.911711	0.684203	3.26041	3.27399	2.62449	1.16404	0.540928	0.402752	0.369245	2.65383	2.88644	2.77001	2.02925	3.49195	4.24205	2.33366	2.27388	-0.739696	2.67934	5.22578	4.51992	1.0221	0.801211	1.82612	2.24039	3.05905
FUN_000803	3.65227	3.81781	3.46647	3.29768	3.3151	2.13707	4.07888	4.41986	3.9724	2.96883	3.90144	3.40341	3.9419	3.15577	4.24917	4.20405	3.5038	3.21057	3.68653	4.20096	4.85385	4.97938	4.80691	4.69547	1.71287	3.16274	2.63669	2.58609	4.16565	3.69829	3.44449	3.8778	4.51626	4.67831	4.54278	4.68994	3.64077	3.80631	3.45497	3.28619	3.30361	2.12558	4.06739	4.40836	3.9609	2.95734	3.88995	3.39191	3.9304
FUN_000804	7.33228	6.23617	4.91264	4.2541	6.44091	6.95852	5.57373	6.03104	-1.84452	-2.52061	-1.89135	-2.52061	-1.46653	-2.52061	-0.797952	-2.52061	0.755954	-2.52061	-2.06845	-1.64905	-2.52061	-2.0762	-2.52061	-1.42961	-1.27569	-2.52061	-1.52709	-1.57249	-2.52061	-2.52061	-2.52061	-2.52061	-2.20183	-2.13695	-2.52061	-2.52061	6.87705	5.78094	4.45741	3.79887	5.98568	6.50329	5.1185	5.57581	-2.29975	-2.97583	-2.34658	-2.97583	-1.92176
FUN_000805	3.75152	3.55996	3.49431	3.62053	2.8768	3.68342	3.35979	3.66074	4.06511	4.36366	4.00781	4.04599	3.57267	3.67838	3.67835	3.72065	4.07327	3.9942	3.38373	3.58854	5.43016	5.6752	4.97584	5.21735	4.19533	4.94502	5.3552	4.98157	3.95111	4.17817	4.05532	4.20943	4.45522	4.70204	4.50316	4.30904	1.90233	1.71076	1.64511	1.77133	1.0276	1.83422	1.51059	1.81154	2.21591	2.51446	2.15861	2.19679	1.72347
FUN_000806	0.427896	0.365663	1.85648	2.79829	0.563718	0.02737	1.58928	0.648484	2.25039	2.36919	2.48685	2.61152	2.79228	2.04567	2.09877	2.57731	1.39796	0.594538	2.22173	2.5921	-0.075862	-0.01222	2.253	1.96958	-0.617533	1.63287	0.927017	-0.023191	1.79941	1.69946	1.06157	1.12803	0.465561	0.684988	1.45232	1.5959	2.05383	1.9916	3.48242	4.42423	2.18965	1.6533	3.21522	2.27442	3.87632	3.99512	4.11278	4.23745	4.41822
FUN_000807	5.97559	6.17233	5.44574	5.27072	5.47585	5.15621	6.6587	6.54928	5.99138	6.10761	6.41063	6.36389	5.89816	5.62121	5.80733	5.9036	5.7981	5.27213	6.03429	6.37033	5.34108	5.88312	6.53826	6.65942	4.98597	5.13725	5.33064	5.08156	4.96222	5.48763	4.8704	5.71339	5.73275	5.85506	6.10193	6.26497	3.4095	3.60624	2.87966	2.70463	2.90977	2.59012	4.09261	3.98319	3.4253	3.54152	3.84455	3.7978	3.33207
FUN_000808	4.8666	4.93057	4.82763	5.10831	4.52299	4.76609	4.60444	4.59641	5.17455	5.13422	5.04647	5.24281	5.31644	5.3094	4.96549	5.1668	5.23487	5.19006	4.55209	4.64211	4.81909	5.17282	4.99674	5.30142	4.37207	5.53541	5.47768	5.31664	5.6844	5.58707	5.29271	5.74379	4.61597	4.96739	4.78548	4.71222	4.53203	4.596	4.49306	4.77374	4.18842	4.43152	4.26987	4.26185	4.83999	4.79965	4.7119	4.90824	4.98187
FUN_000809	2.59198	2.63756	2.50281	3.29768	2.24415	2.87888	1.83832	2.26857	2.94019	2.86282	3.0485	2.92202	2.60481	2.43409	2.86595	2.96841	3.05565	2.46392	2.49229	2.17366	2.57047	2.86363	2.6038	2.50823	3.9047	4.94502	5.18756	4.87413	3.0049	2.74535	2.4674	3.03907	3.00307	3.14207	3.00837	2.42227	0.019094	0.064676	-0.070082	0.724793	-0.328739	0.305987	-0.734564	-0.304324	0.367295	0.289927	0.475608	0.349133	0.031922
FUN_000810	0.352067	-0.451323	0.323598	0.492975	1.09084	0.898429	1.07168	0.305438	5.62791	5.5406	0.592885	2.25618	-0.636602	0.535927	3.66701	1.91909	-0.430122	1.93555	3.4614	3.72887	0.271359	2.55958	-0.658549	-0.157682	1.99798	3.84711	2.71467	1.77121	5.77431	6.46196	6.06057	5.27934	3.54062	4.38766	4.79516	4.30904	0.257155	-0.546234	0.228686	0.398063	0.995925	0.803517	0.976773	0.210527	5.533	5.44569	0.497974	2.16127	-0.731513
FUN_000811	5.76513	5.42598	6.00115	6.46498	5.45456	5.43507	5.43314	5.57724	5.9819	5.72438	5.76531	5.62077	5.97761	5.94024	5.77072	5.71231	5.86054	5.81212	5.76835	5.89541	6.68304	6.19556	6.36536	6.2355	5.84489	5.6659	6.02485	6.00695	5.3608	5.28931	5.40118	5.21135	5.87407	5.61364	5.8596	5.79827	4.31306	3.97391	4.54908	5.01291	4.00249	3.983	3.98107	4.12517	4.52983	4.27231	4.31324	4.1687	4.52554
FUN_000812	-1.15265	-0.302301	-2.52061	-1.39676	3.3151	-2.52061	-1.79757	0.305438	5.24362	-2.52061	5.48438	-0.368365	5.84265	-1.45162	5.92623	6.11633	6.42193	-0.914679	2.58774	5.08772	-1.20943	-2.0762	7.47388	7.26002	-0.167244	-0.14238	-0.530341	-0.28262	-0.33235	-1.21626	0.769444	-0.243465	-0.6253	-2.52061	5.43831	5.4937	-2.66107	-1.81073	-4.02903	-2.90518	1.80667	-4.02903	-3.306	-1.20299	3.73519	-4.02903	3.97596	-1.87679	4.33422
FUN_000813	11.6825	11.2955	11.6214	11.8661	11.4293	12.0716	10.4739	10.4529	10.166	10.3419	10.3149	10.4166	10.612	10.5271	10.1751	10.0669	10.7336	10.8991	9.67183	9.69116	10.2205	10.4194	10.0958	10.2008	11.2311	10.5377	10.6734	10.5078	10.2584	9.9121	9.90701	10.4531	9.30445	9.2867	9.37061	9.22605	11.7903	11.4033	11.7292	11.9739	11.5371	12.1794	10.5817	10.5607	10.2738	10.4497	10.4227	10.5244	10.7198
FUN_000814	3.67579	4.04347	3.18822	4.8857	4.25395	3.86168	4.5531	4.55629	4.118	4.13682	4.60178	4.65098	4.62922	3.95247	5.05954	4.28718	5.73796	6.4325	5.27524	5.15659	4.43885	4.5926	4.01634	4.26408	4.75034	5.13296	4.98217	4.23261	5.23186	5.32662	4.88915	4.83574	5.05611	5.34065	4.79323	4.8556	1.22794	1.59562	0.740374	2.43785	1.8061	1.41384	2.10526	2.10845	1.67016	1.68897	2.15394	2.20314	2.18137
FUN_000815	5.7706	5.74567	6.01563	7.56725	5.09056	4.46866	5.45195	5.12677	5.27889	4.58653	6.96025	6.48057	5.74763	4.94732	6.22576	5.95026	6.25317	5.33077	5.26324	5.74017	4.44456	4.95327	6.90655	5.93313	5.4233	5.46204	5.82399	5.81694	5.79593	5.82727	6.02711	5.07453	4.15721	4.53699	5.8752	5.56332	3.96696	3.94203	4.21199	5.76361	3.28692	2.66502	3.64831	3.32313	3.47525	2.78289	5.15661	4.67693	3.94399
FUN_000816	1.77051	1.67741	2.19871	1.70352	-2.52061	1.43772	1.86102	2.05484	1.10679	1.32422	1.29931	1.66731	0.660964	1.18841	0.657551	1.09899	0.755954	1.31587	0.777183	1.39623	2.07687	1.8356	1.76086	1.26694	-1.27569	0.801004	0.053536	0.19662	-0.767132	0.407999	-0.090125	0.369245	1.13725	0.731859	1.09919	0.709357	2.70012	2.60702	3.12832	2.63313	-1.59099	2.36733	2.79063	2.98445	2.0364	2.25383	2.22892	2.59692	1.59058
FUN_000817	-1.68022	-0.805409	-1.00745	0.689618	2.43015	-0.744896	-0.134002	-0.145497	3.92371	1.0428	3.8259	2.19444	3.92418	0.004914	4.08847	4.03155	4.13675	-1.92512	1.81142	3.35369	-0.947599	-0.858611	5.40907	5.06723	-0.167244	0.711739	-2.52061	-0.599156	1.16404	-0.840471	0.402752	-2.52061	-1.35945	-0.616888	3.73144	3.82762	-2.37888	-1.50407	-1.70612	-0.009045	1.73148	-1.44356	-0.832665	-0.84416	3.22505	0.34414	3.12724	1.49578	3.22552
FUN_000818	6.27795	6.00721	4.68992	4.72682	5.74497	5.81657	5.86789	5.91368	4.42133	3.84543	3.95561	3.7708	4.31935	4.03898	4.81951	4.74088	4.78786	5.41146	4.42861	4.25658	6.51674	6.92345	6.46729	6.1353	4.42113	4.93519	5.15296	4.95168	4.81111	4.59993	4.05532	4.73037	5.61971	5.87738	5.56931	5.31729	5.07443	4.80369	3.4864	3.52331	4.54146	4.61306	4.66437	4.71017	3.21782	2.64192	2.75209	2.56728	3.11583
FUN_000819	2.77734	2.98078	0.839989	0.265235	2.24415	2.70285	2.80274	2.12235	2.40026	0.086483	1.95991	0.881289	2.60481	0.657579	2.88565	3.02763	3.269	2.55418	1.38506	2.65968	1.81986	1.49301	3.78186	3.54396	4.30395	4.71745	5.29935	4.85003	2.10682	1.23349	2.00005	1.72378	3.17124	2.8011	3.84763	3.2843	3.93899	4.14243	2.00164	1.42689	3.4058	3.86451	3.96439	3.284	3.56192	1.24814	3.12157	2.04294	3.76647
FUN_000820	5.1997	5.63912	3.54845	3.62053	3.85958	3.68342	5.4006	4.80938	3.14095	3.04837	3.97322	3.45698	3.63934	3.12446	3.89793	3.70864	3.91932	4.06499	3.2344	3.72099	3.41591	3.99018	3.71136	3.889	4.9078	6.48466	6.60853	6.35118	6.57031	7.12552	6.66074	7.1045	6.04104	6.34321	6.03324	5.86216	2.73425	3.17366	1.08299	1.15508	1.39413	1.21796	2.93514	2.34393	0.675499	0.582922	1.50777	0.991524	1.17389
FUN_000821	10.1833	9.41545	8.0235	9.22551	10.3473	11.3249	9.90759	9.91066	-1.84452	-1.80991	-2.52061	-1.70045	-2.52061	-2.52061	-0.56621	-1.34773	2.29485	3.62922	0.830196	-0.156546	2.01678	2.02579	2.0847	2.33132	-2.52061	-1.84267	-2.52061	-2.52061	-2.52061	-2.52061	-0.844625	-2.52061	1.29758	0.821267	1.02215	1.24213	9.7937	9.02589	7.63394	8.83595	9.95769	10.9353	9.51803	9.52109	-2.23409	-2.19948	-2.91017	-2.09002	-2.91017
FUN_000822	5.58639	5.75845	6.07216	5.55554	5.22237	4.12882	5.67646	5.77023	5.17871	5.23965	5.21879	5.13738	4.72442	5.12394	4.88459	4.92866	4.2559	4.81887	5.01111	5.05672	5.22638	5.098	4.48215	4.32679	3.94998	4.65297	4.65631	4.39689	3.1796	3.74037	3.76179	3.29042	4.95952	4.51706	4.29787	4.28762	4.21734	4.3894	4.70311	4.18649	3.85332	2.75977	4.30741	4.40118	3.80966	3.8706	3.84974	3.76833	3.35537
FUN_000823	2.32078	1.52617	2.683	1.95364	2.43015	1.43772	2.48979	2.588	3.52728	3.62965	3.24978	3.14512	3.29789	3.28411	2.9803	3.00816	2.29485	2.67979	3.52709	3.13369	2.87124	2.39689	2.4037	2.63563	2.44014	3.05799	2.11078	2.46437	3.30556	2.74535	2.00005	2.21534	3.04134	2.54963	2.48433	2.73874	0.985643	0.191026	1.34786	0.618495	1.09501	0.102576	1.15465	1.25286	2.19214	2.29451	1.91464	1.80998	1.96275
FUN_000824	4.28254	4.1378	3.81454	4.76003	3.85958	3.98227	4.18162	4.21349	3.36171	3.08656	3.51323	3.26008	3.68213	3.73476	3.41924	3.88979	3.21119	3.62922	3.58222	3.45226	4.62142	4.73563	4.24818	4.46186	4.60222	4.74583	3.84159	4.00415	4.80045	4.65963	4.02173	4.41988	4.31233	4.35435	4.03249	4.32227	3.36951	3.22477	2.9015	3.847	2.94655	3.06924	3.26858	3.30046	2.44867	2.17352	2.60019	2.34705	2.7691
FUN_000825	7.31053	7.06478	7.71504	7.7015	6.9697	7.33581	6.55812	6.67169	7.54904	7.67063	7.62786	7.75075	7.10608	7.78778	7.03966	7.14381	6.50847	6.69803	6.77113	6.71219	6.8919	6.66561	6.45655	6.08037	6.79387	6.41744	5.80629	5.79606	7.36346	6.83318	7.00383	7.26193	6.177	6.05376	5.91659	5.78304	6.92538	6.67963	7.32989	7.31634	6.58454	6.95065	6.17297	6.28653	7.16388	7.28548	7.24271	7.36559	6.72092
FUN_000826	1.74108	0.610919	1.62417	1.95364	2.03058	3.24306	1.44654	1.74796	0.152992	0.692848	0.045212	-0.368365	-1.46653	-1.21964	-0.366592	-0.472182	1.04779	0.594538	0.263768	0.561195	2.80172	2.63452	2.99665	2.65079	-2.52061	-2.52061	-2.52061	-1.57249	-2.52061	-2.52061	-2.52061	-1.33006	2.839	2.0735	1.95888	2.16467	2.88669	1.75652	2.76978	3.09924	3.17618	4.38866	2.59214	2.89357	1.2986	1.83845	1.19082	0.777241	-0.320921
FUN_000827	-0.212411	-0.451323	0.323598	-0.338602	-0.275486	0.02737	1.38523	1.35766	0.707316	0.692848	0.764542	-0.036837	1.27814	0.177564	0.562844	1.1708	0.389708	0.413479	1.34919	1.08821	0.049396	0.998172	0.506697	0.572745	-0.617533	-1.03541	0.275618	0.967754	0.001296	-0.085201	-2.52061	0.095175	1.04986	0.480606	1.43261	1.28601	1.34823	1.10932	1.88424	1.22204	1.28516	1.58801	2.94587	2.91831	2.26796	2.25349	2.32518	1.52381	2.83878
FUN_000828	3.30549	3.00958	4.10381	4.61027	2.03058	3.81914	2.9476	2.79524	3.28668	3.39116	3.0485	3.02019	3.28407	2.92082	3.03425	2.88546	2.88128	2.44045	2.18149	2.5212	2.57047	2.74688	2.73754	3.04434	3.51044	2.19055	2.16734	2.54665	2.57547	2.68916	2.89596	2.87296	2.19209	1.67824	1.70325	2.09239	2.89514	2.59924	3.69347	4.19993	1.62024	3.4088	2.53726	2.3849	2.87634	2.98082	2.63816	2.60985	2.87373
FUN_000833	-2.04007	-1.97792	-1.8263	-2.52061	-0.275486	0.02737	2.7429	2.588	-0.524582	-0.072725	0.045212	-0.977611	-0.636602	-0.68796	-1.07418	-1.34773	-1.45966	-1.50485	1.38506	1.97576	-1.52956	-0.434228	-0.993372	-1.71039	-0.167244	-1.38329	-0.944294	-2.52061	-1.39241	-0.840471	-0.844625	-0.686795	1.83938	2.05519	1.95888	1.94965	-1.61925	-1.5571	-1.40548	-2.09978	0.145333	0.448189	3.16372	3.00882	-0.103762	0.348095	0.466032	-0.556791	-0.215782
FUN_000834	4.85634	4.85324	5.1803	5.35282	5.24734	4.52269	5.98616	6.24175	5.10639	5.2354	5.61914	5.25041	5.1887	4.8613	5.13966	5.05738	5.44381	4.65006	4.91622	6.12942	4.58567	5.17784	4.85022	5.13619	3.88151	4.2864	4.93408	4.5242	3.91204	4.90752	5.19061	4.74247	4.54584	4.7398	5.93859	5.5711	3.03586	3.03275	3.35981	3.53233	3.42686	2.7022	4.16567	4.42126	3.2859	3.41492	3.79866	3.42993	3.36821
FUN_000835	-1.39245	-1.97792	0.750451	-0.00532	-2.52061	0.02737	-0.432034	-0.982802	-0.758813	-1.80991	-0.848375	-0.977611	-0.267411	-1.01984	-1.41613	-0.709451	-0.430122	-1.1798	-1.21473	-1.64905	0.922497	1.20902	-0.386981	0.212981	0.684203	-1.03541	-0.530341	-0.023191	1.29131	1.38266	1.51216	2.78214	1.07958	0.821267	0.040314	-0.330769	-1.25639	-1.84186	0.886512	0.130742	-2.38454	0.163431	-0.295972	-0.84674	-0.622751	-1.67385	-0.712313	-0.841549	-0.13135
FUN_000836	5.99285	6.1531	6.22332	6.42068	5.91047	5.60748	6.31784	6.23795	6.37859	6.42136	6.70883	6.53244	6.37	6.07737	6.42737	6.20023	6.26032	5.73944	5.09474	5.44215	5.6685	6.289	5.81928	6.45652	4.94182	5.41332	5.93811	5.60287	5.39663	5.94591	5.38806	6.01704	5.11829	5.34253	5.18062	5.02051	4.21759	4.37783	4.44806	4.64541	4.13521	3.83222	4.54258	4.46269	4.60332	4.6461	4.93357	4.75718	4.59474
FUN_000838	10.4268	9.96466	9.58028	9.60179	9.64513	10.4964	9.38096	9.32866	6.69375	6.62318	7.06662	7.08104	7.27809	7.03539	8.12876	7.28399	9.54204	10.0472	7.51006	7.29635	8.53958	8.691	8.52445	8.74536	13.5527	12.4785	12.6254	12.8231	10.0124	9.56274	9.69097	10.1623	10.1409	9.57437	9.89208	9.40465	9.62937	9.16723	8.78285	8.80436	8.84771	9.69893	8.58354	8.53123	5.89632	5.82575	6.2692	6.28361	6.48066
FUN_000839	2.6406	2.56181	3.04494	2.92081	-0.275486	1.19313	3.13617	3.2012	3.15789	3.16002	3.7766	3.50862	3.12255	2.84601	3.08625	3.08451	2.54931	2.23748	3.2636	3.48057	2.70983	3.29178	3.59085	3.38077	0.684203	2.59175	1.85934	2.33141	2.80611	3.59505	3.03713	2.9993	3.08595	3.35166	3.40212	3.46215	1.90768	1.82889	2.31202	2.18789	-1.00841	0.460205	2.40325	2.46828	2.42497	2.4271	3.04368	2.7757	2.38963
FUN_000841	0.869829	0.820477	0.750451	1.87499	1.09084	-0.744896	2.0106	1.62922	0.152992	0.590275	1.55461	1.36504	1.33288	1.5756	2.06461	1.1708	0.584422	0.900089	0.478247	-0.277743	1.54995	1.55606	0.806387	2.01716	0.452128	0.405086	0.053536	-0.28262	1.16404	0.879	1.06157	1.39647	0.750606	0.10674	0.595572	0.501775	1.59244	1.54309	1.47306	2.5976	1.81345	-0.022285	2.73321	2.35183	0.875602	1.31289	2.27722	2.08765	2.05549
FUN_000842	-2.52061	-2.52061	1.40696	-2.52061	-0.275486	-2.52061	-2.52061	0.225829	-2.52061	-2.52061	-2.52061	-2.52061	-2.52061	-2.52061	-2.52061	-2.52061	-2.52061	-2.52061	-2.06845	-2.01999	4.40408	3.93195	-0.056569	2.75268	-2.52061	-2.52061	-1.52709	-1.00525	-2.52061	-2.52061	-2.52061	-2.52061	3.04134	2.72205	-0.689961	2.12898	-2.78244	-2.78244	1.14513	-2.78244	-0.537318	-2.78244	-2.78244	-0.036003	-2.78244	-2.78244	-2.78244	-2.78244	-2.78244
FUN_000843	3.11217	3.38417	2.88584	4.17423	4.34931	2.95944	5.24753	5.0009	3.08891	3.74157	3.5489	4.10311	3.88808	3.55071	4.08847	3.93173	3.74695	3.09504	3.89994	3.96757	3.51698	3.85881	3.38881	4.09148	2.72699	2.25516	3.13908	2.50609	2.62465	2.9975	2.96827	3.07777	4.01833	3.94091	3.68221	3.61617	2.00515	2.27715	1.77882	3.06722	3.24229	1.85242	4.14051	3.89388	1.98189	2.63455	2.44188	2.99609	2.78106
FUN_000844	2.43545	2.70954	0.193746	1.70352	-2.52061	-2.52061	1.64265	0.820939	-0.524582	-0.694264	0.045212	0.593086	0.572742	0.177564	0.984259	0.673953	0.389708	0.900089	0.410236	-0.410063	-0.075862	-0.01222	-1.1953	-0.815544	-2.52061	-0.520871	-0.944294	-1.57249	3.72178	3.54844	3.16571	3.15219	0.988518	1.6046	1.28653	1.41014	2.14267	2.41676	-0.099036	1.41074	-2.81339	-2.81339	1.34987	0.528158	-0.817364	-0.987046	-0.247569	0.300304	0.27996
FUN_000845	4.72723	4.69823	5.15435	4.69283	4.9757	4.83177	4.3515	4.49394	5.15781	4.88621	5.59659	5.36461	5.1924	5.11866	5.50064	5.30885	5.2276	4.71509	4.53223	4.84805	4.6113	4.84066	5.65805	5.54809	4.67144	3.93848	4.28669	4.29345	4.75701	4.9678	5.01397	4.83574	3.9556	3.97052	4.5266	4.67351	4.10524	4.07623	4.53235	4.07084	4.35371	4.20977	3.72951	3.87195	4.53582	4.26422	4.9746	4.74261	4.57041
FUN_000846	5.66096	5.91126	4.86544	5.56183	6.26863	6.52773	6.04927	5.82021	5.57845	4.74414	4.27251	3.78483	5.35662	3.90413	5.52283	5.32468	5.2493	4.48776	4.28409	4.98608	6.56212	7.20495	6.50321	7.02424	4.28641	4.84361	4.60604	4.7319	5.00926	5.69443	5.65229	5.25422	5.80459	6.28055	5.82127	6.38582	4.41546	4.66577	3.61994	4.31634	5.02314	5.28224	4.80378	4.57472	4.33295	3.49864	3.02702	2.53933	4.11112
FUN_000847	-1.15265	-2.52061	-2.52061	-1.39676	-2.52061	-0.744896	-1.53804	-2.0552	2.48324	-1.80991	2.53508	-2.05301	3.63934	-2.52061	4.24154	4.20405	3.80672	-2.52061	1.73007	2.77082	-0.075862	-0.858611	5.25401	5.39668	1.05958	-0.755321	0.789632	0.387326	-0.33235	1.23349	-0.090125	-1.33006	-1.20815	-0.8733	3.34528	4.00545	-1.89077	-3.25872	-3.25872	-2.13488	-3.25872	-1.48301	-2.27616	-2.79332	1.74513	-2.54803	1.79696	-2.79113	2.90122
FUN_000848	3.6122	3.80143	3.10035	1.87499	5.19695	3.36637	3.39131	3.86505	2.75221	1.89697	1.68858	1.32718	2.33669	2.32814	3.8486	2.94811	6.13767	6.38871	4.21102	3.97422	5.92091	5.76133	5.02318	4.98886	5.43131	5.56119	5.24125	5.88178	4.81111	5.3358	5.27856	5.13999	5.31695	5.17668	4.92604	5.01563	3.75461	3.94385	3.24276	2.0174	5.33937	3.50879	3.53373	4.00746	2.89463	2.03939	1.831	1.4696	2.47911
FUN_000849	1.33129	1.26464	1.51965	0.862645	1.09084	0.898429	1.18394	1.59794	5.55626	4.59317	4.04992	3.45698	1.86574	2.36433	0.23451	1.30451	-0.102359	1.31587	2.87944	3.53557	1.95408	1.20902	1.26597	0.212981	-2.52061	-0.755321	-0.209064	0.387326	-0.33235	0.098577	0.402752	-0.686795	1.98783	1.09666	0.912577	0.643427	0.241111	0.174467	0.429473	-0.227531	0.000661	-0.191747	0.093768	0.507768	4.46608	3.503	2.95974	2.3668	0.775564
FUN_000851	3.80227	3.44869	2.60851	2.40928	2.43015	4.22972	3.93657	3.13736	5.89617	5.48093	4.16933	4.4674	3.61746	4.32264	2.34631	1.9602	1.67952	2.26447	4.10745	4.22346	4.51684	5.50389	3.84909	4.93104	1.99798	3.00261	2.82427	2.76861	5.46572	4.89516	5.04774	5.41399	4.4805	5.046	4.17573	4.82246	3.36291	3.00933	2.16916	1.96992	1.99079	3.79036	3.49721	2.69801	5.45681	5.04157	3.72997	4.02804	3.1781
FUN_000852	2.88887	2.8112	2.05652	2.5677	2.43015	3.86168	3.03002	2.53944	5.22767	4.71396	3.62886	3.82613	2.41489	3.86677	1.957	1.69388	1.76236	1.75702	3.37484	3.41364	3.74706	4.68717	3.36144	3.7621	1.99798	2.34695	1.92642	2.02192	5.28636	4.57689	4.85141	4.97552	3.73057	4.36181	3.54207	3.95538	3.83507	3.75739	3.00272	3.51389	3.37634	4.80788	3.97621	3.48563	6.17386	5.66016	4.57505	4.77232	3.36108
FUN_000853	4.78604	4.70704	4.77752	5.72207	5.31977	5.80572	5.40446	5.17791	5.8184	5.64344	6.4074	6.36038	7.66365	5.81835	6.32829	6.1344	6.21324	5.72979	5.86995	6.42354	5.45018	6.17059	6.03238	5.99235	4.76309	5.53215	5.90107	5.70941	6.1841	6.39767	6.14878	6.51693	5.40028	5.84577	5.84756	5.68813	3.30578	3.22678	3.29725	4.2418	3.83951	4.32545	3.9242	3.69764	4.33814	4.16318	4.92713	4.88011	6.18339
FUN_000855	0.568552	0.365663	-1.00745	-1.39676	1.7798	1.19313	2.44543	2.7246	0.011059	-0.251708	-1.45466	-1.41735	-1.46653	-1.01984	-0.56621	-0.472182	1.49805	0.677204	0.011742	0.246506	0.164642	-0.106721	0.693866	-0.267409	-2.52061	-2.52061	-2.52061	-2.52061	-2.52061	-2.52061	-2.52061	-2.52061	-0.141082	-0.301613	0.091491	-0.265982	0.250091	0.047202	-1.32592	-1.71522	1.46134	0.874664	2.12697	2.40614	-0.307402	-0.570169	-1.77313	-1.73581	-1.78499
FUN_000856	-0.607251	-1.02147	-2.52061	-1.39676	2.24415	-2.52061	-2.11426	-0.374492	3.25555	-1.80991	3.50114	-2.52061	3.89719	-2.07066	3.16896	3.80206	3.35158	-0.914679	1.61393	2.9703	-0.947599	-2.0762	4.82706	4.35483	-0.167244	-2.52061	-2.52061	-2.52061	-1.39241	-2.52061	-0.090125	-2.52061	-1.35945	-2.13695	3.21287	3.13036	-1.05615	-1.47037	-2.96951	-1.84566	1.79525	-2.96951	-2.56316	-0.823393	2.80665	-2.25881	3.05224	-2.96951	3.44829
FUN_000857	-0.607251	-0.167241	-0.488312	-0.772765	-2.52061	-0.744896	-1.31815	-0.805052	1.52752	-0.072725	1.64529	-0.799546	1.66702	-1.45162	0.352455	2.00018	1.91501	-1.92512	0.100733	1.22834	-2.52061	-1.73693	2.47353	1.94519	-2.52061	-2.52061	-0.944294	-2.52061	-1.39241	-1.21626	-2.52061	-2.52061	-1.20815	-2.13695	1.17232	1.05194	-0.488524	-0.048514	-0.369585	-0.654038	-2.40188	-0.626169	-1.19942	-0.686325	1.64625	0.046002	1.76402	-0.680819	1.78575
FUN_000858	-2.04007	-0.61753	-0.488312	8.41413	3.3151	-0.744896	4.59093	0.380884	-1.38599	-2.52061	-2.52061	-2.05301	-2.52061	-2.07066	-2.52061	-2.52061	-2.52061	-2.52061	-2.06845	-2.52061	-2.52061	-2.52061	-2.52061	-2.52061	-2.52061	-2.52061	-2.52061	-2.52061	-2.52061	-2.52061	-2.52061	-2.52061	-2.52061	-2.13695	-2.52061	-2.52061	-2.72534	-1.3028	-1.17358	7.72886	2.62983	-1.43016	3.90566	-0.304384	-2.07126	-3.20587	-3.20587	-2.73828	-3.20587
FUN_000860	3.10063	3.2934	2.84316	3.52073	1.7798	3.10821	3.724	3.77002	3.14095	2.84064	3.2925	3.17739	3.7339	4.65763	3.10317	2.75136	2.76556	3.25161	3.45297	3.20328	4.16204	4.14687	4.75177	4.52081	3.70788	4.68264	4.4207	4.23261	3.50256	4.45583	3.91601	4.11955	4.4208	4.51036	4.53124	4.45551	1.48427	1.67704	1.22681	1.90437	0.163439	1.49185	2.10764	2.15366	1.52459	1.22429	1.67614	1.56103	2.11754
FUN_000862	5.37756	5.3121	5.56543	6.77488	5.45456	5.44909	5.9093	5.52623	7.11507	7.08589	7.11006	7.26185	7.00225	7.3499	6.97791	6.84774	6.5411	6.71891	7.05203	6.9116	7.35626	7.82698	6.57644	7.314	5.86276	5.97968	6.00559	5.88178	6.00071	6.33038	6.02711	6.39963	6.85377	7.02095	6.49304	6.84587	3.68424	3.61878	3.87211	5.08156	3.76124	3.75577	4.21598	3.83291	5.42174	5.39257	5.41674	5.56853	5.30893
FUN_000863	3.79513	3.834	4.1483	4.35896	3.4927	3.03574	4.63767	4.41986	4.58683	4.65165	4.80723	4.85098	4.39847	4.75626	4.62814	4.39606	4.04045	4.74893	4.98212	4.88028	4.59598	4.35177	4.7162	4.53314	2.674	4.3094	3.51099	3.89843	3.14631	3.59505	3.33935	3.15219	4.77882	4.60467	4.39274	4.56863	2.04452	2.0834	2.3977	2.60835	1.74209	1.28513	2.88707	2.66925	2.83622	2.90105	3.05662	3.10037	2.64786
FUN_000864	3.70656	3.69907	3.79228	3.90411	2.8768	3.42429	4.17257	4.25419	4.06511	4.51833	3.79653	4.277	4.12366	3.68555	4.00087	4.13391	3.55117	3.73913	4.52421	4.53822	3.90457	4.4338	3.66734	3.50277	3.31663	4.27865	4.06645	3.98951	2.76284	3.13003	3.28376	3.29042	4.43237	4.43091	4.24235	4.04109	2.86579	2.8583	2.95151	3.06335	2.03603	2.58352	3.33181	3.41343	3.22434	3.67756	2.95576	3.43623	3.28289
FUN_000865	6.84551	7.02125	5.87178	5.36006	6.34003	5.81657	6.93689	6.68105	4.90039	5.16131	5.86302	5.78337	5.45244	5.16812	5.14784	5.32468	4.82688	4.63463	4.54021	4.84079	5.41569	5.58549	4.95463	4.66219	5.26211	4.86964	5.29935	4.40794	4.7008	4.60753	4.4329	4.99587	4.88152	4.67831	4.42302	4.21571	4.55508	4.73083	3.58135	3.06963	4.0496	3.52615	4.64646	4.39062	2.60996	2.87088	3.57259	3.49294	3.16201
FUN_000866	3.53714	3.54036	3.4091	3.69109	3.40663	2.39055	2.75507	2.9143	4.0195	3.5499	4.16167	3.60669	4.04387	3.51896	3.70076	3.65956	3.95497	2.95296	2.60306	2.85971	3.16221	3.43284	4.28749	3.99379	3.1325	3.11131	3.19457	3.30621	3.04158	3.10877	3.54249	3.323	2.35893	2.53649	2.45532	2.57154	1.65352	1.65674	1.52548	1.80747	1.52301	0.506927	0.871447	1.03067	2.13588	1.66628	2.27805	1.72307	2.16025
FUN_000867	3.2013	3.09268	3.50804	3.84344	3.65081	3.24306	2.39966	2.92694	3.48764	2.45925	3.70462	2.53055	4.19188	3.30288	4.39375	4.79869	4.74776	4.61379	3.4614	3.92013	3.54915	3.15592	4.93929	4.71724	5.94892	5.59278	5.42065	5.5085	3.65234	3.61026	3.95212	3.53254	3.3156	3.2825	4.5008	4.146	3.4122	3.30358	3.71893	4.05434	3.86171	3.45395	2.61056	3.13783	3.69853	2.67015	3.91552	2.74145	4.40277
FUN_000868	4.39072	4.75461	3.97137	3.41351	5.09056	3.17721	4.14971	4.51921	3.33216	3.19539	3.80639	3.44819	3.54974	3.35777	4.09694	3.97249	3.6846	3.74872	3.41009	4.00702	3.87949	3.27314	4.33516	3.6075	4.60222	4.23926	4.45519	3.69698	2.62465	3.04305	2.5639	1.81823	3.41803	3.24259	3.73547	3.48115	4.07226	4.43615	3.65291	3.09505	4.7721	2.85874	3.83125	4.20075	3.0137	2.87693	3.48792	3.12972	3.23128
FUN_000869	3.32545	2.89076	2.12937	2.5677	3.98367	3.03574	3.95778	4.37904	2.34217	2.57121	3.50114	3.44819	2.48907	2.15301	3.03425	2.57731	3.02242	3.70998	3.16387	2.80106	3.79256	3.19606	3.83589	3.12256	0.684203	2.08786	1.27469	1.28787	1.51643	2.25839	2.5639	2.46932	3.40635	3.25066	3.14787	2.67416	2.95585	2.52115	1.75976	2.19809	3.61406	2.66613	3.58817	4.00944	1.97256	2.2016	3.13153	3.07858	2.11946
FUN_000870	4.38597	4.6533	4.6595	4.77093	3.85958	3.53359	5.14262	5.09071	4.77973	4.34015	4.81213	5.03249	3.41669	3.66393	4.30875	3.87911	4.21236	4.35595	4.79812	5.06609	4.87516	4.64791	5.15388	4.79436	2.44014	2.94502	3.08137	2.89962	3.76628	4.0613	3.84096	3.89957	4.51082	4.40222	4.5701	4.57968	4.18685	4.45418	4.46037	4.57181	3.66046	3.33446	4.94349	4.89159	4.58061	4.14102	4.61301	4.83336	3.21757
FUN_000871	5.21316	4.98597	5.78707	5.38865	4.60257	4.64952	5.06899	5.17526	4.90039	5.0254	5.32205	5.49836	5.07688	5.53652	4.69106	4.69899	4.48049	4.08026	4.89149	4.68328	4.30707	4.56604	5.04054	4.29336	4.67144	4.07001	4.03639	4.22012	4.4781	4.25759	4.15163	4.59017	4.14321	4.42736	4.48414	3.95538	3.63012	3.40293	4.20403	3.80561	3.01953	3.06648	3.48595	3.59222	3.31735	3.44236	3.73901	3.91533	3.49384
FUN_000872	2.67213	3.1325	3.04494	3.29768	2.99947	3.73009	3.09847	2.88868	3.84222	3.60355	3.24978	3.44819	3.16843	3.43637	3.56074	3.35498	3.70568	3.29152	3.03431	3.16891	3.6316	3.21572	3.3051	3.2673	3.97209	4.14011	3.84159	3.80122	2.80611	2.47325	2.5639	2.63419	2.7024	3.06179	2.75422	2.91673	4.32503	4.78541	4.69784	4.95058	4.65238	5.38299	4.75137	4.54158	5.49513	5.25645	4.90268	5.10109	4.82133
FUN_000873	2.76277	3.00958	3.37955	4.20671	2.8768	2.26937	3.37564	3.03598	5.07997	3.71744	5.61354	3.43044	6.27884	3.2651	6.61902	6.62297	6.87243	3.47601	4.82122	5.87955	3.20323	3.29178	7.93365	7.65301	3.56966	3.58338	3.55405	3.39773	3.57939	4.01634	3.72052	4.26079	3.7538	3.88498	6.63833	6.68722	2.75989	3.0067	3.37666	4.20383	2.87392	2.26649	3.37276	3.0331	5.07709	3.71456	5.61066	3.42756	6.27595
FUN_000874	6.37333	5.72845	8.06935	6.5047	7.4769	8.14142	6.37513	6.67169	7.11072	7.41333	6.56815	6.52827	3.59524	3.8541	3.76599	3.15703	3.6846	4.51048	5.4206	5.44215	7.83973	8.1821	7.54453	7.92186	7.53489	6.90782	6.88848	7.16007	6.62268	6.91966	6.76591	7.45069	6.87087	7.08553	6.78204	6.89716	4.90241	4.25752	6.59842	5.03378	6.00597	6.67049	4.9042	5.20076	5.63979	5.9424	5.09722	5.05734	2.12431
FUN_000875	2.32078	3.22136	2.75383	6.16788	2.43015	2.79355	4.72067	2.0777	7.54984	7.77662	8.04969	8.47981	6.97669	7.7685	5.87048	6.33332	1.59164	2.57589	7.66537	7.17313	0.049396	1.55606	-0.993372	-0.157682	-0.167244	0.015154	0.637774	0.387326	5.53166	5.43308	4.68972	5.15817	2.86483	3.83218	3.4858	3.09379	1.7689	2.66948	2.20194	5.616	1.87826	2.24166	4.16879	1.52581	6.99796	7.22473	7.49781	7.92792	6.4248
FUN_000876	-2.52061	-2.52061	-2.52061	-2.52061	1.47606	-2.52061	-2.52061	-0.50424	3.41904	-2.52061	3.22058	-2.52061	2.60481	-2.52061	3.03425	2.67932	3.18139	-2.52061	1.06947	3.5623	-2.52061	-2.52061	5.1432	4.57348	-2.52061	-2.52061	-2.52061	-2.52061	-2.52061	-2.52061	-2.52061	-2.52061	-2.52061	-2.52061	3.73547	3.66683	-2.68153	-2.68153	-2.68153	-2.68153	1.31514	-2.68153	-2.68153	-0.66516	3.25812	-2.68153	3.05966	-2.68153	2.44389
FUN_000879	-2.52061	-2.52061	-2.52061	-2.52061	2.59488	-2.52061	-2.11426	-0.255456	3.94339	-2.52061	3.53711	-2.52061	3.1533	-2.52061	2.94318	3.37032	3.02242	-2.52061	0.478247	2.90218	-2.52061	-2.52061	4.41719	4.04058	-2.52061	-2.52061	-2.52061	-2.52061	1.29131	1.38266	0.402752	-0.686795	-1.9409	-0.8733	2.91201	2.69058	-2.22193	-2.22193	-2.22193	-2.22193	2.89355	-2.22193	-1.81558	0.043217	4.24206	-2.22193	3.83578	-2.22193	3.45197
FUN_000881	9.01709	8.95788	9.81334	8.62407	11.3457	11.0516	11.0254	11.2596	5.70196	7.22076	10.8971	10.874	8.23344	9.16267	2.94318	3.65956	3.269	4.54391	9.16304	9.1702	10.2916	10.6974	9.27832	9.82973	0.175428	-0.755321	-2.52061	-1.00525	-1.39241	-1.72579	0.402752	-2.52061	9.30877	9.65762	8.20064	9.29703	6.02179	5.96258	6.81804	5.62877	8.35042	8.05626	8.03006	8.2643	2.70666	4.22546	7.9018	7.8787	5.23814
FUN_000883	5.27607	5.59704	5.02668	4.77093	5.47585	5.71581	6.89764	6.5995	6.26396	6.79876	6.51803	6.64153	6.26659	6.596	6.00714	6.12539	5.72769	6.19715	7.20098	7.05183	5.95333	6.32677	6.18588	5.89384	6.06151	6.15923	5.8885	6.0142	5.77431	5.90333	5.91265	5.56465	7.11644	7.27102	7.05085	7.1566	1.44166	1.76263	1.19227	0.936522	1.64144	1.8814	3.06323	2.76509	2.42955	2.96435	2.68362	2.80712	2.43218
FUN_000885	6.92861	5.98563	6.73314	4.91548	8.42785	10.2938	7.73552	7.43687	7.27111	8.37934	2.06221	1.16497	1.10023	0.256712	-0.034958	-1.81812	1.8407	1.75702	5.59539	4.67922	0.711252	0.452889	2.27272	0.694799	-2.52061	-0.520871	-0.944294	-1.57249	-1.39241	-2.52061	-0.090125	-2.52061	0.372584	-0.301613	1.12398	0.501775	5.84796	4.90497	5.65248	3.83482	7.34719	9.2131	6.65486	6.35621	6.19045	7.29868	0.981547	0.084309	0.019571
FUN_000886	4.62623	4.71581	4.5576	5.93573	3.57392	3.63518	5.01183	4.69947	5.36529	5.34184	5.74238	5.35288	5.73752	5.05642	5.72771	5.52977	5.68586	5.17235	4.57168	5.19125	5.81242	6.12973	5.87033	5.89862	3.28163	4.64696	4.73327	4.36323	4.33771	4.72396	4.45823	4.80147	5.0373	5.29455	4.73809	4.75577	2.83963	2.92921	2.771	4.14913	1.78732	1.84858	3.22523	2.91288	3.57869	3.55524	3.95578	3.56628	3.95093
FUN_000887	4.38121	4.59274	4.32152	4.2541	3.85958	4.6736	4.38712	4.10086	4.91042	4.64527	4.90223	4.68879	4.94252	4.57125	4.40744	4.84333	4.15219	3.97798	4.05274	4.23459	3.6316	4.01844	4.35842	4.46186	3.44868	3.53216	3.90949	3.41974	4.09762	4.20847	4.38086	3.89957	3.32803	3.99475	3.85875	4.12803	2.61398	2.82551	2.55429	2.48686	2.09235	2.90637	2.61989	2.33363	3.14318	2.87804	3.135	2.92156	3.17529
FUN_000888	7.42078	6.05462	7.32315	6.21254	7.87565	8.68076	6.87203	7.35563	0.79655	-0.456083	-0.848375	-1.70045	0.153394	-0.844378	-1.41613	-2.52061	2.11739	2.15334	0.664927	0.155802	6.96527	6.93165	6.07231	4.89965	0.684203	-1.38329	-0.530341	-1.57249	4.09762	2.33362	2.13182	3.78729	5.35846	5.38531	4.90474	3.71176	7.07141	5.70525	6.97378	5.86318	7.52628	8.3314	6.52267	7.00626	0.447184	-0.805448	-1.19774	-2.04982	-0.195971
FUN_000889	7.52157	7.0186	9.09782	5.20793	7.22989	9.11263	7.18527	7.65866	3.73343	3.37582	3.03179	3.25	4.68814	4.98267	5.74937	5.33253	4.75789	4.37465	4.45417	4.57369	6.69507	6.40378	6.9339	7.63834	5.16944	3.2124	3.9901	4.32876	7.22883	7.66462	7.82442	7.78481	6.28059	5.76778	6.40222	7.01101	6.82646	6.3235	8.40272	4.51283	6.53479	8.41752	6.49016	6.96356	3.03833	2.68072	2.33668	2.5549	3.99304
FUN_000890	4.71593	4.75461	5.09193	5.44418	5.65451	4.87395	5.43314	5.73652	5.06208	5.26484	5.64135	5.34105	6.31157	5.2694	5.68338	6.0004	5.61519	5.75618	4.13931	4.64211	4.53302	4.91169	4.62709	4.72084	3.734	4.23926	5.25436	5.14237	5.271	5.80431	5.47749	5.37568	3.39457	3.91067	4.14578	4.06017	2.38939	2.42807	2.76539	3.11764	3.32798	2.54741	3.10661	3.40998	2.73555	2.9383	3.31481	3.01452	3.98504
FUN_000891	5.2554	5.55369	5.51535	5.8458	5.36611	4.22972	6.23012	6.10799	5.06658	4.80265	5.1738	5.23516	5.35331	5.00003	5.28395	5.30487	5.62629	5.41146	5.26565	5.40078	5.47272	5.81548	5.58106	5.59195	5.23493	5.55799	5.71437	5.33412	4.49142	4.99123	4.90766	4.71817	5.6743	5.80935	5.39695	5.60397	2.86528	3.16358	3.12523	3.45568	2.976	1.8396	3.84001	3.71787	2.67646	2.41254	2.78368	2.84505	2.96319
FUN_000892	5.2397	5.37432	4.95834	4.89569	5.70947	4.99355	4.59093	4.88259	3.59103	3.36032	3.63993	2.97194	3.91524	4.16743	4.72426	4.64958	4.89271	5.51342	4.30297	4.1193	4.27536	3.39022	4.05671	3.59188	6.98	6.14651	6.00559	6.09504	3.91204	3.74037	4.12024	3.53254	4.47772	4.20869	4.50788	4.21003	5.33512	5.46974	5.05376	4.99111	5.80489	5.08897	4.68635	4.97801	3.68645	3.45574	3.73535	3.06736	4.01066
FUN_000893	2.47173	2.69188	3.20517	3.44107	2.03058	1.19313	3.56722	3.52598	3.05314	2.90616	3.03179	3.17739	3.19822	3.30288	3.52351	5.02384	3.57428	3.62922	4.30765	3.85676	3.77453	3.82081	3.4333	3.56011	2.08173	2.75703	3.75197	3.32965	2.17443	3.13003	2.36398	2.40989	3.94757	3.70287	3.86612	3.8858	1.48405	1.7042	2.21748	2.45339	1.04289	0.205441	2.57954	2.5383	2.06546	1.91848	2.0441	2.18971	2.21053
FUN_000894	6.14805	6.12376	5.53894	5.30862	6.26863	5.40662	5.60599	5.64001	4.74652	4.65165	5.16998	5.09013	5.03209	4.76644	4.88459	4.94923	4.44331	3.70998	4.28409	4.34647	4.35032	4.41691	4.26797	4.15666	4.05732	3.29155	4.57502	3.18299	3.55423	3.76776	3.54249	3.81046	3.72117	3.43192	3.59623	3.64173	4.41469	4.3904	3.80558	3.57526	4.53528	3.67326	3.87264	3.90666	3.01317	2.9183	3.43663	3.35678	3.29874
FUN_000895	5.48353	5.21343	4.45505	7.20885	6.35159	7.30145	5.79315	5.17526	5.95065	6.06282	4.4961	5.25294	6.69916	9.65047	7.01974	5.47763	5.97785	4.01023	7.11547	6.01473	1.50691	1.70259	4.4522	4.15134	3.62654	3.57075	3.37351	3.07623	4.53065	4.82519	4.12024	4.1919	2.90688	3.00567	4.05523	3.7475	5.0043	4.7342	3.97582	6.72961	5.87236	6.82222	5.31393	4.69603	5.47142	5.58359	4.01686	4.77371	6.21992
FUN_000896	8.77793	8.70654	8.15363	8.1371	7.93065	8.17765	8.64053	8.46325	7.11615	7.4568	7.53382	7.60165	7.34703	7.49366	7.31496	7.30109	7.08449	7.16443	6.14043	6.3978	7.29591	7.48866	6.92536	7.01549	6.28557	6.25317	6.91969	6.45337	6.15929	6.5235	6.31745	6.67042	5.99109	6.01046	6.00015	5.8301	6.67998	6.60859	6.05568	6.03915	5.8327	6.0797	6.54258	6.3653	5.0182	5.35885	5.43587	5.5037	5.24908
FUN_000897	2.71816	2.90616	3.54845	3.29768	3.21737	2.79355	3.23504	3.34942	3.41904	3.4799	3.2784	3.43044	3.1533	3.46997	3.6896	3.50144	3.18139	4.08783	4.16533	3.89932	4.11981	3.59924	4.30674	4.10805	4.61633	4.31699	3.22153	3.60396	3.91204	3.53256	3.28376	3.38604	4.0487	3.95085	4.00272	3.83871	2.60713	2.79513	3.43741	3.18665	3.10634	2.68252	3.124	3.23839	3.308	3.36887	3.16737	3.31941	3.04226
FUN_000898	5.81187	5.88624	6.81822	7.51795	5.79665	6.45318	6.08224	5.73292	7.61799	7.02575	6.58113	6.45557	6.66756	7.03258	6.82944	6.82566	6.99097	7.16532	6.64827	6.71616	7.83973	7.55479	7.58453	7.45022	7.67968	7.30686	6.73555	6.81471	6.41476	5.93689	6.03554	6.34118	6.90861	6.8214	6.77374	6.71557	4.00081	4.07519	5.00716	5.70689	3.98559	4.64212	4.27118	3.92186	5.80693	5.21469	4.77007	4.64451	4.8565
FUN_000899	0.814398	0.610919	-0.724657	-0.772765	-0.275486	-2.52061	0.991679	0.452579	-0.323121	-1.80991	0.398011	-0.799546	0.026292	-0.418328	0.352455	-0.472182	0.909241	1.96875	0.930715	0.561195	-1.20943	-1.23194	0.038653	1.58371	2.30726	3.33703	2.22177	2.33141	4.32289	4.27678	4.15163	4.10088	3.08595	3.38136	3.01501	3.26798	-0.162332	-0.365811	-1.70139	-1.7495	-1.25222	-3.49734	0.014949	-0.524151	-1.29985	-2.78664	-0.578719	-1.77628	-0.950438
FUN_000900	-1.15265	-1.02147	-2.52061	-2.52061	1.09084	-2.52061	-0.546832	0.648484	-2.52061	-2.52061	-2.52061	-2.52061	-2.52061	-2.52061	1.18838	-1.81812	-0.854937	-1.50485	-1.21473	-2.01999	-2.52061	-1.03323	-0.993372	-2.52061	-2.52061	-1.84267	-2.52061	-2.52061	-1.39241	-1.72579	-0.844625	-2.52061	-1.9409	-1.83419	-1.47419	-2.01561	-1.10274	-0.971566	-2.4707	-2.4707	1.14074	-2.4707	-0.496927	0.698389	-2.4707	-2.4707	-2.4707	-2.4707	-2.4707
FUN_000902	0.499938	0.533709	0.750451	0.265235	1.09084	-2.52061	0.67051	1.15767	0.400789	0.962947	-0.619947	0.058663	1.03569	0.535927	0.562844	0.461316	1.1742	1.31587	0.33886	0.246506	0.370722	0.998172	1.22607	0.292469	-0.167244	0.885066	-0.209064	-0.599156	0.696769	1.31	0.402752	1.26848	1.13725	0.821267	1.14835	0.772406	2.32617	2.35994	2.57668	2.09147	2.91707	-0.694372	2.49674	2.98391	2.22702	2.78918	1.20629	1.8849	2.86192
FUN_000903	3.53714	2.87519	2.60851	3.17173	4.34931	1.99141	2.53282	3.18023	3.12381	2.72437	2.12658	2.08528	3.21288	2.90862	3.05179	3.12123	4.35265	3.67016	2.37231	2.67609	3.47293	3.80791	3.26628	2.49148	3.17125	2.51467	2.92613	3.10367	3.65234	3.82102	3.91601	4.32655	2.97962	3.15931	3.13573	2.39247	2.93307	2.27112	2.00444	2.56766	3.74524	1.38733	1.92875	2.57616	2.51974	2.1203	1.52251	1.48121	2.60881
FUN_000905	7.86331	7.3059	7.71356	7.67853	7.40658	6.9238	6.9764	7.29109	6.19383	6.13063	6.53592	6.53763	6.72369	7.14672	6.76443	6.62936	6.5234	6.12352	6.25755	6.26849	7.05857	6.65574	6.7942	6.81557	6.97727	5.93601	6.44656	6.02859	6.52894	6.81196	6.46845	6.71713	6.42288	6.08907	6.38437	6.41822	6.19021	5.63279	6.04046	6.00542	5.73347	5.2507	5.30329	5.61799	4.52073	4.45753	4.86281	4.86452	5.05058
FUN_000906	-2.52061	-2.52061	-2.52061	-2.52061	0.563718	-2.52061	-2.52061	-2.0552	1.36197	-2.52061	0.98891	-2.52061	1.62377	-2.52061	1.84072	2.03907	1.67952	-2.52061	-0.540694	1.6163	-2.52061	-2.52061	2.3857	2.55733	-2.52061	-2.52061	-2.52061	-2.52061	-2.52061	-2.52061	-2.52061	-2.52061	-2.52061	-2.52061	1.2191	1.68052	-2.52636	-2.52636	-2.52636	-2.52636	0.557959	-2.52636	-2.52636	-2.06096	1.35621	-2.52636	0.983151	-2.52636	1.61801
FUN_000907	-2.52061	-2.52061	-2.52061	-2.52061	2.59488	-2.52061	-2.11426	-1.18557	2.81763	-2.52061	2.83392	-2.52061	3.07517	-2.52061	2.82573	3.2594	3.35158	-0.173557	0.930715	2.62629	0.271359	-2.0762	4.43042	3.93926	-2.52061	-2.52061	-2.52061	-2.52061	-2.52061	-2.52061	-2.52061	-2.52061	-0.010101	-1.83419	2.94717	3.0047	-2.58273	-2.58273	-2.58273	-2.58273	2.53276	-2.58273	-2.17638	-1.24769	2.75551	-2.58273	2.7718	-2.58273	3.01305
FUN_000908	5.80478	5.481	7.57292	6.67975	9.05562	9.16983	6.37808	6.4586	1.41929	2.45925	7.17998	7.91806	4.25702	6.17229	1.1235	7.84665	-0.102359	5.20057	6.41983	4.80019	7.35247	7.09647	5.41795	5.69793	-1.27569	1.03978	-1.52709	-2.52061	-0.33235	-1.21626	-2.52061	-2.52061	5.55639	5.01554	3.52821	4.23543	4.69843	4.37465	6.46657	5.57341	7.94928	8.06348	5.27173	5.35225	0.312945	1.35291	6.07364	6.81171	3.15067
FUN_000909	3.51992	3.61722	4.09474	4.40167	3.65081	3.68342	3.28624	3.21157	4.51634	4.07168	4.13844	3.86628	4.23563	4.03337	4.29408	4.33485	4.16747	3.87667	3.62785	3.53557	4.11265	3.72803	4.61168	4.50421	4.05732	3.93848	3.9901	3.92944	3.3933	3.72648	3.95212	3.53254	3.10052	2.94729	3.65695	3.4999	2.69861	2.79592	3.27344	3.58037	2.82951	2.86211	2.46494	2.39027	3.69503	3.25038	3.31714	3.04498	3.41433
FUN_000910	5.02148	4.80887	5.37261	6.38564	3.85958	4.32402	5.04936	4.86627	4.28149	4.06213	5.80765	5.31952	2.51297	4.09928	3.49814	3.08451	3.86412	3.62922	4.06385	4.2836	6.03512	6.03193	5.65618	5.16815	5.19787	5.58652	5.64635	5.80026	5.63126	6.33497	6.06057	6.16367	5.85056	5.50988	5.79642	5.58543	4.68463	4.47201	5.03575	6.04879	3.52273	3.98716	4.71251	4.52942	3.94464	3.72528	5.47079	4.98267	2.17612
FUN_000911	4.90359	3.734	2.4469	3.35676	5.59738	6.1092	4.58753	5.20411	6.10492	4.59317	-1.45466	0.232563	-1.13402	-0.191241	-1.41613	1.2392	2.179	1.67893	2.35432	3.70508	-1.52956	-0.702862	-1.71084	-1.19467	-2.52061	-0.520871	-2.52061	-1.57249	3.21213	-0.295856	4.05532	5.41399	4.0029	2.62606	-0.380063	3.2897	4.55649	3.3869	2.0998	3.00966	5.25028	5.7621	4.24043	4.85701	5.75782	4.24608	-1.80176	-0.114536	-1.48112
FUN_000912	-2.52061	-2.52061	-0.724657	-2.52061	-2.52061	-2.52061	-1.79757	-2.52061	-1.38599	-2.52061	-1.89135	-1.70045	-2.52061	-2.07066	0.23451	-1.34773	3.08812	-2.52061	-2.06845	0.696057	-1.94161	-2.52061	5.24904	4.99481	-2.52061	-1.38329	-2.52061	-1.00525	0.696769	-1.72579	-0.844625	-0.243465	-1.52849	-0.8733	3.86979	4.24379	-2.70964	-2.70964	-0.913691	-2.70964	-2.70964	-2.70964	-1.9866	-2.70964	-1.57503	-2.70964	-2.08038	-1.88949	-2.70964
FUN_000913	2.12964	1.67741	1.67372	0.689618	1.7798	2.87888	2.07025	2.00802	2.6601	3.12376	3.08135	2.59568	2.41489	2.6547	2.69786	2.46754	2.68291	2.91939	3.19452	2.98355	2.95368	2.59002	3.66734	3.08955	3.31663	2.80098	2.05191	2.18495	0.869893	1.58095	2.36398	-0.686795	2.93966	2.09159	2.84649	2.99812	1.70526	1.25303	1.24934	0.265233	1.35541	2.45449	1.64586	1.58363	2.23572	2.69937	2.65697	2.1713	1.99051
FUN_000914	6.27923	6.33477	6.54125	6.58719	6.15444	6.22779	5.91609	5.90572	7.31141	6.9371	6.36299	6.29079	6.69524	6.60832	6.64959	6.78763	6.78598	6.93799	6.51801	6.70421	6.38924	6.10095	7.21824	6.73072	8.19892	8.59369	7.8758	8.02211	6.63173	6.46823	6.28242	6.34911	6.38693	6.53547	6.85466	6.57454	6.9344	6.98994	7.19642	7.24237	6.80962	6.88296	6.57127	6.56089	7.96658	7.59227	7.01817	6.94596	7.35041
FUN_000915	6.72386	6.96538	6.4972	5.72767	6.08687	5.56948	6.89695	6.90122	5.94578	5.77787	5.62194	5.83823	5.41487	5.70297	5.47811	5.39758	4.90188	5.26213	5.56248	5.60314	5.84086	5.27474	5.02318	4.5413	4.37207	4.59174	4.77026	3.85065	3.91204	4.36908	4.21244	3.83325	5.34322	5.046	4.75009	4.52352	4.85478	5.0963	4.62812	3.85859	4.21779	3.7004	5.02787	5.03214	4.0767	3.90878	3.75285	3.96915	3.54579
FUN_000916	6.83771	6.74547	6.41399	5.90637	5.84653	5.85919	5.95353	5.98039	5.2594	5.0303	5.4055	5.44413	5.2716	5.04531	5.08958	5.2312	5.04938	5.13628	4.44144	4.58242	5.13747	5.10592	5.18022	5.37858	6.03549	5.17948	5.3552	4.91343	5.72443	5.14534	5.42706	5.23722	4.35245	4.21695	4.01603	4.34319	6.27699	6.18475	5.85327	5.34565	5.28582	5.29848	5.39282	5.41967	4.69869	4.46959	4.84478	4.88342	4.71089
FUN_000917	2.76277	2.85946	2.19871	2.46404	1.47606	3.24306	2.75507	2.93947	2.08312	2.02046	2.5586	2.27619	2.19612	1.77697	1.957	1.78822	2.11739	2.53214	2.6332	2.53926	2.4162	2.36202	2.4037	2.15114	2.5618	2.77917	1.55463	1.77121	1.71111	1.1527	1.51216	0.972414	2.47529	2.36868	2.49387	2.0421	2.90678	3.00347	2.34272	2.60805	1.62007	3.38707	2.89908	3.08348	2.22713	2.16447	2.70261	2.4202	2.34013
FUN_000918	4.19301	4.07105	4.24162	4.0183	4.04193	4.87395	3.68001	3.8716	4.42833	4.18161	4.16167	3.79873	3.7237	3.96431	4.27927	4.1249	4.36595	4.27863	3.83008	3.91323	3.87103	3.85255	4.34451	4.06908	5.78368	6.01509	5.26736	5.25679	4.55622	4.3051	4.21244	3.07777	3.6437	3.85882	4.15783	3.91753	3.46967	3.34771	3.51828	3.29496	3.31859	4.15061	2.95667	3.14826	3.70499	3.45826	3.43833	3.07539	3.00036
FUN_000919	4.49576	4.5639	5.26356	5.73326	3.4927	3.81914	4.85956	4.7537	5.55306	5.53716	5.28021	5.54446	5.00285	5.21098	4.88948	4.91826	4.52862	5.26881	5.39664	5.16824	4.98116	4.50343	4.43042	4.13525	5.15984	6.01975	5.41482	5.26289	4.55622	4.65963	4.66817	4.85815	5.31851	5.1337	4.69117	4.57527	3.47357	3.54171	4.24137	4.71107	2.47051	2.79695	3.83737	3.73151	4.53087	4.51497	4.25802	4.52227	3.98066
FUN_000920	-0.212411	-0.805409	2.6586	6.89931	3.72381	2.79355	4.02463	1.77618	3.55312	1.85334	0.398011	1.03009	-1.13402	-0.418328	-2.52061	-1.34773	-0.854937	-1.1798	-1.44729	1.13645	-0.534063	-0.562301	0.859518	-1.42961	-0.167244	0.711739	-0.530341	-0.599156	1.16404	-1.72579	1.06157	-0.243465	0.051185	-0.739405	-0.311977	-1.21789	-1.29443	-1.88743	1.57658	5.81729	2.64179	1.71153	2.94261	0.694162	2.4711	0.771322	-0.68401	-0.051932	-2.21604
FUN_000921	-1.68022	-1.97792	1.62417	8.212	2.59488	2.13707	4.95758	1.19995	6.18146	6.18884	0.592885	0.881289	1.48565	1.26698	2.58189	4.31121	-0.102359	1.0931	3.6937	3.72099	3.43899	3.43284	-0.816269	1.05536	4.35534	4.73454	4.45519	4.5242	4.4511	2.85155	4.77283	5.24575	4.72107	4.57605	3.64843	4.146	-2.89559	-3.19329	0.408803	6.99663	1.37951	0.921703	3.74221	-0.015417	4.96609	4.97347	-0.622483	-0.334079	0.270278
FUN_000922	4.48693	3.96476	3.02598	3.69109	5.17108	5.69243	4.61115	4.27412	0.152992	1.38677	0.843273	0.459484	0.026292	-1.21964	4.56845	0.673953	3.5038	5.59276	3.49462	3.18046	4.39821	3.58419	5.01735	3.5111	4.42113	4.20696	4.73327	4.36323	2.84812	3.56414	3.44449	3.25708	4.24508	3.55432	4.726	3.88936	3.11063	2.58847	1.64969	2.3148	3.79479	4.31614	3.23486	2.89783	-1.2233	0.010476	-0.533018	-0.916806	-1.35
FUN_000923	-2.04007	-1.02147	-1.35954	-2.52061	-2.52061	-2.52061	-2.52061	-1.70388	-2.52061	0.086483	-1.45466	-2.52061	-1.46653	-2.52061	-1.86515	-2.52061	-2.52061	-0.035488	-2.52061	-2.52061	1.98577	2.44765	-2.05964	-1.71039	-1.27569	-1.84267	-1.52709	-0.599156	-2.52061	-2.52061	-0.844625	-2.52061	0.750606	1.13203	-1.08517	-1.10026	-2.9744	-1.9558	-2.29387	-3.45493	-3.45493	-3.45493	-3.45493	-2.6382	-3.45493	-0.847845	-2.38899	-3.45493	-2.40085
FUN_000924	1.90926	2.08173	-0.488312	-0.338602	1.09084	-2.52061	0.769792	1.49982	-1.84452	-1.80991	-1.89135	-2.05301	6.7288	6.81449	6.12991	4.46909	6.40914	4.90715	4.81466	5.63497	2.48435	1.16925	3.05476	2.23401	1.99798	2.19055	1.71501	1.54969	2.84812	2.82573	1.69375	2.40989	2.74938	2.22863	3.09242	2.57154	0.710762	0.88324	-1.68681	-1.5371	-0.107657	-3.7191	-0.428702	0.301329	-3.04301	-3.00841	-3.08984	-3.25151	5.53031
FUN_000925	-1.68022	-1.97792	-2.52061	-1.39676	-2.52061	-2.52061	-2.52061	-2.52061	-2.52061	-2.52061	-2.52061	-2.52061	2.04037	2.5328	1.42216	0.571549	1.67952	0.413479	0.722147	1.6163	-0.534063	-2.52061	-0.386981	-1.71039	-2.52061	-0.520871	-2.52061	-1.00525	-1.39241	-1.72579	-2.52061	-1.33006	-0.6253	-1.18535	-0.689961	-1.34597	-0.332823	-0.630519	-1.17321	-0.049357	-1.17321	-1.17321	-1.17321	-1.17321	-1.17321	-1.17321	-1.17321	-1.17321	3.38777
FUN_000926	0.568552	-0.167241	3.52163	7.83604	2.99947	1.82936	4.43706	1.85767	3.05314	3.142	5.46584	5.71905	7.87323	7.14542	6.10071	5.94515	7.14941	4.85039	5.49636	6.13239	3.6515	3.96717	3.28582	3.30613	6.04595	6.04738	4.52178	5.3628	5.19164	3.80789	3.87897	4.86922	4.73747	4.65721	3.3079	3.82017	-0.825413	-1.56121	2.12767	6.44208	1.60551	0.435397	3.0431	0.463706	1.65918	1.74804	4.07188	4.32508	6.47926
FUN_000927	-2.52061	-1.97792	-0.488312	3.29768	-2.52061	-2.52061	0.387541	-1.70388	-1.03859	-1.80991	1.50703	1.50725	1.9024	2.36433	1.42216	1.1708	2.05303	-0.173557	1.7577	2.0781	0.164642	-0.106721	-1.43016	-0.657791	-1.27569	1.47906	-0.209064	1.18885	-0.33235	0.098577	-2.52061	0.369245	1.04986	0.985001	0.188702	0.020389	-1.86088	-1.3182	0.171411	3.95741	-1.86088	-1.86088	1.04726	-1.04415	-0.378864	-1.15019	2.16676	2.16697	2.56212
FUN_000928	-1.15265	-1.02147	0.051041	0.862645	-0.275486	-0.744896	-0.432034	-1.18557	-1.84452	-1.80991	-2.52061	-1.70045	3.50277	2.54861	7.02197	4.9695	7.00166	6.09185	4.21601	5.29052	-1.20943	-0.01222	-2.05964	-2.05935	-1.27569	-1.03541	-2.52061	-1.00525	0.001296	-0.542615	-0.844625	-2.52061	-0.8311	0.30575	-1.33253	-2.01561	-2.12276	-1.99159	-0.919077	-0.107473	-1.2456	-1.71501	-1.40215	-2.15569	-2.81464	-2.78003	-3.49072	-2.67057	2.53265
FUN_000930	-2.52061	-2.52061	-2.52061	-2.52061	-2.52061	-2.52061	-2.52061	-2.52061	-2.52061	-2.52061	-2.52061	-2.52061	-2.52061	-2.07066	-1.86515	-2.52061	-2.52061	-1.92512	-2.52061	-2.52061	-1.94161	-0.207848	0.506697	0.694799	-2.52061	-2.52061	-2.52061	-2.52061	-1.39241	-2.52061	-2.52061	-2.52061	-1.72001	-1.18535	-1.33253	-0.032517	-3.41746	-3.41746	-3.41746	-3.41746	-3.41746	-3.41746	-3.41746	-3.41746	-3.41746	-3.41746	-3.41746	-3.41746	-3.41746
FUN_000931	-2.52061	-2.52061	-2.52061	-2.52061	-2.52061	-0.744896	-2.52061	-1.70388	-2.52061	-2.52061	-1.89135	-1.41735	-2.52061	-2.52061	2.25839	0.859238	4.15219	4.01818	1.42006	1.7149	-2.52061	-2.52061	-2.05964	-2.52061	-2.52061	-2.52061	-2.52061	-2.52061	6.32836	7.4741	6.58801	5.9192	4.43811	5.10949	5.59503	5.12988	-3.95089	-3.95089	-3.95089	-3.95089	-3.95089	-2.17518	-3.95089	-3.13416	-3.95089	-3.95089	-3.32163	-2.84763	-3.95089
FUN_000932	0.18729	0.610919	1.21948	5.30862	-0.275486	-2.52061	1.96942	0.305438	1.10679	0.590275	4.88837	4.47608	3.81305	5.03413	3.32138	3.43007	4.45581	1.50879	3.15351	3.58854	0.164642	-0.434228	2.67962	0.635062	-0.617533	-1.84267	-0.944294	-1.57249	0.27209	-1.21626	-0.844625	-1.33006	-1.07122	-0.8733	1.601	-0.265982	-0.96327	-0.53964	0.068919	4.15806	-1.42605	-3.67116	0.818863	-0.845121	-0.043773	-0.560285	3.73781	3.32552	2.66249
FUN_000933	2.25984	2.13499	2.05652	1.70352	0.563718	1.43772	2.48979	1.90955	2.11816	1.76192	1.29931	1.28831	2.1047	1.74987	1.75763	2.2527	1.59164	1.90157	1.23588	1.949	3.24311	2.82576	2.253	2.47454	1.81429	2.40505	2.55425	2.46437	3.0049	2.77264	2.25257	2.68521	2.17842	2.17875	2.48433	2.29921	3.64066	3.51581	3.43735	3.08435	1.94454	2.81854	3.87061	3.29037	3.49898	3.14274	2.68013	2.66913	3.48552
FUN_000934	5.69588	5.84888	4.69593	4.20671	4.56332	4.95478	5.01183	4.70315	4.46962	4.49722	3.93778	3.94337	4.04387	4.0612	4.48051	4.36578	4.4307	4.93261	3.88122	3.89932	5.62388	5.41527	5.49553	5.41233	6.5288	5.88077	6.3942	6.51853	6.34679	6.25498	6.57649	6.13643	5.20174	5.18723	5.29147	5.23714	5.19203	5.34502	4.19207	3.70285	4.05947	4.45092	4.50797	4.19929	3.96576	3.99336	3.43392	3.43952	3.54001
FUN_000935	0.756752	1.05959	-1.8263	-2.52061	-0.275486	0.527664	1.44654	2.18683	-2.52061	-1.80991	-1.89135	-2.52061	-2.52061	-2.52061	-1.86515	-2.52061	-1.45966	-0.173557	-2.06845	-2.01999	0.785158	-1.03323	0.291573	-0.657791	1.21604	1.2446	1.16784	1.83809	1.16404	2.17901	2.81983	2.52639	2.07893	0.636542	1.2191	1.36994	1.02383	1.32667	-1.55922	-2.25352	-0.008407	0.794744	1.71362	2.45391	-2.25352	-1.54283	-1.62427	-2.25352	-2.25352
FUN_000936	5.50776	4.50949	4.51065	1.15665	5.57782	5.51721	4.3714	4.86955	1.97258	1.55961	1.68858	2.35355	2.38929	0.471024	-0.191267	1.9602	0.755954	0.20639	1.7019	1.83669	6.36534	7.79712	7.06762	7.70296	1.81429	-0.319249	-2.52061	0.706535	3.3354	3.41623	3.16571	2.63419	5.21016	6.09581	5.58614	6.62666	4.89328	3.89501	3.89617	0.542177	4.96335	4.90274	3.75693	4.25508	1.3581	0.945133	1.07411	1.73908	1.77482
FUN_000937	5.94849	5.06356	4.84936	6.10896	7.37293	7.36937	6.22794	6.23159	6.71537	6.39116	5.49966	5.05002	5.88905	5.41238	5.51019	5.98802	3.91932	3.31753	5.69343	5.95547	9.92839	8.02069	7.46801	8.54261	5.99825	6.60264	8.85442	7.3525	7.28152	8.60875	7.50094	6.81488	8.64287	7.30726	8.08584	7.95589	3.68005	2.79512	2.58092	3.84053	5.10449	5.10093	3.95951	3.96316	4.44693	4.12273	3.23122	2.78159	3.62062
FUN_000938	-2.52061	-2.52061	-2.52061	-2.52061	-2.52061	-2.52061	-2.11426	-2.52061	-0.323121	-0.251708	-1.89135	-2.52061	-0.267411	-2.07066	0.23451	-1.34773	0.909241	0.20639	-1.01449	0.630201	-2.52061	-2.0762	0.859518	0.860463	-2.52061	-1.84267	-2.52061	-2.52061	-2.52061	-2.52061	-2.52061	-2.52061	-1.20815	-1.83419	-0.067832	0.120715	-2.42364	-2.42364	-2.42364	-2.42364	-2.42364	-2.42364	-2.01729	-2.42364	-0.226159	-0.154746	-1.79439	-2.42364	-0.17045
FUN_000939	6.55129	6.35455	7.28977	7.62246	9.35322	8.83552	7.64156	8.12253	3.82111	1.98046	2.89063	3.28004	6.67817	6.75098	7.49085	7.89847	4.36595	2.67979	6.33525	6.19067	3.8192	3.48237	3.25641	3.93307	4.01534	2.94502	4.06645	3.92944	3.80945	3.90974	4.08814	4.17415	4.30292	3.78851	3.93779	4.4386	5.03376	4.83702	5.77224	6.10493	7.83569	7.318	6.12404	6.605	2.30358	0.46293	1.3731	1.76251	5.16064
FUN_000940	6.53531	6.53005	6.75776	6.70839	7.47161	7.9986	5.84814	5.87995	4.71825	4.53223	4.5674	4.44106	5.07287	5.25983	6.25445	5.4634	7.32149	8.06625	5.29187	5.29584	5.98503	5.74281	6.03527	6.07195	10.8384	10.2687	10.3873	10.1989	7.03102	7.17878	7.27012	6.78303	7.02488	6.99776	7.67032	6.82092	7.39518	7.38992	7.61763	7.56826	8.33148	8.85847	6.70802	6.73982	5.57813	5.3921	5.42728	5.30093	5.93274
FUN_000941	4.16004	4.31554	4.03911	4.14101	2.59488	3.68342	4.62447	4.41538	3.68751	4.06213	4.38863	4.29672	4.00225	3.69978	3.75532	4.01213	3.61942	3.91124	4.09668	4.0135	3.4617	3.97872	3.9007	3.7196	3.47989	3.88843	3.82411	3.23355	4.16565	3.80789	3.72052	3.58722	3.94757	4.04201	4.13056	4.18418	2.3597	2.51521	2.23878	2.34068	0.794549	1.88309	2.82414	2.61505	1.88718	2.2618	2.5883	2.49639	2.20192
FUN_000942	2.68764	2.41883	3.27104	3.71387	1.7798	2.79355	2.62852	2.38308	4.17735	4.31624	3.91061	3.85966	3.71342	3.91026	3.64406	3.86835	3.11989	3.44096	3.99587	3.96089	3.38058	3.16606	3.41567	3.29652	2.50225	3.36657	3.08137	3.54513	2.41703	2.66023	2.65435	2.21534	3.03376	2.88644	3.06067	3.17771	3.24828	2.97947	3.83168	4.27451	2.34044	3.35419	3.18916	2.94373	4.73799	4.87689	4.47125	4.42031	4.27406
FUN_000943	3.91197	3.47989	3.58775	3.82264	2.74272	3.36637	4.06429	4.03816	2.15237	1.76192	4.53812	4.3637	2.58239	3.40196	3.05179	2.07695	4.40515	5.20754	3.96657	4.058	5.89193	6.16175	5.72936	5.34168	5.71321	5.48242	5.48326	5.57373	4.35238	4.55348	4.55532	4.99587	6.04199	6.06982	5.61703	5.5007	1.35321	0.921138	1.02899	1.26388	0.183958	0.807615	1.50553	1.4794	-0.406388	-0.796838	1.97936	1.80494	0.023637
FUN_000944	2.48954	2.79474	2.41811	2.09913	2.03058	1.43772	2.41508	2.18683	2.48324	2.1342	2.48685	2.06242	2.69115	2.78056	2.45579	2.79746	2.63974	2.31697	2.45901	2.53926	2.34468	2.04789	3.50174	3.12256	3.00957	2.98367	2.55425	3.07623	1.16404	1.75526	2.36398	1.90688	2.38296	2.39804	2.92618	2.57154	2.65119	2.9564	2.57977	2.26079	2.19223	1.59937	2.57673	2.34849	2.6449	2.29585	2.6485	2.22408	2.85281
FUN_000945	0.869829	1.48574	1.07942	1.01713	0.563718	1.82936	0.323621	0.052079	2.18579	1.71394	1.77145	1.03009	1.4365	1.47988	1.84072	2.11385	2.72483	1.79454	1.06947	1.31473	0.271359	1.24773	3.1538	1.64556	2.87519	2.34695	1.37416	2.07833	1.79941	0.77487	1.69375	0.599468	0.988518	0.945777	1.99964	1.34941	1.36801	1.98392	1.5776	1.5153	1.0619	2.32754	0.8218	0.550258	2.68397	2.21212	2.26963	1.52827	1.93468
FUN_000946	3.60405	3.89702	3.78101	3.98123	4.15183	3.03574	4.8847	4.9115	4.97396	5.06419	5.30128	5.25294	4.98587	4.76644	4.59262	5.01898	4.8075	3.96981	5.30597	5.77678	4.09096	4.5622	5.08862	5.04158	2.5618	3.39552	3.9901	3.3527	3.47601	4.05019	3.87897	3.66553	4.4916	4.85013	5.61156	5.56666	1.83385	2.12682	2.01082	2.21104	2.38163	1.26554	3.1145	3.1413	3.20377	3.29399	3.53109	3.48275	3.21568
FUN_000947	-2.52061	-2.52061	-2.52061	-2.52061	-2.52061	-2.52061	-2.11426	-2.0552	1.67601	-2.52061	0.592885	-2.52061	2.13582	-2.07066	2.16475	2.31741	1.59164	-2.52061	0.33886	1.35606	-2.52061	-2.52061	4.26797	4.32679	-2.52061	-2.52061	-2.52061	-2.52061	-2.52061	-2.52061	-2.52061	-2.52061	-2.52061	-2.52061	2.80109	3.04993	-1.97478	-1.97478	-1.97478	-1.97478	-1.97478	-1.97478	-1.56843	-1.50938	2.22184	-1.97478	1.13871	-1.97478	2.68165
FUN_000948	-2.52061	-2.52061	-2.52061	-2.52061	-2.52061	-2.52061	-2.52061	-2.52061	-2.52061	-2.52061	-1.89135	-2.52061	0.026292	-2.52061	-0.56621	-2.52061	0.389708	-2.52061	-1.7247	-0.717832	-2.52061	-2.52061	1.8423	1.55176	-2.52061	-2.52061	-2.52061	-2.52061	-2.52061	-2.52061	-2.52061	-2.52061	-2.52061	-2.52061	0.091491	0.709357	-2.31138	-2.31138	-2.31138	-2.31138	-2.31138	-2.31138	-2.31138	-2.31138	-2.31138	-2.31138	-1.68212	-2.31138	0.23552
FUN_000949	-2.52061	-2.52061	-2.52061	-2.52061	-2.52061	-2.52061	-2.52061	-2.52061	1.24002	-2.52061	1.05656	-2.52061	1.78951	-2.52061	1.66947	1.91909	1.04779	-2.52061	-0.411989	0.932992	-2.52061	-2.52061	3.45934	2.86094	-2.52061	-2.52061	-2.52061	-2.52061	-2.52061	-2.52061	-2.52061	-2.52061	-2.52061	-2.52061	2.40563	2.26674	-2.72098	-2.72098	-2.72098	-2.72098	-2.72098	-2.72098	-2.72098	-2.72098	1.03964	-2.72098	0.856184	-2.72098	1.58913
FUN_000950	-2.52061	-2.52061	-1.8263	-2.52061	-2.52061	-2.52061	-2.52061	-2.0552	0.880584	-2.52061	0.764542	-2.52061	1.33288	-2.52061	1.05556	1.59293	1.8407	-2.52061	-1.01449	1.27218	-2.52061	-2.52061	3.24647	3.18638	-2.52061	-2.52061	-2.52061	-2.52061	-2.52061	-2.52061	-2.52061	-2.52061	-2.52061	-2.52061	1.601	1.61323	-1.95356	-1.95356	-1.25926	-1.95356	-1.95356	-1.95356	-1.95356	-1.48816	1.44762	-1.95356	1.33158	-1.95356	1.89992
FUN_000951	0.974684	1.11365	1.67372	1.15665	0.563718	0.527664	0.816984	0.141568	1.89388	1.44671	1.50703	1.24835	1.48565	0.403064	1.84072	1.87678	2.23808	0.090514	0.410236	0.696057	-0.213037	-0.106721	3.42451	2.76667	-0.617533	-0.319249	-0.530341	-2.52061	0.27209	0.77487	-0.090125	-0.243465	0.051185	-0.399245	2.18777	2.18798	1.3387	1.47766	2.03774	1.52066	0.927731	0.891678	1.181	0.505582	2.25789	1.81072	1.87105	1.61237	1.84966
FUN_000952	0.352067	0.365663	1.62417	1.15665	-0.275486	-0.744896	2.10868	2.22828	0.880584	1.19036	0.498736	1.24835	-0.113098	-0.300321	0.984259	0.673953	1.29042	-0.326252	1.7019	3.42339	-0.364639	-0.316602	2.66477	2.27373	-0.167244	-1.84267	-0.209064	-1.57249	-0.767132	0.098577	0.402752	-0.686795	0.220816	0.945777	3.60065	3.34778	1.12556	1.13915	2.39766	1.93014	0.498005	0.028596	2.88218	3.00177	1.65407	1.96386	1.27223	2.02184	0.660393
FUN_000953	-1.39245	-0.61753	0.193746	-2.52061	-2.52061	-2.52061	-0.325701	-0.64682	0.707316	-0.456083	-0.094572	-0.139109	-1.13402	-1.72819	-0.191267	-0.472182	-0.430122	-1.1798	-1.01449	0.155802	-1.94161	-1.46245	2.03937	1.70488	-2.52061	-1.84267	-2.52061	-0.599156	-0.767132	-0.840471	-2.52061	-1.33006	-1.35945	-0.616888	1.04829	1.19688	-0.495446	0.279476	1.09075	-1.6236	-1.6236	-1.6236	0.571305	0.250186	1.60432	0.440923	0.802434	0.757897	-0.237016
FUN_000954	-0.947079	0.069999	0.051041	-0.338602	-2.52061	0.02737	-0.325701	-0.64682	0.707316	0.692848	-0.094572	0.312235	-0.863979	-1.45162	-0.034958	-0.472182	0.389708	-1.50485	-0.184623	-0.277743	-1.20943	-0.858611	1.45044	1.38044	-2.52061	-2.52061	-2.52061	-1.57249	-2.52061	-0.542615	-0.844625	-2.52061	-0.362971	-1.0209	0.595572	0.890794	0.061604	1.07868	1.05972	0.67008	-1.51192	1.03605	0.682981	0.361862	1.716	1.70153	0.91411	1.32092	0.144703
FUN_000955	-0.947079	0.069999	-0.488312	-0.772765	-2.52061	-2.52061	-1.53804	-0.64682	-0.146377	0.229855	0.045212	-0.139109	-0.636602	-1.45162	0.562844	0.341959	0.584422	-2.52061	-2.06845	-1.10958	-0.947599	-1.23194	1.55077	1.48565	-1.27569	-2.52061	-1.52709	-2.52061	-0.767132	-1.21626	-0.844625	-2.52061	-1.72001	-2.13695	-0.311977	-0.203979	0.538925	1.556	0.997692	0.713239	-1.0346	-1.0346	-0.052033	0.839184	1.33963	1.71586	1.53122	1.34689	0.849402
FUN_000956	3.41202	3.4275	3.3944	4.63435	3.40663	3.24306	4.26481	4.02058	4.83343	4.9236	4.22184	4.35902	3.89719	4.85813	4.11374	4.05071	3.08812	3.945	4.88837	4.7154	4.62645	4.17225	4.24818	4.06342	4.57357	4.369	4.11039	3.67885	3.52862	3.66954	3.10285	3.44644	4.38555	4.11012	4.45023	4.40915	1.89047	1.90595	1.87285	3.11279	1.88508	1.7215	2.74326	2.49902	3.31188	3.40205	2.70029	2.83746	2.37564
FUN_000957	3.96384	4.00107	4.51065	4.58579	3.21737	3.17721	4.64423	4.52338	5.09324	5.37693	5.26242	5.13738	5.4369	6.26614	4.26429	4.50426	4.49267	4.08783	5.25599	5.85093	3.34437	4.05164	2.8729	3.0212	3.31663	3.65696	4.20799	4.01863	3.14631	3.6402	4.05532	4.10088	4.12907	4.47291	5.18652	4.82804	1.15916	1.1964	1.70597	1.78111	0.412696	0.372533	1.83956	1.7187	2.28856	2.57226	2.45774	2.33271	2.63223
FUN_000958	6.18403	6.65949	4.5576	5.15898	10.2525	8.18605	6.60004	7.10269	12.5175	12.5433	5.34252	5.8649	9.38869	8.18683	10.9304	10.9741	12.9328	12.8411	10.5108	10.4313	10.2186	10.4083	10.4234	10.3343	13.3259	12.2463	12.3461	12.4381	11.9228	12.5462	12.4058	12.7195	10.5571	10.3587	10.5032	10.3749	6.7383	7.21376	5.11187	5.71325	10.8068	8.74032	7.15432	7.65696	13.0717	13.0976	5.8968	6.41917	9.94296
FUN_000959	-1.39245	-1.27569	-1.8263	-1.39676	-2.52061	-2.52061	-1.31815	-1.42157	2.01037	2.20533	-0.848375	-2.05301	-1.89937	-1.01984	0.461481	1.59293	1.98567	1.55324	0.777183	0.877305	-0.534063	0.452889	0.212093	0.507614	2.16089	1.72699	1.99053	2.50609	-0.33235	1.1527	1.06157	2.06934	1.55197	1.38758	1.12398	0.741226	-1.94335	-1.82659	-2.3772	-1.94766	-3.07151	-3.07151	-1.86905	-1.97247	1.45947	1.65443	-1.39928	-2.60392	-2.45027
FUN_000960	2.65645	2.28388	3.62602	3.99988	3.40663	2.87888	2.27	2.55581	3.52728	3.31279	2.90905	3.19851	3.51466	2.57973	3.15279	3.20912	3.40413	3.1248	2.76157	2.83068	2.32003	2.7333	2.75166	2.91217	3.31663	3.17949	3.11052	3.30621	3.04158	2.60056	2.73947	2.63419	2.47529	1.62956	2.31164	2.39247	3.91833	3.54576	4.8879	5.26176	4.66851	4.14076	3.53188	3.81769	4.78916	4.57467	4.17093	4.46039	4.77654
FUN_000961	4.67373	4.38313	5.1412	5.88144	4.64077	4.41253	5.17694	5.1566	5.58785	5.56785	5.14689	5.08447	4.99439	5.23317	5.08533	4.96446	5.082	5.09553	5.67724	5.62232	5.72592	5.56264	5.75763	5.25008	5.36599	5.52562	5.24782	5.5085	4.7008	4.61509	4.60153	4.77816	5.58646	5.33496	5.50824	5.46177	3.86061	3.57001	4.32808	5.06832	3.82765	3.59942	4.36382	4.34348	4.77474	4.75474	4.33377	4.27136	4.18127
FUN_000962	4.88689	4.69823	5.06433	4.71558	4.30242	5.28684	4.46326	4.31797	6.07402	5.93262	5.47205	5.55268	5.30963	5.68341	5.34926	5.24374	5.26359	5.72979	5.52478	5.5328	5.24614	5.12684	5.65054	5.31813	5.71321	5.71553	5.37934	5.5085	5.09026	5.27028	5.27856	4.53561	4.91281	4.73405	4.83325	4.82246	4.24998	4.06131	4.42741	4.07867	3.6655	4.64992	3.82634	3.68105	5.4371	5.2957	4.83514	4.91577	4.67271
FUN_000963	8.94794	8.84805	8.74736	8.58369	8.42238	8.48714	8.90103	8.91559	7.78061	7.75751	8.09564	8.03201	8.12953	7.92283	7.89363	7.90243	7.65941	7.69867	7.76403	7.96207	7.58491	7.77823	7.79051	7.86083	7.18564	7.01781	7.55917	7.36247	7.07148	7.44683	7.06694	7.32964	7.34126	7.28189	7.49521	7.51277	7.21806	7.11817	7.01748	6.85381	6.6925	6.75727	7.17115	7.18571	6.05073	6.02764	6.36577	6.30213	6.39965
FUN_000964	4.71593	4.93433	5.71789	5.76086	4.60257	4.6736	5.08835	5.23494	5.5402	5.71527	5.18518	5.1319	4.91139	5.27179	5.06387	5.2312	5.07391	5.51903	5.47987	5.26363	5.26563	4.9177	4.89862	4.55345	4.65786	5.67478	5.36732	5.25066	4.38128	4.72396	4.02173	4.38943	5.16755	4.71959	4.92428	4.71222	5.82063	6.03903	6.82259	6.86556	5.70726	5.7783	6.19305	6.33963	6.6449	6.81997	6.28987	6.2366	6.01609
FUN_000965	2.71816	2.37523	2.98731	1.95364	1.7798	2.26937	1.64265	1.43049	2.21845	2.59789	2.1882	2.25618	1.74982	1.85535	1.71423	2.07695	1.29042	2.0012	1.78481	1.35606	2.36892	1.80996	2.76565	2.04037	1.81429	0.801004	-1.52709	0.387326	0.001296	-0.840471	1.30438	0.599468	1.53061	0.863975	0.883833	1.26423	2.21838	1.87545	2.48753	1.45385	1.28001	1.76959	1.14287	0.930712	1.71867	2.09811	1.68842	1.7564	1.25004
FUN_000966	3.45796	3.85002	4.19995	3.96234	1.7798	1.99141	4.12649	4.04397	4.70679	4.88079	5.03394	5.14828	4.61272	4.73914	4.39375	4.74677	4.3922	4.34335	4.79812	4.86605	4.52225	4.28355	4.61941	4.31731	2.61899	4.30177	4.52178	4.40794	3.21213	3.23187	3.22594	3.15219	4.4916	4.50024	4.52194	4.2795	2.99434	3.38639	3.73633	3.49871	1.31618	1.52778	3.66287	3.58035	4.24316	4.41716	4.57032	4.68466	4.1491
FUN_000967	5.74489	5.47585	5.93664	5.62327	5.79665	5.28684	5.16331	5.39135	5.52069	5.1835	5.52376	5.64405	5.58801	5.1475	5.26528	5.38631	4.78786	4.47626	4.86633	5.04096	5.03516	4.71506	4.93929	4.83807	4.64415	4.30177	4.44378	4.35183	4.89367	5.0813	5.16006	4.78986	4.58003	4.29706	4.46243	4.61451	4.51715	4.24811	4.7089	4.39553	4.56891	4.0591	3.93556	4.16361	4.29295	3.95576	4.29602	4.41631	4.36027
FUN_000968	3.27501	3.44869	3.20517	2.99707	3.4927	3.68342	2.69318	2.78139	1.97258	1.61291	1.88745	2.01559	2.16629	2.13217	2.78435	2.77459	2.84373	3.84126	2.6332	2.5921	2.93756	1.88555	1.73265	1.99357	5.73923	4.99316	4.6464	4.71421	2.80611	2.13763	2.25257	2.28315	2.82151	2.81205	2.6125	2.46106	3.67665	3.85032	3.6068	3.3987	3.89433	4.08505	3.09481	3.18302	2.37421	2.01454	2.28909	2.41722	2.56792
FUN_000969	4.88353	4.9268	4.30589	4.53553	5.03428	4.22972	4.25199	4.1556	3.78885	3.29659	3.92878	3.6836	3.90625	3.46165	3.76599	3.94203	3.47952	2.86752	3.22453	3.82031	3.29463	3.21572	4.19233	3.49439	3.78486	3.1458	3.08137	2.69835	2.84812	2.47325	3.16571	2.46932	2.85627	2.8444	3.14787	3.01125	5.15061	5.19388	4.57297	4.80261	5.30136	4.4968	4.51907	4.42268	4.05593	3.56367	4.19586	3.95068	4.17333
FUN_000970	3.26471	3.22136	3.3944	2.5677	1.09084	2.39055	3.23504	3.29195	2.99777	2.1342	2.90905	2.76098	2.55962	2.1938	1.47513	2.67932	1.59164	0.755388	1.88843	2.5921	2.32003	1.67445	0.366902	0.572745	0.175428	0.157167	-0.209064	-0.023191	1.40825	1.06711	0.769444	0.797959	2.15069	1.57919	0.793997	1.17372	1.42757	1.38423	1.55726	0.730559	-0.746299	0.553412	1.3979	1.45481	1.16063	0.297064	1.07191	0.923843	0.722488
FUN_000971	4.85291	4.53447	4.46915	3.17173	4.04193	5.03132	4.72686	4.70315	4.28149	4.34803	4.83639	5.27299	4.50957	5.49631	4.34478	4.51809	4.5866	5.68054	4.99669	4.43592	4.08366	3.78835	3.82925	3.6758	6.38783	7.21544	6.99194	7.25644	4.89367	4.45583	4.35412	5.06493	5.13431	5.18513	5.05572	4.54625	2.76239	2.44396	2.37864	1.08122	1.95141	2.9408	2.63635	2.61264	2.19098	2.25751	2.74587	3.18248	2.41905
FUN_000972	6.50827	6.30749	7.40336	7.56881	6.48357	7.17641	6.22357	6.32051	6.1373	6.1734	6.25554	6.42565	6.50574	7.17819	6.58629	6.51502	6.13767	6.1527	6.24051	6.18064	6.72824	5.75294	6.33519	6.08875	6.65721	6.21104	6.12107	5.82108	5.28636	5.1296	5.27856	5.4365	5.79342	5.06671	5.53622	5.4937	6.283	6.08221	7.17809	7.34353	6.2583	6.95114	5.9983	6.09523	5.91203	5.94812	6.03027	6.20038	6.28046
FUN_000973	5.59052	5.76057	7.08981	4.84501	6.41909	6.7076	5.45568	5.77198	5.05306	4.76194	-0.094572	0.058663	-0.863979	-1.01984	0.461481	-0.090012	6.31279	6.0065	3.89994	3.62281	5.84518	5.9536	6.48325	5.74284	5.63911	4.40504	4.86735	4.75804	3.78802	4.19844	4.18236	5.34427	5.29969	4.98684	5.40202	4.95747	5.70456	5.87461	7.20385	4.95905	6.53313	6.82163	5.56972	5.88602	5.16709	4.87598	0.019463	0.172698	-0.749944
FUN_000974	2.95444	2.74423	3.9003	3.46812	2.59488	1.82936	3.69271	3.99679	5.07552	4.9703	4.97834	3.82613	4.60161	2.66924	4.52515	4.35811	4.04045	2.39232	3.5351	4.31538	2.8369	2.61984	5.58894	5.4344	-0.617533	0.015154	-0.944294	0.967754	1.51643	1.38266	0.402752	1.62271	2.93154	2.69865	4.06806	4.025	0.846756	0.636543	1.79261	1.36043	0.487192	-0.278326	1.58502	1.8891	2.96783	2.86261	2.87065	1.71844	2.49393
FUN_000975	5.19157	5.30921	5.18884	5.2318	4.67798	4.74352	5.26039	5.05661	5.19111	5.47014	5.39574	5.47042	5.44934	5.08652	4.91845	5.17991	5.27068	4.99033	4.57168	4.69138	4.85813	5.13461	5.30278	5.04158	3.47989	4.83307	4.34915	4.59359	4.06237	4.18834	3.67803	4.37397	3.95159	4.35808	4.1275	3.88936	2.98461	3.10225	2.98189	3.02484	2.47103	2.53656	3.05344	2.84965	2.98415	3.26319	3.18878	3.26346	3.24239
FUN_000976	8.56642	8.22179	8.0513	7.65959	8.59283	9.25009	7.35824	7.44788	4.58683	4.90235	5.05063	5.14011	5.82127	5.89147	7.61479	6.85048	8.68158	9.51985	6.69189	6.32552	6.86553	6.70526	6.84284	6.67248	12.7433	11.7139	11.4841	11.3935	8.31575	7.75805	8.17697	8.14518	8.66325	8.51052	8.59214	7.83373	9.55207	9.20744	9.03695	8.64523	9.57848	10.2357	8.34389	8.43352	5.57247	5.888	6.03627	6.12576	6.80692
FUN_000977	4.24634	4.28641	4.57726	4.61027	4.52299	4.52269	4.91484	5.00389	5.92614	5.65302	5.78788	5.83655	5.40851	5.34832	5.13966	5.25204	4.96445	4.60853	5.49636	5.58587	5.03895	5.35671	5.21121	5.36485	3.92752	4.36169	4.09589	4.36323	5.41771	5.39407	5.23526	5.49486	5.1519	5.12494	5.24984	5.43888	2.69939	2.73946	3.0303	3.06331	2.97603	2.97573	3.36788	3.45693	4.37918	4.10606	4.24092	4.28959	3.86156
FUN_000978	-2.52061	-2.52061	-1.8263	-2.52061	-0.275486	-0.744896	0.256736	-0.805052	3.36171	-1.80991	4.36214	-2.05301	4.6776	-1.72819	5.17611	5.15357	5.35318	-1.92512	3.3387	4.71936	-1.94161	-2.52061	6.76491	6.15538	-2.52061	-2.52061	-2.52061	-2.52061	-2.52061	-2.52061	-2.52061	-2.52061	0.419821	0.586413	5.48331	5.60937	-3.73473	-3.73473	-3.04042	-3.73473	-1.48961	-1.95902	-0.957388	-2.01918	2.14758	-3.02404	3.14801	-3.26714	3.46348
FUN_000979	3.63637	3.88152	4.02962	1.60949	5.22237	4.57477	3.09847	3.6758	3.20754	2.96883	0.98891	1.32718	4.88873	7.28825	3.1199	3.60875	4.52862	4.02609	4.69113	3.41364	4.62142	4.35621	5.26143	4.46186	5.20723	5.07598	5.05143	4.7319	4.55622	4.1049	4.40711	4.15618	4.33715	3.9309	4.76198	4.25763	5.24901	5.49416	5.64226	3.22213	6.835	6.1874	4.7111	5.28844	4.82018	4.58147	2.60155	2.93982	6.50137
FUN_000980	2.25984	2.61899	2.23217	2.99707	3.40663	2.50233	2.70577	2.0777	4.15221	3.52231	2.62696	2.3346	3.62844	2.98033	5.39464	5.09016	4.96445	3.23806	3.72202	4.31538	2.52805	2.97164	1.3048	2.47454	3.1325	1.72699	3.08137	2.07833	0.696769	1.31	1.51216	1.26848	2.07893	1.87899	1.85905	1.50601	3.36454	3.72369	3.33687	4.10176	4.51133	3.60703	3.81047	3.1824	5.25691	4.627	3.73166	3.43929	4.73314
FUN_000981	1.74108	1.64106	2.35876	1.70352	1.47606	1.43772	3.3835	3.32097	3.59103	3.71744	3.61771	3.72058	3.51466	2.90862	2.92426	2.70374	2.50189	2.31697	3.92453	3.89231	2.63185	3.09353	3.27608	3.39884	1.21604	1.68069	1.63705	1.70108	2.80611	2.9975	2.73947	2.5813	3.37673	3.32897	3.62257	3.68743	2.17354	2.07352	2.79121	2.13598	1.90851	1.87017	3.81595	3.75343	4.02348	4.14989	4.05016	4.15303	3.94711
FUN_000982	7.23008	6.68761	7.52479	7.65224	6.97718	7.81051	6.35928	6.59653	6.7225	6.76384	6.32063	6.83856	6.1871	6.55647	6.7591	6.54573	7.19858	7.52472	6.35007	6.26442	6.24773	6.14519	5.72936	6.28128	8.56182	8.26498	7.99388	7.7236	6.56087	6.02748	6.10935	6.32115	6.16578	6.05952	5.88883	5.83288	6.84603	6.30356	7.14074	7.26819	6.59313	7.42646	5.97523	6.21248	6.33845	6.37979	5.93658	6.45451	5.80305
FUN_000983	4.39072	4.53942	4.35987	4.54826	4.25395	3.73009	6.0231	5.74725	4.68358	4.81408	5.08343	5.00278	4.92482	4.66853	4.87477	4.78732	5.1451	4.91568	5.46528	5.61596	4.53837	4.92667	4.7341	4.59715	4.54434	5.18364	4.85018	4.58387	3.91204	4.29572	4.38086	4.53561	5.53107	5.45157	5.46402	5.17433	2.47271	2.62142	2.44186	2.63026	2.33594	1.81209	4.10509	3.82925	2.76558	2.89607	3.16543	3.08477	3.00681
FUN_000984	5.58846	5.60885	6.28042	6.12604	4.09792	4.93499	5.25826	5.42738	5.54343	5.80102	5.42483	5.65173	4.91588	5.34832	4.70776	5.1668	4.15219	4.36221	5.18908	4.81509	4.95738	4.41691	3.95052	3.7621	3.41678	3.26041	3.84159	2.96093	4.02623	3.57968	3.39288	4.43486	4.44954	3.79955	3.74349	3.6375	5.22893	5.24933	5.9209	5.76652	3.7384	4.57547	4.89874	5.06786	5.1839	5.4415	5.06531	5.29221	4.55636
FUN_000985	4.50016	4.66693	4.57726	4.35896	3.79329	5.13901	5.39088	5.18055	5.06658	5.25649	4.15397	5.06735	4.42391	5.17323	5.34926	5.00432	4.07327	5.5106	5.60683	5.25272	5.48386	5.14746	4.31628	4.31731	6.59086	7.38383	6.63885	6.25961	4.21465	4.1156	4.15163	3.29042	6.07372	6.01283	5.33857	5.07935	2.52196	2.68873	2.59906	2.38076	1.8151	3.16082	3.41269	3.20235	3.08838	3.27829	2.17577	3.08915	2.44571
FUN_000986	6.16615	6.227	3.8473	2.8403	10.4895	8.48204	6.25068	6.98219	11.5547	11.5154	4.89762	5.18048	9.97212	8.26578	11.3198	12.5749	11.5238	11.2566	10.4097	10.0508	9.4681	9.90716	10.3413	9.92186	10.4627	9.62866	9.83872	9.1608	10.6106	10.4836	10.3576	10.9323	9.16163	9.23323	9.50924	9.22032	6.41769	6.47854	4.09884	3.09184	10.741	8.73358	6.50222	7.23373	11.8063	11.7669	5.14916	5.43202	10.2237
FUN_000987	-2.52061	-1.97792	-2.52061	-2.52061	-2.52061	-2.52061	-2.52061	-2.0552	1.17494	-1.80991	-2.52061	-2.52061	0.026292	-2.52061	-0.366592	0.21183	-1.45966	-2.52061	-1.7247	-0.156546	-2.52061	-2.0762	-2.05964	-1.19467	-2.52061	-1.84267	-0.944294	-1.57249	-1.39241	-1.21626	-0.844625	-2.52061	-2.20183	-2.13695	-1.63127	-1.10026	-1.13978	-0.597096	-1.13978	-1.13978	-1.13978	-1.13978	-1.13978	-0.674379	2.55576	-0.429089	-1.13978	-1.13978	1.40711
FUN_000988	6.3455	6.44299	6.08137	5.67061	5.59738	5.47673	6.8374	7.0992	6.91289	6.87164	6.88199	6.98857	7.63126	7.3734	8.06432	7.76127	7.15517	7.39563	7.27036	7.42086	7.37583	7.04794	7.32776	7.03223	5.87455	6.93888	6.33061	6.12213	6.91228	7.81741	7.22287	6.38041	7.27014	7.15758	7.37901	7.35983	4.41836	4.51585	4.15423	3.74347	3.67024	3.54959	4.91027	5.17206	4.98575	4.9445	4.95485	5.06143	5.70412
FUN_000989	1.25005	1.52617	0.924293	5.47117	3.57392	3.86168	2.92624	1.02286	0.400789	1.19036	0.681265	1.83854	4.18445	2.43409	6.87203	7.17906	7.78731	7.965	6.18817	5.7225	1.41678	2.52847	2.01616	1.26694	3.94998	3.29155	3.08137	3.32965	3.30556	3.23187	3.95212	4.96524	2.89021	2.50984	2.83902	2.64919	0.247173	0.523284	-0.07859	4.46829	2.57104	2.8588	1.92336	0.019973	-0.602094	0.187482	-0.321617	0.835658	3.18157
FUN_000990	3.56259	3.47989	4.51065	3.29768	2.59488	2.87888	3.6214	3.99679	4.68358	4.82541	4.39518	4.08053	3.79367	3.67838	3.1199	3.7561	3.40413	2.48702	3.87493	4.0135	3.6316	3.26373	3.71136	3.43432	2.37523	2.34695	2.32483	2.33141	2.88894	2.77264	2.13182	2.9584	3.37673	3.528	3.44703	3.40361	1.60171	1.51901	2.54976	1.3368	0.633997	0.917994	1.66051	2.03591	2.7227	2.86453	2.4343	2.11965	1.83279
FUN_000991	6.98618	7.13427	6.44464	6.30544	6.61411	7.22203	6.46305	6.12042	4.86987	4.23358	3.99062	3.61457	6.00104	5.3347	5.16406	5.48821	6.83464	7.71282	5.47571	5.08157	6.30224	6.24423	5.77675	6.19858	8.22102	8.98038	8.706	8.56355	5.81194	5.78098	5.76822	5.38342	6.54708	6.64054	6.51312	6.24009	4.28065	4.42873	3.73911	3.59991	3.90858	4.5165	3.75752	3.41489	2.16433	1.52804	1.28508	0.909031	3.2955
FUN_000992	5.14458	3.2934	6.93586	5.54922	8.26313	8.7404	5.45008	6.00146	-1.38599	-2.52061	-2.52061	-2.52061	-2.52061	-2.52061	-2.52061	-2.52061	-1.45966	-1.92512	-2.06845	-1.64905	0.370722	4.2882	2.253	3.05578	1.35718	1.03978	0.053536	0.967754	1.51643	1.23349	1.51216	0.972414	-0.141082	3.02462	1.3718	2.18798	5.14747	3.29629	6.93875	5.55211	8.26602	8.74329	5.45297	6.00435	-1.3831	-2.51772	-2.51772	-2.51772	-2.51772
FUN_000993	3.22275	3.06551	-0.724657	1.15665	3.11253	4.38363	2.50428	2.32696	0.400789	-0.979698	-0.619947	-2.05301	0.378251	-1.45162	3.67835	0.461316	2.59523	1.46292	-0.540694	1.89394	5.92295	6.08099	3.58297	3.03282	3.59838	3.36657	6.12107	3.56501	2.17443	5.67287	4.45823	3.73981	4.43524	4.62343	4.49606	3.22918	3.76436	3.60713	-0.183039	1.69827	3.65415	4.92525	3.04589	2.86858	0.942407	-0.43808	-0.078329	-1.5114	0.919869
FUN_000994	2.97986	2.69188	1.21948	1.15665	1.09084	2.13707	1.7438	1.59794	-1.03859	-2.52061	-1.1199	-0.799546	-2.52061	-2.52061	2.19664	-0.26848	1.49805	1.46292	-0.838699	0.986608	2.01678	2.28967	2.21273	1.81665	-0.167244	0.616584	3.02127	-0.599156	0.001296	2.60056	0.402752	-0.243465	0.552907	0.731859	2.30081	0.772406	3.55333	3.26535	1.79295	1.73012	1.6643	2.71054	2.31727	2.17141	-0.465119	-1.94714	-0.546436	-0.226079	-1.94714
FUN_000995	3.07727	3.63581	0.924293	0.862645	-2.52061	0.527664	2.90456	2.68049	1.76714	0.788611	2.5586	2.01559	3.10693	2.712	4.31603	3.72065	3.15097	1.93555	3.16387	3.48057	2.04714	2.96003	3.37062	3.69786	1.05958	0.157167	1.37416	1.28787	3.65234	3.84693	3.67803	3.94214	3.02615	3.39599	3.60946	3.76699	2.13316	2.6917	-0.019816	-0.081464	-3.46471	-0.416444	1.96045	1.73638	0.823034	-0.155498	1.6145	1.07148	2.16282
FUN_000996	4.4235	4.45817	4.78881	4.93499	4.56332	4.60012	3.99928	4.06128	5.40485	5.11125	5.28375	5.05002	5.17378	5.15785	5.33857	5.39383	5.34648	4.60853	4.80806	4.94942	4.68555	4.69068	5.91179	5.54809	5.15984	4.72887	4.4207	4.47251	5.22391	5.13487	4.57861	5.15817	4.31233	4.31256	5.06215	5.01563	2.96933	3.004	3.33463	3.48082	3.10915	3.14594	2.54511	2.6071	3.95067	3.65707	3.82957	3.59585	3.71961
FUN_000997	3.97019	3.94998	3.9003	3.64444	3.11253	3.90301	3.54637	3.42266	3.68751	3.65528	3.71513	3.95583	3.63934	4.54784	3.82839	3.88979	3.24038	3.95331	3.72202	3.63125	3.95348	3.92001	3.80236	3.44306	4.28641	4.40504	3.97434	3.94469	3.89209	3.90974	3.76179	3.15219	3.94353	3.85353	3.64843	3.58578	2.76167	2.74146	2.69178	2.43592	1.90402	2.69449	2.33786	2.21414	2.47899	2.44677	2.50661	2.74731	2.43082
FUN_000998	9.53655	9.66511	8.89503	6.24418	10.3018	10.6457	9.11984	8.85072	4.34203	3.97321	3.12927	3.55849	0.822707	2.34634	2.53277	1.36699	4.49267	5.19357	3.44449	2.94344	5.34108	5.93593	5.64865	5.832	9.46925	8.54849	8.66055	8.53863	8.11101	8.03941	7.9658	8.55999	7.19534	6.96073	7.06612	6.55619	8.8812	9.00976	8.23968	5.58883	9.64644	9.99037	8.46449	8.19537	3.68668	3.31786	2.47392	2.90314	0.167355
FUN_000999	4.46009	4.62101	3.78101	3.17173	4.43876	4.35413	4.49987	4.36517	4.31208	3.06759	3.72556	3.11211	4.1314	3.18642	4.59262	4.58533	4.68544	4.01818	3.75667	4.39189	4.35639	4.29284	5.2859	5.20969	4.91923	5.16274	4.66616	4.37454	3.47601	3.43344	3.22594	3.56014	4.24508	4.23333	4.62323	4.64852	3.08324	3.24416	2.40417	1.79489	3.06191	2.97729	3.12302	2.98833	2.93523	1.69075	2.34871	1.73526	2.75455
FUN_001000	5.06666	5.03232	5.13236	5.38865	4.74965	5.30237	5.59757	5.5692	5.79423	5.15683	5.63306	5.72452	5.74763	6.19884	5.53223	5.41617	4.95567	4.95763	5.95147	5.85454	5.65624	5.45717	5.21376	5.25256	4.95298	5.59591	4.93408	5.12238	5.25547	5.43735	5.22053	5.185	5.64974	5.56431	5.3893	5.45218	3.65469	3.62035	3.72039	3.97668	3.33769	3.8904	4.1856	4.15723	4.38226	3.74486	4.22109	4.31255	4.33566
FUN_001001	3.95745	4.15724	4.92804	7.00235	2.43015	3.36637	5.06899	4.46823	7.45709	7.43106	7.19226	7.49151	6.25777	6.57782	6.39165	6.24251	4.56369	5.04972	7.05621	7.10583	5.46712	5.31631	4.99377	5.351	3.44868	5.22051	4.99003	4.96671	5.3166	5.57936	5.04774	5.6506	5.46786	5.65527	5.43954	5.48313	3.31961	3.51939	4.29019	6.36451	1.79231	2.72853	4.43115	3.83039	6.81925	6.79322	6.55441	6.85367	5.61993
FUN_001002	5.18885	5.27996	5.36509	5.98337	5.29603	5.47673	5.57201	5.46471	5.51741	5.68136	5.95231	5.98372	5.70417	5.93874	6.00714	5.87164	5.84162	6.04202	6.03146	5.94365	5.8278	5.65913	5.77502	5.42782	5.47843	5.86275	5.65627	5.43479	6.31344	6.33954	6.22455	6.10866	6.1325	5.95968	5.93159	5.97451	2.62471	2.71582	2.80095	3.41924	2.7319	2.91259	3.00787	2.90057	2.95328	3.11723	3.38817	3.41959	3.14004
FUN_001003	4.93966	4.76309	2.26488	1.28387	6.45169	6.00866	5.2302	5.18582	-0.758813	-0.251708	-1.1199	-1.70045	1.57918	-1.45162	-2.52061	-2.52061	-2.52061	-1.50485	-1.44729	-1.10958	-1.94161	-2.0762	-1.71084	-2.52061	-2.52061	-1.03541	-2.52061	-2.52061	0.001296	-2.52061	-0.844625	-2.52061	-1.72001	-1.83419	-2.24193	-2.24612	3.98063	3.80406	1.30585	0.324838	5.49266	5.04963	4.27118	4.22679	-1.71784	-1.21074	-2.07893	-2.65948	0.620156
FUN_001004	5.64118	5.76691	5.20578	6.22845	5.09056	4.6736	5.69394	5.57121	5.41193	4.73214	5.84639	5.39694	7.53896	7.82964	5.99585	6.06543	5.64278	4.85483	6.05671	5.93174	5.24286	5.09269	6.26062	6.31973	4.19533	4.90531	5.08852	4.28148	6.08657	6.03595	5.63017	5.90851	5.37053	5.4215	5.80603	5.85398	3.90306	4.02879	3.46767	4.49033	3.35244	2.93548	3.95582	3.8331	3.67381	2.99402	4.10827	3.65882	5.80084
FUN_001005	0.756752	1.26464	1.07942	1.5089	-0.275486	-0.744896	1.41621	1.68981	2.28164	2.62409	1.64529	1.54071	0.572742	1.69409	-0.191267	0.341959	-0.102359	1.26332	2.0757	1.54661	2.39275	1.46043	0.571822	0.367805	0.175428	0.711739	-0.944294	-0.28262	0.001296	-0.085201	-2.52061	0.797959	2.5515	2.09159	0.323241	0.071424	-1.12921	-0.621321	-0.806543	-0.377064	-2.16145	-2.63086	-0.469756	-0.196151	0.39567	0.738126	-0.240676	-0.345253	-1.31322
FUN_001006	6.33446	6.06495	5.25951	5.56183	5.74497	5.90059	5.44446	5.44507	4.42133	4.45406	4.27251	4.51868	5.00706	5.04253	5.35633	5.21855	5.36648	5.65272	4.69471	4.75069	4.9332	4.49139	4.78991	4.45756	7.73408	6.80232	5.86304	5.49819	4.87347	4.61509	4.05532	5.08406	5.2252	4.71959	4.68701	4.18418	6.17225	5.90274	5.0973	5.39962	5.58276	5.73838	5.28225	5.28286	4.25912	4.29185	4.1103	4.35647	4.84485
FUN_001007	-2.52061	-2.52061	-1.8263	2.16673	-2.52061	3.03574	0.991679	-2.52061	3.82111	3.66793	1.99482	3.72058	2.19612	3.41927	-0.366592	1.09899	-0.430122	1.93555	3.62034	3.18046	-0.075862	0.313874	-0.816269	-2.52061	-1.27569	-2.52061	-2.52061	-2.52061	-2.52061	-1.72579	-0.844625	-2.52061	-0.445225	-0.739405	-0.451523	-2.24612	-1.11706	-1.11706	-0.422754	3.57027	-1.11706	4.43928	2.39522	-1.11706	5.22465	5.07147	3.39836	5.12412	3.59966
FUN_001008	-2.04007	-2.52061	-2.52061	2.8403	-2.52061	3.10821	1.03224	-2.0552	4.35678	3.85652	2.43695	3.87286	2.84972	3.57408	-0.191267	1.48438	-0.102359	2.15334	4.04154	3.51747	1.04789	-0.01222	0.038653	-1.71039	-2.52061	-2.52061	-2.52061	-2.52061	-2.52061	-2.52061	-2.52061	-2.52061	0.552907	-0.739405	-0.067832	-2.01561	-0.714529	-1.19507	-1.19507	4.16584	-1.19507	4.43375	2.35778	-0.729661	5.68232	5.18206	3.76249	5.1984	4.17526
FUN_001009	3.72922	3.734	4.79442	4.77093	4.34931	4.22972	3.44487	3.6981	4.17735	3.6929	2.3587	2.71774	10.0764	8.68807	5.97761	9.20794	3.40413	3.91124	7.53821	7.36312	2.39275	4.00155	3.98679	1.55176	5.09076	3.77183	4.65631	3.81788	3.699	3.56414	3.16571	4.75446	3.66836	3.52135	3.77122	2.66589	3.16362	3.1684	4.22882	4.20533	3.78371	3.66412	2.87928	3.1325	3.61176	3.1273	1.79311	2.15215	9.51083
FUN_001010	6.66827	6.72282	5.61384	4.90562	6.53519	4.83177	5.62269	5.67228	2.99777	4.28374	6.57681	6.67205	5.62138	5.58333	4.41424	5.49522	5.47485	4.74414	5.22416	5.2825	7.40469	7.12534	6.40945	5.90337	6.06666	6.04966	6.8673	5.67324	5.51871	6.51948	6.01008	6.26776	6.62095	6.15289	6.26127	5.76086	5.39924	5.45378	4.34481	3.63659	5.26615	3.56273	4.35366	4.40324	1.72873	3.01471	5.30778	5.40302	4.35235
FUN_001011	3.19045	4.29813	7.15123	7.07891	1.09084	3.68342	4.68296	5.05084	-2.52061	-2.52061	2.33165	0.148231	-1.46653	0.004914	-1.86515	-1.34773	2.23808	-2.52061	-0.838699	0.819383	-2.52061	-0.106721	3.82257	-1.71039	-2.52061	-0.520871	-2.52061	-1.57249	-0.33235	-1.72579	-2.52061	-2.52061	-2.20183	-2.52061	2.23405	-1.64228	2.18973	3.29741	6.15051	6.07819	0.090116	2.68269	3.68224	4.05012	-3.52133	-3.52133	1.33093	-0.85249	-2.46725
FUN_001012	4.15447	3.23362	7.5996	7.51309	1.7798	4.57477	4.70508	5.74725	-2.52061	-2.52061	-0.619947	-1.70045	-1.89937	0.403064	-1.86515	-2.52061	-1.45966	-1.92512	-0.293831	-1.10958	-1.94161	-2.52061	-2.05964	-2.05935	-2.52061	-1.84267	-1.52709	-2.52061	-2.52061	-2.52061	-2.52061	-2.52061	-2.52061	-2.52061	-2.00847	-2.52061	3.73223	2.81139	7.17737	7.09086	1.35756	4.15253	4.28284	5.32502	-2.94284	-2.94284	-1.04218	-2.12268	-2.3216
FUN_001013	5.77605	5.87455	8.078	9.48252	6.29283	7.40576	6.56764	6.04849	6.55518	7.32126	7.60404	7.87934	6.66089	6.0359	7.40132	7.02773	7.03328	5.94527	6.52205	6.62189	4.71893	4.64066	4.50318	5.37858	2.16089	2.22321	1.55463	2.28422	3.3933	1.95907	3.87897	2.73449	3.59308	3.31365	3.18369	4.48874	5.49866	5.59716	7.80061	9.20513	6.01544	7.12838	6.29025	5.7711	6.27779	7.04387	7.32665	7.60195	6.3835
FUN_001014	-0.607251	-0.302301	0.193746	5.51721	-2.52061	0.02737	2.53282	-0.50424	-0.323121	1.19036	1.55461	2.39073	0.153394	3.35777	3.96428	1.53967	3.4297	0.677204	2.45901	2.84527	1.7103	0.998172	-0.158524	-0.157682	0.452128	0.801004	-2.52061	-0.28262	2.30082	0.77487	1.69375	1.39647	1.80421	0.731859	0.234956	0.464077	0.623824	0.928774	1.42482	6.74829	-1.28953	1.25844	3.7639	0.726835	0.907954	2.42144	2.78568	3.62181	1.38447
FUN_001015	2.30075	2.18634	2.01867	2.23129	1.47606	1.19313	1.38523	1.49982	3.302	3.142	3.19078	2.90927	3.33859	3.30288	2.86595	3.43007	3.05565	3.13946	3.01154	3.48988	2.72868	2.70576	3.58297	3.15482	3.38417	2.82246	2.16734	2.13262	2.17443	2.50615	2.4674	2.78214	2.80382	2.52323	3.02162	3.0814	1.64999	1.53558	1.36791	1.58053	0.825294	0.542361	0.734467	0.849058	2.65124	2.49124	2.54002	2.2585	2.68782
FUN_001016	2.60837	2.74423	3.04494	3.13845	2.24415	3.17721	2.62852	2.71004	3.302	3.61666	3.0485	3.43044	2.81168	3.34876	2.50756	2.88546	2.72483	3.07993	3.2146	2.80106	3.0765	2.83849	2.70887	2.23401	2.37523	2.71171	1.85934	1.70108	2.23901	2.21925	2.13182	1.99039	2.54086	2.52323	2.02619	2.05484	2.04277	2.17863	2.47934	2.57286	1.67855	2.61161	2.06292	2.14445	2.7364	3.05106	2.4829	2.86484	2.24609
FUN_001017	5.98189	6.1155	5.10101	4.77093	5.47585	5.01256	6.64895	6.72514	4.72395	4.88079	4.97834	4.76864	5.58801	5.42099	5.39464	5.59321	5.81275	6.18131	5.69343	5.6117	6.1619	6.54549	5.96579	6.23046	6.24073	7.18467	7.42497	7.12368	6.11265	6.70269	6.44329	6.60568	6.8602	6.81733	6.85697	6.72407	3.36342	3.49703	2.48254	2.15246	2.85738	2.39409	4.03048	4.10667	2.10548	2.26231	2.35986	2.15016	2.96954
FUN_001018	2.5245	2.50225	0.924293	0.492975	-0.275486	0.527664	-0.22667	0.974964	-2.52061	-2.52061	-1.89135	-2.52061	-2.52061	-2.07066	-1.86515	-2.52061	0.389708	2.15334	-1.21473	-2.52061	0.855461	-0.858611	-1.1953	-1.71039	4.13779	1.72699	0.927017	1.77121	2.57547	1.06711	3.44449	3.66553	0.323747	0.033797	-0.380063	-0.203979	4.00647	3.98422	2.40626	1.97494	1.20648	2.00963	1.2553	2.45693	-1.03864	-1.03864	-0.40938	-1.03864	-1.03864
FUN_001019	1.33129	1.31166	-0.488312	-0.772765	0.563718	-0.744896	2.58828	2.36462	0.400789	0.229855	0.498736	0.232563	1.03569	0.714763	0.657551	0.943659	1.04779	1.20878	1.52025	1.8072	1.54995	1.86079	1.55077	1.30577	-0.167244	2.08786	2.51119	2.13262	0.001296	1.1527	0.769444	0.599468	3.04887	2.94729	3.08613	2.83048	2.99786	2.97823	1.17826	0.893811	2.23029	0.921681	4.25486	4.0312	2.06737	1.89643	2.16531	1.89914	2.70227
FUN_001020	2.67213	2.85946	3.10035	3.71387	3.57392	2.60607	3.49652	3.45793	6.30065	4.64527	6.03639	4.277	6.58681	4.1468	6.41556	6.65463	6.54987	3.83227	5.51267	6.53346	3.67112	3.61413	7.77849	7.30803	2.82746	2.75703	2.27422	2.46437	2.17443	2.82573	2.89596	1.51402	3.84314	3.36659	6.61556	6.62879	0.303917	0.491248	0.732138	1.34566	1.20571	0.237865	1.12831	1.08972	3.93244	2.27706	3.66819	1.90879	4.2186
FUN_001021	4.45103	4.11147	4.81112	4.66972	4.56332	4.32402	3.6214	3.85185	4.68358	4.12769	4.40819	4.30161	4.52728	4.44175	4.31603	4.76429	4.63137	4.9284	4.39382	4.39685	4.41576	3.96717	4.64611	4.63195	5.93773	5.38473	5.11032	4.94411	4.73478	4.44738	4.81265	4.1919	3.89002	3.65503	4.13056	3.9823	4.81133	4.47178	5.17143	5.03003	4.92363	4.68432	3.9817	4.21215	5.04388	4.48799	4.76849	4.66191	4.88758
FUN_001022	3.71415	4.42114	4.98312	3.54633	3.79329	5.93088	4.78735	4.43321	7.30096	6.67579	6.17602	6.33795	4.98587	4.93534	4.20281	4.52496	4.05695	4.54941	5.93644	6.21754	6.93007	6.67451	6.38021	6.76943	5.37432	4.90531	3.97434	4.45131	4.59374	4.78555	4.85141	4.91269	6.2235	5.78177	5.64407	6.40585	2.54679	3.25378	3.81577	2.37898	2.62594	4.76352	3.61999	3.26585	6.1336	5.50843	5.00867	5.17059	3.81851
FUN_001023	0.27203	0.069999	0.839989	0.265235	-0.275486	0.02737	0.906974	0.648484	0.612197	0.086483	1.29931	0.312235	0.026292	0.331743	1.36717	0.068788	4.19755	3.92822	2.26087	2.1966	4.55431	3.38155	4.5239	4.08591	5.50142	4.59174	3.11052	4.14287	3.44896	3.02045	3.63425	4.17415	4.78109	4.03268	4.24235	4.67558	-0.928349	-1.13038	-0.36039	-0.935144	-1.47586	-1.17301	-0.293405	-0.551895	-0.588181	-1.1139	0.098931	-0.888143	-1.17409
FUN_001024	-0.607251	-0.61753	1.21948	-0.772765	1.09084	-0.744896	-1.53804	-0.64682	2.01037	1.32422	1.45784	0.527831	1.162	0.657579	-0.56621	0.673953	0.755954	-0.497043	-0.540694	0.331844	-0.947599	-1.23194	-0.658549	-0.055714	-2.52061	-0.520871	-1.52709	-0.023191	0.001296	1.38266	1.06157	0.599468	-1.07122	-1.58407	-0.380063	-0.265982	-0.698104	-0.708383	1.12862	-0.863618	0.999983	-0.835749	-1.62889	-0.737673	1.91952	1.23337	1.36698	0.436978	1.07115
FUN_001025	0.18729	0.273681	1.57286	0.265235	-0.275486	0.02737	0.816984	1.24103	2.95964	3.12376	2.64904	2.51379	2.51297	1.5125	1.75763	1.78822	2.05303	1.96875	0.543195	2.02784	-0.534063	0.517677	0.291573	-0.386174	-0.617533	0.286446	0.053536	0.843049	1.71111	2.17901	2.4674	2.06934	-0.074105	0.586413	1.2644	1.50601	0.496649	0.58304	1.88222	0.574594	0.033873	0.336729	1.12634	1.55038	3.26899	3.43311	2.9584	2.82315	2.82233
FUN_001028	2.37926	2.60018	3.36454	2.16673	1.47606	1.82936	1.56184	1.88384	4.52289	4.61293	4.35544	4.33537	4.03564	3.61971	3.20076	3.24283	3.6846	3.89406	1.81142	2.1966	1.21765	1.67445	1.89415	2.4574	1.81429	1.93849	2.16734	2.07833	3.67586	4.54559	3.95212	4.11955	1.13725	1.62956	0.762764	1.36994	2.48861	2.70954	3.4739	2.27608	1.58542	1.93872	1.6712	1.9932	4.63225	4.72229	4.4648	4.44473	4.145
FUN_001030	-0.212411	-0.167241	0.051041	-0.772765	-0.275486	0.898429	0.67051	0.765714	0.612197	0.962947	1.24234	-0.498281	0.744101	0.970938	1.25047	0.341959	0.755954	0.20639	1.15507	1.51046	0.551011	0.804047	0.910762	0.572745	-2.52061	-0.520871	0.46803	-1.00525	-1.39241	-0.085201	-0.090125	-1.33006	1.32265	0.534479	1.2644	1.30745	0.883008	0.928178	1.14646	0.322655	0.819933	1.99385	1.76593	1.86113	1.70762	2.05837	2.33776	0.597139	1.83952
FUN_001031	1.37025	1.64106	1.15115	0.265235	2.8768	3.63518	1.2195	1.31982	-2.52061	-2.52061	-1.89135	-2.52061	0.026292	-2.07066	0.106058	-0.709451	0.164552	-0.914679	-1.44729	-1.35424	3.70959	3.76852	1.45044	1.00905	-2.52061	-2.52061	-1.52709	-2.52061	-2.52061	-2.52061	-0.844625	-2.52061	2.61377	1.74831	0.323241	0.071424	1.99618	2.267	1.77708	0.891169	3.50273	4.26112	1.84544	1.94576	-1.89467	-1.89467	-1.26541	-1.89467	0.652227
FUN_001032	3.57098	3.18395	3.22192	3.20427	3.40663	3.58528	2.80274	3.18023	3.65208	3.45092	3.45174	3.58279	3.70307	3.89178	3.48528	3.68431	2.95357	3.00189	2.91669	3.04802	4.24295	4.10532	3.61422	3.59971	3.31663	3.05799	2.75214	3.20849	2.96728	3.02045	2.89596	2.9993	3.41803	3.22632	2.80876	3.01777	1.57821	1.19118	1.22915	1.2115	1.41386	1.59251	0.809967	1.18746	1.65931	1.45815	1.45897	1.59002	1.7103
FUN_001033	3.65227	3.91235	4.21677	3.71387	3.79329	3.98227	3.74855	3.86505	4.70679	4.1549	4.09083	3.98651	4.34621	4.29478	4.17105	4.22949	4.24153	4.55489	4.24558	4.35669	4.21648	3.82081	4.18714	4.2342	4.6303	4.77366	4.43229	5.17507	3.47601	4.20847	4.32688	3.83325	3.91084	3.94091	4.14275	4.02823	2.37369	2.63377	2.93819	2.43529	2.51471	2.70369	2.46997	2.58647	3.42821	2.87632	2.81225	2.70793	3.06763
FUN_001034	2.73318	2.90616	2.01867	1.87499	3.40663	3.63518	2.56082	2.68049	2.92047	3.16002	2.62696	3.6836	2.64863	2.69789	1.88053	2.2527	2.63974	3.56554	3.4781	2.65968	2.87124	2.85112	3.0661	2.75268	3.97209	3.12866	1.37416	2.46437	2.41703	2.43959	3.16571	1.62271	2.77686	2.44099	2.23405	2.83048	2.84254	3.01552	2.12803	1.98435	3.51599	3.74454	2.67018	2.78985	3.02983	3.26938	2.73632	3.79296	2.75799
FUN_001035	6.66142	6.90917	5.80941	5.17548	5.9717	5.36286	6.73976	6.5995	4.98824	5.30992	4.93405	5.22491	4.95567	5.10802	5.66355	5.37875	4.50476	4.99033	5.26324	5.48934	5.6879	5.30029	5.3569	4.41822	5.93209	6.28253	5.63135	5.34566	3.44896	4.12622	3.95212	3.69072	5.65222	5.05524	5.00156	4.61666	5.52391	5.77167	4.6719	4.03798	4.8342	4.22535	5.60226	5.46199	3.85074	4.17241	3.79655	4.0874	3.81816
FUN_001036	7.69895	7.66392	7.63834	7.88327	6.47302	6.80891	8.63868	8.58987	7.67131	7.99373	8.24449	8.27384	7.94911	7.93491	7.77124	7.6736	7.3452	7.34121	7.9611	7.92908	8.03792	8.16577	7.59973	7.78984	5.83285	6.85016	7.02675	6.86969	7.73911	8.28545	7.79738	8.17337	8.11239	8.17112	8.07217	8.03194	5.36296	5.32792	5.30234	5.54727	4.13703	4.47292	6.30268	6.25387	5.33531	5.65773	5.90849	5.93784	5.61311
FUN_001037	4.46909	4.57357	5.86646	6.10466	4.56332	4.76609	4.82824	4.89229	6.51795	6.34859	5.29779	5.3363	5.37304	5.42528	5.11484	5.5126	5.21295	5.89218	5.8652	5.88662	5.56215	5.54527	6.00317	5.78296	6.17073	6.60884	6.02868	6.2657	4.93324	4.63009	4.32688	4.66833	5.47066	5.5082	5.57494	5.57552	3.69256	3.79705	5.08993	5.32813	3.7868	3.98957	4.05171	4.11576	5.74142	5.57207	4.52127	4.55977	4.59651
FUN_001038	4.27742	4.24463	4.83309	5.2318	3.21737	3.63518	3.93657	4.21865	5.02101	5.17909	4.45281	4.83758	4.11587	5.33698	4.21843	4.21258	3.32458	4.337	4.60629	4.4214	4.69995	4.35621	4.36761	3.98783	3.59838	4.39074	3.97434	3.85065	4.29279	4.039	3.5891	3.69072	4.14672	4.09675	3.86979	3.7747	5.25737	5.22457	5.81304	6.21174	4.19731	4.61512	4.91651	5.19859	6.00096	6.15903	5.43275	5.81752	5.09581
FUN_001039	4.64224	4.75461	5.02668	4.89569	4.30242	3.7753	4.50708	4.45083	5.22767	5.02048	5.0589	4.98161	4.75981	5.39061	4.97472	5.09939	4.69602	4.54391	5.00536	5.04413	5.08357	5.10855	5.11617	4.69912	3.68127	4.41214	4.89274	4.23261	4.42358	4.87641	4.53166	4.27751	4.69969	4.79326	4.81623	4.66315	5.36484	5.47722	5.74929	5.6183	5.02503	4.49791	5.22969	5.17344	5.95028	5.74309	5.78151	5.70422	5.48243
FUN_001040	3.16852	3.3508	3.28705	5.41668	3.11253	2.39055	3.66719	3.08192	4.03791	4.2755	4.17695	3.8989	4.31255	3.86677	4.17105	4.17815	3.6632	3.15396	3.4781	3.60578	3.16221	3.64346	3.79556	3.63063	2.674	3.36657	3.08137	3.41974	3.3933	3.27068	3.22594	3.07777	3.10775	3.15071	3.37139	3.17187	1.85237	2.03465	1.9709	4.10054	1.79639	1.0744	2.35104	1.76578	2.72177	2.95936	2.8608	2.58276	2.99641
FUN_001041	5.23444	5.18531	5.40598	5.2318	4.9757	4.02033	5.10271	5.0879	5.5972	5.42615	5.44074	5.51319	4.87957	5.15009	4.90886	5.1624	4.40515	4.59265	5.12422	5.2825	5.36236	4.99653	5.12162	4.75982	3.9047	4.15712	4.18077	3.71488	4.32289	4.36908	4.02173	4.17415	4.59039	4.28139	4.67658	4.31435	5.77605	5.72693	5.9476	5.77342	5.51732	4.56195	5.64432	5.62952	6.13881	5.96777	5.98236	6.05481	5.42118
FUN_001042	5.09602	4.5639	5.66986	5.66478	5.00529	5.54358	5.00165	5.24001	5.33209	5.29369	4.9205	4.97551	4.59603	5.02001	4.82972	4.7171	5.10599	4.55489	4.69471	4.88382	6.35324	4.75256	6.62807	6.1353	3.47989	2.90531	3.13908	2.73391	4.09762	4.36011	3.5891	3.78729	5.44378	3.98994	5.53391	5.48549	4.78219	4.25007	5.35603	5.35095	4.69146	5.22976	4.68783	4.92618	5.01827	4.97986	4.60667	4.66168	4.28221
FUN_001043	-2.04007	-2.52061	-2.52061	-2.52061	-2.52061	-2.52061	-2.11426	-2.52061	0.152992	-2.52061	-1.45466	-1.41735	-1.13402	-2.52061	-1.86515	-1.34773	4.51674	-2.52061	-2.06845	1.0383	-2.52061	-1.73693	6.90102	6.91232	-2.52061	-2.52061	-2.52061	-2.52061	-2.52061	-2.52061	-2.52061	-2.52061	-2.20183	-2.52061	5.21996	5.82454	-2.56212	-3.04266	-3.04266	-3.04266	-3.04266	-3.04266	-2.63631	-3.04266	-0.369064	-3.04266	-1.97672	-1.9394	-1.65608
FUN_001044	-2.52061	-2.52061	-1.8263	-2.52061	-2.52061	-2.52061	-1.53804	-2.52061	-1.84452	-2.52061	-2.52061	-2.52061	0.478772	-2.52061	-1.86515	-2.52061	4.77794	-2.52061	-2.06845	0.759037	-2.52061	-2.52061	7.70055	7.98566	-2.52061	-2.52061	-2.52061	-2.52061	-0.33235	0.098577	-0.090125	-0.686795	-1.52849	-1.58407	5.94469	6.75757	-3.67311	-3.67311	-2.9788	-3.67311	-3.67311	-3.67311	-2.69055	-3.67311	-2.99703	-3.67311	-3.67311	-3.67311	-0.673736
FUN_001045	4.29272	4.93433	5.39494	6.91168	6.45169	6.3672	5.59757	5.30682	7.07883	6.37003	5.64684	6.14201	10.5299	9.90238	4.28669	6.0536	4.00686	4.35595	7.7759	8.31238	6.00643	6.04022	5.70417	5.55213	2.96616	2.28641	2.85903	0.843049	3.44896	4.2479	3.63425	4.49329	5.07283	5.08262	5.40961	4.86105	3.35161	3.99323	4.45384	5.97057	5.51058	5.4261	4.65647	4.36572	6.13773	5.42893	4.70574	5.2009	9.58882
FUN_001047	3.72171	4.25067	0.750451	1.15665	1.09084	0.527664	3.60132	2.98853	1.52752	2.64982	2.94519	3.29972	5.02795	4.10464	2.94318	3.17461	1.8407	1.79454	2.72004	3.04802	-0.726065	-0.562301	-1.71084	-0.267409	-2.52061	0.286446	-0.944294	-0.28262	3.699	4.33287	3.72052	4.10088	2.89021	3.32897	3.42225	3.257	1.60368	2.13264	-1.36758	-0.961376	-1.02719	-1.59036	1.48329	0.870505	-0.590506	0.531793	0.827166	1.18169	2.90992
FUN_001049	1.98652	2.23593	2.86466	3.46812	2.59488	2.70285	2.14612	2.12235	4.50975	4.43938	4.59041	4.49327	4.33954	4.58281	4.03655	3.93173	3.35158	3.34307	3.9487	4.25111	3.84534	3.69339	3.99869	4.01738	3.78486	3.17949	3.02127	3.18299	3.52862	3.72648	2.96827	3.50441	3.47505	3.17636	3.53284	3.61617	1.12576	1.37517	2.0039	2.60735	1.73412	1.84209	1.28536	1.26158	3.64899	3.57862	3.72965	3.63251	3.47877
FUN_001050	1.85535	2.10861	1.62417	2.16673	3.11253	3.53359	2.36832	2.14417	2.28164	1.93932	1.35411	1.36504	1.9024	1.22823	1.62329	0.943659	0.909241	1.46292	1.48762	1.8656	2.04714	0.998172	2.15014	1.96958	-0.617533	0.964499	0.053536	0.387326	0.5	0.77487	0.402752	0.095175	1.8219	0.821267	1.12398	1.74482	1.61168	1.86494	1.3805	1.92306	2.86886	3.28992	2.12465	1.9005	2.03797	1.69565	1.11044	1.12137	1.65873
FUN_001051	6.21245	6.12211	7.19325	7.18459	7.5886	8.65378	6.03313	5.69093	7.07661	7.0693	6.4009	6.39166	3.69264	4.43325	5.35633	5.34033	4.5404	4.49917	5.00536	5.14484	7.37058	8.10348	6.09741	6.9419	7.5643	6.37082	7.45793	6.46928	6.00535	6.62245	6.18717	6.52745	6.221	6.47304	5.83822	5.93027	5.79886	5.70852	6.77966	6.771	7.17501	8.24019	5.61953	5.27733	6.66302	6.65571	5.98731	5.97807	3.27904
FUN_001052	2.50712	2.37523	3.3944	3.13845	3.85958	4.22972	2.89359	2.588	3.81044	3.76531	2.87197	2.68818	0.660964	1.18841	1.79977	1.83318	-0.430122	0.506847	1.64386	1.949	3.84534	4.57748	2.69432	3.47748	1.71287	2.54083	3.13908	2.3771	1.88262	2.33362	2.4674	2.06934	3.07861	3.22632	2.52212	2.99151	5.02996	4.89807	5.91724	5.66129	6.38242	6.75256	5.41643	5.11084	6.33328	6.28815	5.39481	5.21102	3.1838
FUN_001053	5.04876	4.94555	5.58823	4.92527	4.60257	5.12161	5.33524	5.30682	5.7724	5.71222	5.79284	5.7746	5.41487	5.34153	5.22718	5.51605	4.93796	4.78199	5.24383	5.47769	5.24614	5.23916	5.19838	5.43221	5.27106	5.25646	5.3552	5.15554	4.60604	4.85741	4.32688	4.78986	5.31851	5.05063	5.17914	5.1056	2.69149	2.58828	3.23095	2.568	2.2453	2.76434	2.97797	2.94955	3.41513	3.35495	3.43557	3.41733	3.0576
FUN_001054	7.10933	6.9791	7.29274	7.27543	6.47302	6.01809	6.6788	6.87862	6.5868	6.3739	7.12983	7.2263	6.68213	6.72772	6.77503	6.6085	6.73047	6.43992	6.09241	6.3072	6.54759	6.85145	6.67699	7.0315	6.54733	5.99868	6.37031	6.02501	7.99074	8.18364	7.83171	8.12106	6.37724	6.50206	6.5796	6.52219	4.93876	4.80853	5.12218	5.10486	4.30246	3.84753	4.50823	4.70806	4.41623	4.20333	4.95926	5.05573	4.51156
FUN_001055	5.71493	5.81053	6.08595	6.28658	6.19352	5.89035	6.38788	6.56149	5.35431	5.35363	6.2024	5.92791	6.61745	7.18327	7.29944	6.81029	6.95179	5.97007	6.09782	7.50135	5.88774	6.20174	5.83594	6.13261	6.90438	7.45603	7.8447	7.94361	6.23644	6.86047	6.88277	6.68929	6.62221	6.2547	7.51028	7.2499	3.89526	3.99086	4.26628	4.46691	4.37385	4.07068	4.56821	4.74182	3.53464	3.53396	4.38273	4.10824	4.79778
FUN_001056	2.23894	2.35293	2.29685	2.75503	2.43015	1.43772	2.44543	2.7246	2.01037	2.45925	2.83392	3.11211	3.00948	4.21775	3.15279	2.65449	3.18139	2.46392	2.20175	2.30609	2.57047	2.54411	2.42148	2.35002	0.684203	2.25516	2.37372	2.02192	1.88262	2.25839	1.51216	2.52639	2.07893	2.65067	2.40563	1.87979	3.71287	3.82686	3.77079	4.22896	3.90408	2.91165	3.91936	4.19853	3.4843	3.93318	4.30785	4.58604	4.48341
FUN_001057	1.25005	1.78127	4.12177	2.5677	2.74272	2.60607	3.54637	4.00873	3.51419	4.02329	4.78247	4.89045	3.82265	6.01471	3.76599	3.5153	2.05303	-0.035488	4.52018	4.34134	3.48407	3.80142	2.73754	2.82129	1.48574	0.711739	0.275618	1.08253	2.3601	2.05111	2.4674	1.62271	3.47505	3.74347	3.69467	3.33217	0.013104	0.544322	2.88482	1.33074	1.50576	1.36912	2.30942	2.77178	2.27724	2.78634	3.54551	3.6535	2.58569
FUN_001058	4.06823	3.92752	3.08211	3.49466	3.79329	2.95944	5.33726	5.27009	3.36171	3.53617	3.88293	3.63795	4.82332	4.15716	4.421	4.15177	4.60916	4.75845	4.40696	4.77756	4.40994	4.46288	4.1503	4.24423	3.05172	4.58547	4.43229	4.34034	3.55423	4.25759	3.80192	4.29404	4.98722	5.09388	5.34649	4.90918	2.27288	2.13217	1.28676	1.69931	1.99794	1.16409	3.54191	3.47473	1.56635	1.74082	2.08757	1.8426	3.02797
FUN_001059	3.57932	3.44869	3.4091	3.54633	2.43015	3.17721	3.26086	3.22186	3.73343	3.6929	3.59513	3.17739	2.94065	3.49467	3.49814	3.58266	2.54931	3.51024	3.62785	3.71306	3.47293	3.56133	3.78186	3.66837	4.09812	3.87821	4.2994	4.39689	3.1796	3.45044	3.76179	2.91631	3.36471	3.24259	3.6527	3.64594	3.19748	3.06685	3.02727	3.1645	2.04831	2.79537	2.87903	2.84003	3.3516	3.31106	3.2133	2.79555	2.55881
FUN_001060	1.20766	2.21135	1.9798	3.17173	1.47606	1.64679	3.85977	2.95189	2.61174	2.90616	3.61771	3.04373	3.09114	2.73982	3.73374	3.62163	3.59703	3.16832	4.00166	4.16071	1.7103	2.25208	1.3048	1.84329	0.684203	1.81534	2.27422	0.843049	1.79941	2.05111	2.00005	1.72378	3.04887	3.18481	3.27507	3.20653	0.705836	1.70953	1.47798	2.66991	0.974237	1.14497	3.35795	2.45007	2.10992	2.40434	3.11589	2.5419	2.58932
FUN_001061	-0.767182	-0.167241	-1.00745	1.01713	-0.275486	-0.744896	1.81527	1.46558	-0.146377	0.692848	0.681265	0.772815	0.897251	0.256712	1.25047	1.42688	1.39796	0.413479	1.86321	2.32703	-0.364639	-0.01222	-0.516384	-0.055714	-0.617533	-0.755321	0.275618	-0.28262	-1.39241	-0.542615	-2.52061	-0.243465	0.674746	1.13203	1.2644	0.802926	0.743275	1.34322	0.503003	2.52758	1.23497	0.765562	3.32573	2.97603	1.36408	2.2033	2.19172	2.28327	2.40771
FUN_001062	7.45119	7.48577	9.14662	9.48872	8.76916	9.57653	7.61594	7.46477	9.82254	9.69657	9.35046	9.59869	8.70773	9.12477	8.92826	8.88599	8.91166	9.33925	9.08986	8.90548	9.44103	9.13193	8.12379	7.92849	11.5864	10.5335	10.3532	10.6664	11.3286	11.1078	10.8805	11.3964	9.49752	9.41094	9.50608	8.92417	5.94175	5.97633	7.63718	7.97928	7.25972	8.06709	6.1065	5.95533	8.3131	8.18713	7.84101	8.08925	7.19829
FUN_001063	4.02616	4.60222	1.21948	0.689618	-2.52061	0.527664	3.15465	2.60383	1.24002	1.0428	1.55461	1.07646	1.03569	0.82275	1.84072	0.673953	1.29042	3.06466	0.978464	1.08821	3.30723	3.00592	1.67454	1.55176	1.81429	1.68069	2.92613	1.18885	5.76885	5.65464	5.68484	5.50909	3.7399	3.92587	3.71522	3.59016	3.31863	3.8947	0.511953	-0.017907	-3.22813	-0.17986	2.44713	1.89631	0.532491	0.335278	0.847081	0.368939	0.328166
FUN_001064	4.01391	3.94253	4.05789	5.61119	2.99947	3.47997	4.17257	3.9665	3.48764	3.31279	3.91972	3.86628	3.90625	3.53492	4.38685	4.22106	3.59703	3.74872	3.84304	4.058	4.02386	3.30101	2.3857	3.00948	2.82746	3.46546	3.19457	3.18299	3.3933	3.30847	2.73947	3.41655	3.61354	3.38869	2.73825	3.24037	4.18041	4.10904	4.22439	5.7777	3.16598	3.64648	4.33908	4.133	3.65414	3.47929	4.08623	4.03278	4.07275
FUN_001065	5.11334	4.50444	7.16212	6.7253	8.5483	7.32445	5.66683	6.43997	1.03526	-0.072725	2.12658	1.91709	1.10023	0.09382	4.55005	2.03907	4.07327	5.36234	3.15351	3.20328	4.59083	4.0072	4.80353	4.51668	4.60222	4.1229	3.55405	2.46437	5.18346	4.15762	4.92593	5.02587	5.13784	4.85808	4.21952	4.30638	4.24703	3.63812	6.29581	5.85898	7.68199	6.45813	4.80051	5.57366	0.168941	-0.93904	1.26026	1.05078	0.233914
FUN_001066	4.76792	5.15017	5.14998	2.09913	6.50444	5.63227	4.76647	4.89872	3.64008	3.12376	0.498736	-0.498281	-0.267411	-1.72819	1.1235	0.341959	2.84373	3.13946	1.86321	1.92173	1.32065	0.579679	-0.993372	-2.52061	3.47989	3.29155	1.37416	0.843049	3.98916	1.86076	3.16571	4.29404	3.82132	3.33657	2.11544	2.50813	3.26814	3.65039	3.6502	0.599351	5.00466	4.13248	3.26669	3.39894	2.14029	1.62397	-1.00105	-1.99806	-1.76719
FUN_001067	6.86268	6.61801	4.29801	1.5089	7.23614	6.08247	5.86508	5.98946	-0.146377	0.086483	-1.89135	-2.52061	-1.89937	-1.72819	-0.56621	-0.709451	1.1742	1.7185	-0.838699	-0.410063	-0.075862	1.08624	0.634134	0.635062	2.92139	2.54083	2.55425	1.54969	4.46466	3.99332	4.18236	3.25708	1.95613	2.65067	2.38527	2.37226	5.9581	5.71343	3.39343	0.60432	6.33156	5.17788	4.9605	5.08488	-1.05096	-0.818097	-2.79593	-3.42518	-2.80395
FUN_001068	3.57932	3.94253	3.58775	3.26721	5.17108	4.74352	3.58096	3.91666	6.81217	4.46134	6.37464	4.42323	6.50276	4.45439	6.19055	6.3566	6.10233	4.42933	4.88837	5.99851	3.91284	3.77516	7.27373	7.13621	4.52951	4.21511	3.67603	3.97472	4.49142	4.51359	4.18236	4.00373	4.06736	3.91067	5.90143	6.26428	1.54616	1.90937	1.55459	1.23405	3.13792	2.71036	1.5478	1.8835	4.77901	2.42819	4.34148	2.39007	4.4696
FUN_001069	6.72855	6.67642	6.83873	6.32407	6.96217	7.17641	6.25818	6.37803	6.82283	6.1352	6.51653	6.43458	6.47565	6.23227	6.06875	5.97555	6.60141	6.57271	6.39145	6.55247	6.25912	6.2298	6.34571	6.426	7.70631	6.80502	7.27698	7.122	6.55771	6.33726	6.67161	6.3958	6.04293	5.86823	6.34735	6.26497	5.80864	5.75651	5.91882	5.40415	6.04226	6.2565	5.33827	5.45812	5.90291	5.21528	5.59662	5.51467	5.55573
FUN_001070	-2.04007	-2.52061	-1.35954	-0.00532	-2.52061	-2.52061	-1.79757	-0.982802	-1.38599	-2.52061	-0.249368	-0.977611	-1.89937	-0.191241	-2.52061	-2.52061	-2.52061	-2.52061	-0.411989	-0.555756	-0.726065	-1.73693	-1.43016	-2.52061	-2.52061	-2.52061	-0.530341	-0.599156	-2.52061	-0.840471	-0.844625	0.369245	-0.362971	-0.8733	-1.33253	-1.64228	-1.94311	-2.42364	-1.26258	0.091642	-2.42364	-2.42364	-1.70061	-0.88584	-1.28903	-2.42364	-0.152406	-0.880649	-1.8024
FUN_001071	3.02939	2.48185	1.00394	2.29309	3.65081	2.50233	2.44543	2.98853	2.50988	0.962947	2.75466	1.47299	2.04037	2.27209	2.71997	2.77459	2.98841	3.56554	2.61821	3.73672	3.28192	2.87604	4.42161	3.53581	6.04073	5.80996	5.77932	5.23834	1.61705	3.10877	3.03713	0.095175	3.6974	3.67915	4.23383	3.80518	3.0778	2.53026	1.05235	2.3415	3.69922	2.55074	2.49384	3.03694	2.55829	1.01136	2.80307	1.5214	2.08878
FUN_001072	2.57541	2.56181	2.63377	1.5089	2.8768	1.99141	1.90536	2.588	3.43302	2.79525	2.90905	2.80296	2.28209	2.51681	2.3176	2.43873	1.76236	2.064	2.61821	2.72423	2.65174	2.52847	2.94842	2.17231	3.28163	2.19055	2.22177	2.02192	2.41703	2.90186	3.16571	2.21534	2.60358	1.81513	2.62123	2.64076	2.35013	2.33653	2.4085	1.28363	2.65152	1.76613	1.68009	2.36273	3.20774	2.56998	2.68377	2.57768	2.05682
FUN_001078	0.352067	0.75395	-0.28529	-1.39676	1.09084	-0.744896	0.507466	0.141568	0.79655	0.692848	1.50703	1.03009	1.53317	0.177564	1.79977	1.91909	1.8407	0.900089	1.27464	1.54661	-0.534063	-0.562301	-0.158524	-1.19467	3.00957	3.81533	4.95832	5.01086	2.17443	1.91075	2.13182	1.12803	1.19269	1.81513	2.63854	2.07998	-0.300535	0.101349	-0.937892	-2.04936	0.438235	-1.3975	-0.145135	-0.511033	0.143948	0.040247	0.854432	0.377488	0.880572
FUN_001079	5.41996	5.6665	3.93119	3.62053	6.6798	5.92085	5.68602	5.60701	3.37625	1.89697	0.172641	-0.368365	1.4365	-1.72819	3.43269	2.75136	4.90188	4.78199	2.94099	3.48057	4.51684	4.51141	3.81587	4.03482	6.61917	5.80727	5.97026	5.84567	6.11696	6.2742	6.25378	6.2296	5.8972	5.4655	5.59835	5.39071	5.0249	5.27144	3.53612	3.22546	6.28474	5.52579	5.29096	5.21194	2.98119	1.50191	-0.222422	-0.763428	1.04144
FUN_001080	0.352067	1.67741	1.40696	0.862645	2.59488	2.95944	1.47624	1.49982	-2.52061	-1.80991	-2.52061	-2.52061	6.4665	2.98033	8.25387	8.98331	4.55209	2.61835	6.72026	6.49582	2.50636	1.20902	0.634134	-2.05935	-2.52061	-1.03541	-0.944294	-1.00525	-1.39241	-2.52061	-2.52061	-2.52061	1.16524	0.10674	-0.067832	-2.24612	-0.249155	1.07619	0.805739	0.261424	1.99366	2.35822	0.875017	0.898602	-3.12183	-2.41113	-3.12183	-3.12183	5.86527
FUN_001082	4.34744	4.38313	-2.52061	-1.39676	-0.275486	0.898429	3.69271	3.22186	-2.52061	-2.52061	-2.52061	-2.05301	-0.113098	-1.45162	4.06274	3.96241	5.18319	6.01844	3.90613	3.43308	4.65137	4.06253	4.85676	3.31567	4.67144	4.45403	4.84152	4.31709	5.83824	5.88156	5.78834	4.97552	4.78109	4.54029	4.92074	4.34319	4.44286	4.47855	-2.42518	-1.30134	-0.180067	0.993848	3.78813	3.31728	-2.42518	-2.42518	-2.42518	-1.9576	-0.017679
FUN_001083	3.69126	4.05733	3.86873	0.689618	5.09056	4.99355	3.94721	4.20833	1.57874	1.50426	-2.52061	-2.52061	-2.52061	-2.07066	-0.797952	-0.993574	-1.45966	2.57589	0.978464	-1.35424	5.8751	5.64832	-1.71084	-2.52061	-2.52061	-1.84267	-2.52061	-2.52061	-2.52061	-2.52061	-2.52061	-2.52061	4.63611	4.51036	-1.63127	-2.01561	3.33399	3.70006	3.51146	0.332348	4.73329	4.63628	3.58994	3.85106	1.22147	1.14699	-2.87787	-2.87787	-2.87787
FUN_001084	4.96533	5.66424	7.38116	7.06347	5.57782	1.43772	5.45754	5.80317	4.45599	3.75349	-0.422791	-0.036837	1.82813	0.004914	2.22784	1.42688	0.584422	0.755388	2.05358	2.72423	2.19002	2.09111	-1.71084	-1.71039	-0.617533	-1.03541	-0.209064	-0.599156	-1.39241	-2.52061	-2.52061	-0.243465	1.34729	0.985001	-2.24193	-0.707191	4.9157	5.61461	7.33153	7.01384	5.52819	1.38809	5.40792	5.75354	4.40635	3.70386	-0.472422	-0.086467	1.7785
FUN_001086	3.2013	3.9794	2.12937	-0.338602	6.16759	5.56948	4.72995	4.99491	1.24002	0.962947	-2.52061	-0.977611	-2.52061	-1.72819	-2.52061	-1.34773	-1.45966	-1.1798	-0.083102	-0.277743	0.370722	-1.23194	-1.43016	0.128856	1.35718	0.286446	-0.209064	-0.28262	-0.33235	-0.542615	-0.090125	-0.686795	0.750606	-1.37098	-0.246959	-0.203979	3.31066	4.08876	2.23873	-0.229244	6.27695	5.67884	4.83931	5.10427	1.34937	1.07231	-2.41125	-0.868252	-2.41125
FUN_001089	6.49511	6.33903	6.29435	6.33512	7.57387	7.52967	6.105	6.08702	5.60956	4.94455	5.73466	5.84494	5.81648	6.40509	5.03329	5.2015	4.45581	4.71019	4.99959	4.85167	6.36985	6.28435	6.05391	6.27762	3.94998	3.71554	2.95854	3.50453	6.00999	5.73316	5.69553	5.73171	5.27743	5.15964	5.00156	5.43035	6.37609	6.22001	6.17532	6.2161	7.45485	7.41065	5.98597	5.968	5.49054	4.82552	5.61563	5.72592	5.69745
FUN_001090	1.85535	2.2601	-0.28529	-0.772765	-2.52061	-2.52061	0.816984	0.648484	0.282204	0.360259	0.843273	0.772815	-0.440229	1.97721	0.984259	0.21183	-0.102359	1.20878	0.777183	0.246506	-1.94161	-2.0762	-0.056569	-1.71039	-2.52061	-0.14238	-1.52709	-0.599156	3.3933	3.54844	2.96827	2.5813	1.04986	1.32781	1.85905	1.94965	1.4128	1.81756	-0.727836	-1.21531	-2.96315	-2.96315	0.374438	0.205939	-0.160341	-0.082287	0.400727	0.330269	-0.882774
FUN_001091	2.17436	2.13499	2.84316	0.492975	5.19695	5.6806	3.16381	3.01245	3.6758	3.37582	3.19078	2.39073	5.33331	5.12658	5.94278	6.41322	5.7981	6.0065	4.94355	4.77756	5.40694	5.2076	4.25811	5.40341	4.93057	4.44713	3.77034	4.49341	3.50256	3.87238	4.21244	3.89957	4.51082	4.20038	3.74349	4.67558	1.07743	1.03805	1.74623	-0.603961	4.10002	4.58366	2.06687	1.91552	2.57886	2.27888	2.09385	1.2938	4.23638
FUN_001092	5.30903	4.98234	5.06433	3.32752	5.89475	5.71581	4.89023	4.84645	5.45711	4.79114	5.143	4.8872	5.03209	6.12561	5.88278	5.6159	5.27068	5.23509	5.12952	5.15366	6.10171	6.15031	5.9521	6.98441	4.78824	4.89013	4.45519	4.77521	7.62292	7.84258	7.85096	7.46536	5.95045	5.97193	6.00766	6.69741	3.58568	3.259	3.34098	1.60418	4.17141	3.99247	3.16689	3.12311	3.73376	3.0678	3.41966	3.16386	3.30875
FUN_001093	5.73746	5.74781	4.88135	4.48347	5.69138	5.01256	5.10508	5.12677	4.58056	4.12769	4.5674	4.21616	5.0648	4.29946	4.30143	4.46909	4.28421	3.6188	3.57447	4.15486	4.26248	4.45049	4.52801	4.13525	3.38417	3.00261	4.06645	3.25818	3.57939	3.80789	3.39288	3.41655	3.34649	3.12461	3.46169	3.257	3.84642	3.85678	2.99032	2.59244	3.80035	3.12153	3.21405	3.23574	2.68953	2.23666	2.67637	2.32513	3.17377
FUN_001094	2.28044	2.50225	2.38874	1.40077	1.47606	1.99141	1.71917	2.16566	2.92047	2.62409	2.53508	2.35355	2.67005	2.25291	2.50756	2.81997	2.05303	2.36764	2.78861	3.0976	2.80172	1.90989	3.26628	2.99767	2.82746	1.81534	2.37372	2.13262	0.5	1.75526	2.13182	1.12803	2.2715	2.0735	2.51277	2.58038	1.25541	1.47723	1.36371	0.375738	0.45103	0.966376	0.694143	1.14063	1.89544	1.59906	1.51005	1.32852	1.64502
FUN_001095	9.13949	8.07283	9.47131	8.82638	10.67	11.212	8.55504	8.94851	7.7648	8.13365	6.37298	7.50058	6.55262	7.80681	5.77072	6.90018	2.91788	2.0944	6.93287	6.07631	2.106	2.21349	2.1713	1.84329	0.175428	-2.52061	-2.52061	-2.52061	-2.52061	-2.52061	-0.090125	-2.52061	0.822677	1.02319	1.71961	0.802926	8.55838	7.49172	8.8902	8.24526	10.0889	10.6309	7.97393	8.3674	7.18369	7.55254	5.79187	6.91947	5.97151
FUN_001096	6.53209	4.45294	6.83738	-2.52061	7.5788	8.13276	5.24538	6.45533	7.54261	7.26722	4.97397	5.14556	5.90043	6.56524	2.25839	3.47331	-2.52061	-1.1798	5.35428	5.34285	-1.20943	-1.23194	-1.1953	0.128856	-2.52061	-2.52061	-2.52061	-2.52061	-2.52061	-2.52061	-2.52061	-2.52061	-1.35945	-1.83419	-0.380063	-0.707191	6.9626	4.88345	7.26789	-2.0901	8.00931	8.56327	5.67589	6.88584	7.97311	7.69773	5.40448	5.57607	6.33094
FUN_001097	2.55864	0.069999	4.89185	4.87563	5.17108	7.96484	4.34749	3.39563	-1.38599	-0.979698	-1.89135	-2.52061	-2.52061	-0.844378	-1.86515	-2.52061	-1.45966	-2.52061	-1.7247	-2.01999	-0.726065	-1.03323	1.73265	0.128856	-1.27569	-2.52061	-2.52061	-2.52061	-2.52061	-2.52061	-2.52061	-0.686795	-1.20815	-1.0209	-0.012746	-0.795881	3.40808	0.919439	5.74129	5.72507	6.02052	8.81428	5.19693	4.24507	-0.536552	-0.130258	-1.04191	-1.67116	-1.67116
FUN_001098	4.44648	3.89702	4.54434	4.44315	6.60448	6.16122	3.94721	4.05553	2.83879	2.69995	3.26416	2.7323	5.07287	2.15301	2.92426	3.72065	4.78786	5.70538	3.40135	3.55344	5.96132	5.66451	5.55311	5.24509	6.20382	5.52889	5.14594	4.75804	4.85298	4.77883	4.71095	4.76636	5.18816	4.69614	4.76396	4.58628	4.91441	4.36495	5.01227	4.91108	7.07241	6.62915	4.41514	4.52347	3.30672	3.16788	3.73209	3.20023	5.5408
FUN_001100	6.68092	5.3005	5.29557	3.80153	6.87672	7.73814	5.70339	6.20589	5.4013	3.36032	4.62981	4.33537	5.30279	5.81835	4.11374	5.22699	3.37809	3.60831	4.60629	4.5649	7.94475	9.08944	6.10293	8.95875	1.48574	3.12866	1.05245	1.38052	3.57939	3.93412	2.89596	3.38604	6.76051	7.65836	5.05088	8.07674	5.16138	3.78095	3.77603	2.28199	5.35718	6.2186	4.18385	4.68635	3.88176	1.84078	3.11027	2.81583	3.78325
FUN_001103	0.27203	0.75395	-0.488312	-2.52061	-0.275486	-0.744896	0.563886	0.708289	7.07215	6.20411	5.18518	4.95082	3.50277	4.12059	0.461481	2.03907	1.8407	1.75702	5.57223	5.71458	3.4617	4.96202	5.88321	4.35945	3.35079	3.46546	2.71467	2.9306	4.61823	4.59229	4.48312	5.45131	4.6925	4.52374	5.28599	4.83544	-0.355577	0.126343	-1.11592	-3.14821	-0.903093	-1.3725	-0.06372	0.080682	6.44454	5.57651	4.55757	4.32322	2.87516
FUN_001104	-2.04007	-0.805409	0.442721	-0.772765	-0.275486	0.02737	-0.808103	-0.982802	6.27952	4.83666	3.83557	4.28689	3.28407	3.91026	4.21064	4.35811	2.179	2.39232	4.81466	5.45409	4.33809	5.93296	3.47645	3.57608	5.03932	5.89098	6.2313	5.06071	5.58232	5.60995	5.57334	5.76173	4.76059	5.61988	5.31588	4.61451	-2.99016	-1.7555	-0.507374	-1.72286	-1.22558	-0.922725	-1.7582	-1.9329	5.32943	3.88656	2.88547	3.3368	2.33397
FUN_001105	3.16852	2.93647	4.50381	4.0183	1.09084	0.527664	2.75507	3.03598	4.53591	4.16386	4.09887	3.58279	3.3651	2.87138	2.71997	3.62163	2.80517	1.63824	3.03431	3.39393	1.98577	1.67445	3.87512	2.82129	1.48574	1.93849	1.46721	0.967754	2.17443	1.64142	1.51216	1.72378	2.01884	2.05519	3.01501	2.86705	1.8328	1.60076	3.1681	2.68259	-0.244875	-0.808048	1.41936	1.70027	3.20019	2.82815	2.76316	2.24708	2.02938
FUN_001106	4.76061	4.90013	4.9782	5.16725	3.85958	3.47997	5.53544	5.68907	4.31208	4.37913	4.24378	4.17413	4.62374	5.40153	4.86488	4.71109	4.85546	4.27863	5.10014	4.94942	5.7584	5.3765	5.40907	5.28936	3.54035	4.84886	4.53259	4.25725	3.78802	4.12622	3.49432	4.15618	5.40762	5.39262	5.28461	5.30001	4.00359	4.14311	4.22118	4.41023	3.10256	2.72295	4.77842	4.93205	3.55506	3.6221	3.48675	3.41711	3.86672
FUN_001107	6.06439	5.52156	5.45286	5.04685	5.558	5.53046	4.94701	5.39363	3.9724	4.25049	3.74619	3.94962	4.49163	4.44597	5.23488	5.04788	5.1451	5.43541	4.50396	4.64211	4.37446	4.06795	4.18193	4.2342	6.05116	6.02439	6.02868	5.9514	4.65419	4.56913	4.18236	4.27751	4.36155	4.47291	4.56332	4.35611	6.02596	5.48312	5.41442	5.00842	5.51956	5.49202	4.90858	5.35519	3.93396	4.21206	3.70776	3.91118	4.4532
FUN_001108	3.32545	3.31663	5.18457	5.82503	3.4927	3.10821	3.77269	3.82509	5.81307	5.86008	6.17982	6.12418	5.30279	5.72575	4.03655	4.59841	3.45482	3.81412	5.34064	5.42283	3.55972	3.6579	3.40677	3.23749	3.94998	3.09376	3.69539	3.18299	2.10682	2.6307	2.13182	2.68521	3.08595	2.99611	3.24148	2.64076	2.87233	2.86351	4.73145	5.3719	3.03958	2.65508	3.31956	3.37196	5.35994	5.40695	5.7267	5.67106	4.84966
FUN_001109	0.923209	0.75395	-0.488312	1.15665	-2.52061	-2.52061	0.44875	0.141568	1.03526	1.50426	0.398011	1.36504	0.270199	0.82275	0.23451	-0.709451	-0.102359	1.41555	1.55216	1.18312	3.83668	3.82081	3.38881	3.12256	1.35718	1.03978	0.637774	1.08253	3.24395	3.23187	3.03713	3.47572	3.18497	3.16786	2.99499	2.64076	0.869403	0.700144	-0.542118	1.10285	-2.57441	-2.57441	0.394943	0.087762	0.981449	1.45046	0.344205	1.31123	0.216392
FUN_001110	0.097261	0.175431	-1.35954	-2.52061	-2.52061	-2.52061	-0.22667	-0.374492	0.011059	0.086483	-0.094572	0.148231	-0.113098	-0.089832	-1.07418	-0.993574	-0.854937	-1.1798	1.06947	0.331844	2.92127	3.09353	2.15014	1.64556	-0.167244	-0.755321	-0.209064	0.387326	1.88262	1.69946	1.30438	1.81823	2.41828	2.4125	2.35417	1.87979	0.657904	0.736074	-0.798901	-1.95996	-1.95996	-1.95996	0.333973	0.186151	0.571702	0.647126	0.466071	0.708874	0.447544
FUN_001111	2.28044	2.05435	1.57286	2.02822	1.47606	2.39055	3.42977	2.97642	1.03526	2.20533	1.81116	1.96718	2.22535	2.51681	1.99377	2.21922	2.05303	2.0944	2.22173	1.97576	2.36892	2.51267	2.15014	1.86945	-0.617533	1.53217	1.16784	1.62737	2.03589	1.95907	2.5639	2.34791	2.16463	2.82292	2.2789	2.4706	3.71875	3.49266	3.01116	3.46652	2.91437	3.82885	4.86808	4.41473	2.47356	3.64364	3.24947	3.40549	3.66366
FUN_001112	2.67213	2.674	1.89877	2.40928	2.43015	2.70285	3.79643	3.6758	2.15237	2.1342	2.33165	2.08528	2.36323	3.16606	2.48191	2.11385	2.76556	2.26447	2.37231	2.44664	2.88811	3.0394	2.233	2.52478	0.452128	1.77184	1.85934	1.902	3.07734	2.74535	2.81983	2.9993	2.39483	2.7104	2.71396	2.36205	3.75833	3.76021	2.98497	3.49548	3.51635	3.78905	4.88263	4.762	3.23857	3.2204	3.41785	3.17148	3.44943
FUN_001113	5.76696	5.72628	5.05032	7.71143	5.34313	5.31773	6.11565	5.61874	4.92038	4.96519	5.62472	5.76579	6.37653	6.40182	6.15447	5.56017	6.68872	6.83935	5.80357	5.83091	5.51406	5.56456	5.18283	5.30621	5.80847	6.14011	5.74256	5.86183	4.87347	5.0593	4.71095	5.30404	5.75939	5.7734	5.47731	5.31861	4.74476	4.70409	4.02813	6.68924	4.32094	4.29554	5.09346	4.59655	3.89819	3.943	4.60253	4.7436	5.35434
FUN_001114	-0.607251	-0.451323	0.750451	4.64624	1.47606	-2.52061	1.83832	0.586092	-1.03859	-0.694264	2.92723	2.658	2.16629	3.05972	1.71423	-0.090012	-0.854937	-2.52061	1.06947	1.58187	0.370722	-1.23194	1.00809	-0.055714	-1.27569	-1.03541	-1.52709	-1.57249	1.02445	0.662636	-0.090125	0.972414	-0.074105	-1.58407	0.446297	-0.544662	0.281718	0.437646	1.63942	5.5352	2.36503	-1.63164	2.72729	1.47506	-0.149617	0.194704	3.8162	3.54697	3.05526
FUN_001115	0.756752	0.533709	2.19871	6.53379	2.59488	0.898429	3.56722	1.43049	1.03526	-0.251708	4.97397	4.82744	3.77402	4.95624	3.24718	1.64428	1.39796	0.090514	3.68653	3.71306	1.8546	1.12834	3.13237	1.99357	-0.617533	0.286446	1.46721	-0.28262	2.10682	2.2965	1.85501	1.12803	1.80421	1.65411	2.67255	1.69687	-0.552425	-0.775467	0.889537	5.22462	1.2857	-0.410748	2.25805	0.121318	-0.273921	-1.56088	3.66479	3.51827	2.46484
FUN_001116	-2.04007	-2.52061	-2.52061	-2.52061	-2.52061	-2.52061	-0.22667	-0.255456	-1.84452	-2.52061	-2.52061	-2.52061	-2.52061	-2.52061	-0.56621	-2.52061	-2.52061	-2.52061	-2.06845	0.488722	-2.52061	-2.52061	-2.05964	-2.05935	-2.52061	-2.52061	-2.52061	-2.52061	-2.52061	-2.52061	-2.52061	-1.33006	-0.8311	-1.83419	-0.012746	0.120715	-1.91191	-2.39245	-2.39245	-2.39245	-2.39245	-2.39245	-0.098514	-0.127299	-1.71636	-2.39245	-2.39245	-2.39245	-2.39245
FUN_001117	3.96384	3.84203	4.31373	5.08229	3.4927	2.39055	4.08371	3.85846	4.08295	3.97321	3.88293	4.11426	5.10468	5.22827	4.74598	6.07949	4.70651	4.01023	4.85038	4.49724	3.61142	3.76852	3.02017	3.41669	3.00957	4.0151	4.16696	4.15604	2.96728	3.36335	2.89596	3.92101	3.81691	3.74918	3.52356	3.73569	3.42878	3.30697	3.77867	4.54723	2.95764	1.85549	3.54866	3.32341	3.5479	3.43816	3.34787	3.5792	4.56962
FUN_001118	4.59778	4.47892	4.83854	5.04685	4.25395	4.49593	4.19508	4.067	4.97396	4.67063	4.76234	4.87085	4.7648	4.70073	4.2718	4.58533	4.44331	4.30486	4.25531	4.38692	4.63647	4.34286	4.67974	4.03482	5.26211	4.4402	4.16696	4.65051	4.32289	4.18834	4.32688	4.43486	4.12551	3.88498	3.98253	3.8858	3.84332	3.72446	4.08408	4.29239	3.49949	3.74147	3.44062	3.31254	4.2195	3.91617	4.00788	4.11639	4.01034
FUN_001119	5.07553	5.12736	4.98803	3.46812	5.17108	6.27577	4.78735	4.78875	3.68751	3.77703	4.34194	4.03429	4.92926	4.8739	5.79175	5.35967	6.63478	7.33565	5.45898	5.41796	7.12233	6.67717	6.6452	7.12064	8.98464	8.43629	8.75988	7.83011	5.99604	6.60737	6.20971	4.84699	6.96394	6.62044	7.05125	6.87084	5.49249	5.54432	5.40499	3.88508	5.58804	6.69273	5.20432	5.20571	4.10447	4.19399	4.75891	4.45125	5.34623
FUN_001120	2.0835	1.93931	1.93986	2.02822	1.47606	2.26937	1.47624	1.90955	4.97874	4.9754	4.31457	4.27203	4.22843	4.27115	3.08625	5.14022	3.55117	3.62922	4.60248	4.17232	5.43016	4.64066	4.12882	3.52762	3.1325	5.86533	4.20799	3.80122	5.77974	3.75413	3.33935	2.9584	4.69009	5.20395	4.02593	3.30577	1.44751	1.30333	1.30387	1.39223	0.840072	1.63338	0.840251	1.27356	4.34275	4.33941	3.67858	3.63604	3.59244
FUN_001121	3.089	3.55019	3.18822	2.8403	2.74272	2.60607	3.16381	3.16963	3.48764	3.50831	3.5489	4.04015	3.10693	3.69268	3.16896	3.37032	2.84373	3.59773	3.74981	3.59719	3.34437	2.79994	2.92368	2.54115	2.23593	3.36657	3.39735	3.18299	4.82169	4.83169	4.08814	4.40473	3.94353	3.69698	3.86979	3.65851	3.72162	4.18282	3.82085	3.47293	3.37534	3.2387	3.79644	3.80226	4.12026	4.14094	4.18153	4.67278	3.73956
FUN_001122	7.65821	7.71563	7.08524	6.59335	7.32681	7.18062	7.93486	8.10525	6.09176	5.86283	5.8392	5.76047	5.55673	5.81345	5.66924	5.58667	6.13379	6.6322	6.24784	6.22314	7.30379	6.84673	6.2142	6.1353	5.40716	5.61757	5.4608	5.0677	6.93194	6.87628	6.5707	7.0126	7.08839	6.89017	6.58408	6.50257	5.51025	5.56767	4.93729	4.44539	5.17885	5.03266	5.7869	5.95729	3.9438	3.71487	3.69125	3.61251	3.40877
FUN_001123	2.28044	2.18634	2.60851	2.61686	2.74272	1.19313	2.57462	2.36462	2.72973	2.20533	3.22058	2.92202	2.81168	3.15577	2.86595	2.72774	2.63974	2.6596	2.49229	2.81595	2.46199	2.00334	2.57232	2.33132	1.99798	2.19055	2.32483	2.66189	2.62465	2.50615	2.5639	2.14418	2.2715	2.12709	2.13995	2.35177	2.69548	2.60138	3.02355	3.0319	3.15775	1.60816	2.98965	2.77966	3.14477	2.62037	3.63562	3.33706	3.22672
FUN_001124	4.88353	4.91162	5.49826	5.62327	4.39473	4.44087	4.42949	4.51503	5.66689	5.68136	5.26956	5.45294	5.30279	5.85696	5.16809	5.35197	4.97317	5.6399	5.42492	5.25819	5.72122	5.68757	5.42016	5.36944	6.80623	6.74301	6.18753	5.98499	5.607	5.5202	5.52621	5.57144	5.48461	5.48786	5.24136	5.13738	4.43146	4.45956	5.04619	5.1712	3.94266	3.9888	3.97742	4.06296	5.21483	5.2293	4.81749	5.00088	4.85072
FUN_001125	4.26197	4.25067	3.49431	2.71043	4.15183	5.03132	3.90961	3.83182	3.10647	3.19539	2.75466	2.49684	2.60481	2.83316	3.08625	2.72774	4.24153	4.67038	3.41877	3.29114	3.87949	3.45782	3.76107	3.59188	6.79076	6.6738	6.16687	5.89754	3.91204	3.68399	3.72052	2.5813	4.27107	4.39859	4.51961	3.91054	4.32839	4.3171	3.56074	2.77685	4.21826	5.09774	3.97603	3.89825	3.17289	3.26182	2.82109	2.56327	2.67124
FUN_001126	6.47626	6.41635	7.46799	8.1244	6.44091	5.77266	6.32193	6.22649	8.43003	8.29827	7.87156	7.84919	7.58338	7.99097	7.84226	7.65181	8.28875	8.9862	7.81793	7.83675	7.1098	7.02165	7.10867	6.90522	6.99898	6.86318	6.71435	6.70477	7.30056	7.4741	7.30893	7.20407	6.57409	6.58657	6.73655	6.56734	6.97037	6.91046	7.9621	8.61851	6.93501	6.26677	6.81604	6.7206	8.92414	8.79238	8.36567	8.3433	8.07749
FUN_001127	-2.04007	-2.52061	-2.52061	-2.52061	2.43015	-2.52061	-2.52061	-0.255456	3.48764	-2.52061	3.33398	-2.52061	3.89719	-2.52061	3.9076	4.22106	4.36595	-1.50485	1.64386	3.80546	-2.52061	-2.52061	5.36611	5.15757	-0.617533	-0.755321	-1.52709	-2.52061	-2.52061	-2.52061	-0.844625	-2.52061	-2.20183	-2.52061	4.15483	4.41657	-1.63079	-2.11133	-2.11133	-2.11133	2.83942	-2.11133	-2.11133	0.153822	3.89691	-2.11133	3.74326	-2.11133	4.30647
FUN_001128	-2.52061	-2.52061	-1.8263	-2.52061	2.43015	-0.744896	-2.11426	0.52088	5.25547	-2.52061	5.25163	-0.977611	5.90721	-1.21964	6.01387	6.23624	6.03728	0.090514	3.65749	5.25546	-1.52956	-1.03323	7.46426	7.12336	-2.52061	-0.319249	-1.52709	-2.52061	-1.39241	-2.52061	-2.52061	-2.52061	-1.52849	-0.616888	5.86696	6.19046	-4.49256	-4.49256	-3.79825	-4.49256	0.45819	-2.71685	-4.08621	-1.45108	3.28352	-4.49256	3.27968	-2.94957	3.93525
FUN_001129	-0.332406	0.365663	4.67174	8.93031	2.8768	-0.744896	4.59431	2.34591	3.9724	4.4758	5.22247	5.9152	11.2762	11.25	4.89435	6.90677	7.0416	4.73934	8.33892	8.29655	0.711252	-0.207848	0.127978	0.292469	1.21604	1.2446	1.27469	0.19662	9.25613	9.72981	9.29198	9.22612	6.27659	6.36568	7.19639	6.80452	-0.455409	0.242659	4.54874	8.8073	2.7538	-0.867899	4.47131	2.22291	3.8494	4.3528	5.09947	5.7922	11.1532
FUN_001130	2.01138	2.33028	1.76799	2.75503	4.9455	4.87395	2.64168	2.52288	4.58056	4.09996	1.45784	1.63669	3.87891	6.02888	4.77795	4.2545	6.09835	6.51207	4.18072	3.72887	5.24286	6.66113	7.30759	5.32287	7.51995	6.07895	7.08664	7.0932	6.41825	6.98529	7.17019	6.97209	5.25155	5.51993	6.33678	5.38694	1.08918	1.40808	0.845797	1.83283	4.0233	3.95175	1.71948	1.60068	3.65836	3.17776	0.535641	0.71449	2.95672
FUN_001131	0.27203	0.175431	-1.8263	-2.52061	-2.52061	-2.52061	-0.432034	-1.18557	-1.84452	-1.80991	-2.52061	-2.05301	-1.89937	-2.07066	-2.52061	-2.52061	-2.52061	-1.50485	-1.21473	-2.01999	-2.52061	-2.52061	-1.71084	-0.992689	-1.27569	2.48804	0.46803	1.77121	1.79941	0.662636	-0.844625	-1.33006	-1.35945	-0.043031	-0.311977	-0.398604	2.36745	2.27085	0.269123	-0.425185	-0.425185	-0.425185	1.66339	0.90985	0.2509	0.285508	-0.425185	0.042404	0.196054
FUN_001132	3.01716	3.47989	0.750451	1.60949	-2.52061	1.43772	2.38408	1.53328	0.612197	0.962947	-0.848375	-0.498281	0.378251	0.535927	0.562844	0.461316	0.909241	1.59637	0.184553	-0.277743	1.04789	2.46418	-0.386981	0.75216	2.82746	6.26498	3.97434	4.84191	4.77889	3.8974	3.91601	4.20943	2.47529	3.9754	2.44552	2.50813	3.23811	3.70085	0.971401	1.83044	-2.29965	1.65867	2.60502	1.75423	0.833148	1.1839	-0.627425	-0.27733	0.599202
FUN_001133	2.74805	0.684207	1.34713	-0.772765	3.40663	3.42429	1.25421	3.28214	-1.84452	-2.52061	-2.52061	-2.52061	-1.13402	-1.72819	-2.52061	-1.81812	-2.52061	-2.52061	-2.52061	-2.01999	-2.52061	-1.46245	-0.516384	-1.42961	-2.52061	-2.52061	-2.52061	-1.00525	-1.39241	-1.21626	-2.52061	-2.52061	-2.52061	-2.13695	-1.47419	-0.99151	1.60531	-0.458534	0.204393	-1.91551	2.26389	2.28155	0.111467	2.1394	-2.98726	-3.66335	-3.66335	-3.66335	-2.27676
FUN_001134	4.61004	4.07105	2.47513	-0.338602	5.03428	4.60012	4.07888	4.00277	-2.52061	-2.52061	-2.52061	-2.05301	0.478772	0.598035	0.106058	1.48438	-2.52061	-1.50485	-0.293831	-1.10958	-0.213037	3.44122	2.91115	2.254	-2.52061	0.514707	-0.209064	0.555741	-0.33235	0.77487	0.402752	-2.52061	-1.52849	1.94015	1.85905	1.41014	3.90871	3.36973	1.7738	-1.03993	4.33295	3.89879	3.37755	3.30145	-3.22193	-3.22193	-3.22193	-2.75434	-0.222556
FUN_001135	4.71214	4.0914	2.86466	-2.52061	4.52299	5.08617	3.96827	4.24917	-0.524582	-2.52061	-2.52061	-1.70045	1.03569	1.18841	-0.56621	1.74182	-2.52061	-2.52061	0.33886	-0.277743	-0.534063	2.7333	2.43904	1.92039	-0.617533	0.015154	-0.530341	1.54969	-1.39241	0.540928	-0.844625	-1.33006	-1.52849	1.55333	1.3718	1.15017	3.89575	3.27501	2.04826	-3.337	3.70659	4.26978	3.15187	3.43277	-1.34098	-3.337	-3.337	-2.51685	0.219296
FUN_001136	2.5245	2.23593	-1.8263	1.60949	2.03058	3.68342	2.16448	1.49982	-2.52061	-2.52061	-2.52061	-2.05301	-1.46653	1.0619	2.16475	0.769568	4.19755	4.94518	1.7577	1.58187	5.3472	4.35177	3.55103	4.01151	-1.27569	-2.52061	-2.52061	-1.57249	-2.52061	-2.52061	-2.52061	-2.52061	3.84747	2.60103	1.94504	2.84522	2.32789	2.03933	-2.0229	1.41288	1.83397	3.48681	1.96788	1.30322	-2.71721	-2.71721	-2.71721	-2.24962	-1.66313
FUN_001137	-0.947079	-0.04375	-2.52061	-2.52061	-2.52061	-2.52061	-2.11426	-0.64682	-1.84452	-2.52061	-0.848375	-1.18079	1.9024	-0.300321	-0.366592	2.79746	1.59164	2.36764	1.15507	0.05901	-2.52061	-2.52061	-1.71084	-1.71039	-2.52061	-1.84267	-2.52061	-2.52061	2.52457	0.540928	3.5891	3.96296	2.79488	1.6046	1.47176	2.3824	-1.72023	-0.816902	-3.29376	-3.29376	-3.29376	-3.29376	-2.88741	-1.41997	-2.61767	-3.29376	-1.62153	-1.95394	1.12925
FUN_001138	-2.52061	-1.97792	-2.52061	-2.52061	-2.52061	0.02737	-2.11426	-2.52061	-0.323121	-1.33589	-1.89135	-1.18079	-0.863979	-2.07066	-0.191267	-0.709451	-2.52061	-0.690801	-1.21473	-0.900448	0.271359	0.579679	0.571822	-1.71039	-1.27569	-0.319249	1.55463	-0.599156	-1.39241	0.261568	-0.844625	-1.33006	-0.21132	-0.210172	-0.125105	-1.21789	-1.70711	-1.16442	-1.70711	-1.70711	-1.70711	0.840869	-1.30076	-1.70711	0.490378	-0.522392	-1.07785	-0.36729	-0.05048
FUN_001139	0.499938	1.44415	2.84316	-0.338602	2.99947	2.39055	0.721005	1.83102	1.47442	0.479846	1.84981	2.37226	2.62689	2.72597	3.92674	4.84881	0.755954	2.03294	2.87944	2.62629	2.93756	4.28355	4.35379	2.19317	2.5618	1.72699	4.70489	2.07833	1.29131	4.12622	2.25257	0.972414	2.09357	2.90701	3.79843	1.90814	1.52908	2.47329	3.87231	0.690544	4.02862	3.41969	1.75015	2.86016	2.50357	1.50899	2.87896	3.40141	3.65603
FUN_001140	6.13397	5.77742	6.07447	3.90411	6.30477	7.15091	5.65227	5.71116	1.36197	1.32422	1.60066	1.43789	2.51297	1.74987	3.82839	4.99939	4.4307	3.97798	3.44449	2.99668	4.92096	5.01347	3.85564	5.12537	2.44014	2.15713	3.87594	2.69835	2.03589	3.57968	2.36398	-0.243465	3.64867	3.60555	3.20708	4.0945	5.71066	5.35411	5.65116	3.48081	5.88146	6.7276	5.22896	5.28786	0.938665	0.900914	1.17735	1.01459	2.08967
FUN_001141	9.80955	9.54928	9.73235	10.0159	9.20174	10.4742	9.35172	9.06978	7.7376	7.55369	8.82902	8.65381	9.10225	8.93346	9.50938	9.30514	10.5219	10.5942	8.58578	8.61652	10.0625	10.4045	10.0497	10.7604	13.2207	12.509	12.7012	12.5663	9.87215	9.56933	9.60215	10.1886	10.5408	10.1588	10.3423	9.99971	9.34175	9.08148	9.26455	9.54809	8.73394	10.0064	8.88392	8.60198	7.2698	7.08589	8.36122	8.18601	8.63445
FUN_001144	6.76281	7.00882	8.47429	8.57904	9.17432	9.6042	9.10462	8.80009	-1.38599	-2.52061	-0.422791	-1.41735	-0.636602	-2.52061	-0.56621	-1.34773	1.8407	2.95296	2.09749	0.696057	8.09624	8.13544	7.70009	7.55417	-2.52061	-2.52061	-2.52061	-1.57249	-2.52061	-2.52061	-0.844625	-2.52061	7.15009	6.93467	6.39523	6.78792	4.00153	4.24754	5.713	5.81776	6.41304	6.84292	6.34334	6.0388	-4.14728	-5.28189	-3.18408	-4.17863	-3.39789
FUN_001145	8.79436	8.75252	9.87538	10.0242	10.9589	11.2987	10.6766	10.6076	-0.146377	-2.52061	-0.619947	-0.498281	0.744101	-2.07066	-1.41613	0.068788	3.4297	4.93261	3.81701	2.38807	9.93107	10.2263	9.46051	9.8546	-0.167244	-1.03541	-0.530341	-1.57249	-0.33235	-2.52061	1.06157	-1.33006	9.01673	9.18417	8.48513	9.34506	5.9237	5.88186	7.00472	7.15351	8.0882	8.42808	7.80593	7.73693	-3.01704	-5.39126	-3.49061	-3.36894	-2.12656
FUN_001146	4.54767	4.84527	3.60062	3.78011	4.60257	4.05741	4.49625	4.41986	3.34701	3.21276	3.43912	3.67609	3.0427	3.39323	3.52351	3.76773	2.40208	3.49892	3.74291	3.76768	3.86252	3.42442	3.31464	3.13339	4.13779	3.03976	3.08137	2.02192	2.17443	2.40513	1.85501	2.06934	3.37673	3.09802	2.78564	2.64919	5.24901	5.54661	4.30196	4.48145	5.30391	4.75875	5.19759	5.1212	4.04835	3.9141	4.14046	4.37744	3.74404
FUN_001147	3.34514	3.53045	3.97137	5.47784	2.43015	0.898429	4.1451	3.42266	4.80145	5.04976	5.07937	5.55268	5.55097	5.50849	5.1721	5.01411	4.12114	4.38083	5.07015	5.24449	3.68083	4.2882	3.57505	4.05775	3.59838	4.55372	4.48887	4.28148	4.4511	4.71695	4.32688	4.68095	4.5538	4.60151	4.33019	4.30104	3.14476	3.33007	3.77099	5.27746	2.22977	0.69805	3.94472	3.22228	4.60107	4.84938	4.87899	5.35231	5.35059
FUN_001148	5.04576	5.14044	4.77184	4.58579	5.70947	5.27114	4.44459	4.63159	3.83171	3.06759	3.67264	3.46571	4.1391	4.03898	4.70776	4.81559	5.082	4.71509	4.25531	4.57369	4.36846	4.03514	4.9362	4.30778	6.94967	5.96769	5.80183	5.20705	4.4511	4.14723	3.84096	3.44644	4.49712	4.25756	4.52427	4.33798	6.68511	6.77979	6.4112	6.22514	7.34882	6.9105	6.08395	6.27095	5.47106	4.70695	5.31199	5.10507	5.77845
FUN_001149	5.25019	5.19474	4.48311	3.88417	4.7842	4.91493	5.54248	5.67603	4.06511	3.60355	4.05819	3.69107	3.78388	3.91636	4.33047	4.14287	6.14926	6.07289	4.66948	4.61257	3.91284	4.08943	4.28263	3.69055	3.20899	3.81533	3.87594	4.07517	3.78802	4.09413	3.5891	4.08197	4.11478	4.24145	4.16083	3.97896	4.42156	4.36611	3.65448	3.05554	3.95557	4.0863	4.71385	4.84739	3.23647	2.77492	3.22956	2.86244	2.95525
FUN_001150	6.81229	6.81748	6.69315	6.47834	6.50444	6.25198	6.97575	7.03933	5.87584	5.82944	6.12376	5.88946	6.04269	5.76858	6.36383	6.23833	6.63478	6.53995	5.98107	6.12494	6.50722	6.58759	6.52187	6.60499	7.07759	7.03746	7.23294	7.11021	6.70214	6.72905	6.67161	6.61229	6.81454	6.66791	6.53928	6.53929	4.80294	4.80813	4.6838	4.469	4.49509	4.24263	4.9664	5.02999	3.86649	3.82009	4.11441	3.88011	4.03334
FUN_001151	4.06823	4.42649	4.57073	4.80315	3.79329	3.7753	5.9093	5.68163	4.51634	4.43199	4.68429	4.80007	4.6776	4.60944	4.76737	4.41096	4.69602	4.50484	5.04795	5.04096	5.14099	5.3765	4.46082	4.95567	3.59838	4.33951	4.57502	4.29345	3.97026	4.20847	4.15163	4.15618	5.39585	5.40533	4.83512	4.95747	2.19049	2.54874	2.69299	2.9254	1.91555	1.89756	4.03156	3.80389	2.63859	2.55424	2.80655	2.92232	2.79986
FUN_001152	0.869829	1.35719	1.4644	1.28387	1.09084	0.527664	3.04	2.92694	0.612197	1.61291	1.81116	1.43789	1.03569	1.34149	1.957	0.341959	1.8407	1.63824	2.42495	2.50292	1.54995	2.37956	0.859518	1.05536	0.175428	0.964499	1.78898	0.387326	0.5	1.38266	0.402752	0.095175	2.82151	2.87605	2.60371	2.62377	3.08073	3.56808	3.6753	3.49476	3.30173	2.73856	5.2509	5.13783	2.82309	3.8238	4.02206	3.64879	3.24659
FUN_001153	4.49135	4.74608	4.44794	4.72682	3.79329	4.44087	4.12649	3.80468	4.9835	4.78535	4.37545	4.87085	4.60718	5.06744	4.55005	4.31914	4.41798	4.83696	4.64009	4.5156	5.02376	4.47924	5.22646	4.66219	4.28641	4.16554	4.0515	4.08897	6.32464	6.25256	5.99285	5.9192	4.73046	4.66327	4.82382	4.58628	3.82232	4.07705	3.77892	4.0578	3.12427	3.77184	3.45746	3.13565	4.31447	4.11632	3.70642	4.20182	3.93815
FUN_001154	8.72302	8.56425	8.71851	8.2993	8.06315	8.11088	7.98027	7.98498	7.44161	7.31625	7.63963	7.62231	7.48787	7.25369	7.37107	7.47339	7.5529	7.50009	6.82028	7.04316	6.70105	6.67983	7.0232	6.65566	6.65379	5.83131	6.4636	5.88968	6.32464	6.26942	6.15654	6.59905	5.98325	5.86954	6.27517	5.99035	7.84488	7.68611	7.84037	7.42116	7.18501	7.23274	7.10213	7.10684	6.56347	6.43811	6.7615	6.74418	6.60973
FUN_001155	6.27667	6.48589	6.3101	6.42068	6.24403	6.03678	5.99002	5.8537	5.41545	5.51633	5.55918	5.3363	6.36672	5.90074	6.73215	6.88558	6.02475	6.11983	5.7785	5.97715	5.50041	5.36334	5.54907	5.22497	6.89573	6.92654	6.67099	6.45337	5.60087	5.6399	5.30672	5.16717	5.61083	5.52991	5.62791	5.3819	4.64626	4.85549	4.67969	4.79027	4.61362	4.40638	4.35962	4.2233	3.78505	3.88593	3.92877	3.70589	4.73632
FUN_001156	4.93317	5.04629	5.07819	5.30112	4.34931	3.73009	5.09794	4.91468	4.80145	5.29369	5.24077	5.47042	5.09283	5.07291	4.51253	4.51809	3.95497	4.2519	4.92843	4.85888	4.26894	4.2458	3.77497	3.584	3.92752	3.81533	3.9584	3.73257	3.85136	4.09413	4.24191	3.89957	4.55645	4.3355	4.07443	4.01199	2.98121	3.09432	3.12623	3.34916	2.39735	1.77813	3.14598	2.96272	2.84949	3.34173	3.28881	3.51846	3.14087
FUN_001157	2.01138	2.23593	1.07942	1.60949	2.99947	2.26937	1.64265	1.56597	0.612197	0.360259	0.289722	0.459484	0.660964	-0.68796	1.31	1.09899	0.584422	-0.326252	0.33886	-0.717832	0.164642	-0.702862	0.127978	0.439402	1.48574	0.286446	0.637774	0.967754	-2.52061	-0.085201	-0.844625	-0.686795	-0.724533	-0.124183	-0.451523	0.643427	3.83761	4.06217	2.90565	3.43573	4.82571	4.0956	3.46888	3.39221	2.43843	2.18649	2.11596	2.28572	2.4872
FUN_001158	4.76427	3.78487	4.4119	3.64444	5.36611	6.6049	6.03687	5.04216	7.48588	7.82047	5.6441	6.37205	5.42435	5.83295	6.59679	6.91463	4.62031	5.26213	6.169	5.80503	8.78842	9.63725	8.09881	8.26414	8.13173	7.93416	7.78156	8.01941	6.64669	7.02697	7.21917	7.21496	7.76623	8.16179	7.37933	7.37261	3.54147	2.56206	3.18909	2.42163	4.14331	5.38209	4.81406	3.81935	6.26308	6.59766	4.42129	5.14924	4.20155
FUN_001159	5.42459	5.81053	5.70305	5.56183	4.88312	5.65663	6.38886	5.9279	0.152992	2.72437	-0.619947	-0.139109	1.33288	1.69409	3.26233	3.32382	0.909241	1.8311	2.40762	1.18312	5.73294	6.27266	4.55241	3.88259	1.35718	2.66492	0.927017	0.706535	2.3601	2.36982	1.30438	2.63419	4.24835	4.58884	3.26396	2.56265	4.37079	4.75672	4.64924	4.50803	3.82932	4.60283	5.33505	4.87409	-0.900814	1.67056	-1.67375	-1.19291	0.279075
FUN_001160	4.47803	4.43713	5.21836	5.70512	4.48149	5.27114	4.60444	4.37904	4.27374	4.37913	5.12736	5.02068	5.16626	4.87076	4.49981	4.64958	4.44331	3.78645	4.39382	4.80019	4.46156	4.49139	4.4348	4.65469	3.62654	3.47905	3.89282	3.75004	4.16565	4.23814	3.91601	3.58722	4.16763	4.11455	4.13667	4.25763	4.01337	3.97246	4.75369	5.24045	4.01682	4.80647	4.13977	3.91437	3.80907	3.91446	4.66269	4.55601	4.7016
FUN_001162	3.96384	3.37313	3.02598	2.99707	4.7842	5.1732	3.80815	3.60677	3.66399	1.89697	3.92878	2.10778	3.69264	2.38209	4.18702	3.77926	4.68544	3.945	3.30164	3.79799	3.92923	3.56133	5.64676	4.7064	6.99358	6.26106	5.6612	5.80026	2.96728	3.13003	3.54249	2.5813	4.53247	4.24953	4.91009	4.47222	3.7153	3.12459	2.77745	2.74853	4.53566	4.92466	3.55962	3.35823	3.41545	1.64844	3.68024	1.85925	3.4441
FUN_001165	0.18729	0.610919	1.07942	2.8403	0.563718	0.898429	0.387541	0.141568	-0.146377	0.229855	0.289722	-0.498281	0.478772	-0.300321	1.05556	-0.26848	-0.102359	-0.497043	-1.21473	-0.555756	1.10672	0.517677	1.34261	1.99357	-2.52061	-1.84267	-1.52709	-0.28262	-1.39241	-0.542615	-2.52061	0.797959	0.419821	-1.0209	-0.125105	0.464077	-0.371467	0.052162	0.520665	2.28154	0.004961	0.339671	-0.171216	-0.417189	-0.705134	-0.328902	-0.269035	-1.05704	-0.079986
FUN_001167	4.59367	4.45294	3.68762	3.03373	2.03058	4.49593	3.51809	3.04761	3.08891	3.74157	4.60743	4.72563	4.87957	4.32723	4.61049	4.41096	4.46821	5.09928	3.38373	3.36386	4.90861	4.80216	3.36144	3.7829	3.62654	4.05193	3.78849	4.12958	6.75279	6.78708	6.50537	6.7202	4.42948	4.36181	4.30602	4.34059	3.98392	3.84319	3.07786	2.42398	1.42082	3.88617	2.90834	2.43785	2.47915	3.13182	3.99767	4.11588	4.26981
FUN_001168	6.30334	6.29876	5.83686	5.08229	6.81123	6.3598	6.8288	6.99875	5.39059	5.10661	5.18895	4.97244	4.84232	4.85813	5.10647	4.99939	5.91134	6.1031	5.46108	5.47065	5.8751	5.81225	6.25567	6.26289	4.45294	4.99316	4.8328	4.86614	4.16565	4.62261	4.18236	4.59017	5.66453	5.42863	5.78481	5.88463	5.33396	5.32938	4.86748	4.11291	5.84185	5.39042	5.85941	6.02937	4.42121	4.13723	4.21957	4.00306	3.87294
FUN_001169	2.74805	2.84355	3.04494	2.46404	2.43015	3.68342	2.23568	2.34591	3.2712	3.21276	2.79483	3.02019	2.38929	2.46775	2.94318	2.6035	3.57428	3.39284	2.74786	2.75546	2.70983	2.46418	3.33354	3.47748	5.08062	4.6042	3.39735	3.50453	3.14631	2.05111	2.00005	2.34791	2.77686	2.86558	2.76214	2.83048	3.10836	3.20385	3.40524	2.82434	2.79045	4.04372	2.59598	2.70622	3.6315	3.57307	3.15514	3.3805	2.7496
FUN_001170	8.24112	7.9454	8.21767	8.43998	7.79325	8.94592	7.41685	7.32968	5.61877	5.64344	6.48618	6.30425	6.99802	6.65928	8.00082	7.46002	8.86322	9.26665	7.09666	6.99082	8.78814	8.73274	8.0681	8.59279	12.5759	11.2019	11.3073	11.5919	8.66331	8.244	8.64377	8.71227	9.15892	8.83306	8.94558	8.75473	8.06863	7.77292	8.04518	8.26749	7.62076	8.77343	7.24437	7.1572	5.44628	5.47096	6.31369	6.13176	6.82553
FUN_001171	4.78604	4.61165	4.29009	3.94319	3.4927	5.49035	4.96546	4.68466	5.36529	5.2896	4.99136	4.68131	5.49806	5.09462	5.18408	5.55347	5.082	5.13262	5.32226	5.22232	5.07622	5.17031	5.92119	5.76391	5.78368	6.29218	5.58019	5.97015	5.15026	4.97956	4.77283	4.66833	5.49016	5.42329	5.53043	5.60397	2.83894	2.66454	2.34299	1.99608	1.54559	3.54324	3.01835	2.73756	3.41818	3.3425	3.04425	2.7342	3.55096
FUN_001172	1.11893	1.40132	1.72163	1.40077	-2.52061	0.02737	0.769792	1.65984	2.72973	3.10528	2.64904	2.88342	2.95817	1.5756	0.909254	2.14984	0.584422	-0.035488	1.93757	1.83669	0.271359	-0.702862	1.22607	1.64556	-2.52061	-1.84267	-2.52061	-1.57249	-0.33235	-0.542615	-0.090125	0.599468	0.323747	-0.503966	0.365436	0.832814	1.48294	1.76534	2.08564	1.76478	-2.15659	0.391383	1.13381	2.02385	3.09374	3.46929	3.01306	3.24743	3.32218
FUN_001173	4.61411	4.43713	4.75467	4.0183	4.74965	4.05741	3.68637	3.99679	3.59103	2.84064	3.70462	3.48303	4.07631	3.46997	4.17105	4.10671	3.6846	3.38056	3.32029	3.65629	3.17601	2.96003	3.68216	3.03282	4.88467	4.061	4.03639	3.50453	3.62843	3.45044	4.05532	3.38604	3.04887	2.65067	3.3079	3.17187	5.40996	5.23299	5.55053	4.81416	5.54551	4.85326	4.48223	4.79265	4.38689	3.6365	4.50048	4.27889	4.87217
FUN_001174	4.1821	4.05733	4.10381	3.82264	4.04193	4.72059	3.45982	3.68327	4.50975	4.40202	3.98195	3.81249	4.1314	4.27115	3.83853	4.23788	3.57428	3.85907	3.90613	4.16653	3.70959	3.81438	3.9748	3.68319	5.50142	4.90027	5.0738	4.80058	4.26204	4.20847	4.08814	3.11546	3.7857	3.56082	3.71522	3.75142	3.72372	3.59895	3.64542	3.36426	3.58355	4.2622	3.00143	3.22489	4.05137	3.94364	3.52356	3.35411	3.67301
FUN_001175	5.71682	6.12046	1.34713	1.7918	6.99203	5.50384	5.94027	6.12454	6.21422	5.32995	2.12658	1.28831	1.97303	1.44651	4.5986	3.22608	5.66986	6.14001	4.32622	4.78135	6.36233	6.24543	5.35227	5.52359	7.00167	7.30495	6.72145	7.13868	6.43902	6.13128	6.64978	6.89562	6.47902	6.66716	6.12284	6.04324	5.10329	5.50693	0.733601	1.17827	6.3785	4.89031	5.32674	5.51101	5.60069	4.71642	1.51305	0.674774	1.3595
FUN_001177	-2.52061	-2.52061	-2.52061	-0.00532	2.59488	1.43772	0.112879	-0.50424	7.28756	6.84404	5.77035	5.4151	5.5277	6.07874	3.49814	3.43007	4.84599	4.82341	5.47363	5.70861	8.7135	9.0774	8.79293	9.72339	2.92139	1.68069	2.11078	1.70108	2.92864	2.6307	4.05532	3.71548	7.58318	7.75513	7.93901	8.9961	-3.367	-3.367	-3.367	-0.851713	1.74849	0.591323	-0.733514	-1.35063	6.44116	5.99765	4.92396	4.56871	4.6813
FUN_001178	-2.52061	-2.52061	-2.52061	-2.52061	0.563718	-2.52061	-2.52061	-2.52061	0.152992	0.229855	-0.422791	0.715358	-1.89937	-2.07066	-2.52061	-2.52061	-2.52061	-2.52061	-1.21473	-1.10958	1.27007	3.55362	1.55077	3.23749	-2.52061	-2.52061	-2.52061	-2.52061	-2.52061	-2.52061	-2.52061	-2.52061	1.21964	2.86558	1.98618	2.83787	-2.33946	-2.33946	-2.33946	-2.33946	0.744867	-2.33946	-2.33946	-2.33946	0.334142	0.411005	-0.241642	0.896507	-1.71822
[truncated: 13,886 more rows]
[truncated: 23 more columns]
