# Supplementary material for: A de novo transcriptional atlas in Danaus plexippus reveals variability in dosage compensation across tissues
Source: Commun Biol. 2021 Jun 25;4:791. doi: 10.1038/s42003-021-02335-3 (PMC8233437; doi:10.1038/s42003-021-02335-3)
Supplement: Supplementary file 9 — Supplementary Data 7 [file 42003_2021_2335_MOESM9_ESM.xlsx]

## Sheet: Supp Data 2
Supplementary Data 7. Expression trends of D. plexippus genes
	Chromosome	WGCNA	Contrasts Showing	Expression Contrast And Statistical Significance
Gene	Location	Cluster	Differential Expression *	L1:L_logFC	Padj	L3:L_logFC	Padj	L5:L_logFC	Padj	Lpool:Other_logFC	Padj	P1:L5_logFC	Padj	P1:P_logFC	Padj	P3:P_logFC	Padj	P5:P_logFC	Padj	P7:P_logFC	Padj	P9:P_logFC	Padj	Ppool:Other_logFC	Padj	FT:AdultParts_logFC	Padj	MT:AdultParts_logFC	Padj	FMH:AdultParts_logFC	Padj	FMA:AdultParts_logFC	Padj	FT:MT_logFC	Padj	FH:MH_logFC	Padj	FA:MA_logFC	Padj	L:Other_logFC	Padj	P:Other_logFC	Padj	AdultParts:Other_logFC	Padj	Sexes_logFC	Padj	Adult:Other_logFC	Padj
FUN_000001	anc-Z	clust01		-0.4928	1	0.673	1	-0.1801	1	-0.5161	1	0.2796	0.9418	-0.1733	1	0.2182	1	0.175	1	-0.1587	1	-0.06117	1	0.3957	1	-0.1102	1	1.593	0.1209	-0.3256	1	-0.6011	1	-1.419	0.5987	-0.1657	1	0.3872	1	-0.1845	1	0.2383	1	-0.09652	1	-1.346	0.5083	0.09028	1
FUN_000002	anc-Z	clust12	Lpool:Other.up|P1:L5.down	0.4983	1	-0.486	1	-0.01229	1	1.968	0.00434	-1.886	0.03393	-1.211	0.517	0.3605	1	0.4527	1	0.1296	1	0.2683	1	-1.009	0.6509	0.005064	1	-0.2905	1	0.6951	1	-0.5167	1	0.2463	1	0.1845	1	-0.1806	1	0.8213	1	-0.4363	1	-0.1556	1	0.354	1	-0.7194	1
FUN_000003	anc-Z	clust01	Ppool:Other.up|Sexes.down	-1.176	1	3.242	0.3351	-2.066	1	-2.691	1	0.7565	0.7151	0.3006	1	0.2998	1	0.2719	1	-0.2652	1	-0.6071	1	4.449	1.138e-08	1.914	0.4513	0.5268	1	-0.7627	1	-0.7627	1	1.156	1	0	1	0	1	0.5418	1	-0.6772	1	0.2623	1	-9.233	4.623e-14	-1.319	0.3317
FUN_000004	anc-Z	clust04		-0.268	1	0.7485	1	-0.4806	1	-0.219	1	0.0396	1	-0.4208	1	0.2366	1	0.09843	1	0.03077	1	0.05498	1	0.2973	1	-0.3951	1	-0.5759	1	0.04404	1	0.5629	1	0.1507	1	-0.2395	1	-0.04688	1	-0.03472	1	0.04448	1	-0.01783	1	-0.4381	1	-0.05875	1
FUN_000005	anc-Z	clust04		-0.1511	1	0.009048	1	0.142	1	-0.2917	1	0.3987	0.8898	0.1275	1	0.1492	1	-0.1066	1	0.03023	1	-0.2003	1	0.2156	1	-0.2168	1	0.2845	1	-0.2406	1	0.1983	1	-0.4178	1	-0.2824	1	-0.01714	1	-0.3914	1	0.1305	1	0.1468	1	0.08817	1	0.05713	1
FUN_000006	anc-Z	clust01	Lpool:Other.down|Ppool:Other.up|Sexes.down	1.415	0.6353	-0.6769	1	-0.7377	1	-2.953	0.0006112	1.702	0.235	-0.5533	1	-0.06057	1	0.6008	1	-0.1699	1	0.183	1	2.325	0.001332	-0.4048	1	1.453	0.3246	0.09193	1	-0.7468	0.9904	-1.548	0.6661	-0.9655	1	1.019	1	-1.602	0.1243	0.6122	1	0.5275	1	-4.794	7.072e-10	0.4706	1
FUN_000008	anc-Z	clust03	Sexes.down	-0.1975	1	-0.1133	1	0.3107	1	-0.4074	1	-0.7453	0.6845	-0.4981	1	0.3465	1	-0.01198	1	-0.04477	1	0.2084	1	0.8657	0.8738	-0.5279	1	-0.8628	0.8127	0.62	1	0.2492	1	0.2791	1	-0.7108	1	-0.5592	1	0.06742	1	-0.1349	1	0.08009	1	-2.712	6.282e-05	-0.3437	1
FUN_000009	anc-Z	clust02	P1:L5.up	0.02139	1	1.442	0.3071	-1.463	0.302	-0.2765	1	2.137	0.01412	0.2509	1	0.3573	1	-0.04196	1	-0.2748	1	-0.2914	1	0.4821	1	0.5252	1	1.183	0.4617	-1.137	0.4445	0.06988	1	-0.5479	1	-0.202	1	0.2393	1	-0.5741	1	0.7926	1	-0.3483	1	-0.1001	1	-0.1541	1
FUN_000010	anc-Z	clust01		-0.3972	1	1.729	0.07975	-1.332	0.3827	-0.4755	1	1.709	0.06841	0.5617	1	-0.08756	1	-0.2031	1	-0.0833	1	-0.1877	1	0.1659	1	0.8252	0.9915	1.443	0.2225	-0.2577	1	-1.16	0.417	-0.5146	1	-0.1965	1	0.1707	1	-0.2725	1	0.2448	1	-0.04218	1	-1.137	0.9697	0.2323	1
FUN_000011	anc-Z	clust04	L1:L.up|Ppool:Other.down|FMH:AdultParts.down|FMA:AdultParts.up	3.732	0.0001205	-1.397	0.7431	-2.335	0.252	0.9758	0.6465	1.208	0.552	-0.4286	1	0.3203	1	0.2766	1	-0.05491	1	-0.1133	1	-2.123	0.0457	-1.855	1	0.02336	0.9781	-4.65	0.0001995	5.794	1.448e-18	-1.565	0.8565	5.799	0.4823	0.07306	1	0.5905	0.8018	0.7135	0.7305	-1.075	0.5174	-0.1812	1	0.8606	0.8807
FUN_000012	anc-Z	clust01	Lpool:Other.down|P1:L5.up|Ppool:Other.up|FT:AdultParts.down|MT:AdultParts.up|FT:MT.down|P:Other.up|Sexes.down|Source.up	3.536	0.7909	0.3253	1	-3.862	1	-4.406	8.892e-06	7.809	0.01038	0.05137	1	-0.6385	1	0.5246	1	1.122	1	-1.06	0.6701	2.472	0.001746	-5.269	0.006069	3.908	0.000373	-0.6019	1	1.453	0.3314	-7.647	4.43e-05	-2.003	1	1.196	1	-4.874	1	2.122	0.04205	1.362	1	-6.171	9.571e-14	1.45	0.3113
FUN_000013	anc-Z	clust12		-0.7472	1	-0.02407	1	0.7712	0.9537	0.2668	1	-0.9269	0.5398	-0.2397	1	-0.4119	1	-0.08779	1	0.08199	1	0.6575	1	0.1602	1	0.1121	1	0.455	1	0.2722	1	-0.6266	1	-0.2858	1	-0.07755	1	-0.1198	1	0.2601	1	-0.02584	1	-0.1546	1	-0.4027	1	-0.3203	1
FUN_000014	anc-Z	clust04	Ppool:Other.down|FMH:AdultParts.down	0.4847	1	-1.753	0.08475	1.268	0.4357	0.4947	1	-1.217	0.3044	-0.02204	1	0.6203	1	0.1505	1	-0.0972	1	-0.6516	1	-1.69	0.0367	0.6899	1	0.5832	1	-2.104	0.0001033	1.308	0.1828	0.08893	1	-0.4828	1	-0.1824	1	-0.2492	1	-0.8559	1	0.9738	1	0.1693	1	0.8969	0.9237
FUN_000015	anc-Z	clust04	FMH:AdultParts.down	0.9347	1	-0.577	1	-0.3577	1	0.7744	0.8255	0.483	0.8744	-0.2237	1	1.196	0.8867	-0.1077	1	-0.602	1	-0.2631	1	-1.709	0.1866	0.9989	0.7204	0.5095	1	-2.189	0.03046	1.247	0.4473	0.4079	1	0.02255	1	-0.03754	1	-0.8449	0.9856	-0.3738	1	0.9313	1	0.4042	1	0.7009	1
FUN_000020	anc-Z	clust04	FMH:AdultParts.down	0.3881	1	-1.324	0.8106	0.9354	0.9491	0.007581	1	-1.194	0.5951	0.2794	1	1.313	0.8058	-1.076	1	0.1939	1	-0.7103	1	-1.577	0.2774	0.9604	0.7622	0.6991	0.9716	-2.334	0.04636	1.297	0.4452	0.2177	1	-0.06788	1	0.1967	1	0.2149	1	-0.9725	0.8804	0.764	1	-0.3213	1	1.177	0.5441
FUN_000021	anc-Z	clust24	L1:L.down|L5:L.up|P1:P.up	-2.415	0.0007641	-0.02425	1	2.439	0.0002203	-0.1016	1	-0.738	0.6941	2.328	3.848e-05	-0.4608	1	-1.023	1	-0.8868	1	0.043	1	-0.5204	1	-0.01385	1	0.5942	1	-0.9788	0.7702	0.6161	1	-0.5067	1	0.2536	1	-0.2752	1	0.3552	1	-1.081	0.6287	0.7694	1	-0.4175	1	0.4664	1
FUN_000022	anc-Z	clust01		0.8739	1	1.026	0.8339	-1.9	0.1624	-0.6608	1	1.267	0.3419	-0.2197	1	0.1821	1	-0.2567	1	0.2902	1	0.004152	1	-0.3809	1	-0.06344	1	-0.1179	1	-0.9033	0.9035	1.017	0.698	0.04539	1	-0.6306	1	0.03243	1	-0.6029	1	-0.4635	1	0.849	1	-0.8177	1	0.7813	1
FUN_000023	anc-Z	clust01	Source.up	0.2203	1	0.06976	1	-0.2901	1	-0.3347	1	1.276	0.643	-0.1832	1	0.338	1	0.7222	1	0.04267	1	-0.9197	0.858	-0.1939	1	0.1411	1	0.1721	1	-1.729	0.2585	1.534	0.2929	-0.02588	1	-2.277	1	-1.156	1	-0.8986	0.906	0.8132	1	-0.1446	1	0.5144	1	0.3964	1
FUN_000024	anc-Z	clust04		0.3354	1	0.05963	1	-0.395	1	-0.1777	1	0.8003	0.6348	-0.2177	1	0.4774	1	0.09502	1	-0.07629	1	-0.2785	1	-0.2992	1	-0.09633	1	-0.2054	1	-1.068	0.5835	1.256	0.2651	0.09092	1	-0.3081	1	0.1436	1	-0.5416	1	0.4441	1	-0.04395	1	0.03986	1	0.3577	1
FUN_000025	anc-Z	clust05	L3:L.down|L5:L.up|Lpool:Other.up|P1:L5.down|P5:P.down|P9:P.up|L:Other.up|Adult:Other.down	0.08192	1	-2.556	0.01539	2.474	0.009275	4.278	1.383e-11	-7.052	1.039e-12	0.2695	1	0.9227	0.8925	-5.48	0.00562	1.765	0.3156	2.523	0.02117	-1.165	0.5513	0.607	0.9474	2.647	0.09303	0.2764	1	-2.31	0.4704	-1.7	0.8178	-3.049	1	5.429	1	5.439	3.852e-29	-2.092	1	-1.778	1	-1.649	0.5056	-2.334	0.009632
FUN_000027	anc-Z	clust05	P1:L5.down|P1:P.down|P3:P.down|P9:P.up|L:Other.up|Adult:Other.down	-0.5079	1	-1.262	0.5166	1.77	0.06257	1.424	0.1348	-5.856	1.125e-20	-3.082	1.384e-06	-2.666	7.298e-05	-0.9701	1	1.473	0.3011	5.245	2.539e-43	1.505	0.08508	1.497	0.09622	0.4773	1	-0.3872	1	-0.8469	1	0.85	1	-0.2406	1	-0.9119	1	2.288	3.169e-11	-0.6426	1	-0.9707	1	0.5124	1	-2.197	8.82e-05
FUN_000029	anc-Z	clust05	L3:L.down|L5:L.up|Lpool:Other.up|P1:L5.down|P5:P.down|P9:P.up|Ppool:Other.down|L:Other.up|Adult:Other.down	1.048	0.8711	-3.796	1.809e-05	2.749	0.001674	5.49	8.837e-24	-6.264	6.329e-12	0.7917	0.7877	-1.127	1	-5.572	0.004145	2.217	0.1119	3.69	2.99e-05	-2.146	0.04244	0.6802	1	0.07948	1	-2.217	0.1365	1.742	0.2213	0.5006	1	-0.1206	1	-0.1039	1	4.938	5.671e-26	-1.843	0.08835	-1.667	1	-0.8341	1	-2.508	0.002126
FUN_000030	anc-Z	clust04		0.08128	1	-0.2984	1	0.2171	1	0.3389	1	-0.6049	0.7483	-0.3307	1	0.3774	1	0.333	1	0.0375	1	-0.4171	1	-0.5427	1	-0.7895	0.9712	-0.1769	1	0.0371	1	0.5669	1	-0.5105	1	0.5176	1	-0.01562	1	-0.1184	1	-0.449	1	0.5023	1	0.2769	1	0.1529	1
FUN_000031	anc-Z	clust04		0.4988	1	0.1459	1	-0.6446	1	-0.08284	1	0.5911	0.7838	-0.1541	1	0.1001	1	0.2345	1	-0.04505	1	-0.1355	1	0.3005	1	-0.3957	1	-0.07383	1	-0.6119	1	0.9054	0.9382	-0.2682	1	-0.885	1	-0.1128	1	-0.3846	1	-0.02729	1	0.29	1	-1.644	0.1435	-0.1632	1
FUN_000032	anc-Z	clust04		1.388	0.6101	1.33	0.6557	-2.718	0.1277	0.3164	1	0.7836	0.7477	-0.1122	1	0.6307	1	0.01647	1	-0.1815	1	-0.3534	1	-1.723	0.1264	-0.001944	1	-0.3761	1	-0.434	1	0.6703	1	0.3118	1	-1.42	1	-0.1136	1	0.1028	1	-1.334	0.3283	1.18	0.4991	-0.06912	1	1.055	0.6514
FUN_000034	anc-Z	clust04		0.5359	1	0.2232	1	-0.7591	0.9537	0.4937	1	-1.113	0.3938	-0.6562	1	0.4697	1	0.2884	1	0.3795	1	-0.4815	1	-1.537	0.1097	-0.3569	1	-0.5627	1	-0.1843	1	0.7591	1	0.1715	1	-0.3452	1	0.1144	1	0.4684	1	-1.13	0.5086	0.7373	1	0.08921	1	0.7827	1
FUN_000035	anc-Z	clust01		0.1474	1	-0.581	1	0.4335	1	0.9045	0.7517	-0.6633	0.7113	-0.5762	1	0.63	1	0.02585	1	0.0686	1	-0.1482	1	-0.2328	1	0.5917	1	0.7627	0.8725	-0.382	1	-0.4645	1	-0.1425	1	-0.509	1	0.02113	1	0.116	1	0.2766	1	-0.339	1	0.6004	1	-0.5038	1
FUN_000036	anc-Z	clust06		0.4375	1	-0.5673	1	0.1298	1	0.9906	0.6455	-0.3311	0.9251	-0.3372	1	0.1901	1	0.1755	1	0.05305	1	-0.08141	1	-0.3466	1	0.763	1	0.1388	1	-0.3431	1	-0.2206	1	0.5202	1	-0.6106	1	-0.1196	1	0.2548	1	0.3506	1	-0.5038	1	0.367	1	-0.483	1
FUN_000037	anc-Z	clust01	Ppool:Other.up|Sexes.down|Source.up	2.553	0.5753	-0.6574	1	-1.895	1	-0.8846	0.9596	0.976	0.5441	0.2356	1	-0.2772	1	0.3279	1	-0.317	1	0.03064	1	3.409	2.499e-07	-0.1814	1	0.907	1	-0.2267	1	-0.2267	1	-0.907	1	-1.538e-14	1	-8.098e-13	1	0.373	1	-0.2847	1	0.01047	1	-8.606	1.736e-19	-1.893	0.0764
FUN_000038	anc-Z	clust01	Ppool:Other.up|Sexes.down|Source.up	1.156	0.9178	2.019	0.4254	-3.175	0.087	-1.189	0.5145	0.3598	0.8763	0.3168	1	-0.2606	1	0.2082	1	-0.3474	1	0.08292	1	3.264	3.145e-08	0.8378	0.9474	-0.5781	1	1.052	0.9086	-1.215	1	1.18	1	-1.107	1	3.933	1	1.25	0.3305	-1.6	1	0.6402	1	-7.815	2.325e-21	-1.556	0.156
FUN_000039	anc-Z	clust04	L1:L.up|L3:L.down|Ppool:Other.down|FT:AdultParts.down|FMH:AdultParts.down|FMA:AdultParts.up	3.879	2.045e-10	-2.511	0.005984	-1.368	0.447	1.124	0.4676	-0.5547	0.7711	-0.8614	1	-0.4068	1	0.1569	1	0.03393	1	1.077	0.6197	-2.483	0.0003414	-2.42	0.0009348	0.007242	1	-1.983	0.003166	3.491	9.268e-17	-2.023	0.1851	0.6761	1	0.6389	1	0.3797	1	-0.7457	1	0.438	1	-0.1767	1	1.019	0.6894
FUN_000041	anc-Z	clust04	L1:L.up|Ppool:Other.down|FMH:AdultParts.down|FMA:AdultParts.up|Source.up	6.892	0.002253	-3.629	1	-3.264	1	1.219	0.4767	2.627	0.7506	0.4287	1	-2.834	0.6921	-0.007825	1	0.9225	1	1.491	0.6923	-2.988	0.03433	0.5052	0.9246	1.941	0.5516	-5.631	0.003029	4.103	0.006038	-1.196	1	-4.767e-13	1	-0.5449	1	-0.7773	1	-0.782	1	1.268	1	-0.8483	1	1.327	0.453
FUN_000042	anc-Z	clust09		0.04413	1	0.2203	1	-0.2644	1	-0.2995	1	0.4216	0.8822	0.9534	0.9542	0.2566	1	-0.06444	1	-0.4425	1	-0.703	1	-0.3399	1	0.1138	1	-0.1795	1	0.4759	1	-0.4348	1	0.2445	1	-0.1639	1	-0.04834	1	-0.03258	1	-0.8447	1	0.8143	1	-0.1989	1	0.4796	1
FUN_000043	anc-Z	clust04	Lpool:Other.down|MT:AdultParts.up|FMH:AdultParts.down|L:Other.down|Adult:Other.up	-1.294	0.4945	1.432	0.3269	-0.1382	1	-2.163	0.001529	1.671	0.09765	-0.0181	1	-0.06207	1	-0.8138	1	0.0637	1	0.8302	0.9733	-0.1277	1	0.9917	0.7374	1.983	0.01835	-3.308	4.617e-13	1.449	0.07576	-0.826	1	0.5331	1	0.1552	1	-1.556	0.01151	0.5766	1	0.5289	1	-0.4896	1	1.718	0.0145
FUN_000044	anc-Z	clust04		-0.7179	1	0.4035	1	0.3144	1	-0.9997	0.6315	0.8281	0.6175	0.2063	1	-0.1738	1	0.1283	1	-0.1191	1	-0.04156	1	0.3042	1	0.3065	1	0.1622	1	-0.5287	1	0.2358	1	0.1203	1	0.1977	1	0.5147	1	-0.8205	1	0.3546	1	0.2316	1	0.2381	1	0.5217	1
FUN_000045	anc-Z	clust01	Lpool:Other.down|Ppool:Other.up|MT:AdultParts.up|FT:MT.down|Sexes.down|Source.up	-1.177	1	0.06731	1	1.109	0.9531	-3.68	0.001288	1.277	0.5355	0.9056	0.9677	-0.4109	1	-0.09439	1	-0.1944	1	-0.2059	1	2.302	0.01363	-3.331	1	3.68	0.008949	1.111	0.6421	-1.329	1	-5.842	0.02306	-1.016	1	-3.779	1	-0.5135	1	1.382	0.2353	-0.9425	0.5491	-4.713	1.96e-06	1.033	0.6845
FUN_000046	anc-Z	clust05	Lpool:Other.up|P3:P.down|L:Other.up|Adult:Other.down	-0.1473	1	-0.3498	1	0.497	1	2.613	1.137e-06	-1.533	0.127	1.16	0.5863	-2.083	0.007162	0.8757	1	0.8878	1	-0.84	0.9626	0.3556	1	-0.4815	1	-1.717	0.09018	1.418	0.09893	-0.04411	1	1.03	1	0.3768	1	0.3579	1	2.395	2.808e-13	-0.3855	1	-1.285	0.1092	-0.0416	1	-2.226	9.811e-05
FUN_000047	anc-Z	clust04	FMH:AdultParts.down|FMA:AdultParts.up	0.9506	1	-0.3608	1	-0.5899	1	0.1928	1	0.2523	0.9348	-0.1728	1	1.418	0.3046	-0.2747	1	-0.7582	1	-0.2119	1	-0.3838	1	-0.02553	1	0.2924	1	-1.813	0.007301	1.646	0.01862	-0.2649	1	1.337	1	0.218	1	-0.06434	1	-0.08287	1	0.1219	1	0.2126	1	0.1433	1
FUN_000048	anc-Z	clust04	L3:L.down|P1:L5.down|P9:P.up|Ppool:Other.down|FT:AdultParts.down|MT:AdultParts.down|FMA:AdultParts.up|L:Other.up|P:Other.down	0.8025	1	-1.926	0.0319	1.123	0.6028	1.11	0.478	-4.942	7.12e-15	-1.552	0.1539	-0.4882	1	-0.1969	1	0.4887	1	1.748	0.02208	-2.821	4.107e-06	-2.02	0.004809	-2.378	0.002982	-0.5744	1	3.323	3.036e-18	0.299	1	-0.01858	1	0.2183	1	1.652	0.001037	-2.573	1.841e-11	1.276	0.1166	-0.06948	1	1.283	0.2668
FUN_000049	anc-Z	clust03	P1:L5.down|P1:P.down|P3:P.down|P5:P.up|P9:P.up|Ppool:Other.down|P:Other.down|AdultParts:Other.up	1.005	0.9244	-0.9301	0.9432	-0.07497	1	1.172	0.3942	-5.304	7.54e-15	-4.526	1.857e-12	-3.179	9.465e-07	4.729	1.421e-27	1.086	1	1.889	0.006175	-1.687	0.04072	-0.4703	1	-0.5333	1	0.8638	1	-0.2365	1	0.0525	1	-0.07531	1	0.1227	1	0.5195	1	-2.061	3.855e-06	1.575	0.00228	0.6141	1	0.3869	1
FUN_000051	anc-Z	clust01	Source.up	1.103	1	-1.648	0.9556	0.5444	1	1.626	0.186	-1.282	0.7537	-0.9445	1	-0.6872	1	0.4361	1	-0.02475	1	1.22	0.7157	-1.768	0.1878	-0.5724	1	0.2076	1	-0.6849	1	0.9129	0.8926	-0.65	1	1.034	1	0.7261	1	-0.4312	1	-0.7816	1	1.029	0.8207	-0.3662	1	0.1066	1
FUN_000054	anc-Z	clust01	L1:L.up|P:Other.down|AdultParts:Other.up|Sexes.down|Source.up	3.009	0.0003342	-0.7563	1	-2.253	0.1019	-1.295	0.2696	0.2132	0.9519	-0.5828	1	-0.7702	1	-0.1473	1	0.4343	1	1.066	0.6272	1.403	0.1518	-0.08821	1	-0.9471	0.6893	1.069	0.5885	-0.4215	1	0.7158	1	-0.7199	1	-0.1262	1	-0.3559	1	-1.714	0.02687	1.852	0.002785	-4.703	1.891e-14	-0.08094	1
FUN_000055	anc-Z	clust01	Lpool:Other.down|Ppool:Other.up|Sexes.down|Source.up	2.572	0.8137	-0.6363	1	-1.935	1	-3.492	3.097e-05	2.102	0.06997	-0.3641	1	-0.5988	1	0.2859	1	0.3218	1	0.3552	1	3.691	3.437e-12	-0.0413	1	1.157	0.905	-1.046	1	0.3489	1	-0.9987	1	2.927	1	-4.787	1	-1.449	1	-0.05444	1	1.047	1	-8.562	1.871e-30	-0.1494	1
FUN_000056	anc-Z	clust01	Sexes.down	-0.06537	1	0.6003	1	-0.5349	1	-0.3323	1	-0.6603	0.7458	-0.6277	1	-0.4217	1	-0.03802	1	0.5225	1	0.5649	1	0.3273	1	-1.321	0.2625	0.9047	0.7693	1.169	0.3764	-0.9086	0.9276	-1.855	0.1865	0.2782	1	-0.2071	1	0.338	1	-0.3876	1	0.131	1	-1.858	0.04672	0.003734	1
FUN_000057	anc-Z	clust04	FMA:AdultParts.up|AdultParts:Other.up	0.7018	1	-0.2334	1	-0.4684	1	-0.115	1	-0.7911	0.6361	-0.8609	1	-0.456	1	0.06755	1	0.2172	1	1.032	0.6749	-1.271	0.2831	-0.2927	1	-0.7497	0.9178	-0.8392	1	1.491	0.04892	0.3808	1	-0.4485	1	0.03187	1	-0.6071	1	-1.387	0.06611	1.718	9.103e-05	0.07426	1	1.04	0.6512
FUN_000058	anc-Z	clust04	Ppool:Other.down|AdultParts:Other.up	1.541	0.7237	-0.8583	1	-0.6825	1	0.1229	1	-0.2573	0.9927	-0.1499	1	-0.2645	1	0.007965	1	-0.8695	1	1.276	0.6189	-2.558	0.04783	-0.4929	1	-0.9483	0.8691	-0.8902	0.8574	1.791	0.1108	0.3794	1	-0.01889	1	-0.2025	1	-0.6161	1	-1.675	0.1892	1.993	0.01841	-0.03076	1	1.827	0.1329
FUN_000059	anc-Z	clust04	FMA:AdultParts.up|Source.up	3.778	0.3932	-0.6318	1	-3.146	1	0.7014	0.9371	-0.263	1	-1.886	1	1.114	1	-1.562	1	0.2939	1	2.04	0.5119	-1.373	0.6204	-1.627	1	-1.83	1	-3.001	1	5.162	5.943e-06	0.169	1	2.899	1	0.3599	1	-1.265	1	-2.871	1	3.561	1	-0.07417	1	0.5038	1
FUN_000060	anc-Z	clust02		-0.1935	1	1.04	0.8112	-0.8461	0.8797	-0.1883	1	1.124	0.3902	-0.2341	1	0.3456	1	0.1385	1	-0.03589	1	-0.2141	1	0.263	1	0.4069	1	0.2974	1	-0.6419	1	0.2017	1	0.09124	1	0.2011	1	-0.2385	1	-0.6164	1	0.4085	1	0.04081	1	-0.04442	1	-0.05606	1
FUN_000061	anc-Z	clust02		-0.05031	1	1.005	0.8536	-0.9549	0.792	-0.4258	1	1.489	0.151	-0.05196	1	0.4656	1	0.4891	1	-0.1293	1	-0.7734	1	0.3507	1	0.7556	1	0.2836	1	-0.821	1	0.1715	1	0.3933	1	-0.3121	1	-0.09271	1	-0.683	1	0.5559	1	-0.05163	1	0.2901	1	0.05638	1
FUN_000065	anc-Z	clust07	Lpool:Other.up|FMA:AdultParts.up|Sexes.down|Adult:Other.down	0.9091	1	1.871	0.2896	-2.78	0.1281	1.986	0.03825	1.87	0.2845	1.53	0.3229	2.025	0.08605	-0.274	1	-0.7323	1	-2.549	0.06134	1.715	0.1068	-2.224	0.1911	-2.822	0.1028	0.3673	1	2.786	0.003153	0.4983	1	-1.448	1	-0.1933	1	1.918	0.05905	0.465	1	-1.754	0.05627	-4.75	4.61e-06	-2.776	0.0005818
FUN_000066	anc-Z	clust08	Ppool:Other.up|FT:AdultParts.up|MT:AdultParts.up|FMA:AdultParts.down|L:Other.up|P:Other.up|AdultParts:Other.down|Adult:Other.down	0.2889	1	-1.332	0.4409	1.043	0.702	1.078	0.5259	-0.1785	0.9828	0.7511	1	-0.7809	1	0.09342	1	0.572	1	-0.6356	1	2.249	0.000169	3.552	2.026e-14	2.875	4.497e-05	0.2199	1	-4.237	1.131e-14	0.5644	1	0.1265	1	-0.6133	1	2.191	1.762e-08	2.547	1.778e-12	-3.895	4.465e-40	-0.06591	1	-2.496	3.369e-06
FUN_000067	anc-Z	clust01	Ppool:Other.up|FT:AdultParts.up|MT:AdultParts.up|L:Other.up|AdultParts:Other.down|Sexes.down|Source.up	0.4778	1	1.238	0.7797	-1.716	0.4678	-0.8667	0.8559	0.3636	0.8924	-0.2798	1	-0.5339	1	0.08406	1	0.4351	1	0.2944	1	2.768	0.0001577	3.76	0.01308	4.619	0.002751	-2.618	1	-2.618	1	-0.7151	1	0	1	0	1	1.916	0.04684	1.475	0.22	-2.7	0.03058	-7.4	6.309e-15	-1.426	0.2719
FUN_000068	anc-Z	clust08	Lpool:Other.up|P1:L5.down|P3:P.down|FT:AdultParts.up|MT:AdultParts.up|FMH:AdultParts.down|L:Other.up|AdultParts:Other.down|Adult:Other.down	1.267	0.4822	-1.169	0.6393	-0.09781	1	2.012	0.001428	-2.192	0.00505	-0.7255	1	-1.826	0.03781	0.3827	1	1.247	0.6911	0.9218	0.8472	0.2936	1	3.346	7.722e-12	3.024	8.896e-06	-3.777	1.223e-09	-0.2039	1	0.2683	1	2.427	0.8739	1.069	1	2.885	1.232e-19	0.9173	1	-2.843	1.738e-16	-0.1643	1	-1.729	0.01263
FUN_000069	anc-Z	clust05	Lpool:Other.up|FMH:AdultParts.down|FMA:AdultParts.up|L:Other.up	0.5549	1	0.6939	1	-1.249	0.4871	2.719	3.052e-06	-1.562	0.1367	0.1184	1	0.5192	1	-1.018	1	0.2183	1	0.1621	1	-0.8782	0.833	0.2708	1	-0.2371	1	-1.842	0.007377	1.821	0.005605	0.4232	1	0.7629	1	0.117	1	2.613	1.595e-13	-0.6779	1	-1.161	0.3862	0.2577	1	-1.381	0.2061
FUN_000070	anc-Z	clust04		0.4527	1	-0.1914	1	-0.2613	1	-0.09558	1	0.9601	0.5111	0.2914	1	0.08863	1	-0.01641	1	-0.05956	1	-0.304	1	-0.5096	1	-0.03993	1	0.01521	1	-0.134	1	0.1495	1	-0.04595	1	-0.7336	1	-0.258	1	-0.7138	1	-0.01256	1	0.5025	1	0.008403	1	0.4539	1
FUN_000071	anc-Z	clust04	FMA:AdultParts.up|Adult:Other.up|Source.up	3.367	0.4002	2.034	0.9655	-5.402	0.4356	-1.646	0.2878	2.545	0.7581	-0.1357	1	-0.5775	1	1.072	1	-0.5281	1	0.1696	1	-2.251	0.09452	-4.66	1	-1.923	1	-2.318	1	6.432	1.189e-10	-2.281	1	4.676	1	0.3086	1	0.1496	1	-1.291	1	1.108	1	1.096	1	2.922	0.001926
FUN_000072	anc-Z	clust04		0.3198	1	0.222	1	-0.5418	1	0.08262	1	1.215	0.313	0.3176	1	0.1342	1	-0.1294	1	-0.04421	1	-0.2782	1	-0.5467	1	-0.03393	1	-0.3318	1	-0.1006	1	0.3292	1	0.2482	1	-0.6666	1	0.03961	1	-0.7277	1	0.04399	1	0.459	1	0.1647	1	0.348	1
FUN_000073	anc-Z	clust04	L3:L.down|L5:L.up|Lpool:Other.down|FT:AdultParts.down|MT:AdultParts.down|FMA:AdultParts.up	0.6115	1	-3.834	0.02432	3.222	0.02069	-2.776	0.002395	-0.01882	1	0.1577	1	0.3327	1	0.008613	1	0.641	1	-1.14	0.5876	0.5526	1	-4.165	5.627e-05	-2.418	0.04335	-1.578	0.2226	5.693	2.032e-29	-1.456	0.9813	0.7017	1	-0.2534	1	-1.734	0.1012	0.9962	0.7929	0.2583	1	-0.3386	1	1.667	0.09907
FUN_000074	anc-Z	clust04	L1:L.up|P1:P.down|FT:AdultParts.down|MT:AdultParts.down|FMA:AdultParts.up|L:Other.down|Adult:Other.up	5.538	0.001118	0.3909	1	-5.929	0.2728	-1.816	0.07464	3.472	0.6173	-4.354	0.0001277	1.358	0.592	0.9453	1	0.7941	1	1.257	0.4469	-1.319	0.338	-3.936	3.704e-05	-2.945	0.01554	0.08786	1	4.213	3.181e-15	-0.8258	1	1.209	1	0.5564	1	-3.219	0.02559	0.7366	0.8107	1.522	0.3086	-0.5741	1	2.351	0.001164
FUN_000075	anc-Z	clust04	L1:L.up|Lpool:Other.down|P1:P.down|FT:AdultParts.down|MT:AdultParts.down|FMH:AdultParts.down|FMA:AdultParts.up|L:Other.down|Adult:Other.up	2.232	0.01981	-1.324	0.6015	-0.9084	0.8427	-2.078	0.004294	0.4074	0.8431	-1.988	0.02449	-0.2984	1	0.1627	1	0.6558	1	1.468	0.1485	-1.355	0.2175	-4.754	3.031e-13	-2.173	0.02332	-2.167	0.0006185	6.496	3.911e-76	-2.15	0.1822	0.7805	1	0.2272	1	-1.591	0.0478	0.2205	1	0.8874	1	0.2947	1	2.575	7.497e-07
FUN_000076	anc-Z	clust04		0.3431	1	0.2631	1	-0.6062	1	0.1396	1	-0.05983	1	-0.7373	1	-0.007	1	0.3408	1	0.2925	1	0.1109	1	-0.7079	1	-0.2154	1	-0.6741	0.9764	0.0148	1	0.5411	1	0.3822	1	0.08785	1	-0.01483	1	-0.5057	1	-0.4223	1	0.7435	1	0.2982	1	0.4262	1
FUN_000077	anc-Z	clust02		0.507	1	0.6102	1	-1.117	0.6293	-0.04746	1	1.421	0.2018	0.1165	1	0.3896	1	0.3315	1	-0.07738	1	-0.7602	1	0.378	1	0.2647	1	0.05613	1	-0.6428	1	0.4423	1	0.1738	1	-0.9209	1	0.02423	1	-0.3214	1	0.5148	1	-0.2616	1	-0.1232	1	-0.2479	1
FUN_000078	anc-Z	clust06		-0.05537	1	1.045	0.8081	-0.9899	0.7573	0.93	0.7214	0.3444	0.9076	-0.1438	1	0.4588	1	0.2988	1	-0.07672	1	-0.537	1	0.06037	1	0.8482	0.9435	0.4828	1	-1.136	0.4676	0.3037	1	0.3045	1	-0.3257	1	-0.07788	1	0.537	1	0.3445	1	-0.6921	1	0.07744	1	-0.7428	1
FUN_000080	anc-Z	clust13	L5:L.down|P3:P.down	1.548	0.1733	0.4563	1	-2.005	0.03631	0.237	1	0.2384	0.9508	-1.37	0.2832	-2.976	1.749e-06	1.681	0.06279	1.458	0.3081	1.208	0.3947	0.1709	1	0.5079	1	0.1726	1	-0.4054	1	-0.01993	1	0.2794	1	-0.3108	1	-0.05656	1	-0.01398	1	-0.01984	1	0.02821	1	-0.006157	1	-0.3059	1
FUN_000081	anc-Z	clust01		0.2635	1	-0.02594	1	-0.2376	1	-0.5626	1	0.6803	0.7084	-0.08477	1	0.4123	1	0.1	1	-0.4047	1	-0.02291	1	0.2963	1	0.2267	1	0.5621	1	-0.1509	1	-0.3421	1	-0.2795	1	-0.5222	1	0.09373	1	-0.5266	1	0.2736	1	0.1055	1	-0.7941	1	0.1997	1
FUN_000083	anc-Z	clust04	L3:L.up|L5:L.down|Lpool:Other.down|P1:L5.up|P1:P.down|P3:P.up|P5:P.up|P9:P.down|Ppool:Other.up|FT:AdultParts.up|MT:AdultParts.down|FMH:AdultParts.down|FMA:AdultParts.up|FT:MT.up|L:Other.down|P:Other.up|Source.up	3.792	0.0902	4.478	0.01618	-8.27	0.002003	-2.477	0.0001443	7.234	0.01768	-3.565	2.999e-08	4.206	1.427e-25	2.429	2.237e-05	-0.3827	1	-2.687	8.648e-05	2.434	7.395e-06	2.158	0.00158	-2.913	0.003451	-4.113	1.184e-10	4.585	5.341e-26	4.227	1.207e-05	-0.2213	1	0.2461	1	-3.295	0.007221	3.085	5.277e-10	-0.6269	1	0.06953	1	0.03206	1
FUN_000084	anc-Z	clust10	MT:AdultParts.up|FT:MT.down|Sexes.down	0.5019	1	1.05	0.7974	-1.552	0.2353	-0.9521	0.6996	1.626	0.1081	0.03612	1	0.08333	1	-0.3695	1	-0.7063	1	0.9564	0.7955	-0.7093	1	-0.08727	1	3.013	4.004e-06	-0.7587	1	-1.07	0.5848	-2.583	0.008573	-0.5409	1	0.0439	1	-0.8561	1	-0.1718	1	0.7497	1	-1.93	0.03043	1.246	0.3109
FUN_000085	anc-Z	clust06	AdultParts:Other.down	-0.001903	1	1.122	0.7051	-1.12	0.6139	1.041	0.5728	-0.716	0.6961	-1.447	0.2016	0.3157	1	0.6107	1	0.979	1	-0.4584	1	0.7667	1	0.3624	1	1.308	0.3354	0.05231	1	-1.097	0.551	-0.7884	1	-0.2015	1	0.4443	1	1.107	0.4749	0.8782	1	-1.584	0.001868	-0.5648	1	-1.356	0.1751
FUN_000086	anc-Z	clust01	L1:L.up|Ppool:Other.up|Sexes.down|Adult:Other.down|Source.up	5.189	0.0002717	-3.094	0.6711	-2.095	1	-0.5107	1	1.723	0.1425	0.2907	1	0.1197	1	0.3233	1	-0.02509	1	-0.7087	1	3.31	2.592e-10	-3.621	1	0.2727	0.932	2.026	0.2702	0.06693	1	-3.245	0.6935	-2.792	1	-6.124	0.4202	-0.5633	1	-0.5426	1	0.896	1	-9.496	1.955e-36	-2.1	0.005791
FUN_000087	anc-Z	clust01	Ppool:Other.up|Sexes.down|Source.up	-0.1686	1	-0.1686	1	0.3373	0.9587	-1.921	0.2759	1.539	0.3333	0.5112	1	-0.1535	1	0.06567	1	-0.03181	1	-0.3915	1	3.558	1.65e-07	-0.7675	1	3.838	0.2167	-0.9594	1	-0.9594	1	-3.838	0.7732	0	1	-1.025e-14	1	-0.9035	1	1.004	0.6516	-0.3198	1	-8.876	1.666e-19	-1.228	0.4078
FUN_000088	anc-Z	clust01	Lpool:Other.down|P1:L5.up|Ppool:Other.up|Sexes.down|Source.up	-1.097	1	3.236	0.4932	-2.139	1	-2.732	0.0002101	2.516	0.0186	-0.4437	1	-0.2753	1	0.4605	1	0.3155	1	-0.05694	1	4.331	7.424e-19	-2.692	1	1.553	0.5826	1.206	0.6385	-0.4947	1	-3.537	0.6147	-0.1343	1	-3.827	1	-1.481	1	0.4373	0.9995	0.6084	1	-10.18	2.006e-37	-1.199	0.4262
FUN_000089	anc-Z	clust04	Lpool:Other.down|FT:AdultParts.down|FMA:AdultParts.up|L:Other.down|AdultParts:Other.up|Adult:Other.up	1.338	0.4416	-0.3583	1	-0.98	0.7647	-2.186	0.002821	1.398	0.2211	-0.7518	1	-0.3861	1	-0.2722	1	0.3749	1	1.035	0.6755	-0.5543	1	-3.467	2.292e-08	-1.292	0.3763	-0.01562	1	2.99	2.862e-12	-1.813	0.2682	0.9736	1	0.2312	1	-1.975	5.472e-05	-0.32	1	1.658	0.0008502	-0.1328	1	2.056	0.001336
FUN_000090	anc-Z	clust06	Lpool:Other.up	0.3714	1	0.6833	1	-1.055	0.6856	1.688	0.0253	0.8308	0.618	0.8399	1	1.025	1	-0.4458	1	-0.7348	1	-0.6843	1	0.1279	1	0.5819	1	0.149	1	-0.5524	1	0.09554	1	0.3607	1	-0.04313	1	0.2783	1	1.072	0.5646	0.4631	1	-1.171	0.302	0.5496	1	-1.362	0.1702
FUN_000091	anc-Z	clust06		0.4168	1	-0.3615	1	-0.05527	1	0.7608	0.9451	0.5299	0.8243	0.126	1	0.5041	1	0.2969	1	-0.2445	1	-0.6824	1	0.1557	1	0.5216	1	1.001	0.6646	-0.05062	1	-0.9011	0.9401	-0.3996	1	-0.08442	1	0.332	1	0.0327	1	0.6502	1	-0.632	1	-0.09325	1	-0.6874	1
FUN_000092	anc-Z	clust01		-0.2576	1	0.56	1	-0.3024	1	-0.1443	1	1.219	0.3089	0.06412	1	-0.04439	1	-0.1256	1	0.4399	1	-0.334	1	-0.08287	1	-0.03565	1	-0.1801	1	0.5051	1	-0.3703	1	0.1203	1	-0.152	1	-0.128	1	-0.6407	1	0.7195	1	-0.2341	1	0.3776	1	0.1704	1
FUN_000093	anc-Z	clust02	L3:L.up|L5:L.down|P1:L5.up|P:Other.up	-1.653	0.3299	6.217	3.752e-29	-4.564	4.07e-06	0.7733	0.9313	3.224	0.003912	-1.712	0.05641	0.9064	1	0.6532	1	1.265	0.6699	-1.113	0.5561	1.198	0.3615	0.6666	1	1.431	0.2544	-1.259	0.299	-0.05215	1	-0.6372	1	-0.7697	1	-0.1969	1	-0.6035	1	1.675	0.003505	-1.156	0.4417	-0.594	1	-1.478	0.08704
FUN_000094	anc-Z	clust01	Ppool:Other.up|Sexes.down	-0.01721	1	-0.01721	1	0.03442	1	-1.716	1	0.09495	0.9995	0.2491	1	0.189	1	-0.1064	1	-0.3905	1	0.05875	1	4.07	1.803e-07	-0.2217	1	1.108	1	-0.2771	1	-0.2771	1	-1.108	1	0	1	0	1	-0.0575	1	-0.1969	1	0.2241	1	-9.194	4.106e-14	-1.766	0.1353
FUN_000095	anc-Z	clust02		0.2748	1	0.3928	1	-0.6676	0.992	-0.08766	1	0.9346	0.5269	-0.07787	1	0.2862	1	-0.1919	1	0.08381	1	-0.1003	1	0.1757	1	0.2449	1	0.2757	1	-0.0587	1	-0.2667	1	-0.02564	1	-0.1911	1	0.6101	1	-0.4442	1	0.3156	1	0.009533	1	0.1282	1	-0.06605	1
FUN_000096	anc-Z	clust02		0.6652	1	0.5186	1	-1.184	0.5432	0.3369	1	1.316	0.2451	0.1649	1	0.3097	1	0.07123	1	-0.04821	1	-0.4976	1	0.06013	1	0.2083	1	0.2387	1	-0.7335	1	0.4541	1	-0.02538	1	0.08715	1	-0.01204	1	-0.1969	1	0.3743	1	-0.2156	1	0.1687	1	-0.2978	1
FUN_000097	anc-Z	clust01	P:Other.up	-0.1782	1	0.7925	1	-0.6143	1	-1.801	0.1127	1.953	0.2484	-0.991	0.8978	0.5405	1	-0.7448	1	0.8235	1	0.3718	1	1.629	0.1328	1.259	0.4585	-0.9588	0.7557	0.5642	1	-0.7518	0.9913	1.848	0.5129	-0.6105	1	0.5555	1	-1.402	0.2931	1.921	0.00664	-0.8375	1	1.296	0.8352	0.1288	1
FUN_000098	anc-Z	clust04		0.2185	1	0.3047	1	-0.5232	1	-0.2895	1	0.6212	0.7593	0.1387	1	-0.06111	1	0.1905	1	-0.123	1	-0.1451	1	-0.07628	1	-0.08833	1	-0.1873	1	-0.79	1	0.9623	0.8142	0.08249	1	-0.04354	1	0.2113	1	-0.3245	1	-0.1454	1	0.3594	1	0.01197	1	0.2743	1
FUN_000099	anc-Z	clust02	P1:L5.up	0.06694	1	0.9498	0.9065	-1.017	0.7641	-1.097	0.5192	2.939	0.004527	0.8589	1	0.4303	1	0.07212	1	-0.3692	1	-0.9921	0.7396	1.187	0.4214	-0.3463	1	0.7668	0.8673	-0.01185	1	-0.251	1	-0.9275	1	0.1083	1	0.2871	1	-1.126	0.5294	1.072	0.6859	-0.2306	1	0.06839	1	-0.067	1
FUN_000100	anc-Z	clust01	Lpool:Other.down|Ppool:Other.up|Sexes.down|Source.up	-1.019	1	3.296	0.4943	-2.277	1	-2.792	0.04936	2.176	0.3783	-0.2059	1	-0.3876	1	0.05023	1	0.139	1	0.4043	1	2.679	0.004045	1.286	0.7581	0.4825	1	1.706	0.6106	-2.811	0.5176	0.6692	1	-0.2034	1	0	1	-1.025	1	0.02587	1	0.6806	1	-5.897	2.401e-07	0.08464	1
FUN_000101	anc-Z	clust17	Lpool:Other.down|P1:P.down|P3:P.down|P5:P.up|P9:P.up|Ppool:Other.up|L:Other.down|P:Other.up|AdultParts:Other.down|Sexes.down|Adult:Other.down	-2.297	0.173	2.104	0.1771	0.1927	1	-3.958	3.689e-06	-0.8264	0.7139	-6.421	2.132e-17	-6.703	1.608e-18	8.124	8.165e-62	-0.2916	1	5.292	3.274e-21	8.974	2.132e-80	-0.708	1	-0.7064	0.9151	0.09687	1	0.7872	0.9817	-0.001297	1	-0.1653	1	0.4464	1	-2.498	0.000234	3.852	3.513e-10	-1.894	0.01459	-2.875	0.004962	-3.762	3.936e-07
FUN_000102	anc-Z	clust01	Ppool:Other.up|Sexes.down	-1.266	1	3.058	0.5496	-1.792	1	-1.194	1	2.4	0.1796	-0.09707	1	-0.4152	1	0.09894	1	-0.2492	1	0.6626	1	3.515	2.906e-05	-1.226	1	2.632	0.2695	0.6541	1	-1.533	1	-3.215	0.7289	2.916	1	-2.066e-12	1	-0.6801	1	1.164	0.5322	-0.6239	1	-8.87	1.395e-12	-1.741	0.1383
FUN_000103	anc-Z	clust01	FMA:AdultParts.down	0.08339	1	-0.7519	1	0.6685	0.9819	-1.13	0.4676	1.704	0.1106	0.6568	1	0.2654	1	0.2706	1	-0.2022	1	-0.9906	0.7422	0.6332	1	0.7425	1	1.773	0.081	0.8909	0.9268	-2.463	5.219e-05	-0.8588	1	-0.1009	1	0.4188	1	-1.384	0.1115	0.835	1	0.1686	1	-0.6215	1	0.3724	1
FUN_000104	anc-Z	clust11	L3:L.down|L5:L.up|Lpool:Other.up|P1:L5.down|Ppool:Other.down|FT:AdultParts.up|MT:AdultParts.up|FMA:AdultParts.down|L:Other.up|AdultParts:Other.down|Adult:Other.up|Source.up	-0.5249	1	-2.193	0.004271	2.718	7.772e-06	1.607	0.0484	-5.929	1.82e-20	0.2081	1	-1.523	0.344	-0.2456	1	0.2019	1	1.359	0.2696	-4.371	1.625e-13	8.179	2.78e-64	8.742	3.661e-39	-4.461	1	-6.114	8.84e-05	-0.4698	1	-1.108	1	-4.757	1	5.174	4.932e-60	-0.3389	1	-3.24	7.82e-08	0.2312	1	2.073	0.0006236
FUN_000106	anc-Z	clust13	Lpool:Other.down|P1:P.down|P3:P.down|P5:P.up|P9:P.up|Ppool:Other.up|FMH:AdultParts.down|L:Other.down|P:Other.up	-1.206	0.6887	0.5681	1	0.6377	0.9923	-4.458	1e-11	-0.7077	0.686	-5.445	4.116e-16	-5.454	5.888e-16	4.541	4.1e-25	0.5212	1	5.837	2.374e-45	5.861	1.001e-40	1.512	0.1258	-0.461	1	-1.972	0.004724	1.315	0.2418	1.644	0.463	0.9555	1	0.01479	1	-2.759	1.844e-09	2.964	1.026e-15	-0.8823	1	1.035	1	-1.052	0.6492
FUN_000107	anc-Z	clust04		3.503	0.4181	0.3274	1	-3.831	0.8313	-2.415	0.08803	5.544	0.23	0.4107	1	-0.9721	1	2.02	0.2285	1.741	0.5704	-3.199	0.07713	0.6994	0.9485	-1.614	0.4064	-1.499	0.6384	0.5365	1	1.409	0.3878	-0.09614	1	-3.158	0.5035	0.701	1	-2.774	0.137	0.7504	0.9356	1.204	0.5921	-0.01351	1	1.287	0.4743
FUN_000108	anc-Z	clust09	L3:L.down|P5:P.up|L:Other.down	1.977	0.1617	-3.132	0.02713	1.155	0.7571	-1.413	0.2389	1	0.5274	-0.3121	1	-0.8599	1	2.208	0.005708	0.8432	1	-1.879	0.07318	0.6647	1	-1.801	0.06743	-1.803	0.1408	1.141	0.4884	1.112	0.5457	0.001552	1	-1.111	1	0.6991	1	-2.268	0.001	0.3693	1	1.213	0.3598	-0.0829	1	0.5615	1
FUN_000109	anc-Z	clust04	Lpool:Other.down|FT:AdultParts.down|FMA:AdultParts.up|Adult:Other.up	2.936	0.2897	-5.127	0.2013	2.19	0.7341	-5.986	0.000337	-0.4926	0.9415	-1.397	0.7342	0.06489	1	0.6968	1	0.6865	1	-0.0516	1	0.02783	0.9392	-4.126	0.006616	0.002208	1	-2.516	0.09766	5.094	2.28e-11	-3.44	0.331	-0.2545	1	0.2444	1	-2.128	0.1638	0.6424	0.7929	0.8606	0.7822	1.112	1	4.469	3.869e-05
FUN_000110	anc-Z	clust17	L3:L.up|P1:P.down|P3:P.down|P5:P.up|P7:P.up|P9:P.down|Ppool:Other.up|FMA:AdultParts.up|P:Other.up|AdultParts:Other.down|Adult:Other.down	-1.85	0.7162	3.056	0.01582	-1.206	0.9186	-1.342	0.301	0.9832	0.7278	-3.613	3.608e-06	-3.282	1.737e-05	7.797	1.871e-92	2.109	0.0151	-3.011	0.0001686	6.461	3.56e-54	0.3485	0.986	-0.9564	1	-2.704	0.1098	3.084	0.003879	1.087	1	-4.585	1	-0.4924	1	-0.8479	1	3.738	2.62e-11	-2.922	0.0003115	-0.3608	1	-3.839	1.599e-12
FUN_000111	anc-Z	clust10	MT:AdultParts.up|FT:MT.down|AdultParts:Other.up|Sexes.down|Source.up	-1.811	1	-1.811	1	3.621	0.3526	-0.596	1	-0.5698	0.9218	0.04718	1	-0.1063	1	-0.1494	1	-1.191	1	1.399	0.5047	-1.475	0.1813	-1.562	0.5652	6.724	5.369e-06	-1.233	0.7965	-1.994	0.3474	-6.905	7.52e-05	-2.069	1	-0.7599	1	-2.769	0.05556	-0.5742	1	2.442	0.02781	-3.423	4.255e-06	1.553	0.1025
FUN_000113	anc-Z	clust01	Source.up	0.8528	1	-0.3044	1	-0.5484	1	0.1349	1	-0.02629	1	-0.2601	1	0.2914	1	-0.2808	1	0.4214	1	-0.172	1	-0.2139	1	1.059	0.6419	0.1252	1	-1.048	0.6449	0.3077	1	0.7785	1	-0.6969	1	0.1085	1	0.09524	1	-0.1695	1	0.09346	1	-0.5858	1	0.0592	1
FUN_000114	anc-Z	clust02		-0.01318	1	0.1466	1	-0.1334	1	0.172	1	0.9702	0.5173	0.3779	1	-0.006106	1	-0.066	1	0.1505	1	-0.4564	1	0.04409	1	0.9678	0.762	0.6149	0.9692	-0.4518	1	-0.5374	1	0.2941	1	-0.4126	1	-0.04662	1	-0.106	1	0.771	1	-0.6499	1	0.6976	1	-0.1621	1
FUN_000115	anc-Z	clust01	Sexes.down|Source.up	2.418	0.8445	5.601	0.05068	-8.019	0.08955	-1.19	0.6421	4.553	0.4318	-0.2516	1	-0.6985	1	1.111	1	0.2434	1	-0.4042	1	0.9221	0.749	-3.058	1	-2.662	1	0.8885	1	2.686	0.09152	-0.33	1	-6.281	0.2415	0.9629	1	-0.8294	1	-1.934	1	2.383	1	-4.051	0.002056	0.2013	1
FUN_000116	anc-Z	clust01	Ppool:Other.up|Sexes.down	0.3912	1	0.3912	1	-0.7825	1	-2.509	1	0.6422	0.7885	-0.1853	1	0.2592	1	0.2059	1	0.1848	1	-0.4645	1	4.258	1.584e-07	-0.8258	1	0.6314	1	1.154	1	-1.032	1	-1.214	1	2.915	1	-5.894e-13	1	-0.6398	1	-0.3639	1	0.781	1	-8.97	1.314e-12	-1.312	0.3397
FUN_000118	anc-Z	clust02		0.3929	1	0.3737	1	-0.7665	0.9408	-0.4001	1	1.674	0.09116	0.107	1	0.1002	1	0.201	1	-0.02951	1	-0.3788	1	0.2718	1	0.5682	1	0.2977	1	-0.4195	1	-0.1217	1	0.2254	1	0.188	1	-0.2661	1	-0.7453	1	0.7649	1	-0.2047	1	0.1919	1	0.09619	1
FUN_000119	anc-Z	clust01	Lpool:Other.down|P1:L5.up|Ppool:Other.up|Sexes.down|Source.up	5.967	0.2668	2.759	1	-8.726	1	-6.202	1.227e-06	8.872	0.0004365	-1.228	0.5895	-0.8957	1	0.496	1	0.7434	1	0.8841	0.8398	5.126	1.311e-18	2.139	0.3226	2.419	0.3816	-2.563	1	-0.2865	1	-0.2334	1	0	1	3.035	1	-3.77	1	1.672	0.4755	1.024	1	-9.132	1.299e-28	0.8071	0.9899
FUN_000120	anc-Z	clust14	FT:AdultParts.up	0.1748	1	-1.077	0.7624	0.9025	0.8493	-0.719	0.9937	-0.799	0.6363	-0.4429	1	0.3017	1	-0.1473	1	0.1678	1	0.1207	1	-1.215	0.3471	1.588	0.04925	1.535	0.1576	-1.237	0.2766	-0.715	1	0.04481	1	0.5626	1	-0.04107	1	-0.7284	1	-0.6461	1	1.106	0.5021	0.02716	1	1.45	0.1016
FUN_000125	anc-Z	clust01	Lpool:Other.down|Ppool:Other.up|Sexes.down|Source.up	1.428	1	1.428	1	-2.855	1	-3.332	0.0009145	2.438	0.1438	-0.6941	1	-0.4792	1	-0.1676	1	0.6703	1	0.6706	1	3.562	1.792e-08	-0.4091	1	2.046	1	-0.5114	1	-0.5114	1	-2.046	1	-5.125e-15	1	-1.23e-13	1	-1.201	1	0.2281	1	0.6115	1	-7.808	3.741e-19	-0.1724	1
FUN_000126	anc-Z	clust01	Ppool:Other.up|Sexes.down	1.882	1	1.882	1	-3.765	1	-1.485	1	3.278	0.0774	-0.7753	1	-0.009738	1	0.05911	1	0.6812	1	0.0447	1	4.082	2.932e-08	-0.2667	1	1.333	1	-0.3334	1	-0.3334	1	-1.333	1	0	1	0	1	-1.437	1	0.4036	1	0.6094	1	-10.1	1.012e-18	-1.947	0.08496
FUN_000127	anc-Z	clust08	Source.up	-0.2517	1	-0.5132	1	0.7649	0.9236	-0.3191	1	-0.208	0.96	0.02889	1	0.9622	1	-0.06206	1	-0.3701	1	-0.5589	1	0.4486	1	1.071	0.6105	-0.2316	1	-0.4268	1	-0.09781	1	1.085	1	-0.352	1	-0.439	1	-0.04053	1	0.3842	1	-0.3323	1	0.181	1	-0.09709	1
FUN_000128	anc-Z	clust08	FT:AdultParts.up	-0.4965	1	1.002	0.8565	-0.506	1	0.02676	1	0.5313	0.8074	0.2661	1	0.305	1	-0.2452	1	0.3116	1	-0.6376	1	-0.2618	1	1.615	0.04426	1.284	0.3572	-0.3318	1	-1.48	0.08721	0.2761	1	-0.4566	1	0.5475	1	0.2107	1	0.2279	1	-0.3585	1	0.2993	1	0.1762	1
FUN_000129	anc-Z	clust02	Source.up	-0.1071	1	0.1662	1	-0.05915	1	-0.2496	1	1.534	0.1425	0.9483	0.9642	0.6018	1	0.4317	1	-0.3641	1	-1.618	0.07347	0.4094	1	0.285	1	0.1089	1	-0.08372	1	-0.1625	1	0.1467	1	0.1579	1	-0.1094	1	-0.4285	1	0.6213	1	-0.2878	1	0.2276	1	-0.1198	1
FUN_000130	anc-Z	clust03	FMH:AdultParts.up|FMA:AdultParts.down	0.1972	1	-1.219	0.6262	1.022	0.728	-0.5629	1	-1.483	0.1845	-0.6188	1	-0.7878	1	-0.4092	1	0.5536	1	1.262	0.3654	-0.1136	1	-1.017	0.6959	-0.4482	1	2.748	4.929e-09	-1.833	0.01158	-0.4738	1	0.06855	1	0.1634	1	-0.1102	1	-0.612	1	0.6495	1	-0.3749	1	0.5074	1
FUN_000131	anc-Z	clust02		0.1231	1	1.166	0.6438	-1.289	0.416	0.06758	1	1.238	0.2944	0.3246	1	0.2776	1	0.1824	1	-0.1875	1	-0.5971	1	0.4009	1	0.474	1	0.6984	0.9609	-0.7684	1	0.03558	1	-0.187	1	-0.3012	1	0.2246	1	0.2132	1	0.4467	1	-0.5654	1	0.01077	1	-0.3514	1
FUN_000132	anc-Z	clust01		0.4316	1	1.022	0.838	-1.453	0.375	0.4163	1	0.9677	0.5107	-0.2025	1	0.02554	1	0.222	1	-0.07446	1	0.02941	1	-0.2683	1	-0.09284	1	0.05254	1	-0.4141	1	0.4393	1	-0.1212	1	-1.161	1	-0.1276	1	-0.1281	1	0.09345	1	0.0004682	1	-0.3007	1	-0.111	1
FUN_000133	anc-Z	clust13	L3:L.up|L5:L.down|Lpool:Other.down|P1:L5.up|P3:P.down|P5:P.up|P9:P.up|Ppool:Other.up|L:Other.down|P:Other.up	-0.4423	1	2.883	2.508e-05	-2.441	0.01149	-1.819	0.02808	3.397	1.554e-05	-1.378	0.2995	-4.707	2.289e-13	2.286	0.0003329	1.611	0.1921	2.188	0.0004367	2.548	9.171e-06	-1.341	0.2747	-1.479	0.2388	1.047	0.6293	0.716	1	0.1147	1	-0.3153	1	-0.7493	1	-1.914	0.0002631	2.128	3.768e-07	-0.6788	1	0.2069	1	-0.5466	1
FUN_000135	anc-Z	clust01	Sexes.down	-0.1301	1	0.1089	1	0.02115	1	-1.207	0.3546	-0.1051	1	0.03444	1	-0.1825	1	-0.03694	1	-0.09517	1	0.2802	1	0.8548	0.8871	-0.01081	1	1.072	0.5856	-0.2689	1	-0.3943	1	-0.9022	1	0.6167	1	-0.1269	1	0.0256	1	-0.1531	1	0.126	1	-2.48	0.0005797	0.2642	1
FUN_000136	anc-Z	clust02	P1:L5.up	-0.08416	1	1.293	0.4874	-1.209	0.5221	-0.3736	1	2.056	0.01523	0.3474	1	0.231	1	0.05898	1	0.03562	1	-0.6731	1	1.014	0.6439	0.07612	1	0.3272	1	0.05796	1	-0.31	1	-0.2092	1	-0.2232	1	-0.01219	1	-0.4292	1	0.9883	0.9036	-0.6315	1	-0.1796	1	-0.4799	1
FUN_000137	anc-Z	clust01	Lpool:Other.down|P1:L5.up|Ppool:Other.up|Sexes.down|Source.up	2.684	0.809	-0.511	1	-2.173	1	-2.407	0.004361	2.707	0.009712	-0.7988	1	-0.5481	1	0.2435	1	0.4985	1	0.6049	1	4.397	1.084e-19	-3.093	1	1.595	0.5575	-1.527	1	2.464	0.1867	-3.907	0.5004	-3.119	1	-2.311	1	-2.083	1	0.4061	1	1.051	1	-10.72	3.47e-41	-1.492	0.1693
FUN_000138	anc-Z	clust11	P1:L5.down|Ppool:Other.down|MT:AdultParts.up|FMH:AdultParts.down|FMA:AdultParts.up|L:Other.up	1.527	0.3937	0.3971	1	-1.925	0.2458	1.778	0.0784	-3.2	0.02262	-0.5214	1	-3.231	0.06904	0.7827	1	1.427	0.7519	1.542	0.3189	-3.268	0.0007141	2.067	0.06852	2.75	0.0421	-6.226	1.808e-08	3.216	0.0007421	-0.5691	1	-4.025	1	0.5947	1	3.154	1.918e-07	-2.471	1	0.1482	1	-1.158	1	1.118	0.5706
FUN_000142	anc-Z	clust07		0.9023	1	-0.8445	1	-0.05778	1	1.132	0.4509	-0.4755	0.8367	-0.2835	1	-0.2133	1	1.079	1	-0.1694	1	-0.4132	1	-0.4484	1	0.6626	1	0.1977	1	-0.2733	1	-0.2644	1	0.3875	1	-0.8353	1	0.06193	1	0.474	1	0.1326	1	-0.4501	1	-0.06404	1	-0.5127	1
FUN_000143	anc-Z	clust04	FT:AdultParts.down|FMA:AdultParts.up|Adult:Other.up	2.537	0.7722	2.366	0.8325	-4.902	0.5353	-1.487	0.2588	5.89	0.1652	0.4372	1	0.04595	1	-0.9608	1	-1.085	1	1.562	0.2884	-1.868	0.09801	-3.426	0.004926	-3.004	0.06349	-2.036	0.1099	6.055	4.992e-24	-0.3518	1	0.7813	1	0.4341	1	-2.61	0.1483	0.3454	1	1.47	0.4086	-0.04477	1	2.516	0.001471
FUN_000144	anc-Z	clust18	FT:AdultParts.up|MT:AdultParts.up|FMH:AdultParts.down	0.189	1	0.02176	1	-0.2108	1	0.1762	1	-1.51	0.1657	-0.6953	1	0.1117	1	-0.6111	1	-0.2509	1	1.446	0.1903	-1.72	0.05832	2.227	0.0006156	2.244	0.009918	-1.648	0.03496	-1.147	0.4687	-0.01437	1	0.1194	1	0.06327	1	0.5444	1	-1.037	0.767	0.5981	1	-0.09544	1	1.158	0.4845
FUN_000145	anc-Z	clust11	Lpool:Other.up|P1:L5.down|P9:P.up|FT:AdultParts.up|MT:AdultParts.up|FMH:AdultParts.down|L:Other.up|AdultParts:Other.down	-0.6612	1	-0.94	0.9295	1.601	0.1627	1.801	0.01731	-4.426	1.963e-10	-1.201	0.5819	-1.942	0.05395	-0.6885	1	1.2	0.8517	2.632	3.125e-06	-1.266	0.318	3.574	7.303e-11	4.97	1.656e-14	-3.908	2.418e-07	-1.432	0.3163	-1.163	0.9488	-0.5395	1	-0.3245	1	2.985	1.608e-16	-0.08193	1	-1.975	0.0003718	-1.527	0.2981	-0.4007	1
FUN_000146	anc-Z	clust11	P1:L5.down|P3:P.down|P9:P.up|FT:AdultParts.up|MT:AdultParts.up|L:Other.up|AdultParts:Other.down|Source.up	-0.233	1	-1.083	0.7888	1.316	0.4661	1.727	0.05049	-3.723	5.028e-05	-0.6073	1	-2.657	0.0231	-1.38	0.8017	1.73	0.2234	2.914	1.572e-05	-1.091	0.5516	5.723	1.414e-12	6.492	8.663e-11	-4.086	1	-3.548	1	-0.6405	1	-3.114	1	-3.831	1	3.461	5.578e-10	0.5578	0.6699	-2.902	0.001249	-1.836	0.1273	-0.4766	1
FUN_000147	anc-Z	clust01	Lpool:Other.down|Ppool:Other.up|Sexes.down|Source.up	0.9428	1	0.9428	1	-1.886	1	-4.069	0.001359	1.344	0.4916	-0.7651	1	-0.4371	1	0.4318	1	0.5518	1	0.2185	1	3.462	4.548e-06	-0.3074	1	1.537	1	-0.3842	1	-0.3842	1	-1.537	1	0	1	0	1	-0.8002	1	0.1089	1	0.448	1	-7.223	1.336e-13	0.4557	1
FUN_000148	anc-Z	clust01	Ppool:Other.up|Sexes.down|Source.up	2.242	0.7122	3.379	0.3895	-5.621	0.0508	-2.81	0.07261	2.787	0.08318	-0.5344	1	-0.3434	1	0.2006	1	0.4349	1	0.2423	1	3.774	3.357e-08	-0.8615	1	0.6701	1	-1.077	1	1.197	1	-1.276	1	0	1	3.031	1	0.1965	0.6872	-0.5882	1	0.4164	1	-8.511	5.8e-18	-0.7228	0.8317
FUN_000149	anc-Z	clust01	Ppool:Other.up|Sexes.down|Source.up	1.143	1	1.143	1	-2.286	1	-2.64	0.1378	1.953	0.4433	-0.5667	1	-0.1816	1	0.1156	1	0.5424	1	0.09034	1	2.982	0.0008872	-0.308	1	1.54	1	-0.385	1	-0.385	1	-1.54	1	0	1	0	1	-0.9566	1	0.203	1	0.4673	1	-6.907	3.489e-09	-0.2566	1
FUN_000150	anc-Z	clust01	Ppool:Other.up|Sexes.down	-1.577	1	2.846	0.4036	-1.269	1	-1.49	1	0.4706	0.8436	0.932	0.9372	0.03397	1	-0.2387	1	-0.3169	1	-0.4103	1	4.053	4.839e-07	-0.755	1	0.1425	1	-0.9437	1	1.327	1	-0.7479	1	-4.1e-14	1	3.027	1	0.7399	1	-0.8393	1	0.2782	1	-8.704	8.882e-12	-1.923	0.1066
FUN_000151	anc-Z	clust03		-0.1419	1	0.002811	1	0.139	1	-0.05639	1	0.1478	0.9905	0.3591	1	-0.484	1	-0.1901	1	0.07135	1	0.2436	1	-0.1254	1	0.1353	1	-0.09661	1	0.5087	1	-0.5329	1	0.1933	1	0.01558	1	0.231	1	-0.114	1	-0.2121	1	0.2772	1	0.05111	1	0.1363	1
FUN_000152	anc-Z	clust09		0.875	1	-0.2642	1	-0.6108	1	-0.1942	1	-0.1327	0.9927	-0.9386	0.9787	0.01629	1	-0.0198	1	0.2536	1	0.6885	1	-0.9279	0.7783	0.1296	1	0.08355	1	0.3056	1	-0.4388	1	0.0384	1	-0.546	1	-0.03949	1	-0.6811	1	-0.5043	1	0.941	1	-0.01246	1	0.8416	1
FUN_000153	anc-Z	clust01	Lpool:Other.down|Ppool:Other.up|Sexes.down|Source.up	-1.091	1	-1.091	1	2.183	0.4769	-3.11	0.0002782	0.5847	0.7619	-0.1909	1	-0.7131	1	0.6717	1	0.1993	1	0.0331	1	2.88	5.516e-06	3.342	0.05037	2.986	0.1331	-1.978	1	-1.978	1	0.2961	1	-1.025e-14	1	-6.714e-13	1	-1.319	1	1.799	0.1582	-0.7796	1	-5.908	2.486e-14	0.1727	1
FUN_000154	anc-Z	clust09		1.081	0.8911	-1.047	0.9152	-0.03414	1	-0.01743	1	-1.123	0.5942	-1.617	0.3298	-1.092	1	1.597	0.4009	-0.06386	1	1.176	0.543	-1.634	0.1496	-0.09117	1	-0.9445	0.7525	0.4602	1	0.1871	1	0.7111	1	-0.7795	1	0.3462	1	-0.8033	1	-0.7519	1	1.257	0.3436	-0.1245	1	1.239	0.4275
FUN_000155	anc-Z	clust01	Source.up	1.945	0.3806	-1.899	0.6991	-0.0464	1	-0.6972	0.9225	1.211	0.484	-0.3029	1	-0.7978	1	1.464	0.6171	-0.2586	1	-0.1048	1	0.2705	1	0.02699	1	0.656	0.9664	-0.1865	1	-0.2404	1	-0.5241	1	-1.584	1	1.104	1	-1.823	0.09211	-0.01554	1	1.268	0.4056	-2	0.1127	0.32	1
FUN_000156	anc-Z	clust01	P1:L5.up|Ppool:Other.up|MT:AdultParts.up|P:Other.up|Sexes.down|Adult:Other.down|Source.up	1.205	1	-1.99	0.9603	0.7854	0.8901	-0.8516	0.8894	2.301	0.03958	-0.1604	1	-0.1828	1	1.023	1	-0.03807	1	-0.642	1	3.482	3.097e-10	0.2296	1	4.337	0.001792	-2.903	1	0.04881	1	-3.423	0.1174	0	1	3.936	1	-1.674	1	2.547	0.01233	-1.237	1	-9.387	1.895e-31	-1.972	0.02858
FUN_000157	anc-Z	clust07	Lpool:Other.up	0.3704	1	0.7014	1	-1.072	0.6777	2.001	0.006641	-0.9164	0.5427	-0.6613	1	0.6085	1	0.482	1	-0.02966	1	-0.3995	1	-0.4106	1	1.023	0.6886	-0.1615	1	-0.3623	1	-0.1764	1	0.9873	1	-0.4783	1	0.06631	1	1.364	0.08769	-0.04671	1	-0.8941	1	0.233	1	-1.192	0.4324
FUN_000158	anc-Z	clust01	Ppool:Other.up|Sexes.down|Adult:Other.down	-0.1689	1	-0.1689	1	0.3378	0.9537	-0.5957	0.9606	1.167	0.4027	0.05555	1	-0.0007788	1	-0.1044	1	-0.1294	1	0.179	1	4.176	4.297e-11	0.9993	0.8963	1.612	0.7546	0.2811	1	-1.913	1	-0.5107	1	2.926	1	-1.025e-14	1	-1.247	1	0.5726	1	0.3205	1	-11.25	3.916e-30	-2.685	0.00749
FUN_000159	anc-Z	clust01	Ppool:Other.up|FT:AdultParts.down|FT:MT.down|Sexes.down|Source.up	1.282	1	-3.949	0.3821	2.667	0.2864	-1.702	0.08794	0.2664	0.9296	0.4277	1	0.0967	1	-0.03344	1	-0.3087	1	-0.1823	1	2.247	0.0009031	-4.639	0.01733	1.567	0.2396	0.8102	0.6787	1.11	0.5382	-5.172	0.03655	0.7501	1	-1.348	1	-1.447	1	0.88	0.4672	0.1695	1	-5.407	1.011e-13	-0.4088	1
FUN_000160	anc-Z	clust04		0.1708	1	-0.5015	1	0.3307	1	0.09583	1	0.04604	1	-0.18	1	0.4942	1	-0.5578	1	0.3703	1	-0.1267	1	-0.1505	1	-0.05183	1	0.39	1	-0.8371	1	0.6258	1	-0.3682	1	-0.2351	1	-0.2229	1	-0.4651	1	0.07002	1	0.2541	1	-0.7735	1	0.04097	1
FUN_000161	anc-Z	clust02		-0.1784	1	0.4511	1	-0.2727	1	0.5241	1	1.02	0.4666	0.2933	1	0.4116	1	-0.6278	1	0.7712	1	-0.8483	0.9323	0.03831	1	0.6615	1	0.5123	1	-0.7116	1	-0.02201	1	0.1244	1	-0.4431	1	-0.8991	1	-0.2652	1	0.6146	1	-0.3938	1	-0.1513	1	-0.4218	1
FUN_000162	anc-Z	clust04		0.6185	1	-0.7651	1	0.1465	1	0.05569	1	0.7055	0.6873	-0.1811	1	0.5194	1	0.01333	1	0.2625	1	-0.6141	1	-0.4976	1	-0.2203	1	0.939	0.7293	-1.314	0.2177	0.865	0.9935	-0.966	1	-0.4092	1	-0.119	1	-0.7524	1	0.5551	1	-0.003163	1	-0.3381	1	0.3314	1
FUN_000163	anc-Z	clust03	P1:L5.down|P9:P.up|Ppool:Other.down|P:Other.down|AdultParts:Other.up	-0.07377	1	-0.9651	0.9043	1.039	0.7061	0.09219	1	-3.128	4.249e-06	-0.8874	1	-1.4	0.38	-0.3863	1	0.6872	1	1.987	0.002116	-2.074	0.00268	0.1028	1	-0.4509	1	0.5221	1	-0.3045	1	0.4614	1	0.2797	1	-0.261	1	0.3269	1	-2.284	1.254e-08	1.916	6.303e-07	0.03319	1	1.486	0.08267
FUN_000164	anc-Z	clust02		0.7075	1	-0.08751	1	-0.62	1	-0.08881	1	1.362	0.2126	0.9432	0.9767	0.06279	1	-0.09697	1	0.08814	1	-0.9971	0.7344	0.3173	1	0.5931	1	-0.2651	1	0.1822	1	-0.3872	1	0.7152	1	0.1031	1	0.09844	1	-0.08716	1	0.1958	1	-0.1236	1	0.04805	1	-0.1714	1
FUN_000165	anc-Z	clust01		1.018	0.9063	-0.6956	1	-0.3224	1	0.08004	1	0.8697	0.5792	-0.3186	1	0.06351	1	0.1619	1	0.318	1	-0.2248	1	-0.6811	1	-0.3204	1	0.9639	0.7082	-1.273	0.2354	0.8709	1	-1.07	1	-0.7501	1	0.4433	1	-0.8723	1	0.3489	1	0.2727	1	-0.6858	1	0.4508	1
FUN_000166	anc-Z	clust10	P9:P.up|Sexes.down	1.384	1	1.384	1	-2.767	1	-3.705	1	-0.3189	1	-1.256	1	-0.8841	1	-0.8554	1	-2.381	1	5.377	0.0004122	0.8252	0.4851	-1.568	1	4.093	1	0.3817	1	-1.96	1	-4.717	1	-3.122	1	0	1	-0.689	1	-2.645	1	2.953	1	-7.717	3.155e-07	2.16	1
FUN_000167	anc-Z	clust04	P1:L5.down|FMH:AdultParts.down|FMA:AdultParts.up|L:Other.up	-0.4061	1	-1.295	0.5997	1.701	0.2158	1.096	0.5271	-3.491	0.000143	-0.8568	1	-0.1667	1	0.4257	1	-0.02574	1	0.6235	1	-0.2714	1	-1.605	0.2335	0.8684	0.7721	-3.081	0.0001995	3.541	2.029e-09	-2.061	0.3091	0.9747	1	-0.2517	1	1.766	0.006982	-0.4412	1	-0.8008	1	-0.462	1	-0.6185	1
FUN_000168	anc-Z	clust09	Lpool:Other.down|P1:P.down|P7:P.up|L:Other.down|AdultParts:Other.up|Adult:Other.up	0.1911	1	-0.3333	1	0.1422	1	-2.627	2.857e-05	0.1714	0.9598	-2.031	0.008966	-1.133	0.8632	0.6552	1	1.804	0.04807	0.7044	1	0.3958	1	-0.499	1	-0.7219	0.936	0.814	1	-0.05101	1	0.1858	1	-0.137	1	-0.1684	1	-2.594	3.57e-10	-0.2286	1	1.998	1.992e-07	-0.1804	1	1.674	0.02171
FUN_000169	anc-Z	clust04		1.238	0.6346	-0.5751	1	-0.6624	0.976	0.3649	1	-0.1185	0.9953	-1.262	0.5123	0.08694	1	-0.5557	1	1.068	1	0.6632	1	-0.688	1	-0.1923	1	0.4141	1	-1.041	0.6501	0.9028	0.895	-0.5053	1	-0.7185	1	0.4436	1	-0.4898	1	0.1009	1	0.2422	1	-0.07672	1	0.2424	1
FUN_000170	anc-Z	clust04		1.526	0.2391	-1.092	0.7623	-0.4341	1	-0.1995	1	0.2641	0.9276	-0.8099	1	-0.2052	1	-0.8313	1	1.091	1	0.7556	1	-0.4612	1	0.3051	1	0.1118	1	-1.012	0.6967	0.7514	1	0.1611	1	-0.8497	1	-0.2192	1	-0.6672	1	0.153	1	0.3152	1	-1.268	0.6799	0.4955	1
FUN_000171	anc-Z	clust01	Lpool:Other.down|Ppool:Other.up|MT:AdultParts.up|FT:MT.down|P:Other.up|Sexes.down	0.6549	1	0.6549	1	-1.31	1	-5.29	0.01053	6.912	0.05836	1.342	0.546	-1.769	0.4982	0.2247	1	1.279	0.9374	-1.078	0.7814	2.98	0.006107	-1.383	1	6.916	8.276e-06	-1.729	1	-1.729	1	-6.916	0.004027	0	1	0	1	-3.124	1	3.906	0.0003386	-1.514	1	-6.293	7.591e-07	1.732	0.4847
FUN_000172	anc-Z	clust13	L3:L.up|P1:P.down|P3:P.down|P5:P.up|P7:P.up|P9:P.up|Ppool:Other.up|MT:AdultParts.down|FMA:AdultParts.up|P:Other.up|Adult:Other.down|Source.up	-1.014	1	7.208	1.471e-08	-6.193	0.2354	-1.501	0.1643	2.476	0.7608	-7.519	1.571e-06	-7.869	7.025e-07	6.679	1.306e-48	4.558	2.52e-13	4.151	1.407e-13	5.703	2.085e-43	-0.9366	0.8177	-3.146	0.01465	-0.3689	1	2.92	0.0001926	1.841	0.8521	-0.5887	1	-0.3838	1	-2.688	0.1308	3.499	0.001951	-1.433	1	-0.2624	1	-3.151	6.948e-09
FUN_000173	anc-Z	clust13	L1:L.down|L3:L.up|P1:P.down|P3:P.down|P5:P.up|P7:P.up|P9:P.up|Ppool:Other.up|MT:AdultParts.down|FMA:AdultParts.up|P:Other.up|AdultParts:Other.down|Adult:Other.down	-2.274	0.04803	4.148	3.509e-10	-1.873	0.2437	-1.562	0.1042	-2.093	0.1794	-6.885	4.292e-20	-7.287	1.473e-22	6.256	6.281e-54	4.05	1.083e-13	3.865	1.577e-16	6.151	9.339e-53	-1.113	0.578	-3.032	0.0008528	0.1615	1	2.429	1.983e-05	1.599	0.5964	0.4736	1	-0.3992	1	-0.8896	1	2.283	0.0001211	-1.528	0.04809	0.1309	1	-3.442	1.843e-12
FUN_000174	anc-Z	clust01		1.187	0.713	-0.2578	1	-0.9296	0.8243	-0.2396	1	0.5563	0.762	-0.6928	1	-0.5105	1	-0.4672	1	1.119	1	0.551	1	-0.2193	1	0.6011	1	-0.1076	1	-1.115	0.5402	0.8068	1	0.5906	1	-1.068	1	0.01482	1	-0.5134	1	0.136	1	0.2255	1	-0.7259	1	0.3442	1
FUN_000178	anc-Z	clust01	Source.up	0.1893	1	-0.8419	0.9977	0.6526	0.987	-0.01277	1	0.6725	0.6961	0.8478	1	-0.3399	1	-1.338	0.701	0.1813	1	0.6486	1	-0.3966	1	0.9794	0.748	1.239	0.45	-0.4948	1	-0.8919	0.893	-0.2166	1	-1.049	1	-0.6646	1	-0.368	1	0.2181	1	0.04858	1	-0.215	1	0.307	1
FUN_000179	anc-Z	clust05		-0.932	1	1.198	0.6082	-0.2655	1	0.6982	1	-0.6625	0.7379	0.5443	1	0.3034	1	-0.275	1	-0.0156	1	-0.557	1	-0.6601	1	1.111	0.5395	0.956	0.7142	-0.2049	1	-1.087	0.5593	0.1295	1	-0.5392	1	-0.06163	1	1.171	0.3078	-0.5517	1	-0.288	1	0.06544	1	-0.02857	1
FUN_000181	anc-Z	clust08	P1:P.up|FT:AdultParts.up|MT:AdultParts.up|FMA:AdultParts.down	1.153	0.8154	-2.124	0.2097	0.9706	0.879	0.735	0.8744	2.101	0.1137	3.599	1.73e-07	0.1931	1	-1.075	1	-1.42	0.9103	-1.298	0.5309	0.08052	1	2.79	0.01446	6.263	5.482e-10	-1.204	1	-4.454	0.007415	-2.894	0.05333	0.8197	1	4.55	1	1.101	0.4894	1.141	0.5323	-1.827	0.1307	-1.503	0.5499	-0.6116	1
FUN_000182	anc-Z	clust01	Ppool:Other.up|Sexes.down|Source.up	4.053	0.1355	-0.3688	1	-3.684	1	-2.06	0.2525	1.76	0.3836	-0.7484	1	-0.4672	1	0.226	1	0.8095	1	0.1801	1	3.515	2.6e-06	-0.2624	1	1.312	1	-0.328	1	-0.328	1	-1.312	1	0	1	0	1	0.05903	1	-0.0792	1	0.03366	1	-7.428	4.865e-12	-1.092	0.5421
FUN_000183	anc-Z	clust10	P9:P.up|Sexes.down	1.976	1	1.976	1	-3.953	1	-1.202	1	-0.3524	1	-3.445	1	-3.045	1	1.351	1	0.7986	1	4.341	0.0004539	-0.9863	1	-1.12	1	5.602	1	-1.4	1	-1.4	1	-5.602	1	0	1	0	1	-1.123	1	-1.733	1	2.396	1	-9.903	4.847e-15	1.641	1
FUN_000184	anc-Z	clust08	FT:AdultParts.up	-0.05973	1	-1.14	0.7132	1.2	0.5414	0.7439	0.9152	-0.9256	0.5355	-0.3878	1	-0.2596	1	0.04138	1	0.9073	1	-0.3014	1	-0.2282	1	2.218	0.0009682	1.745	0.1091	-1.216	0.3626	-1.261	0.3129	0.3942	1	-0.1274	1	-0.475	1	0.2586	1	0.6034	1	-0.7435	1	0.02699	1	-0.3868	1
FUN_000185	anc-Z	clust14	FT:AdultParts.up|Source.up	0.399	1	-1.381	1	0.9815	1	0.4925	1	0.009953	1	-0.8146	1	-1.324	0.9196	0.1421	1	1.35	0.9082	0.6464	1	-0.8284	0.8602	2.921	0.0006807	1.849	0.284	-1.359	0.4605	-1.621	0.3007	0.8933	1	0.3083	1	-2.136	1	-1.787	0.1898	-0.1367	1	1.357	0.3865	0.3004	1	0.2519	1
FUN_000186	anc-Z	clust08	Lpool:Other.up|FT:AdultParts.up|FT:MT.up|L:Other.up|P:Other.up|AdultParts:Other.down|Adult:Other.down|Source.up	-0.9019	1	-0.8936	0.9838	1.796	0.05602	2.643	8.632e-07	-1.587	0.1054	-0.1889	1	0.03456	1	0.3469	1	1.249	0.7091	-1.442	0.1762	1.062	0.571	3.085	1.761e-10	0.3331	1	-1.169	0.4339	-0.9673	0.7877	2.293	0.04435	-0.08288	1	-1.002	1	1.731	0.0005993	1.744	0.0008174	-2.826	6.393e-19	0.6497	1	-2.779	3.954e-08
FUN_000189	anc-Z	clust01	L3:L.up|Lpool:Other.down|Ppool:Other.up|FT:AdultParts.down|MT:AdultParts.up|FT:MT.down|Sexes.down|Source.up	-0.1461	1	2.082	0.04257	-1.936	0.1379	-2.315	0.0006998	1.632	0.1401	-1.223	0.4999	-0.1621	1	-0.3973	1	0.1755	1	1.607	0.07236	2.505	4.88e-06	-3.851	8.837e-07	2.132	0.01719	-0.09066	1	1.165	0.4473	-4.986	2.114e-07	-0.1464	1	-0.1264	1	-1.134	0.4735	0.6665	1	0.1547	1	-6.307	1.178e-23	-0.1423	1
FUN_000190	anc-Z	clust13	P1:P.down|P9:P.up|Ppool:Other.up	0.8021	1	1.205	0.6507	-2.007	0.1358	-0.781	0.914	1.746	0.1478	-1.817	0.03723	-0.1539	1	-0.1496	1	-0.3104	1	2.431	1.628e-05	1.862	0.008093	-0.787	1	-1.598	0.1623	0.2976	1	1.193	0.3756	0.6761	1	-0.03029	1	0.1939	1	-1.232	0.3073	1.39	0.07905	-0.4558	1	-0.2085	1	-0.8109	1
FUN_000191	anc-Z	clust13	Lpool:Other.down|P1:L5.up|P3:P.down|P5:P.up|Ppool:Other.up|L:Other.down|P:Other.up	0.2781	1	-0.3836	1	0.1055	1	-3.743	2.448e-09	5.658	5.481e-12	1.226	0.4543	-4.51	2.022e-14	2.834	4.041e-09	1.031	1	-0.5805	1	3.849	2.57e-18	1.108	0.5489	-1.095	0.5689	-0.747	1	0.7391	1	1.836	0.2362	-0.009426	1	-0.6351	1	-3.271	1.602e-12	3.387	2.982e-27	-0.9259	1	0.5207	1	-0.07999	1
FUN_000192	anc-Z	clust02		0.4485	1	0.1687	1	-0.6171	1	0.003242	1	1.081	0.415	0.02722	1	0.4413	1	0.4559	1	0.2217	1	-1.146	0.5021	0.1798	1	-0.07777	1	0.5181	1	-0.7541	1	0.4789	1	-0.4965	1	-0.4272	1	-0.1854	1	-0.1459	1	0.8299	1	-0.6777	1	-0.2184	1	-0.1373	1
FUN_000193	anc-Z	clust06	Source.up	0.3099	1	0.2639	1	-0.5739	1	0.4326	1	0.8962	0.6111	0.2784	1	0.3637	1	0.3116	1	0.05017	1	-1.004	0.737	0.2525	1	0.3816	1	1.023	0.6726	-1.438	0.3086	0.5605	1	-0.5343	1	1.005	1	-0.6194	1	0.264	1	0.7752	1	-0.9082	1	-0.2585	1	-0.5138	1
FUN_000194	anc-Z	clust01	Ppool:Other.up|Sexes.down|Source.up	0.09838	1	0.09838	1	-0.1968	1	-2.971	0.05206	0.1731	0.9678	-0.09147	1	-0.5369	1	0.2527	1	0.2893	1	0.08639	1	4.13	1.109e-10	-0.2466	1	1.233	1	-0.3083	1	-0.3083	1	-1.233	1	-5.125e-15	1	-1.435e-13	1	-0.2002	1	-0.06561	1	0.1991	1	-9.047	5.537e-21	-0.8695	0.6959
FUN_000195	anc-Z	clust04	FT:AdultParts.down|FMA:AdultParts.up|Adult:Other.up	2.766	0.05092	-1.194	1	-1.571	0.7906	-1.201	0.4711	-0.1725	1	-2.247	0.1308	-0.0307	1	-0.5286	1	1.227	0.9954	1.58	0.2423	-1.435	0.301	-3.713	0.0003307	-0.8843	0.8529	-0.6456	1	3.519	2.4e-08	-2.357	0.424	-0.0669	1	0.01759	1	-1.05	0.7237	-0.3842	1	1.082	0.7503	-0.5459	1	1.977	0.03423
FUN_000197	anc-Z	clust04	FT:AdultParts.down|FMA:AdultParts.up	3.87	0.2051	1.32	1	-5.191	0.4871	-0.4332	1	2.564	0.7562	-2.246	0.4242	0.461	1	0.41	1	0.8152	1	0.5601	1	-1.054	0.7397	-4.985	0.02015	-1.824	1	-0.6753	1	4.931	1.098e-07	-2.634	0.9222	1.184	1	-1.016	1	-0.8271	1	0.3893	1	0.2037	1	-0.9221	1	1.116	0.6336
FUN_000199	anc-Z	clust01	Lpool:Other.down|P1:L5.up|Ppool:Other.up|FMA:AdultParts.up|Sexes.down|Source.up	1.126	1	1.126	1	-2.252	1	-2.578	0.0006128	2.664	0.02017	0.4805	1	0.05993	1	-0.04984	1	-0.15	1	-0.3406	1	2.628	6.376e-06	-2.676	1	-1.325	1	-1.113	1	3.614	0.009023	-1.126	1	2.976	1	-1.411	1	-1.979	1	-1.209	1	2.494	1	-5.816	1.58e-17	-0.03741	1
FUN_000202	anc-Z	clust01	P1:L5.up|Ppool:Other.up|Sexes.down	1.603	1	1.603	1	-3.207	1	-1.937	1	3.009	0.01183	-0.3098	1	-0.02894	1	0.08457	1	0.06391	1	0.1903	1	4.347	1.576e-11	-1.061	1	0.7154	1	-1.326	1	1.542	1	-1.48	1	0	1	-3.823	1	-1.574	1	-0.1829	1	1.253	1	-11.17	3.612e-29	-1.808	0.1004
FUN_000203	anc-Z	clust04	L1:L.up|Ppool:Other.down|FT:AdultParts.down|FMA:AdultParts.up	4.026	1.411e-09	-1.824	0.2159	-2.202	0.117	-0.3028	1	0.7951	0.6337	-1.824	0.05232	-0.303	1	-0.1282	1	0.7996	1	1.456	0.1682	-1.807	0.02732	-2.047	0.006742	-0.9363	0.7308	-1.131	0.4752	2.995	2.212e-12	-0.9256	1	-1.282	1	0.26	1	-1.282	0.276	-0.3434	1	1.203	0.3015	-0.3371	1	1.583	0.05536
FUN_000205	anc-Z	clust03	P1:L5.down|P1:P.down|P3:P.down|P7:P.up|P9:P.up|FMH:AdultParts.up	0.184	1	-0.7697	1	0.5857	1	0.134	1	-4.17	7.302e-09	-2.853	6.949e-05	-3.635	1.449e-07	0.2516	1	3.028	1.058e-06	3.208	6.996e-10	-0.08073	1	-0.6347	1	-1.859	0.0746	2.513	8.607e-07	-0.9536	0.8193	1.021	1	0.01953	1	0.1773	1	0.8819	1	-1.251	0.2786	0.5662	1	0.5494	1	-0.03996	1
FUN_000206	anc-Z	clust02	Source.up	2.267	0.915	3.022	0.5796	-5.289	0.438	0.1718	1	5.824	0.1825	0.02824	1	0.4782	1	0.3856	1	-0.03096	1	-0.8611	0.9324	0.3447	1	0.9666	0.7775	0.8978	0.8655	0.3072	1	-1.473	0.4354	0.05734	1	-0.5528	1	-0.7898	1	-1.944	0.4056	1.164	0.5994	0.2446	1	-0.306	1	-0.3874	1
FUN_000208	anc-Z	clust02	P1:L5.up|FMA:AdultParts.down	0.02022	1	2.31	0.1557	-2.33	0.3879	-0.3466	1	3.395	0.04361	0.3385	1	0.6458	1	0.6435	1	0.1219	1	-1.75	0.171	0.1901	1	1.118	0.5873	1.765	0.1951	0.7923	0.9543	-2.594	0.008193	-0.5389	1	-0.6429	1	-0.383	1	-1.076	0.6836	1.129	0.6236	-0.3193	1	-0.2515	1	0.1174	1
FUN_000209	anc-Z	clust02		-0.6208	1	0.6832	1	-0.0624	1	-0.3642	1	1.193	0.3665	0.6518	1	0.3605	1	0.3234	1	-0.05342	1	-1.282	0.3805	0.2981	1	0.5655	1	0.4643	1	0.6081	1	-1.252	0.3561	0.08435	1	-0.1159	1	-0.1028	1	-0.3559	1	0.5445	1	-0.2658	1	-0.3095	1	0.04951	1
FUN_000210	anc-Z	clust03	FMH:AdultParts.up	0.07959	1	-0.2359	1	0.1563	1	0.4891	1	-1.496	0.1439	-0.6875	1	-0.4938	1	0.3318	1	0.2992	1	0.5503	1	-0.5903	1	-0.9999	0.7245	-1.094	0.5641	2.066	8.514e-05	-0.7568	1	0.07844	1	-0.298	1	-0.01781	1	0.3745	1	-0.8514	1	0.5407	1	-0.1707	1	0.07593	1
FUN_000211	anc-Z	clust02		0.2176	1	0.505	1	-0.7226	0.9694	0.3038	1	1.016	0.4676	-0.03505	1	0.1242	1	0.07561	1	-0.1164	1	-0.04838	1	-0.4465	1	0.5072	1	0.06924	1	0.6885	1	-1.049	0.6373	0.365	1	-0.5256	1	0.03966	1	-0.5012	1	0.2616	1	0.09933	1	0.2931	1	0.107	1
FUN_000212	anc-Z	clust03		0.1171	1	0.3356	1	-0.4527	1	0.2895	1	0.3842	0.8655	-0.1947	1	0.08587	1	0.0225	1	-0.111	1	0.1973	1	-0.6002	1	-0.1593	1	-0.6937	0.9458	1.183	0.3814	-0.6502	1	0.4453	1	0.4063	1	0.1395	1	-0.3689	1	-0.08043	1	0.329	1	0.4268	1	0.233	1
FUN_000213	anc-Z	clust01	Ppool:Other.up|MT:AdultParts.up|Sexes.down|Adult:Other.down|Source.up	-2.311	0.6796	2.026	0.7883	0.2857	0.9236	-1.721	0.09604	1.783	0.1262	-0.1089	1	-0.158	1	-0.1741	1	0.01261	1	0.4283	1	4.156	1.508e-17	-2.672	1	3.233	0.03044	-3.34	1	2.989	0.1127	-4.921	0.08519	2.05e-14	1	-2.311	1	-1.31	1	1.603	0.1208	-0.6022	1	-10.49	1.438e-40	-1.826	0.03661
FUN_000215	anc-Z	clust01	FMH:AdultParts.down|FMA:AdultParts.up|Source.up	-0.2828	1	-0.7156	1	0.9984	0.8866	-0.6729	0.9468	1.36	0.3811	1.359	0.4487	0.3472	1	-0.548	1	-0.6375	1	-0.5211	1	0.3859	1	-0.3042	1	1.129	0.5955	-3	0.002596	2.484	0.003487	-1.194	1	-0.7965	1	-0.08629	1	-0.6996	1	0.605	1	-0.08615	1	-1.133	1	0.2153	1
FUN_000223	anc-Z	clust02	P1:L5.up|P:Other.up	2.495	0.841	2.354	0.8714	-4.849	0.5701	-1.492	0.4027	7.511	0.02335	2.275	0.05096	0.3554	1	0.1679	1	-0.8786	1	-1.92	0.3078	0.4582	1	0.5437	1	0.4942	0.9405	-2.078	0.4225	1.429	0.6552	0.0413	1	-4.031	1	1.165	1	-1.252	1	2.293	0.04233	-1.289	1	-0.8759	1	0.7751	0.9483
FUN_000224	anc-Z	clust01	P1:L5.up	1.085	0.8945	0.7722	1	-1.857	0.4357	-0.7097	0.9225	3.788	0.00309	0.967	0.915	0.484	1	0.1625	1	-0.7763	1	-0.8372	0.9067	0.509	1	-1.831	0.1014	0.8978	0.7582	-0.9914	0.7309	1.575	0.1188	-2.274	0.1921	-0.3624	1	0.05222	1	-1.362	0.2995	1.099	0.6501	-0.09365	1	-0.8879	1	0.1505	1
FUN_000225	anc-Z	clust04	L1:L.up|L5:L.down|P1:L5.up|FT:AdultParts.down|MT:AdultParts.down|FMH:AdultParts.down|FMA:AdultParts.up	6.689	3.531e-08	1.212	1	-7.901	0.008526	-0.4916	1	7.521	0.01062	-0.9566	0.9273	0.5996	1	-0.2316	1	0.04963	1	0.539	1	-1.479	0.1667	-2.663	0.001824	-2.851	0.005591	-2.308	0.002502	5.754	1.324e-41	0.157	1	-0.1595	1	0.07267	1	-2.803	0.06981	1.27	0.4805	0.7364	0.8231	0.05744	1	1.478	0.1322
FUN_000226	anc-Z	clust02		0.4307	1	0.6108	1	-1.042	0.7102	-0.03357	1	1.694	0.08687	-0.06311	1	0.1174	1	-0.08815	1	-0.02573	1	0.05957	1	0.4289	1	1.284	0.2886	0.7705	0.896	-1.177	0.3814	-0.1071	1	0.4275	1	-0.1793	1	-0.3553	1	-0.4312	1	1.107	0.5354	-0.7412	1	0.09781	1	-0.2965	1
FUN_000227	anc-Z	clust04	L1:L.up|FMH:AdultParts.down|FMA:AdultParts.up|Source.up	2.752	8.834e-05	-1.471	0.3699	-1.281	0.5183	-0.2124	1	0.7883	0.6207	-0.4562	1	0.02798	1	0.2276	1	0.163	1	0.03764	1	-1.469	0.1235	-1.091	0.5833	-0.6387	0.986	-1.868	0.005774	2.949	7.981e-12	-0.3772	1	-1.395	1	0.2066	1	-0.3025	1	0.09596	1	0.118	1	0.1487	1	1.261	0.2917
FUN_000228	anc-Z	clust04	L1:L.up|Lpool:Other.up|FMA:AdultParts.up	4.965	0.03099	0.2254	1	-5.191	0.5279	3.826	0.000216	0.07853	1	-2.657	0.7064	-0.03396	1	-0.08618	1	0.9648	1	1.812	0.583	-1.476	0.7483	-2.56	1	0.6341	0.8698	-3.199	1	4.403	0.008553	-2.661	1	0	1	0.4266	1	1.418	1	-0.2216	1	-0.767	1	0.2962	1	-1.762	0.5774
FUN_000231	anc-Z	clust01	Ppool:Other.up|Sexes.down|Adult:Other.down	0.9135	1	3.389	0.1581	-4.303	0.0825	-0.9305	1	0.829	0.6058	-0.6749	1	-0.6229	1	0.1515	1	0.3177	1	0.8286	0.9055	5.172	4.537e-21	-1.556	1	0.3629	1	0.3937	1	0.3521	1	-1.599	1	-3.119	1	3.063	1	0.8041	0.417	-1.35	1	0.7127	1	-13.52	6.344e-45	-3.181	0.0005266
FUN_000232	anc-Z	clust01	Ppool:Other.up|Sexes.down	0.534	1	0.534	1	-1.068	1	-3.098	1	0.616	0.7429	-0.6271	1	-0.3923	1	0.1185	1	0.347	1	0.5538	1	5.137	5.312e-17	-0.9171	1	0.9442	1	-1.146	1	1.129	1	-1.551	1	0	1	3.035	1	-0.7954	1	-0.3412	1	0.8668	1	-11.49	2.094e-30	-1.529	0.1807
FUN_000239	anc-Z	clust09	P9:P.up|Ppool:Other.down|AdultParts:Other.up|Adult:Other.up	0.883	1	-0.2388	1	-0.6442	1	-0.5562	1	-1.485	0.5941	-1.843	0.3664	-0.2351	1	-1.942	0.473	1.222	1	2.797	0.001856	-2.363	0.01832	0.4131	1	0.8889	0.8117	-0.4029	1	-0.4108	1	-0.3965	1	-0.5714	1	0.1278	1	-0.9107	0.9119	-1.799	0.06054	2.312	9.617e-05	0.1748	1	2.189	0.01042
FUN_000240	anc-Z	clust03	P1:L5.down|P1:P.down|P9:P.up|Ppool:Other.down|P:Other.down|AdultParts:Other.up|Adult:Other.up	0.7331	1	-1.595	0.2012	0.8615	0.8727	-0.7253	0.9845	-3.569	1.512e-06	-2.38	0.002367	0.3311	1	-0.9921	1	0.3202	1	2.721	1.801e-07	-1.816	0.0167	0.2002	1	-0.4151	1	-0.2521	1	0.3864	1	0.5127	1	0.1759	1	0.3221	1	-0.4695	1	-2.269	4.839e-08	2.45	6.675e-14	0.03745	1	1.906	0.002332
FUN_000241	anc-Z	clust04	P9:P.up|AdultParts:Other.up|Source.up	1.259	0.6759	-0.7019	1	-0.5569	1	-0.3479	1	-1.271	0.5268	-1.815	0.2119	-0.2456	1	-0.7234	1	0.6876	1	2.096	0.01871	-1.824	0.05148	-0.464	1	0.1307	1	-0.4532	1	0.6615	1	-0.4956	1	0.01603	1	0.644	1	-0.854	1	-1.34	0.2786	1.843	0.001735	-0.2464	1	1.629	0.07857
FUN_000242	anc-Z	clust03	FMA:AdultParts.down	0.1766	1	-0.07976	1	-0.0968	1	-0.685	1	0.02752	1	-0.4435	1	-0.6745	1	0.08721	1	0.3621	1	0.6687	1	-0.2123	1	0.9041	0.8807	0.2232	1	1.038	0.641	-1.742	0.007548	0.5674	1	-0.1882	1	0.24	1	-0.6566	1	-0.3082	1	0.7404	1	0.2198	1	0.673	1
FUN_000243	anc-Z	clust01	Source.up	-0.2859	1	0.6184	1	-0.3325	1	0.7783	0.9296	0.1242	0.9957	-0.397	1	0.1617	1	-0.1836	1	0.1299	1	0.2889	1	-0.2364	1	1.194	0.4135	1.472	0.197	-1.526	0.05982	-0.1401	1	-0.2314	1	-0.2251	1	-0.7221	1	0.243	1	0.6394	1	-0.7665	1	-0.511	1	-0.4064	1
FUN_000244	anc-Z	clust01	L5:L.up|P3:P.down|P9:P.up	-0.2154	1	-1.777	0.07499	1.992	0.01644	0.5168	1	-0.3526	0.9195	0.3323	1	-2.304	0.0009667	-1.059	1	0.4284	1	2.602	6.544e-07	0.5488	1	1.555	0.06701	1.656	0.09663	-0.6855	1	-1.321	0.1971	-0.08347	1	-0.04594	1	0.04192	1	-0.08315	1	1.002	0.8601	-0.8824	1	-0.2219	1	-0.7991	1
FUN_000245	anc-Z	clust10	Lpool:Other.down|P9:P.up|MT:AdultParts.up|FT:MT.down|Sexes.down	0.9069	1	-2.283	0.9602	1.376	0.9412	-5.946	0.0005993	-4.89	0.1783	-3.867	1	-3.532	1	1.022	1	1.232	0.8373	5.145	8.234e-07	1.924	0.08458	-1.447	1	7.236	0.0007995	-1.809	1	-1.809	1	-7.236	0.02191	0	1	0	1	0.5719	1	-0.6689	1	0.2339	1	-7.082	5.161e-11	3.016	0.05236
FUN_000246	anc-Z	clust11	L5:L.up|P3:P.down|P9:P.up	-0.7475	1	-1.761	0.07586	2.509	0.0002035	0.3432	1	-1.624	0.08247	0.3676	1	-2.404	0.0004129	-1.281	0.6591	0.3949	1	2.923	1.025e-09	0.4848	1	0.7569	1	1.532	0.1577	-0.34	1	-1.09	0.5496	-0.6456	1	0.4747	1	-0.2552	1	0.648	1	0.4102	1	-0.83	1	-0.1618	1	-0.621	1
FUN_000247	anc-Z	clust04	L1:L.up|P7:P.up|Ppool:Other.up|Sexes.down|Adult:Other.down	5.839	0.00253	-0.664	1	-5.175	0.5407	0.7345	0.8268	3.408	0.6279	-2.169	0.3204	-2.013	0.5113	0.08944	1	5.398	6.519e-09	-1.306	0.7538	2.247	0.02373	-1.891	0.3366	1.611	0.5592	-1.92	0.2322	2.095	0.08872	-2.918	0.446	1.195	1	0.09443	1	-1.682	0.6377	0.5778	1	0.6148	1	-3.102	0.03095	-2.236	0.03156
FUN_000248	anc-Z	clust01		-0.3547	1	0.5075	1	-0.1528	1	-0.2049	1	0.7411	0.7249	-0.1078	1	-0.09299	1	0.1485	1	0.466	1	-0.4137	1	0.3105	1	0.321	1	0.2112	1	0.06715	1	-0.3998	1	0.09143	1	-0.1332	1	-0.0689	1	-0.5521	1	0.4537	1	-0.0458	1	-0.6677	1	-0.07923	1
FUN_000249	anc-Z	clust01		0.4351	1	0.06393	1	-0.4991	1	-0.5021	1	1.139	0.4228	0.2474	1	0.1643	1	0.4617	1	-0.1724	1	-0.701	1	0.6222	1	0.4413	1	0.2652	1	-0.1522	1	-0.2894	1	0.1468	1	-0.7905	1	-0.1409	1	-0.4115	1	0.4435	1	-0.1329	1	-0.4121	1	-0.09005	1
FUN_000250	anc-Z	clust02	FT:AdultParts.up|FMH:AdultParts.down	-0.005378	1	0.469	1	-0.4636	1	-0.6017	1	1.553	0.1207	0.5905	1	0.6659	1	-0.1687	1	-0.2153	1	-0.8724	0.9187	0.1265	1	2.272	4.472e-05	0.743	0.9178	-2.367	4.224e-06	0.4824	1	1.274	0.7928	-0.3573	1	0.1599	1	-0.5815	1	0.4894	1	-0.05904	1	0.889	1	0.3564	1
FUN_000251	anc-Z	clust04	P1:L5.down|P1:P.down|Ppool:Other.down|FMH:AdultParts.down|FMA:AdultParts.up|P:Other.down|AdultParts:Other.up|Adult:Other.up	1.765	0.06987	-1.284	0.5177	-0.4803	1	-0.9114	0.7554	-2.047	0.02389	-2.281	0.002227	-1.039	1	0.6287	1	1.534	0.2582	1.157	0.4904	-2.493	0.0001317	1.413	0.1648	1.73	0.08026	-3.671	3.094e-16	1.706	0.008678	-0.2636	1	0.2972	1	0.2092	1	-0.7808	1	-1.798	0.0004034	2.222	4.957e-10	-0.08607	1	2.554	1.44e-06
FUN_000252	anc-Z	clust04	Ppool:Other.down|FMH:AdultParts.down|FMA:AdultParts.up|L:Other.down|Adult:Other.up|Source.up	2.8	0.7297	0.5131	1	-3.313	0.9095	-1.494	0.2171	4.766	0.3702	-0.3301	1	-0.4795	1	-0.2019	1	0.05436	1	0.9571	0.8248	-2.321	0.01091	-1.367	0.4704	1.721	0.3313	-3.784	7.302e-05	3.563	1.259e-06	-2.573	0.277	-0.2419	1	1.052	1	-3.409	0.02578	0.2216	1	2.136	0.05212	0.01398	1	2.861	2.56e-05
FUN_000253	anc-Z	clust07	Lpool:Other.up|P1:L5.down|P1:P.up|P9:P.down|FT:AdultParts.up|L:Other.up|AdultParts:Other.down|Adult:Other.down	-0.03496	1	-0.892	0.9897	0.927	0.8238	2.903	2.2e-09	-1.966	0.01541	2.253	0.0001152	0.1946	1	1.497	0.2291	-1.53	0.2804	-2.414	0.0004654	1.578	0.05294	1.852	0.008542	0.3002	1	-0.5456	1	-0.7995	1	1.293	0.7692	-0.6989	1	1.044	1	3.83	2.646e-51	-0.2197	1	-2.427	3.61e-13	0.4452	1	-3.361	1.083e-13
FUN_000254	anc-Z	clust03	FMH:AdultParts.up	-0.469	1	0.2445	1	0.2245	1	-0.005574	1	-0.4275	0.8815	0.2191	1	-0.5207	1	-0.054	1	0.09747	1	0.2581	1	-0.2511	1	-0.9175	0.8613	-1.079	0.5785	1.967	0.0002293	-0.7189	1	0.1343	1	0.4642	1	0.1418	1	0.2364	1	-0.416	1	0.2275	1	0.002387	1	0.1925	1
FUN_000255	anc-Z	clust01		0.3248	1	0.416	1	-0.7408	0.976	0.1068	1	0.7055	0.7125	0.03071	1	0.2405	1	-0.1156	1	-0.05609	1	-0.09949	1	0.1161	1	-0.05888	1	0.5389	1	-0.4468	1	0.1468	1	-0.4981	1	-0.2306	1	0.2791	1	-0.1131	1	0.1529	1	-0.06557	1	-0.3358	1	-0.1672	1
FUN_000256	anc-Z	clust03	FT:AdultParts.down|FMH:AdultParts.up	-0.05612	1	0.3847	1	-0.3286	1	-0.5825	1	-0.3652	0.9094	-0.6296	1	-0.6239	1	0.07515	1	0.7248	1	0.4536	1	-0.0798	1	-1.747	0.02732	-1.247	0.3959	2.049	6.207e-05	-0.1779	1	-0.4166	1	-0.04428	1	0.2949	1	-0.4377	1	-0.6601	1	0.9198	1	-0.2116	1	0.4967	1
FUN_000257	anc-Z	clust16	L3:L.up|Lpool:Other.up|P5:P.up|FT:AdultParts.down|Adult:Other.down	-2.726	1	10.01	2.858e-20	-7.28	0.07217	3.931	2.478e-08	2.83	0.7313	-2.612	0.2895	-3.386	0.1085	3.899	7.969e-06	1.766	0.7007	0.3338	1	0.2681	1	-4.637	0.02791	1.35	0.6384	2.074	0.1033	-0.01945	1	-4.989	0.1909	-0.08876	1	0.1388	1	0.7568	1	1.028	0.6375	-1.484	1	1.78	0.6112	-3.149	0.0002529
FUN_000258	anc-Z	clust16	P1:P.down	0.8877	1	2.29	0.1725	-3.178	0.1358	1.362	0.312	0.03342	1	-3.016	0.01099	-0.6147	1	1.51	0.5451	2.011	0.1486	0.1103	1	1.054	0.603	-1.572	0.4045	-0.1615	1	0.9024	0.8383	0.1809	1	-1.175	1	-1.548	1	-0.2902	1	0.6493	1	1.304	0.4116	-1.669	0.1011	-1.432	0.7194	-1.812	0.07556
FUN_000259	anc-Z	clust01	Ppool:Other.up|Sexes.down	3.772	1	3.772	1	-7.545	1	-5.804	1	6.107	0.1465	-1.842	0.2461	-0.4103	1	0.3997	1	1.058	1	0.7946	0.8995	4.779	1.133e-07	-0.3627	1	1.814	1	-0.4534	1	-0.4534	1	-1.814	1	0	1	0	1	-2.696	1	0.6724	1	1.223	1	-9.475	7.46e-15	0.7689	1
FUN_000261	anc-Z	clust03	L1:L.up|P1:L5.down|P9:P.up|Ppool:Other.down|MT:AdultParts.down|FMA:AdultParts.up|P:Other.down|AdultParts:Other.up|Adult:Other.up	2.157	0.00528	-1.169	0.6596	-0.9882	0.7573	0.6667	1	-3.363	2.606e-06	-1.132	0.6625	-1.4	0.4123	-0.7635	1	0.3052	1	2.991	1.09e-07	-3.262	1.671e-07	-1.023	0.6873	-2.248	0.01084	-0.1441	1	2.189	2.441e-05	1.021	1	-0.2366	1	0.08398	1	0.8724	1	-3.781	1.312e-24	2.945	4.091e-20	0.3583	1	1.947	0.003299
FUN_000264	anc-Z	clust01		0.4639	1	-0.09314	1	-0.3708	1	0.06634	1	0.4109	0.8764	-0.07778	1	0.101	1	-0.02697	1	-0.06713	1	0.0709	1	-0.1378	1	0.3526	1	-0.3197	1	-0.0371	1	0.01656	1	0.5602	1	-0.1376	1	0.1735	1	-0.3248	1	-0.04542	1	0.2659	1	0.05177	1	0.05357	1
FUN_000265	anc-Z	clust03	P9:P.up	0.5598	1	-0.7849	1	0.2251	1	0.3187	1	-1.792	0.05782	-1.628	0.1002	-0.9777	1	1.288	0.6198	-0.5687	1	1.886	0.005797	-0.3821	1	0.3737	1	-0.1783	1	0.9227	0.8902	-1.045	0.6377	0.46	1	0.1273	1	0.6862	1	0.045	1	-0.4728	1	0.4123	1	0.16	1	0.0476	1
FUN_000266	anc-Z	clust01	Lpool:Other.down|Ppool:Other.up|FMH:AdultParts.up|Sexes.down|Source.up	1.081	1	1.081	1	-2.161	1	-2.216	0.02571	1.729	0.2331	-0.5591	1	-0.1789	1	0.2435	1	0.07787	1	0.4166	1	3.104	5.165e-07	0.03475	1	-0.836	1	3.617	0.01372	-3.117	1	0.7257	1	-0.1814	1	0	1	-1.86	1	-1.13	1	2.339	1	-7.63	2.088e-20	-0.6663	1
FUN_000267	anc-Z	clust08		0.3155	1	-0.3434	1	0.0279	1	0.3718	1	-0.7305	0.6767	-0.04992	1	0.0764	1	-0.1805	1	0.2933	1	-0.1393	1	-0.01107	1	1.337	0.2649	0.4935	1	0.06619	1	-1.21	0.4005	0.7031	1	0.8343	1	1.285	1	0.7793	1	-0.09277	1	-0.4488	1	-0.4775	1	-0.2706	1
FUN_000268	anc-Z	clust01	FT:AdultParts.down|FT:MT.down|Sexes.down|Source.up	1.097	0.8081	0.4736	1	-1.571	0.3361	-1.021	0.6031	1.547	0.2079	1.115	0.6986	-0.1248	1	-0.5734	1	0.1884	1	-0.6056	1	1.108	0.5059	-2.59	0.003275	1.167	0.5177	0.05533	1	0.8337	0.9637	-3.131	0.008892	-0.4107	1	0.767	1	0.268	1	-0.2833	1	0.08129	1	-3.784	1.545e-08	-0.06486	1
FUN_000270	anc-Z	clust02	P1:L5.up	0.4417	1	0.6089	1	-1.051	0.6948	0.07853	1	1.88	0.03271	0.5733	1	0.5591	1	-0.06279	1	-0.3818	1	-0.6878	1	0.371	1	-0.3275	1	-0.2233	1	0.1503	1	0.194	1	-0.08689	1	-0.2312	1	0.04689	1	-0.3008	1	0.7541	1	-0.5002	1	-0.1849	1	-0.3372	1
FUN_000271	anc-Z	clust01	Lpool:Other.down|P7:P.up|MT:AdultParts.up|FT:MT.down|Sexes.down	-2.318	0.087	0.7924	1	1.525	0.4806	-2.606	0.00371	-0.6841	0.7371	-1.309	0.5183	-0.6881	1	-0.8196	1	2.153	0.03634	0.6633	1	0.5209	1	-0.3328	1	4.947	1.674e-10	-1.388	0.3182	-1.497	0.2606	-4.4	2.885e-05	2.203	1	0.4914	1	-1.072	0.6467	0.8359	1	-0.04661	1	-3.163	0.0002037	1.564	0.1438
FUN_000272	anc-Z	clust05	Lpool:Other.up|P1:L5.down|L:Other.up	-0.3346	1	-0.1599	1	0.4945	1	1.963	0.002451	-3.071	4.417e-06	-0.8976	1	-0.5783	1	-0.8357	1	1.202	0.8001	1.11	0.5513	-0.7492	1	0.8979	0.8905	1.231	0.4103	0.0353	1	-1.366	0.1662	-0.2779	1	0.0922	1	0.2475	1	2.087	3.279e-08	-0.5974	1	-0.8746	1	-0.2828	1	-0.9102	0.8958
FUN_000273	anc-Z	clust21	P3:P.down|P9:P.up|Source.up	1.564	0.2061	-1.944	0.0745	0.3801	1	-0.5464	1	-0.3336	0.9056	-1.221	0.5044	-3.207	5.886e-07	-0.7586	1	0.9276	1	4.259	1.407e-25	1.104	0.4991	0.04502	1	-0.9844	0.682	0.4372	1	0.1499	1	0.8578	1	-0.1086	1	-0.1224	1	-1.072	0.5881	0.08489	1	0.6571	1	-0.6988	1	-0.418	1
FUN_000275	anc-Z	clust21	L1:L.up|P1:P.down|P3:P.down|P9:P.up|Ppool:Other.up|Source.up	2.459	0.048	-3.161	0.05043	0.7024	1	-1.195	0.4061	-0.2795	0.9488	-2.418	0.01012	-3.608	1.146e-05	-0.3731	1	1.605	0.2764	4.794	9.445e-24	2.713	2.524e-06	0.01245	1	-1.102	0.5954	0.1101	1	0.5706	1	0.9284	1	0.02549	1	0.1642	1	-1.763	0.06326	1.147	0.5759	0.1369	1	0.08989	1	-1.139	0.5087
FUN_000277	anc-Z	clust03	Ppool:Other.down|AdultParts:Other.up|Source.up	1.329	0.752	-2.481	0.2858	1.152	0.8983	1.194	0.4422	-0.1229	1	1.7	0.2767	-0.9343	1	-2.084	0.5041	0.3168	1	1.002	0.794	-3.173	0.000315	0.183	1	0.3407	1	0.7863	0.9781	-1.114	0.6052	-0.1315	1	-0.0761	1	-0.4992	1	-0.5564	1	-1.791	0.0831	2.062	0.004163	0.09304	1	1.484	0.214
FUN_000278	anc-Z	clust03	FT:AdultParts.down|FMH:AdultParts.up	0.1797	1	-0.5728	1	0.3932	1	0.5085	1	-1.569	0.1433	-1.058	0.7858	0.1294	1	0.2423	1	0.1641	1	0.5223	1	-0.8919	0.8073	-1.977	0.01863	-1.91	0.06607	3.655	4.669e-17	-1.226	0.3557	-0.05607	1	0.3417	1	-0.1004	1	0.09796	1	-0.5969	1	0.4922	1	0.4972	1	0.2876	1
FUN_000279	anc-Z	clust02	Source.up	0.09123	1	1.288	0.5202	-1.379	0.4141	-0.05705	1	1.846	0.07572	-0.07462	1	0.25	1	-0.06017	1	0.1708	1	-0.286	1	0.08583	1	0.6979	1	0.8618	0.8063	-0.596	1	-0.3788	1	-0.1366	1	0.06719	1	0.01408	1	-0.5842	1	0.8211	1	-0.3682	1	0.2778	1	-0.02159	1
FUN_000280	anc-Z	clust18		0.9071	1	-0.3639	1	-0.5432	1	0.8148	0.8779	-1.731	0.06117	-1.076	0.737	-0.3018	1	-0.3426	1	0.2973	1	1.423	0.1615	-0.9063	0.8073	1.371	0.1987	0.4802	1	-0.9057	0.9277	-0.2511	1	0.7419	1	-0.09776	1	0.2124	1	0.8505	1	-0.8779	1	0.2383	1	0.1434	1	0.06856	1
FUN_000281	anc-Z	clust01	Ppool:Other.up|Sexes.down|Adult:Other.down	-0.545	1	-0.545	1	1.09	0.8653	-0.8217	1	0.5072	0.794	0.2337	1	-0.3053	1	0.05843	1	-0.2948	1	0.3079	1	4.475	2.714e-13	2.494	0.2751	1.74	0.6517	-1.323	1	-1.323	1	0.6287	1	0	1	-5.125e-15	1	-0.7588	1	0.701	0.8704	-0.1356	1	-11.36	1.384e-30	-2.74	0.006105
FUN_000282	anc-Z	clust01	Ppool:Other.up|Sexes.down	0.6212	1	0.6212	1	-1.242	1	-2.321	1	0.8282	0.658	-0.5688	1	-0.5346	1	0.1599	1	0.3	1	0.6436	1	4.558	8.02e-11	-0.2683	1	1.341	1	-0.3354	1	-0.3354	1	-1.341	1	0	1	-4.1e-14	1	-0.5547	1	0.02986	1	0.3533	1	-10.18	8.307e-20	-1.677	0.1492
FUN_000283	anc-Z	clust01	P1:L5.up|Ppool:Other.up|Sexes.down|Adult:Other.down|Source.up	0.9702	1	0.9702	1	-1.94	1	-0.9606	0.914	2.22	0.04099	0.3333	1	-0.04298	1	0.1747	1	-0.1554	1	-0.3096	1	3.827	7.819e-12	-0.2415	1	1.207	1	-0.3019	1	-0.3019	1	-1.207	1	5.125e-15	1	-3.844e-13	1	-0.7625	1	0.09457	1	0.4356	1	-9.939	7.178e-32	-2.149	0.0213
FUN_000284	anc-Z	clust01	Ppool:Other.up|Sexes.down	0.5111	1	0.5111	1	-1.022	1	-3.003	1	0.8608	0.6162	-0.2455	1	-0.5266	1	-0.006541	1	0.1143	1	0.6644	1	4.546	6.966e-11	-0.2884	1	1.442	1	-0.3605	1	-0.3605	1	-1.442	1	-3.075e-14	1	-1.697e-12	1	-0.4877	1	-0.01159	1	0.3462	1	-10.61	4.12e-23	-1.157	0.3462
FUN_000285	anc-Z	clust02	P1:L5.up	0.7612	1	1.175	0.731	-1.936	0.2951	0.05053	1	3.339	0.004601	0.3274	1	0.5633	1	-0.03614	1	-0.01198	1	-0.8425	0.9155	0.4499	1	0.6304	1	0.9886	0.6792	-0.2646	1	-0.7473	1	-0.2986	1	-0.4743	1	-0.4179	1	-1.073	0.6491	1.468	0.07698	-0.6385	1	-0.264	1	-0.3753	1
FUN_000286	anc-Z	clust04	L1:L.up|Lpool:Other.down|P1:L5.up|FT:AdultParts.down|FMH:AdultParts.down|FMA:AdultParts.up|FT:MT.down|L:Other.down|Adult:Other.up	4.611	0.01476	2.108	0.8539	-6.72	0.1001	-2.223	0.008459	7.014	0.035	-0.8713	1	0.2738	1	-0.2037	1	0.1197	1	0.6815	1	-1.349	0.2851	-4.694	2.281e-07	0.2523	1	-2.726	0.0007393	5.501	2.452e-31	-4.122	0.00239	0.271	1	0.3086	1	-3.071	0.03144	1.273	0.48	0.9183	0.7626	0.2938	1	2.679	1.623e-05
FUN_000287	anc-Z	clust04	Ppool:Other.down|FMH:AdultParts.down	1.561	0.6906	-0.8399	1	-0.7213	1	0.8236	0.7691	-1.896	0.6174	-1.626	0.8165	-0.5002	1	0.005878	1	0.9832	1	1.137	0.8109	-3.327	0.006844	1.183	0.5737	2.11	0.3158	-2.933	0.008978	0.8747	0.8767	-0.7728	1	0.3717	1	0.1837	1	0.004863	1	-1.668	0.2307	1.56	0.207	-0.4666	1	1.878	0.1165
FUN_000290	anc-Z	clust13	P1:L5.down|P1:P.down|P3:P.down|P5:P.up|P7:P.up|P9:P.up|Ppool:Other.up|FMA:AdultParts.up|FT:MT.up|P:Other.up|AdultParts:Other.down|Adult:Other.down|Source.up	-0.2007	1	-1.85	0.1563	2.05	0.05968	1.044	0.554	-3.339	1.279e-05	-3.816	4.487e-07	-8.475	1.186e-26	7.251	3.442e-63	3.29	2.572e-08	1.75	0.0352	6.252	8.227e-53	1.758	0.1741	-2.187	1	-2.471	0.1604	2.739	0.01504	3.287	0.01561	5.288	0.7743	-1.386	1	1.495	0.08908	3.508	2.555e-08	-4.317	3.722e-15	-0.7319	1	-5.472	9.311e-32
FUN_000291	anc-Z	clust01	Lpool:Other.down|Ppool:Other.up|MT:AdultParts.up|FMH:AdultParts.down|FMA:AdultParts.up|FT:MT.down|Sexes.down|Source.up	0.8746	1	0.8746	1	-1.749	1	-3	0.02233	6.725	0.07479	0.8002	1	-1.39	0.766	0.2155	1	0.6957	1	-0.3211	1	2.077	0.04797	-2.335	1	3.126	0.03809	-3.808	0.04901	3.314	0.004989	-4.551	0.0422	3.014	1	-0.1641	1	-4.76	1	1.833	0.1145	1.555	1	-5.754	1.549e-07	0.6926	1
FUN_000293	anc-Z	clust04	L1:L.up|P1:P.down|P5:P.up|P7:P.up|Ppool:Other.down|FT:AdultParts.up|MT:AdultParts.up|FMH:AdultParts.down|FMA:AdultParts.up|Adult:Other.up	3.016	0.001973	-0.573	1	-2.443	0.1833	-0.2118	1	-5.523	0.05518	-7.208	1.343e-05	1.21	0.6146	2.567	0.01927	2.689	0.02718	0.7414	0.6421	-3.187	1.966e-05	2.118	0.01004	3.164	0.001389	-6.201	2.937e-19	2.9	8.602e-06	-0.8719	1	0.3105	1	0.2494	1	0.1969	0.9455	-1.914	0.05645	1.659	0.08088	-0.2208	1	2.549	6.127e-05
FUN_000294	anc-Z	clust03	FMH:AdultParts.up|FMA:AdultParts.down	0.5149	1	-0.2546	1	-0.2602	1	-0.9737	0.6693	0.2103	0.9611	-0.5794	1	-0.5611	1	-0.0467	1	0.257	1	0.9302	0.834	-0.3327	1	-0.6518	1	-0.02969	1	2.496	2.401e-08	-2.07	0.000307	-0.5184	1	-0.2719	1	0.01769	1	-0.7715	1	-0.1646	1	0.6848	1	-0.1864	1	0.9798	0.7664
FUN_000295	anc-Z	clust02		0.4238	1	0.7749	1	-1.199	0.5214	0.2765	1	0.8257	0.62	-0.2304	1	0.224	1	0.1235	1	0.05846	1	-0.1755	1	0.03439	1	0.3175	1	0.4674	1	-0.03862	1	-0.452	1	-0.1249	1	-0.4437	1	0.2222	1	0.001676	1	0.3301	1	-0.3106	1	0.05901	1	-0.2331	1
FUN_000296	anc-Z	clust09		0.2055	1	-0.3185	1	0.113	1	0.1457	1	0.1671	0.9874	0.1233	1	0.3861	1	-0.1829	1	-0.135	1	-0.1916	1	-0.7273	1	-0.03396	1	-0.282	1	0.2662	1	-0.06871	1	0.2067	1	-0.2247	1	0.1178	1	-0.1716	1	0.014	1	0.1048	1	0.2605	1	0.4362	1
FUN_000297	anc-Z	clust01		-0.09557	1	0.4197	1	-0.3241	1	0.008241	1	0.0851	0.9973	-0.5104	1	-0.06491	1	-0.06108	1	0.1256	1	0.5108	1	-0.1709	1	-0.01578	1	1.145	0.5298	0.5282	1	-1.234	0.384	-0.9674	1	1.893	0.7775	-1.047	1	-0.2881	1	0.07928	1	0.1237	1	-0.4817	1	0.122	1
FUN_000298	anc-Z	clust04	L1:L.up|Ppool:Other.down|FT:AdultParts.down|MT:AdultParts.down|FMH:AdultParts.down|FMA:AdultParts.up|Adult:Other.up|Source.up	3.387	1.632e-07	-1.371	0.4905	-2.015	0.1232	-0.8522	0.8427	0.5179	0.7742	-1.06	0.772	0.1752	1	-0.4018	1	0.6383	1	0.6485	1	-2.566	2.74e-05	-2.858	1.219e-05	-1.942	0.04946	-2.121	0.0005271	5.121	1.703e-47	-0.7633	1	0.01483	1	0.02027	1	-0.2807	1	-0.308	1	0.4817	1	0.08391	1	2.564	2.899e-07
FUN_000299	anc-Z	clust04	L1:L.up|L5:L.down|P1:P.down|P9:P.up|Ppool:Other.down|FT:AdultParts.down|MT:AdultParts.down|FMH:AdultParts.down|FMA:AdultParts.up|Adult:Other.up	3.923	1.594e-10	-0.3699	1	-3.553	7.296e-05	-0.2425	1	0.3994	0.8445	-2.401	0.001357	-0.4951	1	-0.1998	1	1.111	1	1.985	0.004792	-2.601	6.288e-05	-3.992	1.083e-10	-3.053	0.0001346	-1.919	0.002843	6.322	2.82e-70	-0.7826	1	0.8429	1	0.4371	1	-0.2688	1	-0.4031	1	0.5627	1	0.2389	1	2.132	0.0004087
FUN_000300	anc-Z	clust04	Lpool:Other.down|FT:AdultParts.down|MT:AdultParts.down|FMH:AdultParts.down|FMA:AdultParts.up|L:Other.down|Adult:Other.up	2.067	0.087	-1.464	0.5936	-0.6032	1	-3.327	3.177e-07	2.112	0.1163	-1.151	0.6273	0.3699	1	0.04223	1	0.5115	1	0.2272	1	-0.8318	0.9049	-3.169	2.371e-06	-3.358	6.93e-05	-2.18	0.0007684	6.26	1.039e-68	0.1577	1	0.8991	1	0.08933	1	-2.48	2.358e-05	1.061	0.6857	0.7107	1	0.3112	1	3.119	4.706e-10
FUN_000301	anc-Z	clust03	L1:L.down|L5:L.up|P1:L5.down|P1:P.down|P3:P.down|P5:P.up|P9:P.up|FMH:AdultParts.up|L:Other.up|Adult:Other.down	-2.136	0.03522	-0.872	0.9838	3.009	0.0004144	1.281	0.3233	-6.964	2.594e-15	-3.892	3.343e-05	-2.653	0.007624	3.323	1.233e-07	0.6743	1	2.547	0.0002205	1.116	0.5146	-1.726	0.1126	-2.196	0.05405	1.996	0.005375	0.4554	1	0.3911	1	1.278	1	-0.5597	1	1.801	0.001241	-0.6679	1	-0.6123	1	0.1438	1	-1.798	0.03297
FUN_000302	anc-Z	clust02		0.1472	1	0.2939	1	-0.4412	1	0.1985	1	0.7391	0.6545	0.1846	1	0.8126	1	-0.6044	1	-0.1412	1	-0.2514	1	-0.1427	1	0.252	1	-0.07422	1	-0.2061	1	0.095	1	0.2718	1	-0.1318	1	0.09983	1	-0.08666	1	0.3566	1	-0.2748	1	0.2825	1	-0.04181	1
FUN_000303	anc-Z	clust07		0.1742	1	1.217	0.5798	-1.392	0.3416	0.5212	1	-0.4658	0.8472	-1.129	0.6403	0.1382	1	0.221	1	0.4098	1	0.3597	1	-0.1861	1	0.8415	0.9736	-1.039	0.6236	-0.7842	1	0.9074	0.9288	1.567	0.4372	-0.2394	1	0.3555	1	0.5005	1	-0.1515	1	-0.2021	1	0.225	1	-0.2513	1
FUN_000304	anc-Z	clust05	Source.up	2.359	0.485	-5.897	0.05242	3.538	0.2434	1.585	0.201	-3.641	0.1009	1.04	0.9558	-2.187	1	-2.188	1	2.197	0.6759	1.139	0.7799	-1.746	0.1805	-2.396	1	2.612	0.3253	2.86	0.1417	-2.995	1	-4.174	0.4861	-0.2557	1	0	1	2.016	1	-0.8245	1	-0.6131	1	-0.07634	1	0.121	1
FUN_000305	anc-Z	clust03	L3:L.down|P1:L5.down|P3:P.down|P5:P.down|P7:P.up|L:Other.up|P:Other.down|AdultParts:Other.up	0.9709	0.9818	-2.021	0.01627	1.05	0.6911	1.331	0.2092	-2.627	0.0001797	1.54	0.1113	-3.418	1.832e-07	-2.41	0.001386	3.204	2.005e-09	1.083	0.5928	-1.493	0.1078	-0.9221	0.8529	-0.6816	0.9696	0.05305	1	0.9493	0.8405	-0.2004	1	0.4168	1	-0.02234	1	1.763	0.000104	-2.758	1.023e-13	1.374	0.03719	-0.06932	1	0.1218	1
FUN_000308	anc-Z	clust04		0.1874	1	0.1468	1	-0.3341	1	-0.6134	1	0.8091	0.6102	-0.3092	1	0.4799	1	0.3227	1	0.06839	1	-0.5617	1	0.1158	1	0.6038	1	-0.1159	1	-0.9694	0.7778	0.6645	1	0.5998	1	-0.02171	1	0.3601	1	-0.9073	1	0.1879	1	0.4476	1	-0.03772	1	0.3732	1
FUN_000309	anc-Z	clust03	Lpool:Other.down|P9:P.up|Ppool:Other.up|MT:AdultParts.down|AdultParts:Other.up|Source.up	3.325	0.8341	0.1374	1	-3.462	1	-4.149	0.002773	-0.3073	1	-5.167	1	-4.815	1	2.435	0.3136	0.734	1	6.814	1.309e-13	4.403	3.212e-08	-0.1595	1	-5.658	0.005219	1.75	0.5264	1.886	0.2567	4.582	0.1554	4.013	0.295	0.8812	1	-2.896	1	-1.177	1	3.094	0.009296	1.588	0.6596	-0.1911	1
FUN_000310	anc-Z	clust04	Lpool:Other.down|FT:AdultParts.down|FMA:AdultParts.up|FA:MA.down|L:Other.down|Adult:Other.up	-1.422	1	2.883	0.7624	-1.46	1	-5.606	0.001212	4.367	0.4526	-0.1202	1	0.2364	1	1.472	0.8358	-0.6877	1	-0.9008	1	1.418	0.2656	-3.422	0.04161	1.215	0.7197	-1.561	0.509	2.94	0.007615	-3.864	0.1931	-0.1329	1	-4.157	0.04362	-3.794	0.02069	0.7914	0.7066	1.867	0.1582	1.047	1	3.141	0.01071
FUN_000311	anc-Z	clust17	Lpool:Other.down|P1:P.down|P3:P.down|P5:P.up|P9:P.up|Ppool:Other.up|FT:AdultParts.up|MT:AdultParts.up|L:Other.down|P:Other.up|AdultParts:Other.down|Adult:Other.down|Source.up	-0.6605	1	0.1811	1	0.4795	1	-3.378	3.74e-06	-0.7358	0.7546	-6.825	1.311e-18	-4.91	5.033e-11	9.508	6.949e-75	-0.5086	1	2.736	0.0002857	8.366	2.372e-68	2.115	0.0274	3.441	0.001506	-2.333	0.05207	-1.14	0.6709	-1.105	1	-0.7741	1	0.5371	1	-2.128	0.007261	5.245	6.096e-27	-3.454	1.752e-10	-1.815	0.1552	-3.741	2.4e-11
FUN_000312	anc-Z	clust03	P9:P.up|FMH:AdultParts.up	0.2541	1	-0.7929	1	0.5388	1	0.01897	1	-1.774	0.06456	-0.512	1	-0.6684	1	-0.9352	1	0.444	1	1.672	0.03999	-0.9611	0.7229	-0.8883	0.9013	-0.9942	0.6736	2.676	1.008e-09	-1.499	0.07346	0.08822	1	0.4117	1	0.4371	1	0.21	1	-1.307	0.1402	1.081	0.6089	-0.1734	1	0.7066	1
FUN_000313	anc-Z	clust23	FT:AdultParts.up|FT:MT.up|Source.up	0.05287	1	-0.2498	1	0.1969	1	-0.04268	1	0.6304	0.7599	0.8174	1	0.3826	1	-0.3182	1	0.2322	1	-1.114	0.5556	-0.305	1	1.76	0.01572	-0.9144	0.7576	0.5049	1	-1.034	0.6596	2.229	0.04909	0.8	1	0.1159	1	0.01886	1	0.1907	1	-0.1917	1	1.107	1	0.2608	1
FUN_000314	anc-Z	clust02	FT:AdultParts.up|Source.up	0.01142	1	-0.2462	1	0.2347	1	0.08567	1	1.019	0.5216	0.487	1	0.7482	1	-0.3537	1	0.3687	1	-1.25	0.4818	-0.1694	1	2.411	0.001282	-0.124	1	0.2097	1	-1.639	0.1735	2.113	0.2324	0.4426	1	0.5425	1	-0.3753	1	0.7634	1	-0.4577	1	1.307	0.7161	0.06277	1
FUN_000316	anc-Z	clust02	L5:L.down|Lpool:Other.down|P1:L5.up|Ppool:Other.up|L:Other.down|P:Other.up	0.5778	1	1.576	0.2257	-2.154	0.03337	-1.964	0.0143	4.981	2.633e-12	0.6806	1	0.8226	1	0.3477	1	-0.4776	1	-1.373	0.2535	2.417	7.541e-05	-0.805	1	-1.808	0.08123	0.5133	1	1.12	0.5046	0.8359	1	-0.2414	1	0.09931	1	-2.105	9.446e-06	2.095	6.832e-07	-0.5165	1	0.04815	1	-0.3396	1
FUN_000317	anc-Z	clust02	Lpool:Other.down|P1:L5.up|P9:P.down|Ppool:Other.up|L:Other.down|P:Other.up	1.007	0.9208	1.329	0.5171	-2.336	0.05602	-2.086	0.002857	5.265	1.199e-11	0.9232	1	0.966	1	0.2596	1	-0.4332	1	-1.716	0.035	2.317	3.214e-05	0.005044	1	-1.218	0.4355	-0.2977	1	1.056	0.6137	1.019	1	-0.7757	1	0.2264	1	-1.925	0.000618	2.266	1.659e-09	-0.8008	1	0.2078	1	-0.1737	1
FUN_000318	anc-Z	clust06		0.3855	1	0.2299	1	-0.6154	1	0.5168	1	1.061	0.4322	0.3822	1	0.5286	1	0.1547	1	-0.1923	1	-0.8732	0.9133	-0.05639	1	0.9428	0.8133	0.9273	0.7414	-0.6857	1	-0.4831	1	0.01291	1	-0.7333	1	-0.4812	1	0.1412	1	0.7095	1	-0.7623	1	-0.1582	1	-0.3453	1
FUN_000319	anc-Z	clust01	Source.up	-0.1508	1	-0.3066	1	0.4575	1	0.2839	1	-0.3794	0.8733	-0.132	1	0.05031	1	0.1795	1	-0.1709	1	0.07307	1	0.1845	1	1.038	0.6641	0.01989	1	-0.3035	1	-0.3575	1	0.8482	1	-0.8772	1	-0.5997	1	-0.004281	1	0.04324	1	-0.0376	1	-0.6623	1	-0.3514	1
FUN_000322	anc-Z	clust14	FT:AdultParts.up|MT:AdultParts.up|FMH:AdultParts.down	0.8511	1	-0.9136	0.9541	0.06253	1	-0.372	1	-0.6013	0.7541	-0.6053	1	-0.1171	1	0.5132	1	-0.5628	1	0.7721	1	-1.555	0.08123	3.356	7.624e-15	2.512	0.0006453	-2.167	0.0002157	-1.5	0.08264	0.7029	1	0.479	1	-0.7515	1	-0.2034	1	-0.3658	1	0.4828	1	0.6539	1	1.445	0.1084
FUN_000323	anc-Z	clust04	Adult:Other.up	3.783	0.2774	0.4331	1	-4.217	0.7573	-0.9453	0.8243	0.2961	1	-3.724	0.2689	-1.285	1	-1.348	1	4.33	0.123	2.027	1	-2.319	0.1526	-5.368	1	1.181	0.6064	-2.987	1	5.604	1	-5.458	0.3469	4.964	1	0.6682	1	-0.7675	1	-0.2154	1	0.7296	1	-0.9201	1	2.449	0.03475
FUN_000324	anc-Z	clust04	L1:L.up|FMA:AdultParts.up|Source.up	6.022	0.0001737	0.4046	1	-6.427	0.1808	0.6803	0.9154	5.366	0.261	-0.9424	0.9968	0.368	1	-0.1682	1	0.338	1	0.4046	1	-1.434	0.2942	-5.799	1	0.7456	0.7068	-3.812	1	6.971	1.437e-18	-5.454	0.09223	-4.583	1	0.4142	1	-0.8784	1	1.782	0.09869	-1.067	1	0.1227	1	0.5652	1
FUN_000325	anc-Z	clust04	FMH:AdultParts.down|FMA:AdultParts.up	-0.7621	1	1.221	0.5864	-0.4586	1	-0.8701	0.8076	1.475	0.1624	0.4058	1	0.8484	1	-0.1285	1	-0.2153	1	-0.9105	0.8589	0.8022	0.9451	-0.1375	1	0.1303	1	-2.063	0.0003883	2.067	0.0001174	-0.2232	1	-0.0562	1	0.3779	1	-0.5537	1	0.6376	1	-0.2171	1	-0.02728	1	0.05092	1
FUN_000326	anc-Z	clust03	P1:L5.down|P1:P.down|P3:P.down|P7:P.up|P9:P.up|Ppool:Other.down|MT:AdultParts.down|FMH:AdultParts.up|P:Other.down|AdultParts:Other.up	1.126	0.759	-0.7104	1	-0.4151	1	0.3516	1	-4.04	5.669e-08	-3.14	1.334e-05	-2.031	0.03122	0.1371	1	1.947	0.04289	3.087	1.99e-08	-1.78	0.0489	-1.523	0.159	-2.081	0.03714	3.181	7.278e-12	-0.9282	0.8639	0.4644	1	-0.1231	1	-0.09469	1	0.4711	1	-2.232	7.874e-06	1.768	0.0004375	0.4096	1	1.072	0.6167
FUN_000327	anc-Z	clust08		-0.5489	1	0.3723	1	0.1766	1	-0.1432	1	-0.04814	1	-0.1961	1	-0.101	1	-0.1645	1	0.08117	1	0.3804	1	0.2993	1	0.3014	1	0.5327	1	-0.2485	1	-0.2728	1	-0.1927	1	0.4343	1	-0.04194	1	-0.001045	1	0.351	1	-0.3284	1	0.1036	1	-0.1171	1
FUN_000328	anc-Z	clust01		-0.1789	1	0.5189	1	-0.34	1	-0.7988	0.9049	1.421	0.2018	0.4475	1	-0.2288	1	-0.05991	1	-0.1409	1	-0.01783	1	0.9003	0.8184	0.1527	1	0.02712	1	0.8956	0.9455	-1.008	0.7141	0.1047	1	-0.1524	1	0.5398	1	-0.7175	1	0.4247	1	0.0952	1	-0.2607	1	-0.07615	1
FUN_000329	anc-Z	clust05	P1:L5.down|Ppool:Other.down|L:Other.up|Source.up	1.275	0.8393	-3.359	0.1915	2.084	0.6213	1.985	0.1037	-4.643	0.003876	1.589	0.5897	-2.371	1	-2.353	1	1.926	0.5286	1.208	0.7501	-3.615	0.01632	-3.164	1	0.1084	1	-1.679	1	3.589	0.05268	-2.727	0.9369	3.035	1	2.341	1	3.463	0.004517	-2.807	1	0.2507	1	-0.4342	1	1.223	0.5383
FUN_000330	anc-Z	clust05	L3:L.down|L5:L.up|Lpool:Other.up|P1:L5.down|P1:P.down|Ppool:Other.down|FMH:AdultParts.down|FMA:AdultParts.up|L:Other.up|P:Other.down|Source.up	0.6141	1	-4.402	6.093e-12	3.788	3.512e-12	3.564	1.354e-15	-7.52	9.92e-27	-2.228	0.02294	-1.282	0.6787	1.088	1	1.5	0.3387	0.9214	0.8182	-2.709	1.873e-05	0.22	1	1.52	0.2089	-3.47	2.56e-09	2.383	2.187e-05	-1.083	1	-0.7442	1	0.5244	1	2.739	1.483e-13	-1.651	0.01536	-0.3353	1	-0.661	1	-0.6413	1
FUN_000331	anc-Z	clust10	MT:AdultParts.up|FT:MT.down|Sexes.down	1.049	0.8877	-0.591	1	-0.4582	1	0.7551	0.8564	-1.257	0.3996	-0.2809	1	-1.448	0.5847	1.265	0.9399	-0.6623	1	1.126	0.5902	-1.021	0.6501	-1.106	0.6172	2.604	0.01452	-0.7709	1	-0.1654	1	-3.091	0.02673	0.1366	1	0.0294	1	0.9249	0.9323	-0.9512	0.9522	0.2559	1	-2.441	0.02376	0.1996	1
FUN_000332	anc-Z	clust01	Lpool:Other.down|Ppool:Other.up|Sexes.down|Source.up	1.508	1	1.508	1	-3.016	1	-3.466	0.02154	2.74	0.05385	-0.4603	1	-0.9211	1	0.1151	1	0.5061	1	0.7602	0.9453	4.092	1.286e-10	-0.3259	1	1.629	1	-0.4073	1	-0.4073	1	-1.629	1	0	1	0	1	-1.195	1	0.2464	1	0.5908	1	-9.253	2.575e-23	-0.4693	1
FUN_000335	anc-Z	clust01	L1:L.up|FMA:AdultParts.up|Source.up	4.769	1.808e-06	-2.832	0.212	-1.938	0.5676	-0.06541	1	-0.3054	0.9658	-1.884	0.1906	0.1558	1	1.332	0.7782	-0.1344	1	0.5303	1	-0.6326	1	0.06715	1	-0.3684	1	-1.679	0.1522	1.867	0.04542	0.3629	1	1.42	1	0.3859	1	-0.5638	1	-0.8295	1	1.165	0.5673	-1.344	0.7198	0.5235	1
FUN_000336	anc-Z	clust04		0.9173	1	-0.2282	1	-0.6892	0.9987	0.5335	1	0.8311	0.612	-0.3641	1	0.2811	1	0.2244	1	0.04836	1	-0.1897	1	-0.2816	1	0.1696	1	0.1781	1	-0.6336	1	0.4163	1	-0.007093	1	-0.4359	1	0.06467	1	-0.5308	1	0.3825	1	0.006364	1	0.01185	1	-0.1889	1
FUN_000337	anc-Z	clust06		-0.2272	1	1.046	0.7987	-0.8188	0.9185	0.3193	1	0.5442	0.8144	0.2299	1	0.3856	1	-0.07468	1	0.02234	1	-0.5632	1	0.4177	1	0.7498	1	0.4433	1	-0.4958	1	-0.2498	1	0.2555	1	0.2391	1	-0.1273	1	0.3726	1	0.1667	1	-0.4124	1	-0.1557	1	-0.5527	1
FUN_000339	anc-Z	clust04	L1:L.up	2.246	0.002097	-1.111	0.7327	-1.135	0.6122	0.5606	1	1.222	0.3159	0.6405	1	-0.5567	1	-1.403	0.4241	-0.03134	1	1.35	0.225	-1.11	0.498	0.3129	1	-1.214	0.4331	-0.4664	1	1.029	0.6639	1.272	0.7928	-0.8304	1	0.5433	1	-0.6175	1	-0.8279	1	1.201	0.2389	0.1938	1	0.4124	1
FUN_000340	anc-Z	clust04	L1:L.up	1.987	0.03944	-0.5046	1	-1.482	0.3271	0.05681	1	1.343	0.2543	0.4013	1	-0.5606	1	-1.253	0.8265	-0.1005	1	1.513	0.1525	-0.635	1	-0.1568	1	-1.408	0.3142	-0.1108	1	1.089	0.571	1.043	1	-0.2883	1	0.2618	1	-0.776	1	-0.8956	1	1.373	0.0746	0.2569	1	0.4337	1
FUN_000341	anc-Z	clust04		0.8608	1	0.2272	1	-1.088	0.6513	-0.2206	1	0.8405	0.6058	-0.2526	1	0.0178	1	0.005916	1	0.06068	1	0.1682	1	-0.5613	1	-0.3709	1	-0.1622	1	-0.003945	1	0.3371	1	-0.174	1	-0.2822	1	0.4268	1	-0.5971	1	-0.2363	1	0.6321	1	-0.0009683	1	0.5864	1
FUN_000344	anc-Z	clust01	Lpool:Other.down|P1:L5.up|FT:AdultParts.up|MT:AdultParts.up|FMH:AdultParts.down|FMA:AdultParts.down|L:Other.down|P:Other.up	0.08102	1	-0.1436	1	0.06256	1	-2.661	1.743e-05	2.52	0.00133	0.0645	1	0.05649	1	0.242	1	0.372	1	-0.735	1	0.6549	1	3.087	3.599e-12	2.981	3.719e-06	-2.214	4.316e-05	-1.579	0.03635	0.08827	1	-0.9566	1	0.3643	1	-1.948	4.841e-05	1.524	0.01359	-0.08981	1	-0.2331	1	1.505	0.07531
FUN_000346	anc-Z	clust05	L1:L.down|L3:L.up|Lpool:Other.up|P1:L5.down|P1:P.up|P5:P.down|FT:AdultParts.up|MT:AdultParts.up|FH:MH.up|L:Other.up|P:Other.down|AdultParts:Other.down|Adult:Other.down	-3.917	6.688e-08	3.146	1.378e-06	0.7709	0.9369	7.673	1.77e-59	-4.249	2.939e-08	6.181	1.833e-40	1.581	0.2687	-4.411	6.086e-07	-1.463	0.6092	-1.888	0.1044	-1.401	0.2282	3.029	4.923e-07	2.263	0.02843	-1.686	0.108	-1.621	0.1347	0.6381	1	3.576	0.01924	-1.447	1	8.777	3.936e-195	-2.775	4.384e-07	-3.433	4.647e-18	0.1447	1	-4.704	2.114e-19
FUN_000347	anc-Z	clust04		-0.1592	1	0.7751	1	-0.6159	1	-0.8392	0.8559	1.194	0.3408	-0.08432	1	0.01558	1	0.3508	1	0.08658	1	-0.3687	1	0.4401	1	-0.06798	1	0.1073	1	-0.592	1	0.5675	1	-0.1461	1	0.4122	1	-0.01642	1	-0.8632	1	0.2691	1	0.3412	1	-0.1889	1	0.2993	1
FUN_000348	anc-Z	clust07	Lpool:Other.up|L:Other.up|Adult:Other.down	1.129	0.72	-0.5738	1	-0.5548	1	2.361	2.209e-05	-1.752	0.05126	-0.845	1	0.04255	1	-0.07322	1	0.9541	1	-0.07838	1	-0.1449	1	0.9418	0.8177	-0.368	1	0.2043	1	-0.5629	1	1.092	1	0.4229	1	0.2097	1	1.875	4.568e-06	0.04274	1	-1.329	0.06031	0.6683	1	-1.662	0.02297
FUN_000349	anc-Z	clust03		0.3967	1	0.293	1	-0.6897	1	0.01641	1	-0.06497	1	-0.2547	1	-0.2456	1	-0.386	1	-0.08451	1	0.9708	0.775	-0.1139	1	0.05812	1	-0.7412	0.9265	1.252	0.2475	-0.8254	1	0.6661	1	0.08823	1	0.5494	1	0.1185	1	-0.3545	1	0.2509	1	0.3687	1	0.07311	1
FUN_000350	anc-Z	clust03		-0.008661	1	0.4818	1	-0.4731	1	-0.369	1	0.2806	0.9418	0.02157	1	-0.1818	1	-0.422	1	-0.122	1	0.7042	1	0.103	1	-0.395	1	-0.8612	0.8097	0.9101	0.9138	-0.125	1	0.3886	1	-0.08964	1	-0.002202	1	-0.09927	1	-0.2023	1	0.2579	1	-0.1322	1	0.1995	1
FUN_000351	anc-Z	clust17	Source.up	-0.7391	1	0.7217	1	0.01739	1	-0.4306	1	0.1686	0.9839	-1.185	0.5364	0.4427	1	1.151	0.9698	0.3246	1	-0.7339	1	0.7147	1	0.7296	1	0.4196	1	-0.001632	1	-0.7166	1	0.2583	1	0.1832	1	0.04719	1	-0.5587	1	1.072	0.6363	-0.6207	1	0.2735	1	-0.213	1
FUN_000354	anc-Z	clust04	L1:L.up|FMA:AdultParts.up|Source.up	4.684	0.02148	1.53	1	-6.214	0.2137	-0.3957	1	4.859	0.3455	-0.5123	1	-0.6827	1	0.303	1	1.86	0.3211	-0.9682	0.8606	-1.824	0.07798	-3.832	1	-4.226	1	-2.455	1	7.492	3.194e-17	0.3283	1	-3.113	1	-0.3575	1	-0.06938	1	1.667	0.1045	-1.515	1	0.3022	1	1.665	0.09608
FUN_000357	anc-Z	clust01	Ppool:Other.up|Sexes.down|Source.up	0.8259	1	0.8259	1	-1.652	1	-2.704	0.06884	1.344	0.3392	-0.4693	1	-0.2051	1	0.0446	1	0.2631	1	0.3666	1	4.305	4.279e-14	-0.2817	1	1.408	1	-0.3521	1	-0.3521	1	-1.408	1	0	1	0	1	-0.7093	1	0.09458	1	0.399	1	-9.844	6.15e-29	-1.201	0.4162
FUN_000363	anc-Z	clust03	FMH:AdultParts.up	-0.1015	1	0.4998	1	-0.3983	1	-0.8886	0.7923	1.73	0.07835	0.6337	1	0.1378	1	-0.2566	1	-0.371	1	-0.1439	1	0.02406	1	-0.5905	1	-0.756	0.9121	1.635	0.01321	-0.7939	1	0.1379	1	-0.3348	1	0.276	1	-1.09	0.53	0.157	1	0.6024	1	0.1719	1	0.6484	1
FUN_000364	anc-Z	clust02	P1:L5.up	0.5312	1	0.4456	1	-0.9768	0.7686	-0.1433	1	2.186	0.02436	0.6076	1	0.482	1	0.06175	1	-0.2246	1	-0.9267	0.8316	0.2588	1	0.7375	1	0.4701	1	-0.9803	0.759	0.2255	1	0.2228	1	-0.8284	1	0.2575	1	-0.6684	1	0.8148	1	-0.3044	1	-0.1092	1	-0.08662	1
FUN_000365	anc-Z	clust03		0.2923	1	0.1618	1	-0.4541	1	1.23	0.4048	-2.168	0.09316	-0.5609	1	-2.362	0.08728	-0.02653	1	1.246	0.9223	1.704	0.1461	-1.516	0.2181	0.04118	1	0.2363	1	0.9878	0.7356	-1.161	0.5291	-0.1626	1	-0.3413	1	0.1948	1	1.243	0.3496	-1.627	0.07466	0.6706	1	0.2812	1	0.2149	1
FUN_000366	anc-Z	clust04	Ppool:Other.down|FMA:AdultParts.up|P:Other.down	1.273	0.4897	-0.6426	1	-0.6305	1	0.1034	1	-1.801	0.05757	-0.7329	1	-1.182	0.7729	-0.4972	1	0.917	1	1.495	0.1198	-1.805	0.01763	-1.517	0.1063	-0.9396	0.7308	-0.5896	1	2.125	2.089e-05	-0.481	1	-0.2472	1	0.4322	1	0.6218	1	-1.783	0.0004668	1.244	0.1629	-0.291	1	1.276	0.2664
FUN_000367	anc-Z	clust04	L1:L.up|L5:L.down|P1:L5.down|P1:P.down|P7:P.up|P9:P.up|Ppool:Other.down|FT:AdultParts.down|MT:AdultParts.down|FMA:AdultParts.up|P:Other.down|AdultParts:Other.up|Adult:Other.up	3.136	2.918e-05	-0.4799	1	-2.656	0.03963	-0.08254	1	-3.931	0.03581	-4.479	0.0003363	-0.9291	1	0.2612	1	2.376	0.02321	2.771	0.0002444	-3.726	5.17e-09	-3.761	1.064e-09	-3.25	0.0005173	0.5207	1	3.862	2.784e-22	-0.4257	1	-0.4856	1	0.3184	1	0.015	1	-3.276	1.103e-10	3.061	2.749e-16	-0.4139	1	2.856	4.13e-08
FUN_000368	anc-Z	clust04	P1:L5.down|Ppool:Other.down|FT:AdultParts.down|MT:AdultParts.down|FMA:AdultParts.up|Adult:Other.up	0.6288	1	-1.639	0.1496	1.01	0.7402	-0.4336	1	-2.054	0.01313	-0.744	1	0.5174	1	0.5116	1	-0.2674	1	-0.01756	1	-1.798	0.01832	-3.015	7.594e-07	-2.917	8.487e-05	-1.144	0.4414	4.851	1.521e-45	-0.08223	1	0.7062	1	0.3698	1	0.6789	1	-0.3923	1	-0.099	1	-0.2002	1	1.674	0.02034
FUN_000370	anc-Z	clust06	Lpool:Other.up|P1:L5.up|P1:P.up|P9:P.down|Ppool:Other.up|FT:AdultParts.up|MT:AdultParts.up|FMH:AdultParts.down|L:Other.up|P:Other.up|AdultParts:Other.down|Sexes.down|Adult:Other.down	0.2295	1	0.8164	1	-1.046	0.7232	2.699	4.31e-05	2.663	0.004647	2.402	0.0003296	0.906	1	0.184	1	-0.004458	1	-3.487	7.853e-06	2.526	0.0002128	3.435	0.002068	4.771	5.971e-06	-5.458	0.005638	0.3288	1	-1.113	1	0	1	0.1417	1	2.953	5.637e-07	3.678	6.327e-11	-5.478	1.483e-23	-2.66	0.01492	-3.919	2.479e-11
FUN_000371	anc-Z	clust17	Lpool:Other.down|P1:P.down|P5:P.up|Ppool:Other.up|MT:AdultParts.up|FT:MT.down|P:Other.up	1.86	1	-1.35	1	-0.5102	1	-3.85	0.004019	2.895	0.7249	-4.688	0.000616	-1.8	0.5291	7.784	2.209e-45	0.4482	1	-1.743	0.4071	7.003	4.146e-35	-0.8027	1	5.116	0.000169	-0.2257	1	-2.47	0.4607	-4.932	0.004619	0.6942	1	3.93	1	-4.345	1	4.498	7.288e-05	-1.229	1	-0.7622	1	-2.365	0.3111
FUN_000372	anc-Z	clust02		-0.1345	1	0.9064	0.9699	-0.7719	0.9444	0.281	1	1.155	0.3593	-0.1212	1	-0.09723	1	0.2938	1	0.2117	1	-0.287	1	0.335	1	0.8255	0.9961	0.798	0.872	-0.216	1	-0.7987	1	0.02286	1	0.08372	1	-0.1467	1	-0.1093	1	1.014	0.8205	-0.8754	1	0.1485	1	-0.462	1
FUN_000373	anc-Z	clust06		-0.9567	1	0.5911	1	0.3656	1	0.2582	1	-0.3577	0.9182	-0.04814	1	-0.1948	1	0.3962	1	0.195	1	-0.3483	1	-0.03783	1	1.252	0.3311	0.9189	0.7546	-0.829	1	-0.528	1	0.2779	1	-0.1953	1	0.1291	1	0.2708	1	0.2136	1	-0.3864	1	0.1629	1	-0.1653	1
FUN_000374	anc-Z	clust04	L1:L.up|FMH:AdultParts.down|FMA:AdultParts.up	2.365	0.01189	-1.073	0.8164	-1.292	0.594	-1.383	0.213	2.033	0.1022	-0.6769	1	0.01479	1	0.4125	1	0.695	1	-0.4454	1	-0.4968	1	-0.4469	1	-0.8657	0.794	-2.57	1.118e-05	3.39	5.191e-15	0.349	1	-0.4177	1	0.3922	1	-1.568	0.05933	0.7477	1	0.3773	1	0.6224	1	1.41	0.1643
FUN_000375	anc-Z	clust04	L1:L.up|Ppool:Other.down|FMH:AdultParts.down|FMA:AdultParts.up|Adult:Other.up|Source.up	3.176	0.01411	-1.859	0.7335	-1.317	0.9042	-0.004547	1	-0.1271	1	-1.598	0.4768	-1.486	0.6986	0.519	1	0.5575	1	2.007	0.07796	-2.484	0.006544	-2.388	1	-1.812	1	-3.714	0.03657	6.339	5.62e-17	-0.4802	1	-4.981	1	0.186	1	0.4549	1	0.9807	0.5569	-1.232	0.3804	-0.4086	1	1.866	0.0404
FUN_000376	anc-Z	clust03	FMH:AdultParts.up|Source.up	0.1405	1	0.07239	1	-0.2129	1	-0.9998	0.6308	1.266	0.3269	0.1686	1	0.2982	1	0.2738	1	-0.1711	1	-0.5695	1	-0.3014	1	0.08574	1	-0.6212	0.9923	1.799	0.00632	-1.465	0.126	0.5892	1	0.1973	1	0.1343	1	-0.9657	0.8724	0.359	1	0.3273	1	0.7523	1	0.9759	0.7708
FUN_000377	anc-Z	clust02		0.439	1	-0.1542	1	-0.2848	1	0.1953	1	0.7227	0.6965	0.05674	1	0.1524	1	0.0861	1	-0.0707	1	-0.2245	1	-0.3227	1	-0.1179	1	0.1575	1	0.275	1	-0.2998	1	-0.2295	1	0.3473	1	0.2236	1	-0.4553	1	0.2018	1	0.1239	1	0.01991	1	0.09556	1
FUN_000378	anc-Z	clust03	FMH:AdultParts.up	0.5597	1	0.103	1	-0.6627	1	0.2193	1	0.185	0.9804	-0.1694	1	-0.4511	1	-0.03623	1	0.1256	1	0.5312	1	0.1716	1	-0.5229	1	-0.0978	1	1.682	0.008098	-1.294	0.2165	-0.3542	1	0.5216	1	0.5382	1	0.1016	1	-0.06442	1	-0.009489	1	0.03312	1	-0.2932	1
FUN_000379	anc-Z	clust02		0.04794	1	0.9375	0.9341	-0.9854	0.7606	0.6003	1	0.6649	0.7281	-0.1943	1	0.3555	1	0.2199	1	-0.05799	1	-0.3231	1	0.05936	1	0.1749	1	0.4051	1	-0.5472	1	0.1847	1	-0.1918	1	0.28	1	0.2816	1	0.1725	1	0.465	1	-0.5545	1	0.1648	1	-0.4947	1
FUN_000380	anc-Z	clust01	Lpool:Other.down|Sexes.down|Source.up	0.6157	1	-0.7403	1	0.1246	1	-1.916	0.04738	0.8688	0.5993	0.328	1	-0.4043	1	0.08346	1	0.1132	1	-0.1203	1	1.347	0.2661	-1.212	0.5279	0.735	0.8906	-0.2211	1	0.5189	1	-1.622	0.6486	1.382	1	0.6967	1	-0.9755	0.808	-0.1198	1	0.783	1	-4.126	1.023e-07	0.4263	1
FUN_000381	anc-Z	clust04	Lpool:Other.down|FT:AdultParts.down|FMA:AdultParts.up|L:Other.down|Adult:Other.up	4.828	0.1402	-2.683	1	-2.145	1	-7	2.094e-06	4.946	0.3357	-1.686	0.3735	-1.154	1	-0.1192	1	1.409	0.8092	1.55	0.2804	0.5301	0.6263	-2.847	0.01429	-2.727	0.1098	-1.196	0.5721	4.679	9.215e-14	-0.1004	1	0.8497	1	0.6709	1	-4.933	0.0003737	1.538	0.2452	1.949	0.09854	0.5024	1	4.853	4.64e-07
FUN_000382	anc-Z	clust01	Sexes.down|Source.up	0.3518	1	0.5392	1	-0.891	0.8382	-1.371	0.1888	1.245	0.3132	-0.1866	1	-0.07187	1	0.2299	1	0.1967	1	-0.1681	1	0.8155	0.9438	-0.1061	1	1.639	0.107	-1.136	0.4676	0.1783	1	-1.454	0.5701	0.03037	1	0.2846	1	-0.6609	1	0.4373	1	0.04444	1	-3.021	3.114e-06	0.4164	1
FUN_000383	anc-Z	clust02	P1:L5.up	2.008	0.1274	-0.1409	1	-1.868	0.3433	-0.1806	1	2.73	0.03537	0.5011	1	0.6964	1	0.2591	1	-0.4314	1	-1.025	0.701	0.1801	1	0.2028	1	0.304	1	-0.7498	1	0.4331	1	-0.08427	1	-1.159	1	-0.3006	1	-0.75	1	0.7698	1	-0.2061	1	-0.2565	1	0.0003782	1
FUN_000384	anc-Z	clust01	L3:L.up|P1:L5.down|P1:P.down|P5:P.up|P7:P.up|Ppool:Other.up|FT:AdultParts.up|MT:AdultParts.up|FMH:AdultParts.down|FMA:AdultParts.up|P:Other.up|AdultParts:Other.down|Adult:Other.down|Source.up	-1.81	0.08659	2.612	0.000242	-0.8026	0.9103	0.5719	1	-4.132	2.576e-07	-7.477	1.212e-25	-1.804	0.07429	4.389	1.57e-23	4.551	1.044e-18	0.3413	1	3.89	2.091e-16	3.617	1.982e-10	3.701	6.88e-07	-6.593	1.908e-21	2.019	0.01816	-0.0698	1	-1.661	1	0.5864	1	0.8911	0.9938	3.134	6.644e-15	-3.551	3.439e-20	-0.5465	1	-3.346	3.215e-11
FUN_000385	anc-Z	clust05	Lpool:Other.up|P1:L5.down|P5:P.up|L:Other.up	-0.316	1	-0.9335	0.9702	1.249	0.6358	3.542	2.337e-05	-6.381	8.158e-06	-1.877	0.7186	-1.256	1	2.675	0.04897	2.024	0.4008	-1.567	0.7848	-0.8528	0.8946	0.3657	1	0.5948	1	-1.986	0.2675	1.385	0.5707	-0.1909	1	-0.2083	1	0.8198	1	3.86	7.697e-11	-1.577	0.2938	-1.175	0.728	-0.5717	1	-2.017	0.09091
FUN_000386	anc-Z	clust11	L3:L.down|L5:L.up|Lpool:Other.up|P1:L5.down|P1:P.down|P9:P.up|Ppool:Other.down|FT:AdultParts.up|MT:AdultParts.up|L:Other.up|AdultParts:Other.down|Source.up	0.5737	1	-2.64	0.0001967	2.066	0.01083	2.611	1.092e-06	-9.148	8.601e-31	-3.635	0.000378	-1.591	0.4006	-0.2829	1	1.836	0.1037	3.672	4.394e-12	-2.893	6.071e-06	9.369	5.83e-46	8.484	2.875e-19	-5.579	1	-5.579	1	0.7374	1	0	1	-4.613e-14	1	6.521	6.951e-71	0.4052	0.6601	-4.863	6.242e-09	0.3467	1	0.212	1
FUN_000387	anc-Z	clust04		1.345	0.4054	-0.4708	1	-0.8744	0.8579	-0.2037	1	1.218	0.3234	0.09072	1	0.4607	1	-0.1006	1	-0.1286	1	-0.3223	1	-0.872	0.8676	-0.4141	1	-0.4758	1	-0.7633	1	1.319	0.175	0.05139	1	0.1252	1	0.1336	1	-0.7847	1	-0.08375	1	0.618	1	0.1155	1	0.8067	1
FUN_000388	anc-Z	clust19	FMA:AdultParts.down|FH:MH.up	-0.1757	1	-0.8812	0.9941	1.057	0.6867	-0.2628	1	1.237	0.3023	0.4913	1	-0.6166	1	-0.2157	1	0.167	1	0.1739	1	0.1201	1	1.385	0.1746	1.667	0.09537	-0.3678	1	-1.54	0.04605	-0.2346	1	2.745	0.002591	0.07172	1	-0.8364	1	1.387	0.05923	-0.7252	1	1.786	0.06642	0.107	1
FUN_000389	anc-Z	clust16	L3:L.up|L5:L.down|P1:P.down|P5:P.up|P9:P.down	-0.5814	1	3.263	5.309e-07	-2.681	0.001954	-0.1122	1	-0.5057	0.8096	-2.816	0.0001232	1.596	0.1829	3.493	1.085e-10	-0.4211	1	-1.851	0.03992	0.6304	1	-0.2809	1	0.1439	1	0.3405	1	-0.2549	1	-0.354	1	1.217	1	-0.1878	1	-0.04504	1	-0.1176	1	0.1412	1	0.02609	1	-0.3887	1
FUN_000391	anc-Z	clust01	Source.up	2.55	1	-0.6707	1	-1.879	1	-1.184	0.6051	4.202	0.4856	1.07	1	0.7954	1	-1.536	1	0.3361	1	-0.6659	1	-1.32	0.5487	1.137	0.6996	0.2315	1	-1.102	0.8737	0.2469	1	0.7545	1	-4.987	1	-0.7538	1	-2.468	1	0.239	1	1.473	1	0.4457	1	1.878	0.1372
FUN_000393	anc-Z	clust02	P1:L5.up|L:Other.down	0.1998	1	1.136	0.6963	-1.336	0.422	-1.136	0.4435	2.685	0.0005475	0.8297	1	0.7356	1	0.01539	1	-0.4722	1	-1.108	0.5561	-0.1242	1	-0.1428	1	-0.8428	0.8314	0.7785	1	-0.1625	1	0.5833	1	-0.4922	1	-0.2624	1	-1.44	0.03601	-0.002065	1	0.9918	0.9527	0.08916	1	0.9454	0.8333
FUN_000394	anc-Z	clust01	Lpool:Other.down|Ppool:Other.up|Sexes.down|Source.up	-1.22	1	3.113	0.5059	-1.893	1	-2.795	0.001337	1.905	0.1825	-0.08536	1	-0.4507	1	0.1591	1	0.1771	1	0.1999	1	2.414	0.0005898	1.542	0.6631	2.4	0.5166	-1.232	1	-1.232	1	-0.715	1	-5.125e-15	1	-1.999e-13	1	-0.3276	1	0.7055	0.9673	-0.4362	1	-5.445	2.281e-12	0.286	1
FUN_000396	anc-Z	clust01		0.446	1	-0.07765	1	-0.3683	1	0.7199	0.9371	-0.02684	1	-0.3563	1	0.1432	1	0.1865	1	-0.01002	1	0.0366	1	-0.542	1	0.3906	1	0.1091	1	0.3218	1	-0.6341	1	0.2346	1	-0.156	1	0.1425	1	0.02146	1	0.04587	1	-0.05776	1	0.03315	1	-0.1334	1
FUN_000397	anc-Z	clust01	Lpool:Other.down|P1:P.down|Ppool:Other.up|FT:AdultParts.down|L:Other.down|AdultParts:Other.up|Sexes.down|Adult:Other.up	2.951	0.7514	4.266	0.2648	-7.218	0.11	-5.697	2.564e-07	5.965	0.1541	-2.46	0.02529	-0.7958	1	1.11	1	1.133	1	1.013	0.7013	2.748	0.0006845	-2.792	0.01373	0.6168	1	0.3882	1	0.9714	0.7305	-2.841	0.1603	-0.245	1	0.4663	1	-3.952	0.001321	0.02632	1	2.692	0.001349	-5.269	1.609e-10	2.211	0.04267
FUN_000398	anc-Z	clust12		-0.3089	1	0.04251	1	0.2664	1	0.6876	0.9617	-0.89	0.5623	-0.5069	1	-0.07953	1	-0.02856	1	0.1346	1	0.4803	1	0.2914	1	-0.6313	1	0.1044	1	0.6837	1	-0.3545	1	-0.613	1	0.1525	1	-0.09111	1	0.5252	1	0.1644	1	-0.5151	1	0.04107	1	-0.7342	1
FUN_000399	anc-Z	clust10	Lpool:Other.down|P9:P.up|Ppool:Other.up|MT:AdultParts.up|FT:MT.down|Sexes.down|Source.up	1.989	1	1.989	1	-3.978	1	-5.035	4.097e-08	2.205	0.787	-3.4	0.05837	-2.43	0.3323	-2.129	0.6382	1.355	0.6447	6.603	1.039e-29	2.269	0.002972	1.988	0.2247	6.596	1.745e-05	-4.116	1	-1.249	1	-3.84	0.04958	0	1	-3.823	1	-3.253	1	-0.4407	1	2.65	1	-8.903	5.679e-32	2.074	0.05538
FUN_000400	anc-Z	clust11	L1:L.down|L5:L.up|P1:L5.down|P9:P.up|L:Other.up	-1.99	0.0454	-0.1124	1	2.102	0.0188	1.601	0.09016	-3.897	2.439e-07	-1.721	0.09425	-0.8789	1	0.2259	1	0.5913	1	1.783	0.03746	-0.3501	1	1.23	0.4151	1.526	0.2222	-1.52	0.08643	-0.2023	1	-0.2467	1	0.7009	1	-0.1525	1	1.482	0.04046	0.07086	1	-1.085	0.6309	0.06033	1	-0.9379	0.8278
FUN_000401	anc-Z	clust01	Ppool:Other.up|Sexes.down	1.62	1	1.62	1	-3.24	1	-2.418	1	3.317	0.07682	-0.04329	1	-0.6633	1	-0.4598	1	0.3303	1	0.836	0.8605	4.456	1.761e-09	-0.3517	1	1.758	1	-0.4396	1	-0.4396	1	-1.758	1	0	1	0	1	-1.291	1	0.2766	1	0.6281	1	-9.98	1.513e-17	-1.528	0.2056
FUN_000402	anc-Z	clust05	Lpool:Other.up|P1:L5.down|P3:P.down|P9:P.up|Ppool:Other.down|FT:AdultParts.up|L:Other.up|P:Other.down|AdultParts:Other.up	0.03039	1	-0.02395	1	-0.006439	1	3.557	2.052e-15	-9.915	5e-37	-2.026	0.2809	-4.632	0.0002067	-0.4495	1	1.048	1	6.059	1.224e-33	-3.909	3.105e-11	1.856	0.006974	-0.6916	0.9236	-0.1989	1	-0.5287	1	2.123	0.1299	1.434	1	-1.013	1	5.342	8.036e-107	-6.38	9.744e-63	2.308	2.031e-07	0.8701	1	0.2639	1
FUN_000403	anc-Z	clust01	Sexes.down	1.497	1	1.497	1	-2.993	1	-3.708	1	2.227	0.791	-0.6591	1	1.358	0.9348	-3.437	0.5124	1.404	0.8848	1.334	0.6943	2.29	0.06931	-0.6818	1	3.409	1	-0.8523	1	-0.8523	1	-3.409	1	0	1	0	1	-1.199	1	-0.2849	1	1.092	1	-6.626	4.086e-05	1.064	1
FUN_000404	anc-Z	clust04	L1:L.up|L3:L.down|Lpool:Other.down|P1:P.down|P3:P.down|P7:P.up|P9:P.up|Ppool:Other.down|FMA:AdultParts.up|P:Other.up|Adult:Other.up|Source.up	3.057	0.002523	-3.858	0.004677	0.8009	0.956	-4.772	1.193e-13	-2.529	0.1086	-4.687	8.157e-08	-2.843	0.001792	1.244	0.8199	2.039	0.03976	4.248	1.133e-17	-2.197	0.003162	-4.339	1	-6.921	1	-8.617	1	15.65	1.366e-171	2.151	1	0	1	0.3445	1	-0.4682	1	2.157	0.009468	-1.7	0.08851	-0.4632	1	5.227	1.121e-27
FUN_000405	anc-Z	clust06	FMH:AdultParts.down	0.0148	1	0.1109	1	-0.1257	1	0.5535	1	0.2202	0.9671	0.06807	1	0.3346	1	0.266	1	0.7934	1	-1.462	0.153	0.3137	1	1.419	0.1562	0.7834	0.8803	-2.236	3.526e-05	0.8599	1	0.5296	1	-0.004884	1	0.1735	1	0.3884	1	0.6023	1	-0.8317	1	0.1104	1	-0.6504	1
FUN_000406	anc-Z	clust04	L1:L.up|L5:L.down|P9:P.up|Ppool:Other.down|FT:AdultParts.down|MT:AdultParts.down|FMH:AdultParts.down|FMA:AdultParts.up|P:Other.down|AdultParts:Other.up|Adult:Other.up|Source.up	3.372	1.59e-07	-0.6528	1	-2.719	0.006975	-1.373	0.1927	-0.7564	0.6487	-1.637	0.1261	-0.9561	1	-0.7358	1	0.3387	1	2.99	3.68e-07	-1.777	0.02444	-4.291	9.589e-12	-2.464	0.004361	-2.193	0.0003251	6.415	1.215e-76	-1.522	0.6152	1.433	1	-0.2296	1	-0.2004	1	-2.204	7.71e-06	2.204	2.074e-07	-0.06028	1	2.362	1.118e-05
FUN_000408	anc-Z	clust01	Ppool:Other.up|Sexes.down|Source.up	-0.2534	1	-0.2534	1	0.5068	0.9462	-1.944	0.3029	0.2946	0.9364	-0.8145	1	-0.3053	1	-0.1263	1	0.3683	1	0.8778	0.8277	2.655	0.002168	-2.288	1	1.373	0.7381	-2.86	1	3.431	0.06535	-3.051	0.9723	-5.638e-14	1	-2.235	1	-1.531	1	0.1257	1	0.935	1	-7.817	5.184e-13	-0.5332	0.991
FUN_000414	anc-Z	clust04	L1:L.up|P1:P.down|FT:AdultParts.down|FMA:AdultParts.up|L:Other.down	3.533	6.904e-07	-1.268	0.6561	-2.265	0.1167	-1.112	0.4799	1.546	0.2661	-2.016	0.01388	-0.647	1	0.8513	1	0.8979	1	0.9141	0.8517	-0.6633	1	-1.945	0.01098	-0.9515	0.7182	-1.408	0.1272	3.218	1.229e-15	-0.8278	1	-0.1187	1	0.3037	1	-1.81	0.00774	0.3537	1	0.9127	1	-0.4301	1	1.332	0.2127
FUN_000415	anc-Z	clust01		0.3159	1	0.09615	1	-0.412	1	-0.8598	0.8224	1.589	0.1409	0.1733	1	-0.03856	1	0.2387	1	-0.07698	1	-0.2964	1	0.6522	1	-0.4051	1	0.2773	1	0.3006	1	-0.2207	1	-0.5686	1	-0.3665	1	0.03618	1	-1.153	0.3956	0.4185	1	0.4006	1	-0.5055	1	0.1556	1
FUN_000416	anc-Z	clust13	FMH:AdultParts.down	-0.7428	1	0.4611	1	0.2817	1	-0.2638	1	-1.085	0.4083	-1.609	0.0877	-1.293	0.5183	1.271	0.6608	0.4526	1	1.178	0.4373	0.6881	1	1.152	0.4721	0.5031	1	-1.516	0.04998	0.4819	1	0.5406	1	-0.1063	1	-0.3287	1	-0.0874	1	0.4989	1	-0.4076	1	0.2285	1	-0.3183	1
FUN_000417	anc-Z	clust01	Ppool:Other.up|Sexes.down|Adult:Other.down	0.5115	1	0.5115	1	-1.023	1	0.1547	0.6899	3.051	0.1234	-0.2377	1	-0.5239	1	0.1692	1	0.167	1	0.4253	1	2.959	0.0007052	-0.7031	1	3.515	0.1227	-0.8788	1	-0.8788	1	-3.515	0.6376	-8.201e-14	1	-1.743e-12	1	-1.669	1	1.941	0.1988	-0.6722	1	-9.251	7.228e-14	-2.335	0.03468
FUN_000419	anc-Z	clust07	Lpool:Other.up|L:Other.up|AdultParts:Other.down	-0.1798	1	-0.3026	1	0.4825	1	2.887	0.003385	-1.628	0.4469	0.6222	1	0.8724	1	0.7933	1	-0.1756	1	-2.112	0.4352	-0.8431	0.948	2.014	0.3567	2.055	0.356	-2.719	1	0.1755	1	-0.0342	1	-2.511e-13	1	-3.859	1	3.165	0.0003889	1.062	0.4894	-3.172	0.004718	-2.068	0.4602	-1.533	0.341
FUN_000421	anc-Z	clust01		0.1008	1	0.4302	1	-0.531	1	1.681	0.2045	-3.127	0.2297	-2.133	0.5031	0.3893	1	0.6043	1	1.838	0.5348	-0.6982	1	0.924	0.7348	1.063	0.6659	3	0.09952	-0.692	1	-1.848	0.554	-1.614	1	-1.121	1	-5.382	1	1.752	0.1381	-0.6182	1	-0.6251	0.944	-3.391	0.06159	-1.954	0.135
FUN_000422	anc-Z	clust08	Lpool:Other.up|FT:AdultParts.up|MT:AdultParts.up|L:Other.up|AdultParts:Other.down|Adult:Other.down	1.403	0.3136	0.4004	1	-1.804	0.06783	2.739	1.006e-07	-0.1537	0.9911	-0.03357	1	0.4704	1	-0.06006	1	0.1014	1	-0.4782	1	-0.4762	1	1.823	0.009886	2.187	0.005442	-1.217	0.3276	-1.289	0.2481	-0.3038	1	-0.7967	1	-0.2907	1	2.037	2.967e-07	0.4224	1	-1.797	2.302e-05	-0.4783	1	-1.697	0.0196
FUN_000424	anc-Z	clust10	Sexes.down	0.574	1	0.574	1	-1.148	1	-1.773	1	-0.2199	1	-0.6997	1	-0.4592	1	-0.4416	1	-1.534	1	3.134	0.1759	-1.601	1	-1.816	1	9.082	1	-2.271	1	-2.271	1	-9.082	1	0	1	0	1	-0.841	1	-1.69	1	2.162	1	-9.031	3.673e-12	2.53	1
FUN_000426	anc-Z	clust04	L1:L.up|P1:P.down|P9:P.up|FMA:AdultParts.up	5.656	0.002869	-0.1775	1	-5.478	0.424	0.341	1	0.07348	1	-5.08	0.04463	-0.3615	1	0.4746	1	2.342	0.2845	2.625	0.04933	-2.391	0.08737	-5.244	1	-4.507	1	-0.692	1	6.786	8.101e-15	-0.6142	1	-0.2632	1	0.4586	1	-0.4964	1	0.1486	1	0.202	1	-0.2431	1	1.537	0.2924
FUN_000428	anc-Z	clust04	L1:L.up|Ppool:Other.down|FMA:AdultParts.up|Adult:Other.up|Source.up	4.754	0.03055	1.115	1	-5.87	0.3144	0.51	0.9894	0.02157	1	-4.394	0.1304	0.4784	1	0.1326	1	2.334	0.348	1.45	0.5495	-3.76	0.003329	-3.47	1	-0.8507	1	-4.337	1	7.037	1.34e-10	-2.182	1	0	1	-0.08547	1	0.765	1	0.3502	1	-0.8542	1	-0.6981	1	2.437	0.02325
FUN_000429	anc-Z	clust01	L1:L.up|Lpool:Other.down|FT:AdultParts.down|FMA:AdultParts.up|FT:MT.down|Sexes.down|Source.up	2.542	0.02503	-1.317	0.7545	-1.224	0.7243	-2.913	8.121e-05	0.9495	0.5388	-0.3259	1	-0.3085	1	0.1842	1	0.04639	1	0.4038	1	1.555	0.09835	-6.156	0.0007107	1.934	0.09084	-3.122	1	5.76	3.651e-17	-6.742	0.0002727	-0.1398	1	1.839	1	-0.1453	1	0.4356	0.7833	-0.3085	0.8464	-4.039	7.111e-09	1.019	0.6923
FUN_000430	anc-Z	clust02	Source.up	0.454	1	0.1447	1	-0.5988	1	0.5553	1	0.9707	0.5029	0.3406	1	0.4451	1	0.02394	1	-0.08527	1	-0.7243	1	0.1402	1	0.8964	0.8921	0.6332	1	-0.4494	1	-0.5066	1	0.2193	1	-0.7417	1	0.2458	1	0.2062	1	0.7172	1	-0.8142	1	-0.172	1	-0.5216	1
FUN_000431	anc-Z	clust03	FMH:AdultParts.up	0.117	1	-0.3347	1	0.2177	1	-0.9978	0.6324	0.3485	0.889	-0.2283	1	-0.4872	1	0.1027	1	-0.1985	1	0.8114	0.9821	0.4032	1	-1.474	0.1509	-0.5544	1	2.529	5.33e-08	-1.261	0.2864	-0.7659	1	0.6106	1	0.1179	1	-0.8368	1	0.02923	1	0.5479	1	-0.009686	1	0.4459	1
FUN_000432	anc-Z	clust01	Ppool:Other.up|Sexes.down	0.1309	1	0.1309	1	-0.2618	1	-1.045	1	-0.3052	0.9844	-0.8869	1	0.3016	1	-0.2603	1	1.091	1	-0.245	1	2.335	0.03395	-1.373	1	1.009	1	-1.716	1	1.943	1	-1.984	1	0	1	4.879	1	-0.776	1	-0.5909	1	1.087	1	-7.056	5.101e-06	-0.9677	0.528
FUN_000433	anc-Z	clust07		0.06481	1	0.1421	1	-0.2069	1	0.6082	1	-0.2289	0.9522	0.4618	1	0.2361	1	-0.1996	1	0.02607	1	-0.5243	1	0.3004	1	0.1473	1	0.6207	0.9901	-0.1656	1	-0.3145	1	-0.3945	1	0.569	1	0.51	1	0.8675	1	-0.085	1	-0.5168	1	-0.3702	1	-0.6814	1
FUN_000434	anc-Z	clust02		0.4433	1	0.808	1	-1.251	0.5039	-0.6205	1	1.773	0.07871	-0.2657	1	0.1361	1	0.1686	1	0.1073	1	-0.1463	1	0.05058	1	0.5378	1	0.8651	0.8079	-0.3523	1	-0.5245	1	-0.2728	1	-0.4029	1	0.3286	1	-1.036	0.6814	0.5242	1	0.2208	1	-0.236	1	0.4274	1
FUN_000435	anc-Z	clust01	Source.up	-0.4295	1	-0.1446	1	0.5741	1	0.2866	1	0.2076	0.9656	0.04785	1	0.4076	1	0.0975	1	-0.06137	1	-0.4916	1	-0.2474	1	0.5179	1	-0.3532	1	-0.05758	1	-0.04539	1	0.7259	1	0.3535	1	-0.5355	1	-0.3545	1	0.4256	1	-0.1553	1	0.1309	1	-0.0294	1
FUN_000437	anc-Z	clust04	L1:L.up|Ppool:Other.down|FMH:AdultParts.down|FMA:AdultParts.up|Adult:Other.up	3.021	6.138e-05	-1.511	0.4138	-1.509	0.4182	-0.7651	0.9277	0.5884	0.7468	-1.414	0.3053	-0.6546	1	-0.2686	1	0.8779	1	1.459	0.1615	-1.954	0.01131	-0.1407	1	1.034	0.63	-3.786	7.598e-14	3.228	8.475e-14	-0.9791	1	-0.5496	1	0.5232	1	-1.118	0.5399	-0.257	1	1.009	0.8877	-0.3079	1	2.04	0.001229
FUN_000438	anc-Z	clust03		1.052	0.8471	-0.8779	0.999	-0.174	1	1.053	0.5554	-1.232	0.2983	-0.3072	1	-0.3544	1	-0.445	1	0.0172	1	1.089	0.5836	-1.047	0.5908	-0.2601	1	-0.5267	1	1.327	0.1594	-0.8357	1	0.2222	1	0.3208	1	-0.05166	1	0.7127	1	-0.8432	1	0.3005	1	0.1939	1	-0.004605	1
FUN_000439	anc-Z	clust04		0.2685	1	0.152	1	-0.4205	1	-0.6357	1	0.8443	0.6033	0.05478	1	0.08165	1	0.3864	1	-0.02507	1	-0.4978	1	0.0954	1	-0.4821	1	0.08242	1	-0.9382	0.8544	1.188	0.3679	-0.4704	1	-0.1054	1	0.3202	1	-0.6029	1	0.07224	1	0.3468	1	-0.3561	1	0.4052	1
FUN_000440	anc-Z	clust02		0.02821	1	0.4774	1	-0.5057	1	-0.09756	1	0.8268	0.6181	-0.2254	1	-0.03115	1	0.3612	1	0.2518	1	-0.3564	1	0.1736	1	0.5784	1	0.8206	0.8528	-0.4508	1	-0.4236	1	-0.2018	1	-0.133	1	0.3295	1	-0.4459	1	0.4973	1	-0.1597	1	-0.0647	1	-0.05703	1
FUN_000441	anc-Z	clust03	P1:L5.down|P5:P.down|P9:P.up|Ppool:Other.down|FT:AdultParts.down|FMH:AdultParts.up|P:Other.down|AdultParts:Other.up	1.059	0.8427	-1.702	0.1428	0.6429	1	0.9196	0.7395	-1.996	0.02862	1.234	0.4977	-0.5084	1	-2.673	0.00308	-0.1881	1	2.136	0.003724	-2.826	1.464e-05	-2.024	0.006718	-0.9256	0.7411	3.016	9.158e-13	-1.173	0.4146	-0.915	1	0.7684	1	-0.2397	1	1.048	0.6337	-2.693	4.187e-11	1.804	9.715e-05	0.5888	1	1.43	0.136
FUN_000442	anc-Z	clust10	P9:P.up|FMH:AdultParts.up|Sexes.down	-1.654	1	1.533	0.8936	0.1207	1	-2.079	0.2724	-0.9962	0.8344	1.812	0.4974	-2.693	1	-2.675	1	-0.6561	1	4.212	0.0009592	0.3292	1	-4.373	1	3.12	0.2846	3.32	0.01429	-2.537	1	-6.244	0.133	-1.977	1	3.905	1	0.8596	0.5374	-2.629	1	1.873	1	-5.132	5.209e-05	1.313	0.6845
FUN_000443	anc-Z	clust04	FMA:AdultParts.up	0.3135	1	1.508	0.3756	-1.822	0.2425	-0.07549	1	1.354	0.3231	0.2761	1	0.4744	1	-0.2246	1	-0.252	1	-0.2738	1	-0.7467	0.9796	-0.3308	1	-1.121	0.5664	-1.413	0.1889	2.32	7.585e-05	0.6588	1	0.154	1	-0.2924	1	-0.04914	1	-0.1864	1	0.2085	1	0.1179	1	0.6166	1
FUN_000444	anc-Z	clust01		-0.1189	1	1.116	0.7152	-0.9967	0.7515	-0.06366	1	-0.09783	1	-0.3288	1	0.05624	1	0.7641	1	0.05206	1	-0.5437	1	-0.3304	1	-1.046	0.6455	0.2378	1	-0.3497	1	0.8551	1	-1.07	1	0.3332	1	-0.0862	1	0.1341	1	-0.6128	1	0.4823	1	-0.6981	1	0.2956	1
FUN_000445	anc-Z	clust05		0.9323	1	-0.1442	1	-0.7882	0.9327	1.295	0.2728	-0.001371	1	0.5341	1	0.2477	1	-0.2152	1	-0.3084	1	-0.2581	1	-0.4882	1	0.1602	1	-0.2429	1	0.04828	1	0.003385	1	0.3359	1	-0.01567	1	-0.1188	1	0.8577	1	-0.4359	1	-0.181	1	0.2356	1	-0.6048	1
FUN_000446	anc-Z	clust01	Ppool:Other.up|Sexes.down|Adult:Other.down	0.7829	1	0.7829	1	-1.566	1	-0.5475	0.9342	1.848	0.1014	0.3706	1	0.0981	1	0.2808	1	-0.09909	1	-0.6504	1	5.017	1.868e-19	1.296	0.6451	-0.03274	1	-1.543	1	0.7538	1	1.107	1	0	1	3.063	1	-1.077	1	-0.5263	1	1.234	1	-12.3	6.959e-38	-3.352	0.0001748
FUN_000447	anc-Z	clust04	L1:L.up|L5:L.down|MT:AdultParts.down|FMH:AdultParts.down|FMA:AdultParts.up|FT:MT.up|P:Other.down|AdultParts:Other.up|Sexes.down|Source.up	4.128	0.0001648	0.3908	1	-4.519	0.01523	-0.6246	1	-0.4481	0.9524	-2.18	0.1401	-0.2064	1	0.7178	1	1.054	1	0.6152	1	-1.157	0.4855	0.4153	1	-3.627	0.005327	-4.227	1.11e-05	6.234	2.664e-30	3.368	0.025	-1.112	1	0.06715	1	0.1716	1	-2.461	0.01022	2.189	0.02784	-3.389	2.292e-05	1.336	0.2965
FUN_000450	anc-Z	clust01	FT:AdultParts.up|Source.up	2.325	0.6252	-2.914	0.8292	0.5886	1	-1.576	0.2729	-0.6366	0.8751	0.4317	1	0.226	1	0.06901	1	0.1867	1	-0.9134	1	-0.3113	1	5.242	1.65e-05	0.9954	0.8922	-3.081	1	-0.8172	1	3.539	0.1404	0	1	3.018	1	0.2071	1	-0.6638	1	0.4799	1	-0.8379	1	1.415	0.3365
FUN_000452	anc-Z	clust01	Ppool:Other.up|Sexes.down|Source.up	1.168	1	1.168	1	-2.336	1	-2.554	0.1048	1.801	0.2893	-0.7303	1	0.003602	1	0.1884	1	0.3181	1	0.2202	1	3.716	4.806e-08	-0.2829	1	1.415	1	-0.3537	1	-0.3537	1	-1.415	1	0	1	-5.125e-15	1	-0.9295	1	0.1512	1	0.4973	1	-8.781	5.572e-19	-0.8712	0.6897
FUN_000453	anc-Z	clust01	P1:L5.up|L:Other.down	0.4951	1	0.3281	1	-0.8231	0.8872	-1.082	0.5163	2.802	0.0004563	0.5758	1	-0.02057	1	-0.1026	1	-0.199	1	-0.2537	1	0.3779	1	0.7594	1	0.9443	0.727	-0.07154	1	-0.9933	0.7452	-0.154	1	-0.2632	1	0.0531	1	-1.651	0.005232	0.77	1	0.4132	1	-0.001958	1	0.5279	1
FUN_000454	anc-Z	clust02	P1:L5.up	0.222	1	0.9177	0.9576	-1.14	0.5958	0.2923	1	1.819	0.04459	0.03099	1	0.5427	1	0.3267	1	0.05063	1	-0.9511	0.8031	0.3414	1	0.5236	1	0.2659	1	-0.5074	1	0.01401	1	0.2147	1	-0.06668	1	-0.003893	1	-0.4641	1	1.041	0.7356	-0.6572	1	0.1176	1	-0.4753	1
FUN_000455	anc-Z	clust03		0.6739	1	0.4547	1	-1.129	0.6078	-0.007436	1	0.1582	0.9873	-0.9079	1	-0.2025	1	0.4112	1	0.5939	1	0.1054	1	-0.0627	1	-0.3199	1	-0.575	1	1.077	0.555	-0.5181	1	0.2125	1	-0.6705	1	-0.0381	1	-0.2671	1	-0.121	1	0.297	1	-0.06686	1	0.0526	1
FUN_000456	anc-Z	clust03	FMH:AdultParts.up|AdultParts:Other.up	0.4188	1	0.02973	1	-0.4485	1	-0.5426	1	-0.7235	0.6917	-0.7202	1	-0.4501	1	-0.2304	1	0.2962	1	1.105	0.5651	-1.269	0.2859	-0.9932	0.7362	-1.132	0.5223	2.746	3.588e-11	-1.417	0.1009	0.1155	1	-0.06428	1	0.3622	1	-0.5136	1	-1.322	0.1223	1.593	0.001147	0.06794	1	1.359	0.176
FUN_000457	anc-Z	clust13		-0.801	1	1.377	0.3659	-0.5756	1	-0.6696	1	0.4348	0.8732	-0.8679	1	-1.355	0.4172	0.5651	1	0.2271	1	1.431	0.1432	0.5315	1	-0.5612	1	-1.59	0.1337	0.8775	0.9894	0.4673	1	0.8577	1	-0.5861	1	-0.3631	1	-0.5158	1	0.5291	1	-0.1414	1	0.02178	1	0.1036	1
FUN_000459	anc-Z	clust16	FT:AdultParts.down|FMH:AdultParts.up	2.72	0.6252	3.646	0.2388	-6.365	0.1771	-1.837	0.1308	6.561	0.0788	-1.256	0.6235	1.284	0.7313	0.6307	1	0.7418	1	-1.401	0.4032	0.7031	0.9444	-2.452	0.03553	-1.731	0.2937	1.879	0.04791	0.7354	1	-0.6008	1	-0.4591	1	1.078	1	-2.858	0.07105	1.675	0.1853	0.3941	0.9558	-0.4492	1	0.8504	0.884
FUN_000461	anc-Z	clust03	FMH:AdultParts.up|FMA:AdultParts.down	-0.08689	1	0.1861	1	-0.09921	1	1.217	0.3297	-0.3648	0.9057	0.7306	1	0.1625	1	-0.2253	1	-0.08293	1	-0.5849	1	-0.6229	1	-0.5673	1	0.4806	1	1.718	0.007325	-1.664	0.02377	-0.8732	1	-0.4137	1	0.6125	1	0.7662	1	-0.643	1	0.07599	1	-0.1486	1	-0.4452	1
FUN_000462	anc-Z	clust01	Source.up	-1.036	1	0.08504	1	0.9509	1	-0.8802	0.7784	0.4384	0.9069	1.071	0.8841	0.8111	1	-0.7765	1	-0.9608	1	-0.1448	1	0.3105	1	-1.025	0.9674	0.6037	1	0.871	0.9907	-0.6076	1	-1.357	1	-1.211	1	-0.7541	1	-0.6355	1	-0.4416	1	0.8509	1	-1.837	0.3611	0.4272	1
FUN_000463	anc-Z	clust03	FMH:AdultParts.up|FMA:AdultParts.down	0.3838	1	0.3473	1	-0.7312	0.9322	-0.62	1	0.801	0.6153	-0.1856	1	-0.8253	1	-0.4757	1	0.4308	1	1.056	0.6469	-0.4743	1	-1.064	0.6293	-0.3309	1	3.076	4.632e-12	-2.205	0.0004796	-0.6106	1	-0.1222	1	0.8342	1	-0.9746	0.849	-0.4725	1	1.113	0.5411	-0.2076	1	0.8207	1
FUN_000464	anc-Z	clust01	Ppool:Other.up|Sexes.down|Adult:Other.down|Source.up	2.64	0.557	-0.5707	1	-2.07	1	-0.4821	1	1.511	0.3097	0.7612	1	0.2115	1	0.3266	1	-0.2953	1	-1.004	0.7514	3.426	4.332e-07	-0.2301	1	1.15	1	-0.2876	1	-0.2876	1	-1.15	1	0	1	-1.025e-14	1	0.3202	1	-0.3523	1	0.1101	1	-8.448	1.489e-17	-2.208	0.025
FUN_000465	anc-Z	clust04	FT:AdultParts.down|FMA:AdultParts.up	2.351	0.06408	0.2093	1	-2.56	0.1704	-0.1471	1	0.8235	0.7281	-1.258	0.5932	-1.586	0.4194	0.4891	1	1.566	0.4354	0.7889	0.9357	0.2802	1	-3.171	0.001977	-0.4591	1	-1.597	0.1885	3.865	3.073e-11	-2.26	0.3499	-0.8979	1	0.1933	1	0.0112	1	0.2054	1	-0.2002	1	-0.3413	1	-0.09984	1
FUN_000466	anc-Z	clust04	P1:P.down|FMA:AdultParts.up	1.91	0.2779	-0.6683	1	-1.242	0.8282	-0.3733	1	-3.075	0.2285	-4.351	0.002388	0.3264	1	0.3146	1	1.945	0.2628	1.765	0.16	0.1914	1	-0.7103	1	0.2572	1	-1.794	0.1321	2.077	0.03191	-0.8062	1	0.1163	1	1.75	1	0.2023	1	-0.4091	1	0.2445	1	-0.6657	1	0.1365	1
FUN_000467	anc-Z	clust01	Ppool:Other.up|Sexes.down|Source.up	0.3785	1	0.3785	1	-0.757	1	-2.353	0.1957	1.33	0.5154	0.8575	1	0.3992	1	0.05488	1	-0.4196	1	-0.8921	0.9231	3.154	0.0002809	-0.07108	1	0.3554	1	-0.08885	1	-0.08885	1	-0.3554	1	0	1	0	1	-0.2334	1	-0.06817	1	0.2244	1	-6.85	6.944e-09	-0.6004	1
FUN_000468	anc-Z	clust01	MT:AdultParts.up|FMH:AdultParts.down|FMA:AdultParts.up|FT:MT.down	-0.1622	1	0.64	1	-0.4778	1	-1.525	0.1837	2.039	0.1341	0.6754	1	0.1701	1	-0.7623	1	-0.1548	1	0.07162	1	0.4265	1	-0.8302	0.9327	3.647	2.549e-05	-3.951	8.785e-07	2.191	0.007737	-3.731	0.00112	-1.501	1	0.2903	1	-0.7271	1	0.9471	0.9379	-0.3881	1	-1.594	0.3474	0.824	0.9664
FUN_000470	anc-Z	clust01		0.4043	1	0.481	1	-0.8853	0.8983	-0.3766	1	2.26	0.08149	1.023	0.8449	0.3425	1	0.08771	1	-0.6467	1	-0.8061	0.934	1.421	0.2541	-0.916	0.8177	0.188	1	-0.3451	1	0.8	0.9778	-0.92	1	-0.1545	1	0.1637	1	-0.3668	1	0.877	1	-0.57	1	-0.4401	1	-0.7831	0.9877
FUN_000471	anc-Z	clust02	P1:L5.up|P:Other.up	2.275	0.8723	4.202	0.09104	-6.477	0.1619	-0.08137	1	8.192	0.004245	1.28	0.565	0.2969	1	-0.1429	1	-0.4921	1	-0.9418	0.8173	1.466	0.2534	1.472	0.4413	2.412	0.1244	0.1307	1	-2.558	0.3319	-0.783	1	-1.196	1	5.178	1	-1.362	1	2.768	0.002679	-1.658	1	-0.7655	1	-1.039	0.6785
FUN_000472	anc-Z	clust02		0.3711	1	0.5068	1	-0.8779	0.9318	-0.1755	1	2.203	0.1352	0.7957	1	1.023	1	0.4019	1	-0.6866	1	-1.534	0.2914	1.156	0.4987	-0.9452	0.8011	0.5358	1	-0.2863	1	0.5422	1	-1.234	1	0.3483	1	0.2127	1	-0.3505	1	1.099	0.6759	-0.7889	1	-1.002	1	-0.7352	1
FUN_000473	anc-Z	clust02		0.1986	1	1.157	0.7905	-1.356	0.6867	-0.2508	1	2.397	0.09615	0.934	0.9459	0.6524	1	0.3731	1	-0.906	1	-1.054	0.692	1.416	0.2667	0.0456	1	0.5922	0.9831	-1.252	0.4731	0.8537	0.8926	-0.4555	1	-0.06202	1	-0.7405	1	-0.04325	1	1.108	0.6532	-1.009	0.8805	-0.7029	1	-0.8741	0.8763
FUN_000474	anc-Z	clust01	Ppool:Other.up|Sexes.down|Source.up	0.7254	1	0.7254	1	-1.451	1	-2.845	0.08282	1.53	0.3898	-0.01521	1	-0.2719	1	-0.08427	1	0.1872	1	0.1842	1	3.396	1.142e-05	-0.2377	1	1.188	1	-0.2971	1	-0.2971	1	-1.188	1	0	1	0	1	-0.633	1	0.1203	1	0.3225	1	-7.808	1.541e-13	-0.4135	1
FUN_000475	anc-Z	clust02	Source.up	0.3741	1	0.2603	1	-0.6344	1	-0.508	1	1.615	0.1352	-0.04444	1	-0.02717	1	0.4972	1	0.24	1	-0.6656	1	0.04537	1	1.227	0.3683	0.9013	0.7681	-0.9115	0.9043	-0.4187	1	0.2715	1	-0.0577	1	0.3372	1	-0.9467	0.9395	0.7526	1	-0.05477	1	0.1015	1	0.347	1
FUN_000476	anc-Z	clust07		0.5334	1	-0.4943	1	-0.03905	1	1.068	0.5492	0.172	0.9771	0.5636	1	0.1148	1	-0.07047	1	0.03482	1	-0.6427	1	0.01715	1	0.8835	0.8905	0.7076	0.9235	0.05138	1	-1.046	0.6436	0.1465	1	-0.2393	1	0.281	1	0.7082	1	0.3914	1	-0.8538	1	0.1895	1	-0.814	1
FUN_000477	anc-Z	clust02	P1:L5.up|FMA:AdultParts.down|L:Other.down	1.189	0.8393	0.5508	1	-1.74	0.6566	-1.166	0.4431	4.497	0.001768	0.3956	1	0.06694	1	-0.3199	1	-0.258	1	0.1153	1	0.7707	0.9529	0.4783	1	1.835	0.1028	0.703	1	-2.149	0.003686	-1.131	1	0.3751	1	0.253	1	-2.815	3.489e-05	1.259	0.3482	0.7552	1	0.7225	1	0.2962	1
FUN_000478	anc-Z	clust06		0.2492	1	-0.0703	1	-0.1789	1	0.1388	1	0.7346	0.6944	0.5763	1	-0.02373	1	-0.007561	1	0.03777	1	-0.5827	1	0.366	1	0.4332	1	1.443	0.216	0.101	1	-1.273	0.2449	-0.8411	1	0.09114	1	0.8047	1	0.2533	1	0.5496	1	-0.6894	1	-0.5729	1	-0.3786	1
FUN_000479	anc-Z	clust16		-0.5522	1	1.168	0.6431	-0.6155	1	0.01295	1	-0.552	0.7995	-1.521	0.1401	0.9003	1	0.7945	1	-0.2768	1	0.1025	1	0.4671	1	-0.1338	1	-0.3198	1	0.9528	0.8281	-0.6693	1	0.1549	1	0.4985	1	-0.1837	1	0.2249	1	0.6702	1	-0.7829	1	0.3991	1	-0.36	1
FUN_000480	anc-Z	clust06	FMH:AdultParts.down|FMA:AdultParts.up	-0.755	1	1.82	0.4152	-1.065	0.9286	2.106	0.07285	0.9422	0.7125	1.615	0.3709	0.9794	1	-0.4994	1	-0.09787	1	-1.998	0.3253	-0.08205	1	0.1697	1	1.354	0.5323	-4.962	0.01185	4.01	0.001747	-0.9872	1	0	1	0.1047	1	1.993	0.05746	0.787	0.6229	-2.108	0.06415	-2.348	0.3302	-1.518	0.3409
FUN_000481	anc-Z	clust06		-0.4979	1	1.294	0.4969	-0.7957	0.9121	0.4921	1	0.3283	0.9034	-0.6109	1	0.2781	1	0.1162	1	0.06595	1	0.1506	1	-0.3326	1	1.163	0.4642	0.9343	0.7352	-0.5573	1	-0.7537	1	0.1908	1	-0.8799	1	-0.02089	1	-0.05955	1	0.3729	1	-0.3086	1	-0.007147	1	-0.1196	1
FUN_000482	anc-Z	clust04	L1:L.up|P9:P.up|FT:AdultParts.down|FMA:AdultParts.up	4.186	0.0007433	-3.528	0.2381	-0.6577	1	-0.4514	1	2.459	0.2132	0.5632	1	-1.897	0.2585	-1.792	0.3951	0.7152	1	2.411	0.004755	-1.655	0.1425	-2.837	0.003559	-0.3656	1	-0.6261	1	2.628	9.523e-05	-2.06	0.453	0.4428	1	-0.2062	1	-1.998	0.08188	0.0007057	1	1.373	0.2478	-0.4361	1	1.58	0.1373
FUN_000484	anc-Z	clust04	FMA:AdultParts.up|Source.up	4.796	0.05339	-0.07253	1	-4.724	0.6528	-0.2982	1	2.545	0.758	-0.8029	1	-1.244	1	0.8844	1	0.5859	1	0.5771	1	-2.297	0.0609	-0.9468	0.9619	-4.46	0.05106	0.8375	0.8442	2.542	0.01481	2.928	0.71	-0.04475	1	-1.041	1	-1.26	0.9913	-1.48	1	2.253	0.07566	0.1321	1	1.946	0.07802
FUN_000485	anc-Z	clust06		-0.3268	1	1.063	0.7893	-0.7358	0.9662	0.4028	1	0.5854	0.7721	-0.09054	1	0.4622	1	0.361	1	-0.1228	1	-0.6099	1	0.2679	1	0.1801	1	0.006621	1	-0.8213	1	0.7046	1	0.1446	1	-0.3919	1	0.2215	1	0.1438	1	0.4359	1	-0.5075	1	-0.1979	1	-0.503	1
FUN_000486	anc-Z	clust19		0.5455	1	-0.5931	1	0.04762	1	-0.3922	1	0.3124	0.9286	-0.6064	1	-0.2141	1	0.228	1	0.5747	1	0.01783	1	0.04161	1	1.158	0.4758	0.02986	1	0.4371	1	-1.179	0.3878	0.94	1	-0.01935	1	-0.192	1	-0.716	1	0.4149	1	0.1033	1	0.506	1	0.2629	1
FUN_000487	anc-Z	clust02	P1:L5.up	0.1285	1	1.318	0.4491	-1.446	0.301	-0.6604	1	2.384	0.002552	0.5085	1	-0.1712	1	-0.2486	1	-0.4785	1	0.3898	1	0.2344	1	0.8176	1	0.4496	1	0.3459	1	-1.138	0.4494	0.3067	1	-0.2461	1	-0.2153	1	-0.7689	1	0.6353	1	-0.06696	1	0.09691	1	0.3195	1
FUN_000488	anc-Z	clust03	P1:L5.up|FMA:AdultParts.down	-0.2026	1	1.162	0.7832	-0.9599	0.9185	-0.7752	0.8714	2.945	0.04361	0.3972	1	-0.656	1	-0.7496	1	0.2686	1	0.7398	0.9901	0.4673	1	-0.4685	1	2.158	0.05015	1.061	0.6276	-2.117	0.01428	-2.189	0.2034	-0.02075	1	0.3552	1	-1.735	0.06708	0.9697	0.9143	0.284	1	0.1356	1	0.231	1
FUN_000490	anc-Z	clust10	P9:P.up|Sexes.down	1.795	1	1.795	1	-3.59	1	-2.85	1	-0.3458	1	-2.706	1	-2.313	1	-2.283	1	0.3756	1	6.926	4.534e-11	0.9045	0.4474	-1.17	1	5.849	0.08936	-1.462	1	-1.462	1	-5.849	0.4235	0	1	0	1	-0.9234	1	-2.022	1	2.53	1	-9.574	1.019e-13	1.459	1
FUN_000491	anc-Z	clust03	Lpool:Other.down|P1:L5.down|P1:P.down|P3:P.down|P5:P.down|P7:P.up|P9:P.up|Ppool:Other.down|FT:AdultParts.down|MT:AdultParts.down|FMH:AdultParts.up|P:Other.down|AdultParts:Other.up|Adult:Other.up	-0.2062	1	-1.178	0.6732	1.384	0.3891	-2.795	0.0001206	-9.487	4.921e-28	-6.091	3.198e-14	-3.317	3.236e-05	-2.165	0.0326	3.109	1.119e-05	8.464	1.482e-80	-2.03	0.01399	-5.213	3.172e-14	-4.252	2.048e-07	6.711	1.228e-60	-0.7953	1	-0.8007	1	0.0723	1	-0.1783	1	0.5651	1	-5.051	2.309e-36	4.347	5.053e-38	-0.01086	1	3.619	2.079e-11
FUN_000493	anc-Z	clust03	P1:L5.down|P1:P.down|P3:P.down|P7:P.up|P9:P.up|MT:AdultParts.down|FMH:AdultParts.up|L:Other.up|P:Other.down|AdultParts:Other.up	-0.3209	1	0.009033	1	0.3119	1	0.04774	1	-6.194	2.663e-17	-3.945	1.588e-08	-5.524	6.278e-15	1.265	0.7664	4.024	3.74e-13	4.18	2.752e-19	-0.09457	1	-1.537	0.1423	-2.509	0.005089	2.906	8.198e-10	-0.3777	1	0.8105	1	0.1716	1	0.09006	1	1.453	0.04668	-2.626	7.826e-09	1.463	0.02732	0.1316	1	0.03513	1
FUN_000494	anc-Z	clust01	Lpool:Other.down|FT:AdultParts.down|FMH:AdultParts.up|FMA:AdultParts.down|P:Other.down|AdultParts:Other.up|Sexes.down|Source.up	0.7275	1	0.276	1	-1.004	0.7675	-2.51	0.0001359	0.1785	0.9675	0.09395	1	-0.3091	1	-0.00542	1	0.1089	1	0.1117	1	1.057	0.5729	-2.237	0.004266	-1.399	0.3001	4.229	3.754e-26	-1.957	0.009548	-0.6979	1	0.6055	1	-0.7148	1	-0.8371	1	-1.903	0.003054	2.36	1.529e-07	-2.368	0.00149	1.09	0.5631
FUN_000495	anc-Z	clust01	Lpool:Other.down|Ppool:Other.up|Sexes.down|Source.up	0.7342	1	0.7342	1	-1.468	1	-4.564	0.0001885	1.474	0.3484	-0.1282	1	-0.4817	1	-0.1531	1	0.3156	1	0.4473	1	3.847	2.01e-08	-0.3527	1	1.763	1	-0.4409	1	-0.4409	1	-1.763	1	-5.125e-15	1	-5.638e-14	1	-0.6991	1	0.07561	1	0.4097	1	-7.976	3.084e-18	0.5375	1
FUN_000496	anc-Z	clust10	P7:P.up|MT:AdultParts.up|Sexes.down	-2.186	1	-2.186	1	4.371	0.3158	-4.201	1	-4.68	0.194	-2.245	1	-2.175	1	-2.17	1	5.27	0.0002858	1.321	0.6027	1.23	0.2901	-0.3242	1	8.167	0.02846	-1.284	1	-3.618	1	-7.076	0.2133	-3.112	1	0	1	-0.5348	1	-0.6059	1	0.9357	1	-8.529	1.789e-09	2.228	1
FUN_000501	anc-Z	clust04	L1:L.up|Ppool:Other.down|FMH:AdultParts.down|FMA:AdultParts.up|Source.up	6.896	0.001439	-3.506	1	-3.39	1	-0.1216	1	2.6	0.7535	-2.692	0.2072	0.7405	1	-0.7424	1	1.239	1	1.455	0.4528	-2.417	0.03833	-1.671	1	0.4507	0.8768	-5.303	0.01121	6.066	5.932e-09	-1.768	1	-1.025e-14	1	0.7527	1	-1.787	1	1.694	0.2146	-0.36	1	0.1107	1	1.904	0.08247
FUN_000502	anc-Z	clust01	Ppool:Other.up|Sexes.down|Source.up	0.7193	1	0.7193	1	-1.439	1	-1.994	0.2234	1.734	0.1704	0.2981	1	-0.437	1	0.09128	1	0.001849	1	0.04582	1	4.122	4.596e-13	-0.302	1	1.51	1	-0.3775	1	-0.3775	1	-1.51	1	0	1	0	1	-0.6425	1	0.04872	1	0.3961	1	-9.806	7.705e-29	-1.597	0.1723
FUN_000503	anc-Z	clust04	L1:L.up|FMA:AdultParts.up|Source.up	4.872	0.02944	0.3971	1	-5.269	0.4764	0.5446	0.9881	4.706	0.3902	0.07995	1	-0.9038	1	-0.4722	1	0.6781	1	0.618	1	-2.142	0.09854	-4.343	0.06874	-1.761	1	-0.9109	1	4.726	2.997e-06	-2.152	1	-0.2197	1	-0.4567	1	-0.5411	1	1.096	0.4893	-0.6556	1	-0.2869	1	1.198	0.5324
FUN_000504	anc-Z	clust02		-0.1447	1	1.103	0.7395	-0.9583	0.7841	-0.05202	1	1.008	0.4731	-0.3785	1	0.5394	1	0.7328	1	0.08222	1	-0.9759	0.7639	0.7526	1	0.1941	1	-0.263	1	0.4017	1	-0.3587	1	0.3809	1	-0.5002	1	0.309	1	-0.1815	1	0.8236	1	-0.6473	1	0.1175	1	-0.5254	1
FUN_000505	anc-Z	clust01	Ppool:Other.up|Sexes.down|Source.up	0.9839	1	0.9839	1	-1.968	1	-2.514	0.09436	1.385	0.3187	-0.7953	1	-0.3442	1	-0.07532	1	0.4033	1	0.8115	0.9154	4.049	2.541e-12	-0.9126	1	0.8208	1	1.198	1	-1.141	1	-1.445	1	-3.119	1	-5.125e-15	1	-1.095	1	-0.235	1	0.9731	1	-9.81	2.01e-29	-1.152	0.4466
FUN_000506	anc-Z	clust13	L5:L.up|Lpool:Other.down|P3:P.down|P5:P.up|P7:P.up|P9:P.up|Ppool:Other.up|MT:AdultParts.down|FMH:AdultParts.up|L:Other.down	-1.628	0.2813	-0.8953	0.955	2.523	0.01143	-1.892	0.01998	-1.084	0.4282	-1.878	0.2049	-8.982	2.029e-25	4.478	3.453e-22	2.232	0.009413	4.15	3.84e-18	3.945	3.302e-19	-1.632	0.09199	-2.346	0.01123	2.081	0.0002929	0.4047	1	0.5947	1	1.174	1	-0.3421	1	-1.713	0.02765	1.174	0.694	0.07727	1	0.9351	1	-1.54	0.0782
FUN_000507	anc-Z	clust02		0.4383	1	0.5524	1	-0.9906	0.7559	-0.166	1	1.463	0.1845	0.2777	1	0.05741	1	0.1403	1	-0.2961	1	-0.1793	1	-0.07284	1	0.5087	1	-0.09538	1	0.1171	1	-0.3754	1	0.5034	1	-0.6737	1	0.1563	1	-0.5498	1	0.231	1	0.1614	1	-0.01175	1	0.1791	1
FUN_000508	anc-Z	clust01	P1:L5.up|MT:AdultParts.up|Sexes.down|Source.up	0.562	1	0.9018	0.9691	-1.464	0.302	-1.473	0.1239	2.472	0.002025	0.2643	1	0.08253	1	0.005675	1	-0.007369	1	-0.3451	1	0.7961	0.9636	-0.1643	1	2.064	0.01232	-1.08	0.5594	-0.1072	1	-1.857	0.1961	-0.1877	1	0.09267	1	-1.09	0.5315	0.667	1	0.1238	1	-2.52	0.0004902	0.5073	1
FUN_000509	anc-Z	clust01	FMH:AdultParts.down	-0.6428	1	1.085	0.7558	-0.4424	1	-1.428	0.1468	1.185	0.3369	-0.8171	1	0.04116	1	1.639	0.08877	-0.2871	1	-0.5762	1	1.09	0.5207	1.227	0.3627	1.162	0.483	-1.715	0.0101	0.2221	1	0.05438	1	0.2842	1	0.1309	1	-0.9296	1	1.265	0.1687	-0.5465	1	-0.4772	1	0.2538	1
FUN_000510	anc-Z	clust03		-0.0643	1	-0.5004	1	0.5647	1	-0.8464	0.8245	-0.4556	0.8348	-0.8615	1	0.04485	1	0.0153	1	0.2224	1	0.579	1	0.4682	1	-1.424	0.2019	0.1785	1	0.8761	0.9663	-0.09742	1	-1.336	0.752	-0.4154	1	0.1435	1	-0.8841	1	-0.1315	1	0.7311	1	-0.9852	1	0.2837	1
FUN_000512	anc-Z	clust03	P9:P.up|AdultParts:Other.up	0.4311	1	0.06505	1	-0.4961	1	-0.1784	1	-0.7033	0.7072	-0.2791	1	-1.416	0.3531	-0.8189	1	-0.0263	1	2.54	3.203e-06	-1.361	0.2084	-0.7935	1	-1.153	0.5039	0.634	1	0.5826	1	0.2998	1	0.1339	1	0.2576	1	-0.111	1	-1.397	0.05758	1.386	0.0347	0.2339	1	1.155	0.4585
FUN_000513	anc-Z	clust06		1.652	0.1918	0.6078	1	-2.26	0.05155	1.607	0.07522	1.809	0.1156	0.8607	1	0.3162	1	-0.2707	1	0.07259	1	-0.9788	0.7547	-0.2007	1	0.958	0.7783	0.9866	0.6792	-0.3808	1	-0.8346	0.9746	-0.02382	1	0.5705	1	0.6006	1	0.8665	1	0.4576	1	-1.025	0.8368	0.4528	1	-1.055	0.6365
FUN_000514	anc-Z	clust10	MT:AdultParts.up|FMA:AdultParts.down|FT:MT.down|Sexes.down	-0.0475	1	0.3168	1	-0.2693	1	-1.43	0.1465	0.8408	0.6027	0.2323	1	-0.6088	1	-0.3704	1	-0.4965	1	1.243	0.3487	-0.4689	1	-0.7161	1	3.423	1.43e-08	0.209	1	-1.901	0.001939	-3.449	1.953e-05	0.3127	1	0.5655	1	-0.8222	1	-0.2654	1	0.8141	1	-3.288	1.894e-07	1.424	0.1214
FUN_000515	anc-Z	clust04	L1:L.up|P1:P.down|Ppool:Other.down|FT:AdultParts.down|FMH:AdultParts.down|FMA:AdultParts.up|FT:MT.down	4.17	4.827e-07	-1.334	0.7439	-2.836	0.08629	1.028	0.5926	-0.8861	0.7744	-2.804	0.01157	-0.8227	1	0.05309	1	1.79	0.2257	1.783	0.07969	-2.903	0.0002938	-5.045	9.029e-07	0.1323	1	-2.568	0.008337	5.639	7.651e-29	-4.315	0.005906	-0.1836	1	0.5442	1	0.5349	1	-0.1765	1	-0.2023	1	-0.1083	1	1.406	0.2274
FUN_000516	anc-Z	clust04	L1:L.up|Ppool:Other.down|FT:AdultParts.down|FMA:AdultParts.up|AdultParts:Other.up	7.195	0.000671	-3.385	1	-3.81	1	1.015	0.6148	2.464	0.7644	-1.152	1	-0.4508	1	-0.4978	1	1.106	1	0.9946	0.9817	-3.083	0.01483	-4.195	0.005187	1.187	0.893	-1.191	0.7658	3.071	0.001166	-4.485	0.1833	-0.995	1	0.1285	1	-2.204	0.4555	-1.378	1	2.807	0.01378	-1.298	0.9989	1.55	0.2774
FUN_000517	anc-Z	clust04	L1:L.up|FMA:AdultParts.up|Source.up	5.807	0.004022	-0.4219	1	-5.385	0.4939	0.1118	1	3.265	0.652	-0.3274	1	-1.7	1	-0.6713	1	0.3863	1	2.313	0.1324	-2.043	0.1667	-2.622	1	-3.738	1	-3.277	1	7.252	2.855e-10	0.9299	1	-1.963e-12	1	0.5019	1	0.5555	1	0.5811	0.7102	-0.9267	1	-0.5029	1	1.449	0.3531
FUN_000518	anc-Z	clust02		-0.8153	1	0.8084	1	0.006907	1	-0.4395	1	0.8117	0.6217	0.05069	1	0.2583	1	-0.009302	1	-0.04655	1	-0.2531	1	0.2575	1	0.7442	1	0.7126	0.9222	0.1673	1	-1.078	0.5836	0.02632	1	-0.3442	1	0.1687	1	-0.6323	1	0.434	1	0.02781	1	0.05062	1	0.1365	1
FUN_000519	anc-Z	clust03	Lpool:Other.down|FMH:AdultParts.up|FMA:AdultParts.down|L:Other.down|AdultParts:Other.up|Adult:Other.up	0.401	1	-0.3602	1	-0.04083	1	-1.774	0.03632	1.227	0.3165	0.7069	1	-0.651	1	-0.9587	1	-0.3271	1	1.23	0.3987	-0.8561	0.8685	-0.3791	1	-0.7375	0.913	2.435	6.852e-07	-1.737	0.01269	0.2987	1	-0.4772	1	0.01848	1	-1.592	0.01129	-0.959	0.9882	1.994	9.04e-07	0.01029	1	1.973	0.003142
FUN_000520	anc-Z	clust02	P1:L5.up	0.004895	1	0.5264	1	-0.5313	1	0.1102	1	2.131	0.02298	1.267	0.4197	0.2643	1	-0.4267	1	-0.2399	1	-0.8643	0.9126	0.523	1	1.358	0.2355	0.9462	0.7197	-0.1812	1	-1.259	0.3268	0.3434	1	-0.7181	1	0.5732	1	-0.1727	1	0.976	0.9318	-0.7963	1	0.5538	1	-0.4749	1
FUN_000521	anc-Z	clust15		-0.09231	1	0.5418	1	-0.4495	1	-0.3753	1	1.212	0.423	1.063	0.7927	0.2195	1	-0.1827	1	-0.8258	1	-0.2738	1	0.3823	1	0.7576	0.9676	0.1875	1	0.9905	0.7267	-1.581	0.2063	0.4751	1	0.7708	1	0.192	1	0.2354	1	0.384	1	-0.5219	1	0.3753	1	-0.005246	1
FUN_000522	anc-Z	clust02		-0.2444	1	1.239	0.5644	-0.9948	0.7534	0.1204	1	1.123	0.3917	0.2031	1	0.6767	1	0.2119	1	-0.09775	1	-0.9939	0.7385	0.1515	1	0.4165	1	0.1758	1	-1.045	0.6285	0.6752	1	0.2006	1	-0.2848	1	0.1081	1	-0.1631	1	0.2637	1	-0.1351	1	0.02646	1	-0.2039	1
FUN_000523	anc-Z	clust06	L3:L.up	0.03191	1	1.848	0.04292	-1.879	0.07313	0.1712	1	1.663	0.09793	-0.08266	1	0.2641	1	0.2246	1	0.03072	1	-0.4367	1	0.1908	1	0.661	1	0.7136	0.9458	-0.8065	1	-0.05268	1	-0.04387	1	-0.3679	1	0.3153	1	-0.1527	1	0.5541	1	-0.4144	1	0.1127	1	-0.2715	1
FUN_000524	anc-Z	clust08		0.03344	1	0.3994	1	-0.4328	1	0.1875	1	1.008	0.4727	0.8154	1	0.08666	1	0.2974	1	-0.4962	1	-0.7032	1	-0.09279	1	1.096	0.5668	0.4888	1	0.2489	1	-1.239	0.3179	0.5059	1	0.1915	1	0.2973	1	0.02189	1	0.1311	1	-0.1379	1	0.5933	1	-0.07107	1
FUN_000525	anc-Z	clust02		0.374	1	-0.3095	1	-0.0645	1	-0.9665	0.6764	1.577	0.1476	0.6506	1	0.4498	1	-0.4	1	-0.1587	1	-0.5418	1	0.3249	1	0.3559	1	0.6435	0.9857	-0.259	1	-0.3656	1	-0.2397	1	-0.004493	1	0.4548	1	-0.8605	1	0.5247	1	0.09967	1	-0.2815	1	0.4812	1
FUN_000527	anc-Z	clust03	MT:AdultParts.down|FMH:AdultParts.up|Source.up	0.9515	1	-1.7	0.1742	0.7483	0.9428	-0.6644	0.9958	-1.178	0.358	-1.085	0.7435	-1.662	0.1715	0.9572	1	0.9536	1	0.8355	0.9359	-1.052	0.5971	-1.564	0.1304	-2.469	0.005769	3.395	2.285e-14	-0.8745	0.9639	0.7543	1	0.02888	1	0.05211	1	-0.7235	1	-0.591	1	1.051	0.7454	0.6346	1	1.287	0.3174
FUN_000528	anc-Z	clust04	Lpool:Other.down|P1:P.down|P9:P.up|FMA:AdultParts.up|L:Other.down	1.982	0.138	-1.658	0.4911	-0.3245	1	-3.316	5.771e-07	1.923	0.1748	-2.122	0.009864	-0.5989	1	-0.8333	1	0.2353	1	3.319	1.876e-12	1.633	0.05275	-1.3	0.3226	-0.4275	1	-0.7488	1	1.828	0.004387	-0.7268	1	0.8455	1	0.5971	1	-3.329	7.991e-11	1.228	0.336	1.137	0.4871	-0.3182	1	1.262	0.3236
FUN_000529	anc-Z	clust01	Ppool:Other.up|Sexes.down|Adult:Other.down|Source.up	0.6911	1	0.6911	1	-1.382	1	-1.588	0.1365	1.798	0.1085	0.5186	1	0.07727	1	-0.1586	1	-0.2883	1	-0.149	1	3.956	1.875e-16	-1.196	1	0.2333	1	-1.495	1	2.096	1	-1.191	1	0	1	-4.788	1	-1.005	1	-0.51	1	1.169	1	-9.78	1.163e-38	-1.776	0.03935
FUN_000530	anc-Z	clust01		-0.4108	1	0.7363	1	-0.3255	1	-0.1897	1	0.1672	0.9804	-0.5367	1	-0.06187	1	0.3746	1	-0.1306	1	0.3547	1	0.1871	1	0.7783	1	0.9467	0.7247	-0.4405	1	-0.6376	1	-0.1404	1	0.08803	1	0.2997	1	-0.218	1	0.324	1	-0.1539	1	-0.714	1	0.00194	1
FUN_000531	anc-Z	clust02	P1:L5.up	-0.5781	1	0.9248	0.9293	-0.3467	1	-0.7781	0.8779	2.272	0.04807	1.085	0.7442	0.0883	1	-0.1869	1	-0.2421	1	-0.7442	1	0.6744	1	0.6234	1	1.391	0.3443	0.3099	1	-1.569	0.1612	-0.6395	1	-0.1736	1	1.053	1	-0.7328	1	0.929	1	-0.3672	1	-0.6664	1	0.07776	1
FUN_000532	anc-Z	clust03	FMH:AdultParts.up	0.1583	1	-0.2139	1	0.0556	1	-1.05	0.5664	0.4052	0.8774	-0.4816	1	-0.5837	1	-0.2605	1	0.3326	1	0.9932	0.7403	-0.5607	1	-1.316	0.2858	-1.342	0.3245	2.18	2.223e-05	-0.5182	1	0.0217	1	0.2335	1	0.1509	1	-1.311	0.1349	-0.3146	1	1.196	0.268	0.5837	1	1.208	0.3838
FUN_000533	anc-Z	clust01	Lpool:Other.down|Ppool:Other.up|Sexes.down|Source.up	-0.01063	1	1.212	1	-1.202	0.9073	-2.826	0.001978	2.014	0.1249	0.09258	1	-0.5085	1	0.152	1	-0.05293	1	0.3169	1	3.488	2.446e-09	-1.909	0.4678	1.9	0.2201	-1.015	0.9733	1.02	0.875	-3.174	0.2153	-0.1958	1	-0.7634	1	-0.9159	0.905	0.6526	1	0.01792	1	-7.899	3.693e-22	-0.4965	1
FUN_000534	anc-Z	clust04		1.18	0.695	-0.8571	0.9897	-0.3234	1	-0.5274	1	1.295	0.3161	0.2162	1	0.1609	1	-0.2546	1	0.04804	1	-0.1705	1	-0.5231	1	-1.046	0.6552	-0.2273	1	0.7694	1	0.02647	1	-0.6824	1	-0.5071	1	0.5304	1	-1.201	0.3537	-0.05804	1	0.8804	1	-0.4581	1	0.7879	1
FUN_000535	anc-Z	clust02		0.3374	1	0.5485	1	-0.8858	0.8521	0.162	1	1.175	0.3513	0.1601	1	0.2901	1	0.1498	1	-0.1725	1	-0.4275	1	0.1427	1	0.7563	1	0.773	0.8933	0.1751	1	-1.131	0.4751	-0.01394	1	-0.2267	1	0.07359	1	-0.1413	1	0.5378	1	-0.407	1	0.1296	1	-0.2285	1
FUN_000536	anc-Z	clust06	P1:L5.up|P9:P.down|FT:AdultParts.up|FMA:AdultParts.down|P:Other.up|AdultParts:Other.down|Adult:Other.down	0.3183	1	0.3342	1	-0.6525	1	1.49	0.1366	2.047	0.02386	0.8528	1	0.9954	1	0.8574	1	0.3045	1	-3.01	9.58e-06	1.416	0.1865	2.529	1.606e-05	1.91	0.05041	-1.019	0.6883	-1.756	0.01808	0.5155	1	0.4834	1	-0.4205	1	0.7267	1	2.334	1.025e-08	-2.688	3.889e-15	0.3663	1	-2.18	0.0008159
FUN_000537	anc-Z	clust02	P1:L5.up|P9:P.down|FT:AdultParts.up|P:Other.up|AdultParts:Other.down	0.976	0.9722	0.119	1	-1.095	0.6517	0.1865	1	2.824	0.0002684	0.7987	1	1.05	1	0.9301	1	0.1818	1	-2.961	1.033e-05	1.296	0.2859	1.714	0.03854	0.8115	0.8423	-0.5688	1	-1.01	0.7138	0.752	1	0.1914	1	-0.1615	1	-0.2529	1	1.954	3.135e-05	-1.658	0.001209	-0.7689	1	-1.112	0.5482
FUN_000540	anc-Z	clust04		-0.1573	1	0.6506	1	-0.4933	1	-1.135	0.4485	1.287	0.2627	0.007096	1	0.1443	1	-0.1896	1	-0.06938	1	0.1076	1	0.4427	1	-0.611	1	0.01769	1	-0.3296	1	0.7005	1	-0.5239	1	0.0523	1	0.3756	1	-1.009	0.758	0.2476	1	0.4617	1	-0.3537	1	0.519	1
FUN_000541	anc-Z	clust02	P1:L5.up	-0.1708	1	0.6821	1	-0.5113	1	-1.268	0.374	2.584	0.04137	0.662	1	0.747	1	-0.09331	1	-0.243	1	-1.073	0.6521	1.266	0.3616	0.392	1	1.181	0.5323	0.5409	1	-1.524	0.225	-0.6577	1	-0.7461	1	1.712	1	-1.141	0.5473	1.272	0.3383	-0.4076	1	-0.2501	1	0.001733	1
FUN_000542	anc-Z	clust02		0.04426	1	1.194	0.6248	-1.238	0.5094	-0.02664	1	1.789	0.0694	0.4446	1	0.5334	1	0.3979	1	-0.2761	1	-1.1	0.5754	0.4533	1	0.2143	1	-0.2056	1	-0.7383	1	0.7329	1	0.35	1	0.5255	1	0.2985	1	-0.2161	1	0.6819	1	-0.4907	1	0.2276	1	-0.32	1
FUN_000543	anc-Z	clust15	P3:P.up|Ppool:Other.up|FMH:AdultParts.up|AdultParts:Other.down|Adult:Other.down	-1.223	0.7023	0.292	1	0.9314	0.8211	1.247	0.3769	0.2585	0.9246	0.891	0.9993	2.042	0.03467	-0.1853	1	-0.6598	1	-2.088	0.06137	2.333	0.001921	-0.9426	0.8143	1.07	0.6472	2.158	0.01785	-2.238	0.05605	-1.677	0.6725	-0.1511	1	-0.2596	1	0.9401	0.8785	1.408	0.1945	-1.966	0.00303	-0.45	1	-2.685	8.688e-05
FUN_000544	anc-Z	clust02	P3:P.up|P9:P.down|Adult:Other.down|Source.up	-1.526	0.9724	2.253	0.2907	-0.7263	1	1.233	0.4321	1.078	0.7249	1.835	0.2721	3.109	0.0122	1.645	0.5971	-1.359	1	-5.23	0.03367	1.891	0.06595	0.5518	1	-0.1413	1	-0.1158	1	-0.1407	1	0.5776	1	-3.121	1	3.088	1	2.168	0.106	1.29	1	-2.7	1	-0.4786	1	-2.343	0.007392
FUN_000547	anc-Z	clust02		-0.2427	1	0.7197	1	-0.477	1	-0.3949	1	0.5412	0.8107	0.239	1	0.4796	1	0.1128	1	-0.02319	1	-0.8082	1	-0.2921	1	0.1738	1	0.223	1	-0.1223	1	-0.1257	1	-0.04101	1	-0.3386	1	0.2242	1	-0.2591	1	-0.267	1	0.4284	1	-0.0159	1	0.5153	1
FUN_000548	anc-Z	clust08	FT:AdultParts.up|MT:AdultParts.up|FMH:AdultParts.down	-1.57	0.1845	-0.005896	1	1.576	0.163	-0.4053	1	-0.7679	0.6606	0.05784	1	-0.1585	1	-0.2449	1	0.5596	1	-0.214	1	-0.2226	1	2.502	3.26e-06	2.288	0.003744	-1.746	0.01004	-1.248	0.2929	0.1785	1	-0.2693	1	0.4733	1	0.1012	1	0.4919	1	-0.5307	1	0.1274	1	0.4709	1
FUN_000549	anc-Z	clust04		0.01905	1	0.4102	1	-0.4293	1	-0.4315	1	0.3665	0.9046	-0.4307	1	0.05468	1	0.03163	1	0.1586	1	0.1858	1	-0.09462	1	-0.2658	1	0.1686	1	-0.5541	1	0.6148	1	-0.362	1	0.01175	1	0.4215	1	-0.5636	1	-0.02796	1	0.4137	1	-0.06298	1	0.3946	1
FUN_000552	anc-Z	clust01	Ppool:Other.up|Sexes.down	-0.2197	1	-0.2197	1	0.4393	0.951	-1.285	1	1.301	0.4709	0.5255	1	0.3069	1	0.4145	1	-0.6015	1	-0.6455	1	3.912	1.365e-06	-0.4031	1	2.015	0.4992	-0.5038	1	-0.5038	1	-2.015	1	-4.613e-14	1	-9.995e-13	1	-0.6369	1	1.048	0.6413	-0.5443	1	-8.778	4.363e-12	-1.971	0.09364
FUN_000553	anc-Z	clust01	P1:L5.up|Ppool:Other.up|Sexes.down	4.022	1	4.022	1	-8.044	1	-4.37	1	7.172	0.03979	-1.084	0.8243	-0.258	1	-0.5135	1	0.4829	1	1.373	0.3669	4.779	8.903e-10	-0.3477	1	1.738	1	-0.4346	1	-0.4346	1	-1.738	1	0	1	0	1	-2.837	1	0.6952	1	1.299	1	-10.12	2.153e-18	-0.3069	0.9064
FUN_000554	anc-Z	clust04	L1:L.up|P1:L5.up|P1:P.up|P3:P.up|P9:P.down|FMA:AdultParts.up	2.391	0.01484	-0.4724	1	-1.919	0.2363	1.166	0.4408	3.948	7.756e-05	2.299	0.001127	1.857	0.04944	-0.9209	1	-1.244	0.8606	-1.991	0.03986	1.073	0.5671	-1.034	0.6846	-1.497	0.3145	-0.907	0.8481	2.489	0.0001197	0.3858	1	1.008	1	1.289	1	0.06416	1	1.369	0.1805	-1.328	0.1844	-0.08195	1	-1.68	0.05622
FUN_000555	anc-Z	clust01	P1:L5.up|MT:AdultParts.up	1.196	0.6888	0.6491	1	-1.845	0.2181	-0.6277	1	2.689	0.009094	0.5012	1	0.2682	1	-0.1776	1	-0.01287	1	-0.5789	1	0.3018	1	0.3486	1	2.074	0.02713	-1.444	0.163	-0.0695	1	-1.438	0.6583	-1.624	1	-0.1538	1	-0.7159	1	0.7707	1	-0.2304	1	-1.278	0.7032	0.2444	1
FUN_000556	anc-Z	clust10	Sexes.down	0	1	0	1	0	1	-2.547	1	0	1	2.563e-15	1	2.563e-15	1	0	1	-1.281e-15	1	0	1	-2.547	1	-1.726	1	8.628	1	-2.157	1	-2.157	1	-8.628	1	0	1	0	1	-0.7844	1	-0.9587	1	1.438	1	-7.64	4.932e-07	3.82	1
FUN_000557	anc-Z	clust06	Lpool:Other.up|FT:AdultParts.up|FMH:AdultParts.down|L:Other.up	1.126	0.9156	0.7805	1	-1.907	0.5088	2.571	0.005471	1.047	0.6572	1.525	0.3954	0.7657	1	-0.5637	1	-0.3567	1	-1.371	0.6002	-0.8998	0.8185	2.948	0.01134	2.639	0.09334	-3.8	0.03942	0.308	1	0.2574	1	-3.122	1	1.052	1	2.25	0.02438	0.5019	0.8555	-2.017	0.06075	0.8889	1	-1.253	0.4875
FUN_000558	anc-Z	clust07		0.5227	1	-0.09597	1	-0.4268	1	0.7421	0.8961	0.7395	0.6657	0.8348	1	0.1306	1	-0.9656	1	-0.172	1	0.1722	1	0.08808	1	0.7303	1	-0.2469	1	0.7616	1	-1.064	0.6471	0.8143	1	-0.2092	1	0.6802	1	0.4618	1	0.2333	1	-0.5362	1	0.194	1	-0.6226	1
FUN_000559	anc-Z	clust01	Ppool:Other.up|Sexes.down|Source.up	-2.287	0.7748	4.244	0.05147	-1.957	1	-1.291	0.6609	1.027	0.5811	-0.2913	1	0.09595	1	-0.1028	1	0.1102	1	0.1879	1	3.146	2.717e-05	-0.5133	1	2.566	0.3989	-0.6416	1	-0.6416	1	-2.566	1	0	1	0	1	0.6186	1	0.686	0.8455	-1.068	1	-7.79	5.75e-14	-1.391	0.3113
FUN_000561	anc-Z	clust06	MT:AdultParts.up|FMH:AdultParts.down|FMA:AdultParts.up|AdultParts:Other.down	1.11	0.9	-0.1628	1	-0.9476	0.9236	1.622	0.1748	1.171	0.552	1.562	0.3257	0.3669	1	-0.812	1	-0.03958	1	-1.078	0.7514	-0.328	1	2.167	0.1049	3.459	0.01326	-6.543	4.753e-05	3.027	0.02635	-1.077	1	-3.588e-13	1	1.011	1	1.774	0.0796	1.062	0.4166	-2.215	0.03441	-1.72	0.4545	-0.9705	0.754
FUN_000568	anc-Z	clust04	FMH:AdultParts.down|FMA:AdultParts.up|Sexes.down	0.6544	1	0.417	1	-1.071	0.9913	1.243	0.4632	0.748	0.835	1.215	0.7947	-0.05298	1	0.2919	1	-0.5453	1	-0.9083	1	-0.6948	1	1.681	0.3109	0.6179	0.8265	-5.582	0.002188	4.146	0.0007504	0.8856	1	-1.609e-12	1	-0.5375	1	1.285	0.4316	0.1121	1	-0.9889	0.5451	-3.424	0.01726	-0.4111	1
FUN_000569	anc-Z	clust01		-0.175	1	-0.5683	1	0.7433	0.9319	-1.332	0.2702	1.075	0.4412	0.3134	1	-0.894	1	-0.3343	1	0.5155	1	0.3995	1	0.7005	1	-0.3285	1	1.357	0.3424	0.6816	1	-1.324	0.2818	-1.404	0.7074	-0.4796	1	0.4775	1	-1.242	0.3016	0.5352	1	0.3521	1	-1.062	1	0.4736	1
FUN_000573	anc-Z	clust02	P1:L5.up	0.5818	1	0.3971	1	-0.9789	0.7651	-0.3825	1	2.25	0.006463	-0.03796	1	0.3617	1	-0.008594	1	-0.02009	1	-0.2951	1	-0.03041	1	-0.7269	1	0.03884	1	-0.7331	1	1.163	0.3968	-0.6381	1	-0.4248	1	0.2945	1	-1.236	0.217	1.022	0.7953	-0.1083	1	-0.1529	1	0.3097	1
FUN_000574	anc-Z	clust04		1.724	0.3974	-0.7782	1	-0.9462	0.9537	-0.243	1	1.656	0.3811	1.013	0.8592	0.1502	1	-1.532	0.6957	-0.3641	1	0.7325	0.972	-0.03168	1	0.4811	1	0.04796	1	-1.458	0.2908	1.127	0.5787	0.3609	1	1.187	1	0.2681	1	-0.3457	1	-0.08919	1	0.3213	1	-0.1623	1	0.206	1
FUN_000575	anc-Z	clust04	P1:L5.up	1.331	0.5068	0.5296	1	-1.861	0.1961	-0.4214	1	2.434	0.02001	0.644	1	0.05048	1	-1.121	1	-0.7351	1	1.161	0.5017	-0.09538	1	0.115	1	-0.3158	1	-1.103	0.5373	1.229	0.3422	0.359	1	-0.1647	1	0.5564	1	-0.5901	1	0.3333	1	0.09322	1	0.1053	1	0.3876	1
FUN_000576	anc-Z	clust02		0.08941	1	0.8607	1	-0.9501	0.791	-0.6573	1	1.552	0.1455	-0.03253	1	-0.1132	1	-0.271	1	0.1346	1	0.282	1	0.4109	1	-0.4819	1	-0.1976	1	1.138	0.437	-0.7131	1	-0.2369	1	-0.8064	1	0.2123	1	-0.633	1	0.6954	1	-0.2167	1	-0.2118	1	0.1848	1
FUN_000578	anc-Z	clust06	L1:L.up|L3:L.down|Lpool:Other.up|P1:L5.up|P1:P.up|P7:P.down|FT:AdultParts.up|FMH:AdultParts.down|FT:MT.up|L:Other.up|AdultParts:Other.down|Sexes.up|Adult:Other.down|Source.up	2.938	0.0003655	-3.376	0.0005328	0.4383	1	2.229	0.001774	2.192	0.03389	4.139	3.327e-15	1.27	0.6732	-1.729	0.3026	-2.707	0.01863	-0.9736	0.7686	0.9315	0.7397	4.807	4.573e-12	-0.8804	1	-3.728	0.01314	1.274	0.4774	4.739	5.023e-05	4.723	1	0.6869	1	2.315	0.000473	1.543	0.135	-3.038	2.14e-06	4.093	1.66e-07	-2.371	0.0003929
FUN_000582	anc-Z	clust04	L1:L.up|FMA:AdultParts.up|Source.up	5.904	0.0004615	0.9644	1	-6.868	0.1163	1.039	0.5939	4.231	0.4723	-1.977	0.2538	0.1603	1	0.3522	1	0.1253	1	1.34	0.4438	-1.835	0.1235	-1.722	0.3104	-1.603	0.4383	-1.776	0.2032	3.854	2.026e-07	-0.09882	1	-0.2774	1	0.9656	1	-1.407	0.7078	0.1997	1	0.7798	0.8496	-0.324	1	0.5969	1
FUN_000583	anc-Z	clust03	FMH:AdultParts.up	0.2293	1	-0.1165	1	-0.1127	1	-0.605	1	0.1467	0.9901	-0.0001812	1	-0.9364	1	-0.5041	1	0.1245	1	1.316	0.2811	-0.9811	0.6927	-0.1577	1	-0.6848	0.9635	1.765	0.005012	-1.239	0.3002	0.4393	1	-0.639	1	0.09574	1	-0.7434	1	-0.797	1	1.258	0.1517	0.1271	1	1.19	0.4109
FUN_000586	anc-Z	clust09		0.5342	1	0.1154	1	-0.6496	1	-0.8575	0.8335	0.9088	0.5453	-0.4014	1	-0.6041	1	-0.5108	1	0.2996	1	1.217	0.385	-0.258	1	0.543	1	0.4395	1	0.76	1	-1.374	0.1426	0.08626	1	-0.338	1	-0.2728	1	-1.074	0.5761	-0.07256	1	0.8061	1	0.189	1	0.8366	1
FUN_000587	anc-Z	clust02		0.299	1	-0.06624	1	-0.2327	1	-0.3344	1	1.531	0.1437	0.2702	1	0.605	1	-0.1598	1	0.1968	1	-0.9121	0.8598	0.4878	1	-0.2574	1	1.599	0.1213	-1.422	0.1071	0.5835	1	-1.547	0.4531	-0.005087	1	0.8031	1	-0.6077	1	1.062	0.6713	-0.5774	1	-0.6529	1	-0.1151	1
FUN_000589	anc-Z	clust03	L1:L.down|L5:L.up|P1:L5.down|P3:P.down|FT:AdultParts.down|MT:AdultParts.down|FMH:AdultParts.up	-3.807	1.013e-07	0.06563	1	3.741	1.585e-08	-0.6363	1	-2.333	0.005837	-0.3166	1	-2.639	0.0004445	1.013	1	0.9118	1	1.031	0.6845	0.3383	1	-1.89	0.02378	-2.25	0.01399	1.923	0.001947	0.6652	1	0.3004	1	0.3386	1	-0.2085	1	-0.8466	1	-0.3899	1	0.9476	1	-0.06334	1	0.2235	1
FUN_000590	anc-Z	clust11	Lpool:Other.up|P1:L5.down|P9:P.up|L:Other.up|AdultParts:Other.down|Adult:Other.down	0.3005	1	-0.2294	1	-0.07113	1	2.636	4.937e-06	-2.902	9.251e-05	-0.6155	1	-0.6043	1	-1.102	1	-0.0932	1	2.415	4.506e-05	-0.09291	1	0.9637	0.7787	1.236	0.4293	-0.9705	0.7824	-0.4042	1	-0.2268	1	0.1043	1	-0.01547	1	2.848	3.742e-18	-0.3409	1	-1.638	0.001338	-0.7987	1	-1.907	0.006382
FUN_000591	anc-Z	clust09	L3:L.down|L5:L.up|P3:P.down	1.152	0.7164	-3.32	7.028e-06	2.169	0.01555	0.4872	1	-1.827	0.05795	-0.7194	1	-2.287	0.00511	1.294	0.696	0.58	1	1.133	0.5439	-0.6126	1	-0.2273	1	-1.161	0.5134	0.577	1	0.2908	1	0.7782	1	-0.3084	1	-0.0155	1	-0.4799	1	-0.2835	1	0.5957	1	0.2039	1	0.09406	1
FUN_000592	anc-Z	clust01	P1:L5.up|L:Other.down|Source.up	0.202	1	0.2466	1	-0.4485	1	-0.9397	0.7197	2.565	0.004977	0.671	1	-0.09929	1	-0.5401	1	-0.1824	1	0.1508	1	0.2925	1	0.6394	1	0.8921	0.777	0.1637	1	-1.121	0.5026	-0.2105	1	-0.6651	1	-0.9146	1	-1.63	0.01171	0.6973	1	0.4671	1	-0.1236	1	0.4853	1
FUN_000593	anc-Z	clust01		-0.248	1	-0.09118	1	0.3391	1	-0.6745	1	0.7778	0.6389	0.5037	1	-0.3309	1	-0.08988	1	0.2491	1	-0.332	1	0.5243	1	-0.3006	1	0.3113	1	0.6315	1	-0.6382	1	-0.5099	1	0.156	1	0.3229	1	-0.5699	1	0.2381	1	0.1686	1	-0.2984	1	0.1127	1
FUN_000594	anc-Z	clust10	P9:P.up|Sexes.down	0.871	1	0.871	1	-1.742	1	-3.667	0.1441	-0.2686	1	-0.9294	1	-0.6225	1	-0.5995	1	-1.923	1	4.074	0.03016	-0.9299	1	-1.678	1	4.911	1	0.07782	1	-2.098	1	-5.491	1	2.901	1	0	1	-0.7677	1	-2.006	1	2.408	1	-5.636	3.914e-05	3.448	0.09826
FUN_000596	anc-Z	clust01	Lpool:Other.down|Ppool:Other.up|Sexes.down|Source.up	3.915	0.05844	-2.352	0.8507	-1.563	1	-2.863	3.265e-05	1.653	0.164	-0.5849	1	-0.3454	1	0.1068	1	0.1848	1	0.6388	1	3.534	2.211e-13	-1.593	1	3.211	0.1018	-1.991	1	0.9803	1	-4.003	0.3691	0	1	3.962	1	-0.3591	1	1.239	0.4241	-0.9144	1	-8.103	2.948e-32	-0.5029	1
FUN_000597	anc-Z	clust03	FMA:AdultParts.down	-0.06395	1	0.2804	1	-0.2165	1	0.1073	1	0.8506	0.596	-0.177	1	-0.2954	1	0.2592	1	0.2219	1	-0.008639	1	-0.325	1	0.3968	1	0.9275	0.7446	0.9312	0.8755	-1.759	0.006806	-0.4423	1	0.221	1	0.5878	1	-0.8932	1	0.2272	1	0.401	1	0.1098	1	0.1633	1
FUN_000598	anc-Z	clust01		0.02522	1	0.849	1	-0.8743	0.8671	-0.5493	1	1.208	0.3189	-0.06478	1	0.408	1	-0.1767	1	0.0233	1	-0.1899	1	0.5578	1	-0.2883	1	0.2532	1	0.3827	1	-0.3608	1	-0.4513	1	0.02243	1	-0.5227	1	-0.7091	1	0.1857	1	0.3135	1	-0.2971	1	-0.006406	1
FUN_000599	anc-Z	clust04	P1:L5.down|P1:P.down|P3:P.down|P9:P.up|Ppool:Other.down|FMH:AdultParts.down|FMA:AdultParts.up|L:Other.up|P:Other.down	-0.8265	1	0.09312	1	0.7334	0.9658	0.6472	1	-6.251	6.657e-19	-2.569	0.0007348	-2.545	0.0009893	0.7402	1	0.5799	1	3.794	1.696e-14	-2.73	5.079e-05	-0.5522	1	-0.8921	0.7716	-4.36	1.869e-19	5.263	4.808e-44	0.2832	1	1.224	1	0.3571	1	2.513	3.659e-12	-2.695	1.745e-10	0.7991	1	-0.3929	1	1.562	0.07575
FUN_000600	anc-Z	clust01	Lpool:Other.down|Ppool:Other.up|FMH:AdultParts.up|AdultParts:Other.up|Sexes.down|Source.up	0.9545	1	3.411	0.2285	-4.365	0.08597	-2.164	0.009209	2.11	0.0617	-0.9996	0.8786	-0.3544	1	0.1804	1	0.495	1	0.6786	1	3.556	9.523e-12	-1.629	0.4788	-1.856	0.2927	2.879	0.0007717	-0.7007	1	0.1889	1	-1.496	1	-0.8265	1	-1.805	0.2106	-2.207	0.0846	3.31	0.0002095	-9.408	5.245e-34	-1.044	0.6185
FUN_000601	anc-Z	clust03	P1:L5.down|P1:P.down|P5:P.up|P7:P.up|Ppool:Other.up|MT:AdultParts.down|FMH:AdultParts.up	-0.6268	1	-0.401	1	1.028	0.7177	-1.18	0.3894	-5.32	5.626e-14	-5.716	8.397e-19	-1.784	0.07309	3.139	2.184e-11	3.977	1.438e-16	0.3841	1	1.771	0.01284	-1.126	0.5222	-2.652	0.000652	3.004	9.483e-14	-0.6422	1	1.272	0.8093	-0.8611	1	-0.8113	1	-0.158	1	-0.2895	1	0.38	1	-0.1119	1	-0.4438	1
FUN_000603	anc-Z	clust11	P1:L5.down|P5:P.down|FMH:AdultParts.down|L:Other.up|Source.up	0.9298	1	-0.5956	1	-0.3342	1	1.484	0.1348	-2.28	0.0218	-0.4843	1	0.1459	1	-2.297	0.02624	0.894	1	1.742	0.05443	-1.609	0.09384	1.381	0.2568	0.7334	0.8888	-2.001	0.01604	0.6794	1	0.54	1	-1.956	1	-0.6411	1	1.655	0.008708	-1.267	0.3061	0.04979	1	-0.3762	1	0.09385	1
FUN_000604	anc-Z	clust04	L1:L.up|Ppool:Other.down|FT:AdultParts.down|FMA:AdultParts.up|Adult:Other.up|Source.up	7.058	0.0006292	-3.762	1	-3.296	1	-0.06534	1	2.655	0.7477	-1.93	0.6123	-0.6035	1	-1.415	1	2.419	0.2748	1.529	0.4687	-2.988	0.005499	-3.653	0.04404	-2.599	0.4758	-3.193	0.06462	7.101	4.391e-16	-0.8784	1	-0.2113	1	0.238	1	-2.348	0.4051	0.2439	1	1.385	0.559	-0.127	1	2.29	0.01401
FUN_000605	anc-Z	clust04	L1:L.up|FMA:AdultParts.up	4.108	0.0003304	-1.887	0.731	-2.221	0.5093	0.8385	0.7745	-0.2032	1	-1.293	0.7271	-0.1453	1	0.1742	1	0.6307	1	0.6334	1	-1.616	0.2144	-1.822	0.2806	-2.131	0.2836	-2.282	0.07756	4.753	7.343e-12	0.258	1	2.525	1	0.8817	1	0.4156	1	-0.5022	1	0.1851	1	-0.3325	1	0.5831	1
FUN_000606	anc-Z	clust04	L1:L.up|FT:AdultParts.down|FMH:AdultParts.down|FMA:AdultParts.up	5.629	0.001197	0.121	1	-5.75	0.3278	-0.5411	1	4.153	0.5003	-2.644	0.07698	-0.8826	1	-0.004054	1	1.888	0.4379	1.643	0.2334	-1.499	0.2352	-3.582	0.002915	-0.02173	1	-3.09	0.003424	5.343	2.493e-16	-2.967	0.4095	0.8249	1	0.6012	1	-2.252	0.2709	1.035	0.6592	0.578	0.9542	-0.1379	1	1.53	0.1779
FUN_000607	anc-Z	clust01	L1:L.up|Lpool:Other.down|FMA:AdultParts.up|FT:MT.down|Sexes.down|Source.up	6.989	0.001678	-1.58	1	-5.409	1	-2.159	0.04413	6.293	0.118	-0.389	1	-1.441	0.6655	0.1714	1	-0.2391	1	1.898	0.1386	0.977	0.681	-5.009	1	1.68	0.3259	-3.353	1	5.433	3.302e-09	-5.574	0.04598	3.878	1	1.034	1	-3.065	1	0.9176	0.4826	1.247	1	-2.401	0.03746	0.8865	0.8536
FUN_000608	anc-Z	clust01	L1:L.up|Lpool:Other.down|FT:AdultParts.down|FMA:AdultParts.up|FT:MT.down|Sexes.down|Source.up	3.189	0.01115	-2.147	0.5344	-1.042	0.9789	-2.416	0.005934	0.1767	0.9664	-0.759	1	-0.4528	1	-0.4898	1	-0.2391	1	1.941	0.07073	1.232	0.3848	-6.427	0.0002231	-0.1552	0.9858	-2.352	1	6.467	1.476e-25	-5.227	0.04523	1.348	1	0.473	1	-0.5776	1	-0.5671	1	0.9288	1	-2.883	0.0007979	0.8886	0.8729
FUN_000610	anc-Z	clust03	L3:L.down|Lpool:Other.up|P1:L5.down|P5:P.down|P9:P.up|Ppool:Other.down|FT:AdultParts.down|MT:AdultParts.down|FMH:AdultParts.up|L:Other.up|P:Other.down|Source.up	0.7866	1	-2.552	0.0004935	1.765	0.07094	1.799	0.0138	-5.211	4.619e-16	-1.211	0.5316	-0.8826	1	-2.01	0.02383	0.3544	1	3.75	8.758e-17	-2.185	0.001481	-1.732	0.03733	-1.946	0.03655	3.166	3.889e-15	-0.8683	0.9996	0.1783	1	-0.2156	1	0.3462	1	1.796	9.964e-05	-2.573	8.03e-11	1.178	0.3099	0.4348	1	0.2894	1
FUN_000611	anc-Z	clust02		0.2721	1	1.048	0.8081	-1.321	0.4842	0.6056	1	2.022	0.05046	0.5881	1	0.3627	1	-0.1289	1	-0.1552	1	-0.6666	1	-0.1509	1	1.003	0.7161	0.739	0.8985	-1.443	0.1457	0.3544	1	0.2202	1	-0.1493	1	0.09198	1	-0.1553	1	0.8537	1	-0.6936	1	-0.2951	1	-0.341	1
FUN_000612	anc-Z	clust01	Lpool:Other.down|P1:P.down|P3:P.down|P7:P.up|P9:P.up|FT:AdultParts.up|MT:AdultParts.up|FMH:AdultParts.down|Sexes.down|Adult:Other.up|Source.up	1.535	1	2.726	0.9315	-4.261	0.7906	-7.316	5.975e-15	4.55	0.4038	-2.931	0.01065	-3.234	0.003097	0.6285	1	2.636	0.0007163	2.9	1.102e-05	1.232	0.3419	5.866	1.834e-16	6.272	1.063e-08	-7.271	1.895e-06	-0.3148	1	-0.3384	1	0	1	-1.285	1	-3.878	1	1.567	0.2262	1.197	1	-3.629	1.487e-07	4.563	3.237e-12
FUN_000613	anc-Z	clust02		-0.1533	1	0.2394	1	-0.08606	1	0.614	1	0.7827	0.6552	0.5945	1	0.2739	1	-0.4242	1	0.2442	1	-0.6884	1	-0.08394	1	0.2768	1	0.3177	1	-0.9089	0.9228	0.5374	1	-0.03412	1	0.2265	1	0.4218	1	0.02974	1	0.4248	1	-0.4187	1	0.1821	1	-0.3976	1
FUN_000614	anc-Z	clust04	FMA:AdultParts.up	0.9509	1	0.06106	1	-1.012	0.7394	0.2107	1	0.1081	0.9972	-0.9362	0.9847	0.6886	1	0.4993	1	-0.3422	1	0.09049	1	-0.3072	1	-0.9292	0.8401	-0.661	0.9883	-0.5455	1	1.539	0.03354	-0.2234	1	0.05765	1	0.006426	1	-0.2552	1	-0.02827	1	0.2019	1	0.0498	1	0.07235	1
FUN_000615	anc-Z	clust22	L1:L.down|L5:L.up|P1:P.up|Ppool:Other.up|L:Other.up|Adult:Other.down	-4.319	0.01451	0.1237	1	4.195	0.004293	1.109	0.6278	0.09037	0.998	5.164	2.682e-06	2.345	0.2209	0.1935	1	-3.346	1	-4.357	1	2.926	0.01054	-0.2161	1	1.081	1	-0.2702	1	-0.2702	1	-1.081	1	0	1	0	1	3.196	0.007698	1.97	1	-4.044	1	0.2264	1	-3.026	0.01611
FUN_000616	anc-Z	clust17	Lpool:Other.down|P5:P.up|P9:P.down|Ppool:Other.up|MT:AdultParts.up|FT:MT.down|P:Other.up|Adult:Other.down|Source.up	-2.14	1	-2.14	1	4.28	0.2474	-3.2	0.01208	1.561	0.4972	-1.171	0.6963	-2.096	0.08961	8.007	7.184e-50	-2.359	0.07103	-2.38	0.03046	7.257	2.128e-41	-1.284	1	6.421	5.376e-06	-1.605	1	-1.605	1	-6.421	0.002958	0	1	0	1	-2.238	1	5.588	3.115e-11	-3.701	1	-1.353	1	-3.042	0.02057
FUN_000617	anc-Z	clust17	Lpool:Other.down|P3:P.down|P5:P.up|Ppool:Other.up|P:Other.up	-0.2074	1	-0.2074	1	0.4148	1	-4.222	0.03873	3.769	0.5784	-2.026	0.4999	-3.987	0.02608	6.079	5.931e-14	0.9418	1	-1.007	1	5.351	2.127e-09	-2.457	1	1.686	0.6365	-3.071	1	3.553	0.06344	-3.452	0.84	0	1	-2.788	1	-3.617	1	4.393	0.0001552	-1.632	1	0.2849	1	-0.8466	1
FUN_000618	anc-Z	clust17	Lpool:Other.down|P1:P.down|P3:P.down|P5:P.up|Ppool:Other.up|MT:AdultParts.up|P:Other.up|Adult:Other.down	0.7942	1	3.018	0.6603	-3.812	0.8204	-2.585	0.01199	5.864	0.1544	-3.209	0.000146	-3.747	7.727e-06	5.443	8.003e-25	0.2375	1	1.276	0.4089	6.301	1.027e-35	1.558	0.4233	4.973	0.0001121	-3.826	1	-0.256	1	-2.847	0.1382	0	1	-4.76	1	-2.742	1	5.81	1.128e-17	-3.562	1	-2.185	0.1108	-2.787	0.0008291
FUN_000620	anc-Z	clust17	L5:L.up|Lpool:Other.down|P1:P.down|P3:P.down|P5:P.up|P9:P.down|Ppool:Other.up|MT:AdultParts.up|FT:MT.down|P:Other.up|AdultParts:Other.down|Adult:Other.down|Source.up	-2.084	0.6974	-2.134	0.6605	4.218	0.009406	-4.848	1.447e-07	-2.195	0.198	-4.899	5.211e-07	-4.13	2.262e-05	12.06	1.652e-117	1.583	0.4939	-4.614	5.538e-06	10.87	5.142e-96	-1.601	1	8.005	5.137e-09	-2.001	1	-2.001	1	-8.005	3.171e-05	0	1	0	1	-0.4111	1	6.555	2.6e-17	-5.863	3.901e-08	-1.981	0.1939	-4.518	6.765e-07
FUN_000621	anc-Z	clust17	L1:L.down|L3:L.up|Lpool:Other.down|P1:P.down|P3:P.down|P5:P.up|Ppool:Other.up|L:Other.down|AdultParts:Other.up	-8.722	9.547e-10	6.682	2.044e-14	2.04	0.3001	-4.048	8.08e-10	-1.83	0.2221	-4.966	1.745e-10	-5.546	8.381e-13	9.836	2.82e-109	1.334	0.6641	-0.6581	1	4.747	7.475e-26	-0.8024	1	0.2492	1	1.185	0.3928	-0.8394	1	-0.8763	1	-1.089	1	-0.9947	1	-4.344	3.429e-12	0.139	0.8619	2.856	2.113e-10	-0.9503	1	-0.524	1
FUN_000622	anc-Z	clust01	Sexes.down|Source.up	-1.394	1	-1.394	1	2.788	0.6085	-0.8554	0.9815	-1.434	0.5605	0.3665	1	0.8619	1	-0.2634	1	-0.9358	1	-0.02923	1	1.688	0.2373	1.23	0.8453	0.6695	0.9455	0.4939	1	-1.681	1	0.4672	1	2.9	1	-1.896e-12	1	-0.1642	1	0.003524	1	0.1096	1	-3.886	0.01771	-0.6248	1
FUN_000623	anc-Z	clust06	AdultParts:Other.down|Adult:Other.down	0.09445	1	0.4351	1	-0.5295	1	1.544	0.06817	0.584	0.791	0.2836	1	0.4406	1	-0.2671	1	-0.1101	1	-0.3471	1	0.5719	1	0.8266	0.9899	1.442	0.2164	-0.5762	1	-0.8415	1	-0.5126	1	-0.3702	1	0.2484	1	0.9246	1	1.136	0.4616	-1.701	0.0001399	-0.2469	1	-1.587	0.04144
FUN_000624	anc-Z	clust01	FMH:AdultParts.up	0.2147	1	-0.1068	1	-0.1078	1	-1.612	0.07411	1.16	0.3773	-0.1447	1	-0.2169	1	0.1847	1	-0.08972	1	0.2667	1	0.5386	1	-1.59	0.08816	-0.09324	1	2.238	1.215e-05	-1.186	0.4002	-1.247	0.8391	1.413	1	0.9619	1	-1.397	0.084	0.1647	1	0.8062	1	-0.4726	1	0.805	1
FUN_000625	anc-Z	clust03	P9:P.up|FMH:AdultParts.up|FMA:AdultParts.down|P:Other.down|AdultParts:Other.up|Adult:Other.up	-0.7439	1	0.3599	1	0.384	1	-1.176	0.4336	-1.473	0.1912	-0.6888	1	-1.12	0.9256	-0.7339	1	0.1066	1	2.437	0.0001941	-1.473	0.1739	-1.069	0.6285	-0.4869	1	3.3	4.561e-13	-2.328	0.0001004	-0.4852	1	0.3202	1	0.9793	1	-0.4637	1	-1.603	0.02239	1.822	0.0001754	0.03676	1	1.987	0.006104
FUN_000626	anc-Z	clust03	L5:L.down|P1:P.down|P5:P.up	1.026	0.8953	1.767	0.09104	-2.793	0.001871	0.4743	1	-0.4417	0.8384	-1.876	0.03498	-1.056	1	3.151	1.9e-11	-0.4867	1	0.2674	1	-0.6014	1	-0.534	1	-0.002595	1	0.9572	0.8179	-0.6218	1	-0.4428	1	0.4627	1	-0.1965	1	0.2793	1	-0.9073	1	0.6586	1	0.34	1	0.09529	1
FUN_000627	anc-Z	clust04	FMH:AdultParts.down|FMA:AdultParts.up|Adult:Other.up	0.9448	1	-0.03523	1	-0.9096	0.8284	-1.583	0.08582	0.869	0.5779	-1.019	0.844	-0.3508	1	0.2193	1	0.1058	1	1.045	0.6631	-0.6579	1	-0.6787	1	-0.8855	0.7824	-2.398	8.078e-06	3.375	5.74e-17	0.1724	1	0.09331	1	0.616	1	-1.11	0.486	0.3193	1	0.4641	1	0.5208	1	1.681	0.02937
FUN_000628	anc-Z	clust11	L3:L.down|L5:L.up|P1:L5.down|P9:P.up|FT:AdultParts.up|MT:AdultParts.up|FMA:AdultParts.down	1.517	0.2146	-5.894	3.994e-20	4.377	2.774e-16	0.3126	1	-3.895	3.125e-10	-0.3963	1	-1.147	0.8327	-0.4044	1	-0.5286	1	2.476	4.242e-06	-0.7309	1	3.546	2.993e-17	2.625	0.0001495	-0.2077	1	-3.649	5.983e-14	0.7679	1	-0.3087	1	-0.8322	1	0.7068	1	-0.1632	1	-0.3329	1	0.4563	1	0.3137	1
FUN_000630	anc-Z	clust22		-2.092	0.6213	-0.9549	1	3.047	0.2295	-0.817	0.8516	-0.1543	0.9993	2.259	0.1083	1.399	0.8129	0.5601	1	-2.089	0.9697	-2.129	0.4837	0.5119	1	0.1977	1	-0.7664	1	-0.004799	1	0.3603	1	0.8034	1	-2.205	1	0.6917	1	-0.304	1	-0.2631	1	0.4557	1	0.1171	1	0.2288	1
FUN_000632	anc-Z	clust01	Lpool:Other.down|P1:L5.up|FMA:AdultParts.down|L:Other.down|AdultParts:Other.up|Adult:Other.up	-0.1379	1	-0.7572	1	0.8951	0.9712	-5.13	1.771e-17	2.885	0.01422	-1.633	0.09013	-0.7921	1	0.6553	1	1.079	1	0.6907	1	0.6379	1	0.9277	0.8412	1.088	0.5716	0.995	0.7324	-2.255	3.156e-05	-0.1334	1	-1.407	1	0.04667	1	-5.303	3.207e-33	0.9666	0.9237	2.739	2.076e-14	-0.7784	1	3.369	1.27e-12
FUN_000634	anc-Z	clust01	Lpool:Other.down|FMA:AdultParts.down|L:Other.down|AdultParts:Other.up|Adult:Other.up	1.728	1	2.151	0.9798	-3.879	0.8032	-4.978	6.252e-09	6.762	0.05245	-1.747	0.1625	-0.5716	1	0.7813	1	1.306	0.7292	0.2314	1	0.6835	0.967	1.054	0.6493	1.884	0.1045	0.7491	1	-2.585	0.0005128	-0.6923	1	-1.557	1	0.1736	1	-5.829	1.204e-11	1.547	0.2442	2.557	0.0003893	-1.304	0.7118	3.221	1.476e-06
FUN_000636	anc-Z	clust09	L3:L.down|L5:L.up|Lpool:Other.down|P3:P.down|P9:P.up|FT:AdultParts.down|L:Other.down|AdultParts:Other.up	1.279	0.5565	-3.388	1.188e-05	2.109	0.03828	-2.445	0.001236	-1.055	0.4417	-0.2848	1	-5.036	7.619e-13	-1.098	1	-0.584	1	7.003	2.317e-60	0.7014	1	-1.9	0.02853	-1.292	0.4096	0.9967	0.7299	0.9984	0.7361	-0.5068	1	-0.05294	1	-0.2224	1	-1.938	0.0002019	-1.467	0.05038	2.708	1.207e-13	-0.3559	1	1.308	0.298
FUN_000637	anc-Z	clust01	Lpool:Other.down|Ppool:Other.up|MT:AdultParts.up|FT:MT.down|P:Other.up|Sexes.down|Source.up	-0.9286	1	0.2144	1	0.7142	0.9654	-2.468	0.01808	1.374	0.2888	-0.9946	0.8714	-0.6378	1	-0.2869	1	0.3194	1	1.6	0.1327	4.049	8.78e-15	-1.401	1	4.042	0.0003718	1.013	0.9228	-2.664	0.4271	-4.536	0.004663	1.709	1	3.036	1	-1.5	1	2.283	0.009837	-1.109	0.6353	-9.59	1.958e-33	-1.186	0.4326
FUN_000638	anc-Z	clust06		0.2498	1	-0.06937	1	-0.1804	1	0.6357	1	-0.1557	0.9912	-0.4738	1	-0.1821	1	0.6068	1	0.07435	1	-0.02527	1	-0.1082	1	0.821	1	1.116	0.5357	-0.2436	1	-0.9672	0.8021	-0.2461	1	-0.03989	1	0.3312	1	0.2673	1	0.4869	1	-0.6402	1	0.01574	1	-0.3956	1
FUN_000639	anc-Z	clust01	Lpool:Other.down|MT:AdultParts.up|P:Other.up	-0.6904	1	0.8394	1	-0.149	1	-1.743	0.03135	1.686	0.09564	0.1903	1	-0.2266	1	0.6499	1	0.01525	1	-0.6289	1	1.144	0.4419	1.528	0.09426	2.669	0.0001703	-1.168	0.4383	-1.455	0.144	-0.9511	1	1.347	1	-0.585	1	-0.5408	1	1.57	0.007779	-1.1	0.5604	-1.578	0.2014	0.4491	1
FUN_000640	anc-Z	clust02	P9:P.down	1.066	0.9649	-0.2147	1	-0.8517	0.9895	-0.1463	1	2.685	0.08367	1.796	0.1453	2.068	0.06743	0.3296	1	-1.328	0.9492	-2.866	0.01962	0.4004	1	0.3381	1	0.4657	1	1.356	0.3646	-1.858	0.1675	-0.1063	1	-1.028	1	0.2271	1	-0.3497	1	0.6308	1	-0.3509	1	-0.4498	1	-0.1906	1
FUN_000641	anc-Z			1.246	0.6252	-0.06572	1	-1.18	0.6279	0.2356	1	1.395	0.2801	1.392	0.3242	1.453	0.368	-0.4543	1	-0.8897	1	-1.501	0.2453	-0.2198	1	-0.3237	1	-0.8005	0.8454	0.6846	1	0.01797	1	0.3973	1	-0.3768	1	0.6496	1	0.1446	1	-0.6088	1	0.4713	1	-0.1685	1	-0.01183	1
FUN_000642	anc-Z	clust03	P:Other.down	1.389	0.654	-0.794	1	-0.5954	1	0.9295	0.6917	-2.162	0.3222	-0.2782	1	-2.542	0.3585	-0.297	1	1.665	0.7292	1.453	0.49	-1.882	0.1254	-0.3606	1	0.07549	1	1.469	0.2766	-1.291	0.4813	-0.3634	1	0.4566	1	1.117	1	1.025	0.706	-2.381	0.008967	1.528	0.1625	-0.2231	1	0.7147	1
FUN_000643	anc-Z	clust02	P1:L5.up|P9:P.down	1.133	0.9238	1.343	0.732	-2.476	0.3425	-0.01457	1	3.92	0.01424	1.589	0.2434	1.935	0.0943	0.275	1	-0.9917	1	-2.807	0.0129	0.9311	0.7348	0.07663	1	-0.0635	1	0.2301	1	-0.2383	1	0.1168	1	-0.6468	1	0.3456	1	-0.5608	1	0.8668	1	-0.4271	1	-0.9951	1	-0.6874	1
FUN_000644	anc-Z	clust02	P1:L5.up|P9:P.down|Source.up	3.158	0.3617	3.785	0.1631	-6.942	0.08351	0.03467	1	8.156	0.003843	1.381	0.4337	1.89	0.1212	0.3048	1	-0.9718	1	-2.604	0.02851	0.9645	0.7001	0.5701	1	-0.7734	0.9082	-0.2041	1	0.3311	1	1.12	1	-1.383	1	0.8416	1	-1.932	0.3703	1.407	0.3989	0.009247	1	-0.04579	1	-0.7494	1
FUN_000647	anc-Z	clust01	P1:P.down|Ppool:Other.up|Sexes.down	3.016	1	3.016	1	-6.031	1	-3.497	1	3.071	0.6807	-3.301	0.04572	0.7469	1	-0.01914	1	0.9692	1	1.604	0.2984	3.101	0.001513	-0.6369	1	3.184	1	-0.7961	1	-0.7961	1	-3.184	1	0	1	0	1	-2.155	1	-0.002791	1	1.484	1	-9.42	2.304e-13	0.2972	1
FUN_000648	anc-Z	clust09		-0.802	1	0.386	1	0.4159	1	0.1608	1	-1.586	0.1386	-0.1059	1	-0.955	1	0.03328	1	0.4222	1	0.6054	1	-0.7587	0.9722	0.3398	1	0.1823	1	-0.6873	1	0.361	1	0.1312	1	0.2279	1	0.1214	1	0.5146	1	-1.275	0.257	0.8411	1	-0.2161	1	0.4484	1
FUN_000649	anc-Z	clust01		-0.8577	1	0.5293	1	0.3284	1	-0.2342	1	0.7458	0.6683	0.5758	1	-0.3652	1	0.1981	1	0.1958	1	-0.6045	1	0.4432	1	0.2946	1	1.057	0.6112	-1.084	0.5647	0.2395	1	-0.6351	1	-0.3023	1	0.1891	1	-0.2286	1	0.5048	1	-0.3161	1	-0.5672	1	-0.1567	1
FUN_000650	anc-Z	clust02		0.1705	1	0.7111	1	-0.8817	0.8499	-0.1193	1	1.243	0.3134	0.2001	1	-0.07163	1	-0.01295	1	0.06805	1	-0.1836	1	0.2907	1	0.05149	1	-0.3658	1	-0.0231	1	0.2195	1	0.3477	1	-0.163	1	0.3724	1	-0.2385	1	0.4788	1	-0.2849	1	0.08041	1	-0.1285	1
FUN_000651	anc-Z	clust04		0.6156	1	0.9056	0.9467	-1.521	0.3665	0.1144	1	1.071	0.4578	-0.3879	1	0.4977	1	0.2541	1	-0.2404	1	-0.1235	1	-0.152	1	-0.6122	1	0.1096	1	-0.745	1	1.059	0.6257	-0.6015	1	-0.01137	1	0.2938	1	-0.2163	1	0.3065	1	-0.1386	1	-0.2331	1	0.02818	1
FUN_000653	anc-Z	clust04	L1:L.up|FMA:AdultParts.up|Source.up	5.089	0.01504	0.2567	1	-5.346	0.4508	-0.3543	1	3.439	0.6249	-2.332	0.2196	1.057	1	1.049	1	0.2295	1	-0.003695	1	-0.7013	0.9807	-1.308	0.7378	-0.6535	1	-2.349	0.1365	3.575	0.0001906	-0.5457	1	-0.2176	1	0.1092	1	-1.339	0.8491	1.072	0.677	-0.08411	1	-1.163	1	0.7917	0.9547
FUN_000659	anc-Z	clust04	L1:L.up|FMA:AdultParts.up	6.836	0.002317	-3.783	1	-3.053	1	1.033	0.6355	0.2007	1	-4.467	0.1347	0.1056	1	2.042	0.4336	1.26	1	1.059	0.7697	-2.993	0.06812	-0.1476	1	1.011	0.896	-4.536	0.05271	3.996	0.01238	-0.9658	1	0	1	1.833	1	-1.064	1	1.404	1	-0.585	1	-0.07231	1	1.47	0.3908
FUN_000661	anc-Z	clust04	L1:L.up|FMH:AdultParts.down|FMA:AdultParts.up	4.297	4.125e-05	-1.259	0.9858	-3.038	0.1759	1.566	0.1778	-0.2064	1	-2.118	0.1835	0.8229	1	-0.3123	1	0.2635	1	1.344	0.4206	-1.506	0.2678	-0.9149	0.8487	-0.5252	1	-2.652	0.008524	3.552	2.611e-07	-0.3248	1	0.1915	1	-0.3577	1	0.3972	1	-0.3499	1	0.05499	1	0.1731	1	-0.04523	1
FUN_000662	anc-Z	clust04	L1:L.up|L5:L.down|P1:P.down|Ppool:Other.down|FT:AdultParts.down|FMH:AdultParts.down|FMA:AdultParts.up|FT:MT.down|Source.up	4.043	9.575e-11	-1.09	0.7893	-2.953	0.007378	0.02561	1	0.6776	0.7025	-2.529	0.0004601	-0.2279	1	0.1023	1	1.147	0.9492	1.507	0.1154	-2.06	0.002529	-3.511	6.983e-08	-0.1885	1	-2.367	6.073e-05	4.68	4.244e-37	-2.769	0.01253	0.4428	1	0.0434	1	-0.4525	1	0.5857	1	-0.2381	1	0.1051	1	1.526	0.06081
FUN_000663	anc-Z	clust03	P3:P.down|P5:P.up|Ppool:Other.down|FT:AdultParts.down|MT:AdultParts.down|FMH:AdultParts.up|P:Other.down|AdultParts:Other.up|Adult:Other.up	1.512	0.2547	-1.12	0.7335	-0.3915	1	-0.6383	1	-1.333	0.2817	0.3205	1	-2.946	0.0009993	2.021	0.01194	-0.8645	1	1.469	0.1976	-3.037	4.73e-07	-2.995	6.156e-07	-2.393	0.006111	3.991	1.46e-27	-0.6233	1	-0.5024	1	-1.407	1	0.5819	1	-0.2902	1	-3.234	1.784e-16	3.231	3.901e-25	-0.9011	1	2.756	2.379e-08
FUN_000664	anc-Z	clust04	L1:L.up|Lpool:Other.up|P1:P.up|FMH:AdultParts.up|FMA:AdultParts.up|L:Other.up	3.325	0.01569	-0.09533	1	-3.23	0.2149	2.222	0.03827	1.169	0.697	3.411	0.005787	-3.803	0.2675	1.062	1	-0.5276	1	-0.1435	1	-1.701	0.3049	-5.271	1	-7.442	1	3.086	0.002843	4.86	1.119e-07	1.809	1	-1.145	1	-1.042	1	2.426	0.03327	-2.812	1	0.9682	1	0.05511	1	-0.3913	1
FUN_000665	anc-Z	clust04	L1:L.up|MT:AdultParts.down|FMA:AdultParts.up|Source.up	3.538	0.001418	-0.9677	1	-2.57	0.3013	0.1389	1	-0.4658	0.9451	-2.517	0.07606	0.1211	1	0.08897	1	0.7325	1	1.574	0.2392	-1.869	0.0689	-4.347	1	-6.104	0.002021	-0.2881	1	6.82	1.66e-27	1.464	1	-1.709	1	0.1089	1	0.4991	0.9395	0.3521	0.8303	-0.6732	0.6319	0.1334	1	1.298	0.3579
FUN_000666	anc-Z	clust04	L1:L.up|Ppool:Other.down|FMH:AdultParts.down|FMA:AdultParts.up|Adult:Other.up|Source.up	6.557	4.391e-06	0.1407	1	-6.698	0.1276	0.3767	1	4.088	0.5046	-2.199	0.1622	-0.3222	1	0.4062	1	1.076	1	1.039	0.6999	-2.879	0.0005797	-2.377	1	-1.084	1	-4.495	0.002948	6.658	1.239e-20	-1.077	1	3.798	1	0.0704	1	-0.7393	1	1.247	0.4159	-0.6604	1	-0.677	1	1.876	0.03101
FUN_000668	anc-Z	clust01	Lpool:Other.down|FT:AdultParts.down|FMH:AdultParts.up|L:Other.down|AdultParts:Other.up|Sexes.down|Source.up	2.758	0.3806	-3.072	0.6658	0.3133	1	-2.892	0.001274	1.27	0.4272	0.312	1	-0.6635	1	-0.0885	1	-0.08395	1	0.524	1	1.651	0.09573	-2.784	0.02487	-1.361	0.4595	2.646	0.0006934	-0.0553	1	-1.186	1	1.425	1	0.7291	1	-2.604	0.03033	-1.271	1	2.982	0.0001252	-4.262	1.164e-07	0.9305	0.8078
FUN_000669	anc-Z	clust01	Lpool:Other.down|Ppool:Other.up|FT:AdultParts.down|FMH:AdultParts.up|AdultParts:Other.up|Sexes.down|Source.up	3.632	0.08596	-2.981	0.6786	-0.651	1	-3.014	0.0001588	1.774	0.2008	0.04343	1	-0.4386	1	0.04075	1	-0.03633	1	0.3907	1	2.17	0.002637	-3.563	0.01795	-0.2249	1	3.395	1.173e-05	-1.028	0.9231	-2.782	0.5237	0.01148	1	1.127	1	-2.278	0.08614	-0.754	1	2.273	0.03671	-4.941	1.359e-11	0.6331	1
FUN_000671	anc-Z	clust03	P1:L5.down|P9:P.up|FT:AdultParts.down|MT:AdultParts.down|FMH:AdultParts.up|P:Other.down|AdultParts:Other.up	1.685	0.1348	-0.7244	1	-0.9603	0.7811	-0.4977	1	-2.272	0.03595	-1.992	0.05162	-1.237	0.7377	-1.293	0.7795	1.835	0.06914	2.687	1.916e-06	-1.196	0.3875	-2.417	0.0004155	-3.413	1.09e-05	3.907	2.846e-24	-0.2626	1	0.8302	1	-0.1971	1	0.4455	1	-0.01559	1	-2.07	5.115e-05	1.951	9.11e-06	0.03612	1	1.27	0.2912
FUN_000672	anc-Z	clust03	L1:L.up|L3:L.down|Lpool:Other.up|P1:L5.down|Ppool:Other.down|FMH:AdultParts.up|FMA:AdultParts.down|L:Other.up|P:Other.down|AdultParts:Other.up	3.622	7.599e-05	-3.194	0.01299	-0.4282	1	2.7	0.0003093	-7.161	0.000654	-3.168	1	-3.145	1	1.768	0.6451	1.653	0.7808	2.892	0.05531	-3.943	3.056e-05	1.256	0.449	-3.29	0.06349	4.939	4.978e-14	-3.669	0.0002102	3.788	0.07529	-1.083	1	-0.892	1	2.526	0.001202	-4.555	7.705e-08	2.534	0.002379	0.8985	1	0.9328	0.7641
FUN_000675	anc-Z	clust03	FMH:AdultParts.up	0.1978	1	0.07072	1	-0.2685	1	-0.07114	1	0.0807	1	-0.136	1	0.101	1	-0.1286	1	0.2783	1	-0.1146	1	-0.9092	0.8073	0.001787	1	-0.3408	1	1.616	0.01519	-1.404	0.1091	0.2855	1	0.297	1	0.1254	1	-0.5588	1	-0.6665	1	1.009	0.8833	0.4971	1	0.7352	1
FUN_000676	anc-Z	clust02	P1:L5.up|P9:P.down	0.1543	1	1.614	0.338	-1.768	0.3186	0.5862	0.9968	2.998	0.008167	1.34	0.4124	0.7089	1	0.3439	1	0.167	1	-2.56	0.004775	1.559	0.144	1.373	0.3207	0.63	0.9545	-0.9127	0.8254	-0.3391	1	0.6189	1	-0.8637	1	-0.3161	1	0.2114	1	1.42	0.1572	-1.476	0.08632	-0.3366	1	-1.609	0.1144
FUN_000677	anc-Z	clust02	P1:L5.up|P9:P.down	-0.6512	1	1.994	0.2638	-1.343	0.7664	0.7324	0.8541	3.006	0.0486	1.959	0.09089	1.216	0.8522	0.4317	1	-0.133	1	-3.474	0.004402	1.65	0.1674	1.32	0.4533	0.4475	1	-0.9824	0.781	-0.1225	1	0.7272	1	-1.686	1	-0.1475	1	0.2679	1	1.172	0.6111	-1.283	0.437	-0.3316	1	-1.787	0.1122
FUN_000678	anc-Z	clust06	AdultParts:Other.down|Adult:Other.down	0.1338	1	1.487	0.7439	-1.621	0.7987	1.986	0.07925	1.969	0.4036	1.149	0.7487	0.3676	1	0.3419	1	0.5983	1	-2.457	0.1412	1.731	0.1636	2.185	0.2157	2.243	0.2338	-3.929	0.111	1.162	0.7757	-0.04851	1	0	1	-0.754	1	1.474	0.3254	1.754	0.137	-2.658	0.01583	0.5302	1	-2.788	0.004063
FUN_000682	anc-Z	clust06		0.0331	1	0.5234	1	-0.5565	1	0.8025	0.8701	1.173	0.3669	0.9862	0.8966	0.4913	1	0.05018	1	-1.059	1	-0.4687	1	0.1119	1	-0.1866	1	1.276	0.3986	-0.9394	0.8302	0.2585	1	-1.219	0.9021	0.01619	1	-0.4341	1	0.4753	1	0.6012	1	-0.8903	1	-0.548	1	-0.6858	1
FUN_000683	anc-Z	clust02	P1:L5.up|MT:AdultParts.up	0.6875	1	2.099	0.2452	-2.787	0.2275	1.056	0.5769	3.645	0.02757	1.02	0.8481	0.993	1	0.04063	1	-1.576	0.5597	-0.4776	1	-0.08574	1	-0.2668	1	2.372	0.04334	-1.711	0.1818	0.3954	1	-2.199	0.3063	0.158	1	0.167	1	-0.3447	1	1.089	0.6931	-0.7843	1	-0.7821	1	-0.7274	1
FUN_000686	anc-Z	clust02		0.5131	1	0.3556	1	-0.8687	0.9022	-0.1842	1	2.131	0.1121	0.746	1	0.461	1	0.1395	1	-0.2239	1	-1.123	0.6026	0.1601	1	1.067	0.6397	1.051	0.638	-0.4738	1	-0.8502	0.9053	0.01354	1	-0.8227	1	0.7711	1	-0.529	1	0.8392	1	-0.423	1	-0.07341	1	0.01808	1
FUN_000687	anc-Z	clust02		0.08838	1	0.8957	0.9543	-0.9841	0.8123	0.0258	1	1.634	0.2303	0.4079	1	0.3524	1	0.3068	1	-0.1756	1	-0.8915	0.8472	0.4398	1	1.064	0.6433	0.6934	0.9116	-0.7272	1	-0.3714	1	0.3092	1	-0.4049	1	0.9125	1	-0.1703	1	0.8053	1	-0.6379	1	-0.3475	1	-0.3492	1
FUN_000689	anc-Z	clust18	Ppool:Other.down|FT:AdultParts.up|FMH:AdultParts.down|L:Other.up|Source.up	1.213	0.7908	0.2212	1	-1.435	0.6901	0.6516	0.9261	-3.606	0.09928	-1.717	0.7391	1.738	0.4732	0.8904	1	-0.686	1	-0.2248	1	-2.968	0.002791	5.009	8.089e-10	3.015	0.0616	-5.106	0.002034	0.09091	1	1.662	0.8178	-3.113	1	-3.994	0.4269	2.26	0.01133	-2.198	1	0.5065	1	-0.01429	1	1.737	0.1059
FUN_000690	anc-Z	clust08	P1:L5.down|P9:P.up|Ppool:Other.down|FT:AdultParts.up|MT:AdultParts.up|FMA:AdultParts.down|L:Other.up|AdultParts:Other.down|Source.up	0.2167	1	-1.44	0.3937	1.223	0.5262	0.6235	1	-2.725	0.001853	-0.4066	1	-0.8588	1	-1.161	1	0.5285	1	1.898	0.0183	-2.131	0.006706	6.17	1.068e-24	6.571	8.501e-17	-2.16	1	-5.803	3.03e-05	-0.3347	1	-1.168	1	3.931	1	2.522	1.09e-05	0.6185	0.7855	-2.314	0.008087	-1.131	1	1.131	0.518
FUN_000691	anc-Z	clust11	P1:L5.down|FT:AdultParts.up|MT:AdultParts.up|L:Other.up|Source.up	0.4441	1	-2.135	0.239	1.691	0.403	0.6715	0.9264	-2.845	0.04547	-0.7704	1	-0.983	1	-0.3109	1	1.077	1	0.9869	0.7715	-1.978	0.0586	6.146	7.137e-11	7.145	4.401e-09	-5.571	1	-2.736	1	-0.8319	1	0	1	-3.78	1	1.961	0.03828	0.6836	0.57	-1.989	0.08919	-1.175	1	0.9796	0.7483
FUN_000694	anc-Z	clust08		-0.06188	1	-0.3834	1	0.4453	1	1.285	0.261	-1.266	0.282	-0.8149	1	0.07339	1	0.7363	1	-0.03326	1	0.03843	1	-0.2486	1	1.039	0.6595	1.032	0.6307	-0.6313	1	-0.663	1	0.005365	1	0.1712	1	-0.06354	1	0.6943	1	0.3557	1	-0.8108	1	0.05623	1	-0.7771	1
FUN_000695	anc-Z	clust04		0.2214	1	-0.5939	1	0.3726	1	0.2761	1	-0.6623	0.7422	-0.1715	1	0.111	1	0.04317	1	0.01489	1	0.00246	1	-0.2184	1	-0.6353	1	-1.236	0.415	0.0278	1	1.142	0.4446	0.5003	1	-0.09089	1	-0.0003719	1	0.08145	1	-0.3308	1	0.2542	1	0.2265	1	-0.04329	1
FUN_000696	anc-Z	clust03		0.1199	1	-0.3307	1	0.2107	1	-0.8867	0.7682	0.2799	0.9134	-0.1494	1	-0.2078	1	0.4938	1	-0.131	1	-0.005609	1	0.01497	1	-0.7689	1	-0.5071	1	1.451	0.1132	-0.6534	1	-0.2182	1	-0.3548	1	0.2402	1	-0.8137	1	-0.1547	1	0.7045	1	-0.009396	1	0.6538	1
FUN_000697	anc-Z	clust04	FT:AdultParts.down|MT:AdultParts.down|FMA:AdultParts.up|AdultParts:Other.up|Adult:Other.up	-0.09216	1	-0.2558	1	0.3479	1	-1.498	0.1076	0.1297	0.9874	-0.342	1	-0.4914	1	0.2557	1	-0.09903	1	0.6767	1	-0.6021	1	-1.921	0.008754	-1.96	0.02985	-0.03149	1	2.457	2.799e-08	0.03252	1	0.002987	1	0.0214	1	-1.388	0.07467	-0.7081	1	1.618	0.000813	0.2046	1	1.575	0.04467
FUN_000698	anc-Z	clust10	Sexes.down|Adult:Other.up	1.388	1	1.388	1	-2.775	1	-3.716	1	-0.3255	1	-2.47	1	-2.103	1	1.624	1	-0.4211	1	3.37	0.05133	-3.716	1	-2.159	1	6.246	1	0.1449	1	-2.699	1	-7.004	1	3.792	1	0	1	-1.395	1	-2.016	1	2.849	1	-7.781	5.149e-12	5.574	0.006205
FUN_000699	anc-Z	clust02	P1:L5.up|P9:P.down|Ppool:Other.up|FMH:AdultParts.down|FMA:AdultParts.up|P:Other.up|AdultParts:Other.down	0.4229	1	0.04528	1	-0.4682	1	-0.9951	0.6389	2.798	0.0001209	0.9688	0.9251	0.7817	1	0.6805	1	0.8625	1	-3.293	4.903e-08	3.073	5.499e-10	-0.4696	1	0.4602	1	-2.243	6.616e-05	2.249	8.334e-06	-0.7749	1	0.8527	1	0.21	1	-0.456	1	2.104	8.325e-08	-1.659	0.0005184	-0.7512	1	-1.558	0.06223
FUN_000700	anc-Z	clust03	P1:L5.down|P1:P.down|P9:P.up|FMH:AdultParts.up|Source.up	-0.09937	1	-1.296	0.5358	1.395	0.3484	1.239	0.3591	-4.587	4.07e-10	-2.292	0.004955	-1.833	0.08193	0.5483	1	1.641	0.2094	1.936	0.01323	-1.475	0.1735	-0.327	1	-1.435	0.2907	1.82	0.008056	-0.7188	1	0.9231	1	0.125	1	0.1609	1	1.181	0.3517	-1.393	0.1177	0.4938	1	0.5451	1	0.1773	1
FUN_000701	anc-Z	clust01	FT:AdultParts.down|MT:AdultParts.up|FMH:AdultParts.up|FMA:AdultParts.down|FT:MT.down|Sexes.down	0.4274	1	0.2703	1	-0.6977	0.9934	-1.358	0.2392	-0.6344	0.7407	-1.442	0.2629	-0.8358	1	-0.05249	1	1.137	0.9828	1.192	0.4532	0.1345	1	-2.414	0.0008271	1.916	0.0497	2.379	4.796e-06	-2.068	0.0009018	-3.609	8.475e-05	0.06724	1	-0.1461	1	-0.3155	1	-0.302	1	0.5001	1	-1.992	0.04436	0.9176	0.8656
FUN_000702	anc-Z	clust04	P1:L5.up|P9:P.down|FMH:AdultParts.down|FMA:AdultParts.up|P:Other.up	0.1112	1	0.9322	0.9386	-1.043	0.708	-0.9315	0.7317	2.808	0.0002164	0.2174	1	0.8161	1	0.6658	1	0.2357	1	-1.935	0.008712	0.9157	0.7965	-0.379	1	-0.7015	0.9567	-1.911	0.001797	2.587	3.501e-09	0.2688	1	0.3233	1	0.316	1	-1.007	0.7646	1.784	0.0001372	-0.9797	1	0.4255	1	0.01185	1
FUN_000703	anc-Z	clust04	FT:AdultParts.down|FMA:AdultParts.up	0.4177	1	-0.7504	1	0.3327	1	-1.313	0.3088	-0.4409	0.8364	-0.5704	1	0.7098	1	0.2684	1	-0.6074	1	0.1995	1	0.1337	1	-1.835	0.04983	-0.9895	0.6839	-0.3447	1	2.11	0.000678	-0.7046	1	0.23	1	-0.1428	1	-0.6897	1	-0.4741	1	0.9187	1	-0.3643	1	0.8846	0.8969
FUN_000704	anc-Z	clust02		-0.5236	1	1.218	0.6067	-0.6942	0.9691	-0.1292	1	1.597	0.1403	0.2837	1	0.3254	1	0.9765	1	0.04117	1	-1.627	0.07991	0.8519	0.8858	0.6878	1	0.5002	1	-0.07064	1	-0.6719	1	0.1563	1	-0.426	1	0.1989	1	-0.3709	1	0.9572	1	-0.6424	1	0.3087	1	-0.5421	1
FUN_000705	anc-Z	clust02	L3:L.up	-0.604	1	1.819	0.04093	-1.215	0.4958	-0.148	1	1.58	0.1063	0.2803	1	0.7351	1	-0.1155	1	-0.01213	1	-0.8878	0.9015	1.312	0.228	-0.735	1	0.04586	1	0.2618	1	0.1689	1	-0.6507	1	0.3464	1	-0.1732	1	0.058	1	0.9197	1	-0.9021	1	-0.5361	1	-0.8726	0.9657
FUN_000706	anc-Z	clust02		0.157	1	0.1082	1	-0.2652	1	0.5373	1	0.5991	0.778	-0.02594	1	0.2713	1	0.1138	1	0.2018	1	-0.5609	1	-0.008918	1	0.6335	1	0.7748	0.8956	-0.1588	1	-0.7214	1	-0.1177	1	0.0394	1	0.01794	1	-0.202	1	0.4423	1	-0.2757	1	0.1459	1	-0.3963	1
FUN_000708	anc-Z	clust02		0.1483	1	0.6859	1	-0.8343	0.8906	0.3419	1	1.83	0.05139	0.6779	1	0.9084	1	0.1792	1	-0.2468	1	-1.519	0.1162	0.6352	1	0.9543	0.799	0.2693	1	-0.3655	1	-0.3993	1	0.5708	1	-0.3251	1	-0.1882	1	-0.06788	1	1.055	0.6931	-0.9425	1	0.2343	1	-0.7328	1
FUN_000709	anc-Z	clust02		-0.444	1	0.9036	0.9564	-0.4596	1	0.7975	0.8606	0.9266	0.5331	0.4958	1	0.4112	1	0.1229	1	-0.1226	1	-0.9073	0.8439	-0.03271	1	-0.0537	1	-0.05391	1	-0.6452	1	0.7124	1	0.0001771	1	0.4304	1	0.1195	1	-0.07342	1	0.2579	1	-0.1913	1	0.2457	1	-0.5736	1
FUN_000710	anc-Z	clust06		-0.4434	1	1.131	0.689	-0.6874	1	0.645	1	1.02	0.461	0.3586	1	0.5089	1	-0.0701	1	-0.1306	1	-0.6669	1	-0.3183	1	0.4157	1	0.7358	0.9294	-1.502	0.05298	0.782	1	-0.2667	1	-0.2903	1	0.2366	1	-0.002217	1	0.4255	1	-0.3974	1	0.03436	1	-0.245	1
FUN_000711	anc-Z	clust02		0.04875	1	1.017	0.8406	-1.066	0.6746	-0.4346	1	1.343	0.2285	0.09665	1	0.0121	1	0.8883	1	-0.2979	1	-0.6992	1	0.2366	1	0.6201	1	0.2773	1	-0.6318	1	0.07097	1	0.2857	1	-0.3396	1	0.1846	1	-0.5503	1	0.1903	1	0.2	1	0.1124	1	0.1486	1
FUN_000712	anc-Z	clust04	FMA:AdultParts.up|Source.down	1.381	0.4252	0.2355	1	-1.617	0.291	-0.7304	0.9356	1.016	0.4801	-0.5677	1	-0.4712	1	-0.1783	1	0.4944	1	0.7227	1	-0.4307	1	-1.287	0.3226	-1.327	0.3486	-0.7006	1	2.334	1.929e-06	0.03299	1	-0.3368	1	0.1132	1	-1.065	0.6228	-0.6914	1	1.381	0.0514	0.1825	1	0.8708	0.9348
FUN_000713	anc-Z	clust04	FMA:AdultParts.up	0.8842	1	-0.03918	1	-0.845	0.9226	-0.8109	0.8131	0.01531	1	-0.8121	1	-0.2757	1	-0.4084	1	0.7771	1	0.7192	0.991	-1.351	0.3604	-1.215	0.4935	-0.7753	0.872	-1.184	0.4713	2.428	0.0002103	-0.3665	1	-0.7646	1	0.03865	1	-0.7245	1	-0.7274	1	1.18	0.4702	-0.2325	1	1.621	0.1394
FUN_000715	anc-Z	clust08	P1:L5.down|MT:AdultParts.up|L:Other.up|AdultParts:Other.down	-1.258	0.5013	-0.02464	1	1.282	0.3881	1.323	0.2168	-2.673	0.0001675	-1.192	0.529	-0.6478	1	1.64	0.1012	0.4395	1	-0.2392	1	-0.05787	1	0.4886	1	3.058	3.535e-06	-1.14	0.4467	-1.077	0.5767	-2.141	0.07171	-0.5879	1	-0.01901	1	1.602	0.004589	0.6143	1	-1.678	0.0002576	-1.638	0.152	-0.9485	0.8276
FUN_000716	anc-Z	clust08	P1:L5.down|MT:AdultParts.up|L:Other.up|AdultParts:Other.down	-1.379	0.3949	-0.07104	1	1.45	0.2661	1.172	0.4216	-3.039	7.091e-05	-1.316	0.3914	-0.6613	1	1.602	0.2084	0.4079	1	-0.03212	1	0.2395	1	0.2894	1	2.827	0.0002649	-0.7268	1	-1.221	0.3517	-2.115	0.1337	-0.09768	1	-0.1684	1	1.693	0.003731	0.4834	1	-1.617	0.002559	-1.498	0.3632	-1.058	0.6309
FUN_000717	anc-Z	clust04	P7:P.up	-0.1545	1	1.266	0.5135	-1.112	0.6227	-1.116	0.4753	1.364	0.216	0.2925	1	-0.6916	1	-0.5127	1	2.086	0.004429	-1.174	0.4627	0.897	0.8226	-0.09792	1	-1.812	0.05764	-0.1867	1	1.38	0.1225	1.428	0.6023	-0.5444	1	0.01397	1	-0.3076	1	0.2288	1	-0.003042	1	-1.823	0.06252	0.1641	1
FUN_000718	anc-Z	clust01	L3:L.up|L5:L.down|P1:P.down|P3:P.down|P7:P.up|FT:AdultParts.up|FMA:AdultParts.down	0.04571	1	2.486	0.001868	-2.532	0.02	-1.252	0.3071	0.7659	0.6334	-1.824	0.03898	-1.896	0.03373	0.797	1	3.635	1.852e-12	-0.712	1	1.522	0.07941	1.796	0.01606	-0.2007	1	1.021	0.6769	-2.018	0.004496	1.664	0.3793	-0.059	1	0.2773	1	-0.1834	1	0.6107	1	-0.4465	1	0.1021	1	-0.202	1
FUN_000720	anc-Z	clust03	P1:L5.down|P1:P.down|P3:P.down|P7:P.up|P9:P.up|FMH:AdultParts.up|L:Other.up|P:Other.down	0.0119	1	-0.4237	1	0.4118	1	1.017	0.6116	-5.769	4.383e-15	-2.864	0.0001029	-3.595	4.309e-07	0.8887	1	2.464	0.0009064	3.107	9.068e-09	-1.494	0.1622	-0.9538	0.7906	-1.718	0.1315	2.227	0.0001015	-0.5569	1	0.6371	1	0.01942	1	-0.06056	1	1.942	6.05e-05	-2.609	6.765e-09	1.111	0.5512	0.2807	1	0.358	1
FUN_000722	anc-Z	clust01		0.1037	1	-0.3874	1	0.2837	1	0.5667	0.9772	0.9109	0.7781	-0.2497	1	1.145	0.9887	-0.4107	1	-0.6575	1	0.1725	1	0.9589	0.7111	-0.3099	1	0.4675	1	0.2064	1	-0.3049	1	-0.6478	1	0.3811	1	0.2002	1	-0.5817	1	1.311	0.4608	-0.8291	1	-0.4203	1	-1.144	0.5789
FUN_000724	anc-Z	clust02		-0.5	1	0.6056	1	-0.1056	1	-0.1976	1	1.052	0.4377	0.131	1	0.4913	1	-0.07926	1	-0.4721	1	-0.07083	1	0.5498	1	-0.1271	1	-0.446	1	0.5213	1	-0.1631	1	0.2658	1	-0.5515	1	-0.08991	1	-0.4172	1	0.8538	1	-0.5137	1	0.006386	1	-0.2641	1
FUN_000725	anc-Z	clust06	L3:L.up|L5:L.down|MT:AdultParts.up|P:Other.up|AdultParts:Other.down	-1.219	0.5955	3.394	1.706e-09	-2.175	0.02453	0.7776	0.9276	1.8	0.0692	-0.4567	1	1.116	0.8812	0.298	1	-0.08335	1	-0.874	0.9181	1.294	0.2451	1.168	0.4576	1.823	0.04788	-1.287	0.2616	-0.5829	1	-0.546	1	0.3197	1	-0.4342	1	0.5692	1	1.808	9.59e-05	-2.087	2.809e-08	-0.1117	1	-1.554	0.05196
FUN_000726	anc-Z	clust01		0.8037	1	0.2923	1	-1.096	0.6431	-0.01781	1	0.8879	0.5695	-0.3932	1	-0.2559	1	-0.2631	1	-0.2406	1	1.153	0.4787	0.09784	1	0.1391	1	0.255	1	-0.1418	1	-0.1045	1	-0.09655	1	-0.6255	1	-0.002563	1	-0.594	1	0.007799	1	0.4011	1	-0.4772	1	-0.06002	1
FUN_000727	anc-Z	clust01	Lpool:Other.down|P9:P.up|MT:AdultParts.up|FT:MT.down|Sexes.down|Adult:Other.up|Source.up	4.182	0.616	0.9735	1	-5.155	1	-3.983	3.617e-06	5.266	0.2568	-1.719	0.2441	-0.7797	1	-0.9891	1	-0.104	1	3.592	4.105e-10	1.007	0.584	-1.266	1	6.562	2.492e-05	-2.544	1	-0.7661	1	-6.524	0.0006885	2.972	1	-5.342	1	-3.546	1	0.6502	0.7912	1.828	1	-9.33	1.542e-36	2.233	0.02221
FUN_000728	anc-Z	clust16	L5:L.down|P1:L5.up	0.7076	1	1.467	0.2928	-2.175	0.02771	-0.3484	1	2.911	0.0001882	-0.061	1	0.889	1	0.1625	1	0.1036	1	-1.094	0.5768	0.6999	1	-1.035	0.6638	-1.232	0.4137	0.7655	1	0.6514	1	0.1649	1	0.169	1	0.2057	1	-1.057	0.6218	1.057	0.685	-0.2647	1	0.2172	1	-0.2637	1
FUN_000729	anc-Z	clust06		0.3073	1	0.9251	0.9501	-1.232	0.4936	0.04659	1	1.256	0.2857	0.519	1	0.2021	1	-0.1904	1	-0.3089	1	-0.2219	1	0.003887	1	0.4223	1	0.4062	1	-0.7226	1	0.2048	1	0.01344	1	-0.2431	1	0.09543	1	-0.05022	1	-0.03169	1	0.06424	1	-0.1421	1	-0.03786	1
FUN_000730	anc-Z	clust01	P3:P.down	0.005649	1	-0.1638	1	0.1581	1	-0.6114	1	0.1924	0.9794	0.1738	1	-1.776	0.04691	0.475	1	0.144	1	0.9836	0.7558	-0.1672	1	-0.713	1	0.2627	1	0.05711	1	0.2243	1	-0.8131	1	-0.2937	1	-0.497	1	-0.3797	1	-0.217	1	0.4645	1	-0.5031	1	0.584	1
FUN_000731	anc-Z	clust01	Lpool:Other.down|P1:L5.up|Ppool:Other.up|Sexes.down|Adult:Other.up	4.667	1	4.667	1	-9.334	1	-8.325	1.513e-11	8.129	0.004417	-1.517	0.3173	-0.5841	1	0.4092	1	0.7696	1	0.9221	0.7947	4.867	2.734e-13	-0.9353	1	1.168	1	1.024	1	-1.169	1	-1.753	1	2.924	1	0	1	-3.54	1	0.5261	1	1.941	1	-7.461	4.541e-22	2.593	0.03251
FUN_000732	anc-Z	clust01	MT:AdultParts.up	0.2407	1	0.5938	1	-0.8345	0.9013	-0.7083	0.9939	1.655	0.08833	-0.3258	1	0.1852	1	0.1748	1	0.1631	1	-0.1973	1	0.6016	1	-0.138	1	1.818	0.04831	-1.368	0.1436	0.3183	1	-1.63	0.3875	-0.8558	1	-0.1193	1	-1.01	0.7579	0.8807	1	-0.1315	1	-1.345	0.5306	0.08003	1
FUN_000733	anc-Z	clust14	L5:L.up|FT:AdultParts.up	-1.618	0.1417	-0.3157	1	1.934	0.0261	-1.352	0.2025	0.7196	0.7029	1.007	0.8607	0.02085	1	-0.1999	1	0.1382	1	-0.9664	0.7812	0.6446	1	1.713	0.01899	1.283	0.3534	-1.067	0.58	-0.8056	1	0.3581	1	-0.008389	1	-0.5165	1	-1.085	0.5369	0.5451	1	0.2349	1	0.3214	1	0.5307	1
FUN_000734	anc-Z	clust03		-0.4919	1	1.046	0.8081	-0.5537	1	-0.4438	1	0.5684	0.7814	0.1944	1	0.05036	1	-0.3577	1	-0.2074	1	0.3203	1	-0.7438	1	0.3886	1	-0.453	1	0.5708	1	-0.5306	1	0.7014	1	-0.3326	1	-0.2358	1	-0.4153	1	-0.4396	1	0.6977	1	0.1385	1	0.8907	0.9101
FUN_000735	anc-Z	clust12		1.419	0.3132	0.0299	1	-1.449	0.3028	1.102	0.488	-0.6479	0.7322	-0.9875	0.8947	0.1726	1	-0.0069	1	0.6222	1	0.1996	1	-0.2888	1	-0.03836	1	-0.1384	1	1.248	0.2734	-1.137	0.4751	0.08338	1	-0.6885	1	0.3494	1	0.7012	1	-0.4242	1	-0.08441	1	-0.2144	1	-0.6096	1
FUN_000736	anc-Z	clust02		0.2302	1	0.5823	1	-0.8125	0.8987	-0.1381	1	1.313	0.2763	-0.2936	1	0.6033	1	0.551	1	-0.426	1	-0.4346	1	0.3028	1	0.554	1	0.4866	1	-0.2944	1	-0.3559	1	0.05622	1	-0.4386	1	0.4135	1	-0.4293	1	1.041	0.7443	-0.6805	1	0.009035	1	-0.1235	1
FUN_000737	anc-Z	clust09	P1:L5.up|L:Other.down|AdultParts:Other.up	2.206	0.1226	1.171	0.7893	-3.377	0.05989	-1.255	0.3361	3.615	0.01807	-0.8393	1	-1.113	0.9408	-0.07598	1	1.243	0.7956	0.7856	0.9821	-0.5218	1	0.4466	1	-0.4622	1	0.2303	1	-0.2205	1	0.7573	1	-0.6822	1	1.063	1	-2.464	0.0004275	0.1547	1	1.549	0.03257	-0.0662	1	1.333	0.2519
FUN_000738	anc-Z	clust17	P1:L5.up|P5:P.up	0.3121	1	1.173	0.6471	-1.485	0.2795	-1.106	0.482	1.867	0.04553	-0.8252	1	-0.02378	1	2.044	0.001683	-0.2109	1	-0.9843	0.7547	0.6276	1	-0.1687	1	-0.6792	0.976	0.5522	1	-0.02221	1	0.4254	1	-1.093	1	0.7329	1	-1.285	0.152	0.821	1	0.1134	1	-0.16	1	0.3591	1
FUN_000739	anc-Z	clust04	P9:P.up|FMH:AdultParts.down|FMA:AdultParts.up	3.446	0.4254	1.362	1	-4.808	0.6101	-0.3077	1	-0.09615	1	-2.115	1	-2.012	1	-2.005	1	2.371	0.4228	3.762	0.01786	-2.779	0.1097	-0.5037	1	0.3476	1	-5.05	0.02054	5.147	4.751e-05	-0.7094	1	0	1	0.907	1	0.4402	1	-1.966	1	1.541	1	-0.3102	1	2.315	0.073
FUN_000740	anc-Z	clust04	FMH:AdultParts.down|FMA:AdultParts.up	1.934	0.5594	-2.194	0.744	0.2601	1	0.4793	1	-2.08	0.5728	-1.6	0.8475	-0.3375	1	-0.4135	1	0.755	1	1.596	0.4587	-2.535	0.06789	-2.591	1	1.467	0.5946	-4.205	0.02536	4.908	1.228e-06	-3.382	0.4096	2.901	1	0.5073	1	0.3276	1	-0.574	1	0.3129	1	0.6632	1	1.542	0.2957
FUN_000743	anc-Z	clust01	Lpool:Other.down|P1:P.down|P7:P.up|P9:P.up|Ppool:Other.up|MT:AdultParts.up|FMH:AdultParts.down|FT:MT.down|AdultParts:Other.up|Sexes.down|Adult:Other.up|Source.up	1.357	1	1.357	1	-2.713	1	-5.885	3.322e-11	-0.331	1	-7.865	8.497e-07	-1.727	1	1.119	0.831	3.256	0.0001324	5.217	7.336e-18	2.099	0.008506	0.8451	0.8101	5.801	2.878e-08	-3.085	0.01939	-1.068	0.9101	-4.13	0.001231	-0.1426	1	-0.7987	1	-5.163	1	0.1488	1	3.41	0.002009	-8.381	7.315e-33	2.839	0.0006872
FUN_000744	anc-Z	clust10		0.1458	1	-0.1227	1	-0.02314	1	0.1153	1	0.007529	1	-0.1761	1	-0.04686	1	-0.1601	1	0.1204	1	0.2627	1	-0.273	1	-0.1279	1	0.3891	1	-0.1152	1	-0.04806	1	-0.4308	1	0.1153	1	0.112	1	-0.2738	1	-0.1278	1	0.308	1	-0.135	1	0.1183	1
FUN_000746	neo-Z	clust01	L3:L.up|L5:L.down|Sexes.down|Source.up	-0.8228	1	4.304	5.861e-08	-3.481	0.006243	-0.4345	1	1.242	0.4094	-0.4714	1	0.513	1	-0.09328	1	0.4394	1	-0.3877	1	1.293	0.3006	-1.663	0.1868	-0.3244	1	0.7238	1	0.5184	1	-1.116	1	-0.3074	1	-0.7357	1	-0.1293	1	-1.25	0.4163	1.261	0.3586	-4.638	6.023e-10	-0.6437	1
FUN_000747	neo-Z	clust05	L1:L.down|L5:L.up|Lpool:Other.up|P1:L5.down|Ppool:Other.down|L:Other.up|P:Other.down	-3.424	4.068e-06	0.8826	0.9808	2.541	0.0007452	3.693	1.624e-12	-5.848	1.859e-15	0.7666	1	-0.00715	1	-0.3318	1	-0.2226	1	-0.2051	1	-2.404	0.001441	-1.364	0.2813	-0.1851	1	-0.0673	1	1.036	0.664	-0.9826	1	-0.4096	1	-0.06115	1	3.733	1.399e-30	-2.853	4.153e-10	0.108	1	-0.126	1	-0.967	0.7812
FUN_000748	neo-Z	clust04		-1.821	0.06773	1.078	0.7674	0.7428	0.9607	-0.1463	1	-0.4966	0.833	0.1219	1	1.02	1	-0.5674	1	-1.023	1	0.4487	1	-0.07231	1	-0.9486	0.8035	-0.0683	1	-0.2621	1	0.8976	0.9369	-0.7335	1	-0.05899	1	-0.02979	1	-0.03271	1	-0.194	1	0.2043	1	-0.2612	1	0.1639	1
FUN_000750	neo-Z	clust04		-1.265	0.6973	1.866	0.2004	-0.6012	1	0.5989	0.9837	1.195	0.4363	0.587	1	0.986	1	-0.5956	1	-1.379	0.7308	0.4018	1	0.01331	1	-0.3628	1	-0.1189	1	-0.8263	0.9599	1.127	0.5463	-0.2032	1	-1.169	1	-0.6111	1	-0.4321	1	-0.02241	1	0.3181	1	-0.4213	1	-0.4592	1
FUN_000751	neo-Z	clust03	FT:AdultParts.down|FMH:AdultParts.up	0.3563	1	0.1199	1	-0.4763	1	0.2165	1	-1.64	0.1386	-1.213	0.5595	-0.6685	1	-0.5579	1	1.166	0.931	1.274	0.3516	-0.6851	1	-2.179	0.00426	-1.383	0.3133	2.103	0.0002036	0.1238	1	-0.6634	1	-0.09347	1	0.8889	1	0.2355	1	-1.248	0.2786	1.008	0.8887	-0.9325	1	0.3515	1
FUN_000752	neo-Z	clust05		-0.01215	1	0.2686	1	-0.2565	1	0.6583	1	-0.08897	1	0.2118	1	0.2139	1	-0.113	1	-0.2455	1	-0.06716	1	0.2672	1	-0.2208	1	0.2075	1	-0.3185	1	0.3268	1	-0.357	1	-0.03827	1	-0.1534	1	0.5704	1	0.02925	1	-0.4196	1	-0.08101	1	-0.6941	1
FUN_000753	neo-Z	clust07	L:Other.up	0.2721	1	0.7072	1	-0.9794	0.7668	1.172	0.3901	-0.03457	1	0.2944	1	0.5067	1	0.05162	1	-0.1992	1	-0.6535	1	0.2734	1	0.856	0.9533	0.5775	1	0.1562	1	-1.052	0.6224	0.2321	1	-0.3017	1	0.0478	1	1.405	0.03388	0.2816	1	-1.23	0.1783	0.2733	1	-1.084	0.5697
FUN_000754	neo-Z	clust17	Lpool:Other.down|P1:P.down|P5:P.up|P7:P.up|Ppool:Other.up|FT:AdultParts.up|FMH:AdultParts.down|L:Other.down|P:Other.up	-0.8572	1	-0.287	1	1.144	1	-5.242	8.397e-14	-0.1885	1	-6.385	2.708e-17	-1.649	0.196	6.849	1.338e-74	2.526	0.0004921	-1.341	0.3477	4.837	1.647e-28	3.08	5.536e-10	0.9523	0.7072	-2.215	0.00167	-0.3051	1	1.773	0.3385	0.2877	1	-1.57	1	-4.832	1.749e-15	2.933	7.55e-08	0.5729	1	1.752	0.09836	0.3035	1
FUN_000755	neo-Z	clust03	L1:L.up|L5:L.down|Lpool:Other.up|P1:L5.down|Ppool:Other.down|MT:AdultParts.down|FMH:AdultParts.up|L:Other.up|P:Other.down|AdultParts:Other.up|Adult:Other.up	3.147	2.191e-07	-0.5746	1	-2.572	0.004952	2.69	1.339e-06	-3.278	0.0001232	0.4672	1	0.5944	1	0.2	1	-0.9865	1	-0.2751	1	-7.066	1.159e-25	-1.378	0.2073	-3.162	8.596e-05	2.023	0.0001552	0.8139	1	1.487	0.6012	-0.4188	1	-0.6131	1	1.985	9.315e-06	-5.921	2.625e-60	4.186	5.695e-44	-0.1255	1	3.282	5.756e-10
FUN_000757	neo-Z	clust09	L1:L.up|L5:L.down|P9:P.up|Ppool:Other.down|P:Other.down|AdultParts:Other.up|Adult:Other.up	2.544	0.002825	1.106	0.7569	-3.65	0.0006573	0.2279	1	-3.233	0.06601	-1.667	0.5944	0.6588	1	1.751	0.3066	-3.295	0.07318	2.552	0.008534	-6.096	3.298e-18	0.3351	1	-1.492	0.2886	0.9616	0.7933	-0.2387	1	1.522	0.6147	-0.3586	1	-0.3133	1	0.3182	1	-6.351	6.853e-38	5.736	3.365e-69	-0.1703	1	4.401	8.317e-19
FUN_000758	neo-Z	clust19		-0.05855	1	-0.03925	1	0.0978	1	-0.2221	1	0.8239	0.622	0.392	1	-0.4646	1	-0.1101	1	-0.318	1	0.5006	1	-0.2845	1	1.116	0.5292	0.5462	1	-0.2685	1	-0.7704	1	0.4749	1	-0.1997	1	0.1698	1	-0.6719	1	0.07403	1	0.3925	1	0.3894	1	0.38	1
FUN_000759	neo-Z	clust08		-0.1342	1	0.2691	1	-0.1349	1	0.6046	0.9982	0.1308	0.9802	0.2401	1	-0.1327	1	-0.218	1	-0.07453	1	0.1851	1	-0.4495	1	0.7063	1	0.4687	1	0.5852	1	-1.32	0.3495	0.198	1	-0.8785	1	0.7703	1	0.2293	1	0.04508	1	-0.1999	1	-0.04563	1	-0.1163	1
FUN_000760	neo-Z	clust05	L5:L.up|Lpool:Other.up|P1:L5.down|FH:MH.up|FA:MA.up|L:Other.up|AdultParts:Other.down	-0.9886	0.9524	-1.167	0.6557	2.155	0.007732	2.437	2.279e-05	-3.48	2.474e-07	-0.08151	1	-0.4588	1	-0.6116	1	0.6946	1	0.4573	1	-0.4944	1	1.522	0.1222	1.397	0.29	-1.16	0.4869	-0.6641	1	0.1048	1	2.886	0.0385	4.097	0.0003914	2.56	2.035e-13	0.05268	1	-1.81	0.0002932	0.8587	1	-1.457	0.1189
FUN_000761	neo-Z	clust08	Lpool:Other.up|FT:AdultParts.up|MT:AdultParts.up|L:Other.up|P:Other.up|AdultParts:Other.down	0.06916	1	-2.536	0.09729	2.467	0.05983	2.146	0.03781	-1.299	0.3967	1.078	0.7954	0.6562	1	-0.1646	1	-0.3912	1	-1.179	0.6429	0.475	1	5.384	2.091e-05	4.759	0.001937	-3.17	1	-3.17	1	0.5208	1	0	1	0	1	2.979	0.0004849	2.837	0.003098	-4.707	6.39e-07	-0.4606	1	-1.965	0.07555
FUN_000762	neo-Z	clust03	FMH:AdultParts.up	0.02363	1	-0.1411	1	0.1175	1	0.6385	1	-1.727	0.06115	-0.7069	1	-0.762	1	0.1504	1	0.5762	1	0.7423	1	-0.3168	1	-0.5812	1	-1.508	0.1811	1.786	0.002495	-0.4806	1	0.7725	1	0.4265	1	0.0347	1	0.6798	1	-0.8534	1	0.3327	1	0.2684	1	-0.2413	1
FUN_000763	neo-Z	clust02		-0.04997	1	1.43	0.2988	-1.38	0.327	0.5399	1	1.095	0.4018	0.08972	1	0.2593	1	0.02382	1	-0.09807	1	-0.2748	1	0.2956	1	0.6646	1	0.534	1	-0.558	1	-0.1911	1	0.1089	1	-0.2031	1	-0.009133	1	0.1935	1	0.3978	1	-0.5059	1	0.1245	1	-0.6266	1
FUN_000764	neo-Z	clust01		-0.3827	1	0.6621	1	-0.2794	1	-1.141	0.4676	-0.04534	1	-0.2858	1	-0.2908	1	-0.1585	1	0.3175	1	0.4176	1	0.285	1	-0.782	1	0.4056	1	1.301	0.2409	-1.066	0.6088	-0.9897	1	0.3995	1	-0.1784	1	-0.3225	1	-0.3988	1	0.5956	1	-1.321	0.6552	0.6422	1
FUN_000765	neo-Z	clust05	L3:L.down|Lpool:Other.up|P1:L5.down|FMH:AdultParts.down|FMA:AdultParts.up	0.9955	0.9385	-2.305	0.02557	1.31	0.4604	3.019	3.56e-07	-2.901	0.001967	-0.6947	1	-1.148	0.919	-0.3988	1	1.538	0.3944	0.7035	1	-1.054	0.5994	0.1093	1	-0.1288	1	-2.029	0.01176	2.041	0.003551	0.1985	1	-0.5324	1	-0.5617	1	1.254	0.2842	-0.7584	1	-0.1508	1	-0.3376	1	-1.474	0.1645
FUN_000766	neo-Z	clust01	Lpool:Other.down|P1:P.down|P3:P.down|P5:P.down|P7:P.up|Ppool:Other.up|P:Other.up|Sexes.down|Adult:Other.down|Source.up	-0.8816	1	-0.8816	1	1.763	0.6275	-5.295	9.167e-11	0.932	0.6961	-3.246	0.0006839	-4.102	9.333e-06	-3.948	1.987e-05	10.56	1.467e-67	0.7327	0.9114	10.49	3.672e-93	-1.227	1	0.0005599	1	2.106	0.4145	-1.34	0.9618	-1.023	1	2.825	1	4.469	1	-3.524	1	3.011	0.004281	-0.4003	1	-2.284	0.03742	-3.895	1.044e-07
FUN_000767	neo-Z	clust01	P7:P.up	0.2863	1	0.2863	1	-0.5727	1	-2.106	1	3.741	0.5748	0.8071	1	-3.892	0.2585	-0.04177	1	3.496	0.01862	-0.3692	1	1.679	0.3192	-0.9684	1	4.842	0.05511	-1.21	1	-1.21	1	-4.842	0.379	0	1	0	1	-1.778	1	2.048	1	-0.6982	1	-3.48	0.1733	0.3203	1
FUN_000768	neo-Z	clust01	P7:P.up|Ppool:Other.up|MT:AdultParts.up|FT:MT.down|P:Other.up|Sexes.down	2.392	1	-0.8245	1	-1.567	1	-2.331	0.1297	6.265	0.1133	-1.123	0.7808	-1.929	0.2565	1.13	1	2.641	0.01618	-0.7196	1	3.493	3.268e-05	-2.878	1	5.938	2.824e-05	1.686	0.4558	-3.598	1	-7.347	0.001021	-1.018	1	0	1	-3.789	1	4.885	3.796e-08	-1.975	1	-4.23	0.000834	-0.8713	0.8848
FUN_000769	neo-Z	clust08	FT:AdultParts.up	-0.06056	1	0.008418	1	0.05214	1	0.16	1	0.352	0.892	0.5258	1	0.2785	1	-0.2168	1	0.03948	1	-0.627	1	-0.298	1	1.813	0.01399	1.221	0.4372	-1.048	0.6305	-0.8483	1	0.493	1	-0.3418	1	-1.32	1	0.04237	1	-0.0008512	1	-0.02833	1	0.08085	1	0.1035	1
FUN_000773	neo-Z	clust03	L3:L.up|P1:P.up|FMH:AdultParts.up|FMA:AdultParts.down|AdultParts:Other.up	-1.287	1	3.43	0.003315	-2.143	0.4979	-0.8042	0.8243	3.367	0.05602	2.657	0.004955	0.4716	1	-1.281	1	-0.5761	1	-1.271	0.6486	-0.9914	0.681	-1.564	0.2234	1.893	0.1932	2.264	0.003045	-2.469	0.00328	-2.88	0.09111	1.248	1	0.2032	1	-0.8568	0.943	-1.338	0.375	1.843	0.01191	-0.06886	1	1.347	0.3267
FUN_000774	neo-Z	clust02	L1:L.down|L3:L.up|P3:P.up|P9:P.down|Ppool:Other.up|FMA:AdultParts.down|P:Other.up|AdultParts:Other.down|Adult:Other.down	-6.35	2.231e-19	5.485	3.038e-24	0.8648	0.864	1.482	0.1348	0.9461	0.5217	0.03434	1	4.142	1.896e-20	0.08854	1	-0.6445	1	-3.62	2.238e-08	3.915	6.939e-16	-0.02862	1	1.034	0.6335	1.082	0.5721	-1.711	0.03504	-0.8858	1	0.1509	1	0.8648	1	0.6376	1	3.105	8.164e-21	-3.349	1.335e-26	-0.7489	1	-4.047	3.872e-16
FUN_000775	neo-Z	clust03	L1:L.down|L3:L.up|Lpool:Other.down|P1:P.down|P3:P.down|P5:P.down|P9:P.up|Ppool:Other.up	-3.64	1.598e-07	2.565	0.0002839	1.075	0.6732	-1.868	0.01388	-1.114	0.3976	-1.843	0.0295	-1.858	0.03418	-2.007	0.01608	1.258	0.7015	4.45	6.991e-23	1.745	0.01599	-0.8935	0.8981	0.09302	1	1.35	0.1441	-0.8497	1	-0.8221	1	-0.4687	1	0.02188	1	-1.359	0.09121	0.01451	1	0.9206	1	-0.5808	1	0.09233	1
FUN_000776	neo-Z	clust01	P1:L5.up|L:Other.down|Sexes.down	3.736	0.1668	2.382	0.8006	-6.119	0.2223	-1.377	0.2906	8.214	0.002235	-0.004187	1	-0.1037	1	-0.04942	1	0.159	1	-0.001684	1	1.197	0.436	-0.3168	1	2.028	0.075	-0.2352	1	-0.8342	0.9333	-1.954	0.3499	-0.1396	1	0.1725	1	-3.947	0.0003076	1.612	0.2011	1.203	0.5715	-2.2	0.04409	0.1347	1
FUN_000777	neo-Z	clust09	L1:L.down|Lpool:Other.down|P1:L5.up|P3:P.down|P5:P.up|P9:P.up|L:Other.down|AdultParts:Other.up|Adult:Other.up	-2.028	0.04564	1.034	0.8199	0.9935	0.7536	-4.771	3.916e-15	2.336	0.007538	0.2111	1	-1.937	0.02343	1.863	0.02056	-1.857	0.06158	1.72	0.02647	0.002189	1	0.09794	1	0.1086	1	0.4369	1	-0.566	1	-0.008879	1	0.0502	1	0.1449	1	-4.122	7.728e-30	-0.6366	1	3.431	3.046e-31	-0.4296	1	3.576	5.253e-14
FUN_000778	neo-Z	clust09		-0.03299	1	0.1262	1	-0.09319	1	-0.6577	1	0.7619	0.6688	-0.007843	1	-0.363	1	0.5747	1	0.2329	1	-0.4367	1	-0.3665	1	-0.04982	1	-0.3586	1	0.02098	1	0.2343	1	0.2573	1	-0.5073	1	0.08302	1	-1.011	0.7524	-0.1376	1	0.8242	1	-0.1793	1	0.7681	1
FUN_000780	neo-Z	clust01		0.657	1	-0.2802	1	-0.3767	1	-0.4194	1	1.442	0.2964	-0.07907	1	-0.4392	1	0.7474	1	0.3378	1	-0.5669	1	-0.2942	1	0.4121	1	0.06806	1	-0.2452	1	-0.0549	1	0.2867	1	-0.9358	1	0.5737	1	-1.342	0.2276	0.3102	1	0.6321	1	-0.2777	1	0.5352	1
FUN_000782	neo-Z	clust03	FMH:AdultParts.up	0.6148	1	-0.2107	1	-0.4041	1	0.4632	1	-0.1202	0.9979	-0.1602	1	-0.1069	1	-0.04789	1	-0.0002582	1	0.3153	1	-0.2825	1	-0.4034	1	-1.354	0.298	1.72	0.005659	-0.6215	1	0.7921	1	1.028	1	0.4856	1	0.04894	1	-0.3467	1	0.2914	1	0.5993	1	-0.1355	1
FUN_000783	neo-Z	clust03	FMH:AdultParts.up	0.1525	1	-1.041	0.8112	0.8883	0.8529	0.1716	1	-0.9458	0.522	-0.4129	1	0.04885	1	0.51	1	-0.9729	1	0.8269	0.97	-0.09113	1	-0.5242	1	-1.206	0.446	1.709	0.008442	-0.6274	1	0.5684	1	1.419	1	0.2059	1	-0.06098	1	-0.1108	1	0.1458	1	0.6786	1	-0.06035	1
FUN_000784	neo-Z	clust03	FMH:AdultParts.up	0.6362	1	-0.7851	1	0.1489	1	0.2351	1	-0.2688	0.9337	-0.2308	1	0.04861	1	0.5757	1	-1.045	1	0.652	1	-0.05924	1	-0.1121	1	-0.5953	1	1.918	0.001786	-1.476	0.1149	0.4027	1	0.7356	1	0.7884	1	-0.1279	1	-0.1328	1	0.2125	1	0.4405	1	-0.1319	1
FUN_000785	neo-Z	clust03	FMH:AdultParts.up	0.03787	1	-1.056	0.7914	1.019	0.7283	0.2625	1	-1.021	0.461	-0.3853	1	0.0483	1	0.4386	1	-0.8898	1	0.7882	1	-0.07329	1	-0.6394	1	-1.196	0.4533	1.788	0.002984	-0.6413	1	0.4634	1	1.339	1	0.02148	1	-0.06927	1	-0.1368	1	0.1759	1	0.6105	1	-0.1419	1
FUN_000786	neo-Z	clust03	FMH:AdultParts.up	0.7106	1	-0.7636	1	0.05303	1	0.2268	1	-0.1469	0.9827	-0.251	1	0.1561	1	0.6292	1	-1.093	1	0.5584	1	-0.02158	1	-0.005726	1	-0.5571	1	1.964	0.004255	-1.612	0.09604	0.4595	1	0.8604	1	1.162	1	-0.1733	1	-0.0729	1	0.1875	1	0.2853	1	-0.154	1
FUN_000787	neo-Z	clust03		0.2326	1	-1.097	0.7503	0.8643	0.8708	-0.1294	1	-0.1537	0.9864	0.1413	1	-0.2924	1	0.227	1	-0.6294	1	0.5535	1	0.1855	1	-0.2569	1	-0.6781	0.9664	1.486	0.06395	-0.9015	0.927	0.351	1	1.487	1	-0.3374	1	-0.3244	1	0.08493	1	0.1434	1	0.4315	1	-0.04211	1
FUN_000788	neo-Z	clust03		0.5218	1	-1.185	0.6577	0.6631	0.9923	-0.241	1	0.4919	0.8156	0.2517	1	-0.2639	1	0.1639	1	-0.898	1	0.7463	1	0.2	1	-0.02958	1	-0.1613	1	1.15	0.4368	-1.031	0.6697	0.1098	1	1.513	1	0.167	1	-0.651	1	0.3439	1	0.1252	1	0.4604	1	0.03074	1
FUN_000789	neo-Z	clust03		0.4202	1	-0.9614	0.9016	0.5413	1	-0.2253	1	1.139	0.3898	0.4363	1	-0.2214	1	-0.0264	1	-1.094	1	0.9059	0.857	0.5341	1	-0.001015	1	0.3496	1	0.8659	0.9781	-1.084	0.5789	-0.2922	1	0.9907	1	0.7815	1	-0.8726	1	0.7241	1	-0.07899	1	0.2905	1	-0.2316	1
FUN_000790	neo-Z	clust04	L5:L.down|P1:L5.up|P:Other.up	4.088	0.05829	4.188	0.05459	-8.275	0.003533	-0.2088	1	9.551	1.898e-05	0.9874	0.8905	0.4956	1	-0.3855	1	-0.2444	1	-0.853	0.8889	1.17	0.4607	0.1034	1	-1.622	0.2692	-0.6999	1	1.649	0.08939	1.438	0.8167	-0.2776	1	0.2479	1	-2.391	0.1848	2.125	0.009717	-0.3478	1	0.7905	1	-0.7212	1
FUN_000791	neo-Z	clust04	P1:L5.up|FMA:AdultParts.up|P:Other.up	0.8817	1	2.429	0.1013	-3.311	0.09027	0.355	1	4.556	0.001891	1.031	0.8307	0.6728	1	-0.4466	1	-0.1417	1	-1.115	0.6165	0.9017	0.7657	0.5316	1	-1.649	0.3019	-1.465	0.2852	2.163	0.0106	1.817	0.566	1.434	1	0.4604	1	-0.5452	1	1.704	0.03469	-1.223	0.4685	0.5412	1	-0.9426	0.7951
FUN_000792	neo-Z	clust04	L5:L.down|P1:L5.up|FMA:AdultParts.up	0.661	1	2.025	0.08937	-2.686	0.04166	-0.000293	1	4.049	7.234e-05	1.107	0.7054	0.6807	1	-0.365	1	-0.04719	1	-1.375	0.3	1.102	0.5277	-0.7503	1	-1.387	0.354	-0.5465	1	1.882	0.008647	0.5305	1	0.2059	1	-0.06336	1	-0.5648	1	1.445	0.08835	-0.9666	1	0.4642	1	-0.8266	0.9913
FUN_000793	neo-Z	clust07		0.3293	1	0.803	1	-1.132	0.6081	1.288	0.2842	0.4079	0.8763	0.3926	1	0.4687	1	0.2494	1	-0.1522	1	-0.9585	0.7886	0.4002	1	1.077	0.6071	0.4269	1	-0.7352	1	-0.2048	1	0.5418	1	-0.09015	1	0.04617	1	1.258	0.1859	0.5099	1	-1.343	0.0721	0.191	1	-1.266	0.3206
FUN_000794	neo-Z	clust08	FT:AdultParts.up	-1.114	0.7577	-0.491	1	1.605	0.1433	-0.2548	1	-0.4197	0.8741	0.3441	1	0.08097	1	-0.03773	1	0.1398	1	-0.5271	1	0.333	1	1.959	0.003841	1.579	0.154	-0.7776	1	-1.433	0.1104	0.3168	1	0.762	1	-0.1057	1	0.05779	1	0.6538	1	-0.6527	1	0.7659	1	-0.05864	1
FUN_000795	neo-Z	clust01		-0.5415	1	0.4756	1	0.06593	1	-0.9884	0.6474	1.341	0.2386	0.005562	1	0.4826	1	-0.07912	1	-0.04488	1	-0.3641	1	0.9379	0.7617	0.2631	1	1.447	0.2132	-0.9374	0.8545	-0.1316	1	-0.9869	1	0.1458	1	0.3141	1	-0.9333	0.9969	1.006	0.8445	-0.3018	1	-0.8428	1	0.03783	1
FUN_000796	neo-Z	clust02	P1:L5.up	0.6787	1	1.015	0.8452	-1.694	0.2431	0.03547	1	2.31	0.02124	0.7546	1	0.6636	1	-0.5811	1	-0.4958	1	-0.3412	1	0.4687	1	0.8062	0.9886	0.2607	1	-0.1125	1	-0.5543	1	0.4546	1	0.2279	1	0.3009	1	-0.2062	1	0.6463	1	-0.4641	1	0.7127	1	-0.3781	1
FUN_000797	neo-Z	clust02	P1:L5.up	0.1473	1	0.6325	1	-0.7798	0.9167	-0.3683	1	1.95	0.04553	0.2604	1	0.1749	1	-0.02821	1	0.0007575	1	-0.4078	1	0.4367	1	0.5269	1	0.713	0.9355	-0.008714	1	-0.7662	1	-0.155	1	0.393	1	0.05744	1	-0.8961	1	0.8058	1	-0.1393	1	0.2924	1	-0.05125	1
FUN_000798	neo-Z	clust12	FMH:AdultParts.up|FMA:AdultParts.down	0.5486	1	-0.9874	0.8772	0.4388	1	1.588	0.1037	-1.425	0.244	0.2075	1	-0.2764	1	-0.06467	1	-0.02296	1	0.1566	1	-0.1074	1	0.9677	0.7484	0.5968	0.9696	1.889	0.02595	-2.866	0.0005859	0.3092	1	0.4711	1	2.209	1	1.426	0.09808	-0.2772	1	-0.7206	1	0.9628	1	-1.111	0.5625
FUN_000799	neo-Z	clust04	P1:L5.up	-0.5038	1	1.12	0.7132	-0.6165	1	-1.424	0.1491	2.101	0.0145	0.6577	1	-0.09291	1	-0.3005	1	-0.03328	1	-0.231	1	0.7133	1	-0.1928	1	0.07109	1	-0.1641	1	0.2402	1	-0.2199	1	-0.09307	1	0.2412	1	-1.277	0.1602	0.2493	1	0.6441	1	-0.2233	1	0.533	1
FUN_000800	neo-Z	clust07		0.6652	1	-0.8322	1	0.1671	1	1.501	0.1016	-1.035	0.4515	0.02604	1	0.7298	1	0.2739	1	-0.09006	1	-0.9397	0.8124	0.2137	1	0.5987	1	-0.1533	1	-0.2337	1	-0.04473	1	0.6267	1	-0.6637	1	0.1843	1	1.281	0.1473	0.09717	1	-0.9719	1	0.05447	1	-1.286	0.2765
FUN_000801	neo-Z	clust03	FMH:AdultParts.up	1.234	0.5498	-0.0793	1	-1.155	0.5772	0.7844	0.9224	-0.9994	0.4783	-1.42	0.2328	-0.8065	1	0.0247	1	1.262	0.6676	0.94	0.82	-0.8338	0.9236	-0.2362	1	-1.358	0.2938	2.093	3.443e-05	-1.097	0.5291	0.9352	1	-0.3398	1	-0.03257	1	0.2255	1	-0.7088	1	0.5094	1	0.3041	1	0.03704	1
FUN_000802	neo-Z	clust03	FMH:AdultParts.up|Source.up	1.905	0.1611	-0.6788	1	-1.226	0.6933	0.7098	0.9265	-1.375	0.482	-2.076	0.1085	-0.2687	1	0.5009	1	1.185	0.9818	0.6593	1	-0.6949	1	-0.1866	1	-0.9395	0.7525	2.061	0.005549	-1.357	0.322	0.6274	1	-0.4414	1	0.5286	1	-0.0598	1	-0.9003	1	0.8851	1	0.3367	1	-0.01118	1
FUN_000803	neo-Z	clust01		0.8622	1	0.3321	1	-1.194	0.561	-0.1364	1	0.7486	0.6573	-0.1329	1	0.08875	1	-0.04691	1	0.357	1	-0.266	1	-0.531	1	1.545	0.07156	0.4739	1	-1.527	0.05616	0.2654	1	0.8923	1	0.066	1	0.2579	1	-0.2879	1	-0.2604	1	0.4421	1	-0.01901	1	0.5005	1
FUN_000804	neo-Z	clust05	L3:L.down|Lpool:Other.up|P1:L5.down|P9:P.up|L:Other.up|AdultParts:Other.down|Adult:Other.down	1.351	0.3611	-2.048	0.0137	0.6965	1	10.4	9.255e-91	-10.86	5.184e-35	-1.207	1	-1.556	1	-0.5627	1	0.5989	1	2.728	0.0191	-1.544	1	0.1981	1	0.7273	0.8403	2.337	0.3535	-2.915	0.4394	-0.441	1	-1.059	1	0	1	10.05	2.369e-215	-2.393	1	-4.665	2.789e-06	2.425	0.5188	-6.644	2.055e-08
FUN_000805	neo-Z	clust14		0.1637	1	0.006594	1	-0.1703	1	-0.6501	1	0.8805	0.5713	0.3486	1	0.1118	1	-0.3972	1	-0.1836	1	0.1204	1	-0.688	1	0.9008	0.8901	0.5803	1	0.1413	1	-1.067	0.5888	0.2671	1	-0.5537	1	-0.06659	1	-0.9152	1	-0.3593	1	0.966	1	0.1755	1	1.004	0.7226
FUN_000806	neo-Z	clust02		-0.9154	1	2.272	0.05806	-1.356	0.6093	-0.3145	1	2.194	0.09829	0.2935	1	0.6098	1	0.4338	1	0.1265	1	-1.463	0.2811	1.391	0.2504	-1.439	0.3117	1.002	0.6754	-0.3844	1	0.6577	1	-2.034	0.3148	0.5762	1	0.69	1	-0.5204	1	1.005	0.8452	-0.5847	1	-1.032	1	-0.8076	0.9825
FUN_000807	neo-Z	clust01		0.7925	1	-0.2837	1	-0.5088	1	0.5419	1	0.7446	0.6843	0.1977	1	0.6128	1	-0.1761	1	-0.1853	1	-0.4491	1	0.01677	1	0.1827	1	1.091	0.5648	-0.5244	1	-0.2713	1	-0.7566	1	-0.1467	1	-0.1097	1	-0.07734	1	0.2901	1	-0.2188	1	-0.3916	1	-0.419	1
FUN_000808	neo-Z	clust04		0.07155	1	0.1823	1	-0.2538	1	-0.1166	1	0.5065	0.8367	-0.03818	1	-0.04925	1	0.16	1	-0.1063	1	0.03371	1	-0.1203	1	-0.3693	1	-0.1127	1	-0.1116	1	0.4129	1	-0.2139	1	-0.3204	1	0.09638	1	-0.4206	1	0.05799	1	0.2348	1	0.05299	1	0.1777	1
FUN_000809	neo-Z	clust03	FMH:AdultParts.up	-0.1446	1	0.3454	1	-0.2008	1	-0.6736	0.9937	0.2677	0.9241	0.123	1	0.23	1	-0.3671	1	0.06457	1	-0.05048	1	-0.2925	1	-0.8199	0.976	-1.182	0.492	2.103	0.0002218	-0.8517	0.9984	0.3015	1	-0.5123	1	0.0734	1	-0.3989	1	-0.4324	1	0.6796	1	0.3364	1	0.7246	1
FUN_000810	neo-Z	clust04	Lpool:Other.down|P1:L5.up|P1:P.up|P5:P.down|FT:AdultParts.down|MT:AdultParts.down|FMA:AdultParts.up|L:Other.down|Adult:Other.up	-0.9589	0.988	-0.3036	1	1.263	0.6221	-3.451	2.239e-08	4.951	8.018e-10	4.271	3.168e-24	-1.063	1	-3.183	1.054e-05	1.589	0.2501	-1.615	0.1265	0.5238	1	-1.742	0.04254	-3.531	3.728e-05	-0.7417	1	4.038	1.532e-25	1.491	0.6561	0.9639	1	0.4461	1	-2.627	1.691e-07	0.484	1	1.353	0.09226	-0.5531	1	2.195	0.0001918
FUN_000811	neo-Z	clust14		-0.2172	1	0.7519	1	-0.5347	1	-0.2982	1	0.4103	0.8896	0.06059	1	-0.1427	1	0.191	1	-0.1463	1	0.03744	1	0.1383	1	0.7406	1	0.4269	1	0.06423	1	-0.7939	1	0.2614	1	-0.2597	1	0.0178	1	-0.0537	1	-0.05729	1	0.09062	1	-0.07964	1	0.1199	1
FUN_000812	neo-Z	clust01	L1:L.up|Lpool:Other.down|Ppool:Other.up|Sexes.down|Source.up	2.797	0.0434	-0.9029	1	-1.894	0.6139	-3.41	1.559e-06	1.806	0.1251	-0.9235	0.9767	0.1161	1	-0.1139	1	0.2567	1	0.6647	1	3.391	2.085e-11	-2.141	0.08606	0.8635	0.8089	0.4191	1	0.3793	1	-2.504	0.1934	0.3079	1	-1.307	1	-1.737	0.09405	-0.129	1	1.315	0.352	-7.378	2.857e-27	0.01387	1
FUN_000813	neo-Z	clust12		-0.3061	1	0.06433	1	0.2418	1	1.038	0.5878	-1.514	0.1695	-0.2414	1	-0.1006	1	0.1619	1	-0.2816	1	0.4617	1	-0.004847	1	-0.1104	1	-0.07991	1	0.5159	1	-0.397	1	-0.02539	1	0.3326	1	-0.1104	1	1.231	0.2623	-0.2988	1	-0.5662	1	-0.004537	1	-0.7748	1
FUN_000814	neo-Z	clust21	P9:P.up	-0.2765	1	0.3009	1	-0.02445	1	-0.5307	1	0.06972	1	-0.8245	1	-0.1949	1	-0.5785	1	-0.09937	1	1.697	0.0257	0.3576	1	-0.2547	1	-0.7584	0.9121	0.1172	1	0.516	1	0.4198	1	0.3061	1	0.4207	1	-0.6958	1	0.2587	1	0.2358	1	0.3823	1	0.1298	1
FUN_000815	neo-Z	clust01	L3:L.up|L5:L.down	0.0524	1	1.9	0.02653	-1.953	0.03641	0.09717	1	0.1535	0.9896	-0.9736	0.9185	1.274	0.5399	-0.4516	1	0.04198	1	0.1095	1	0.3948	1	-0.9798	0.7567	0.3116	1	0.1455	1	0.2722	1	-1.076	1	-0.3786	1	0.1923	1	0.2709	1	-0.2435	1	0.04197	1	-1.376	0.4683	-0.369	1
FUN_000816	neo-Z	clust06		0.3234	1	0.7352	1	-1.059	0.7719	1.027	0.6012	0.7086	0.714	0.07147	1	0.4186	1	-0.3359	1	0.03105	1	-0.1852	1	-0.1663	1	1.542	0.2072	1.783	0.1824	-0.9525	0.7791	-1.126	0.5891	-0.2012	1	0.1661	1	-0.224	1	0.4741	1	0.495	1	-0.79	1	0.03765	1	-0.6456	1
FUN_000817	neo-Z	clust01	Lpool:Other.down|Ppool:Other.up|MT:AdultParts.up|FT:MT.down|Sexes.down	-1.13	0.8678	1.149	0.8018	-0.01947	1	-2.089	0.02337	1.765	0.1625	0.1043	1	1.101	0.9687	-0.4738	1	-0.007706	1	-0.7241	1	2.134	0.003916	-1.236	0.5254	2.551	0.009259	-0.6856	1	-0.1363	1	-3.156	0.0144	2.184	1	1.301	1	-1.158	0.5157	1.18	0.4852	-0.3102	1	-5.278	3.74e-12	-0.03341	1
FUN_000818	neo-Z	clust18	FT:AdultParts.up	0.9242	1	-1.246	0.5386	0.3216	1	0.7113	0.9923	-1.637	0.08258	-0.3302	1	-0.6995	1	-0.2976	1	0.4118	1	0.9155	0.8549	-1.36	0.1971	1.709	0.01968	1.114	0.5382	-0.6514	1	-1.113	0.497	0.4958	1	-0.3495	1	0.2652	1	0.6472	1	-1.01	0.8328	0.5023	1	0.3064	1	0.4862	1
FUN_000819	neo-Z	clust03	FMH:AdultParts.up|FMA:AdultParts.down	1.632	0.2038	-1.945	0.1171	0.3136	1	-0.4183	1	-1.284	0.3164	-0.7209	1	-0.7101	1	-0.3506	1	0.5173	1	1.264	0.3807	-0.9017	0.7949	-1.499	0.1737	-0.5209	1	2.954	5.216e-10	-1.691	0.04231	-0.8151	1	-0.5643	1	-0.1585	1	-0.3582	1	-1.212	0.3876	1.383	0.08061	-0.6043	1	0.99	0.7432
FUN_000820	neo-Z	clust04	L1:L.up|Ppool:Other.down|FT:AdultParts.down|MT:AdultParts.down|FMA:AdultParts.up|P:Other.down|AdultParts:Other.up|Adult:Other.up	1.831	0.03894	-0.9691	0.8982	-0.8618	0.8746	-0.0776	1	-0.6882	0.7136	-0.6153	1	0.1786	1	-0.2443	1	0.1367	1	0.5443	1	-2.281	0.0004666	-2.225	0.0007669	-2.431	0.001774	0.9364	0.864	1.974	0.0001836	0.1717	1	-0.5759	1	-0.0258	1	-0.3921	1	-1.678	0.001913	1.842	5.252e-06	0.2503	1	1.769	0.009008
FUN_000821	neo-Z	clust05	L5:L.up|Lpool:Other.up|P1:L5.down|P5:P.down|P9:P.up|Ppool:Other.down|FT:AdultParts.up|MT:AdultParts.up|L:Other.up|Adult:Other.down|Source.up	-0.2304	1	-1.887	0.07975	2.118	0.02813	9.164	5.264e-82	-13.99	2.151e-45	-1.065	1	-1.781	1	-5.536	0.008132	1.828	0.4085	6.554	3.816e-23	-3.725	1.994e-07	5.166	3.432e-09	6.788	6.453e-11	-4.077	1	-3.395	1	-1.352	0.8364	2.921	1	-3.83	1	12.06	2.844e-306	-3.497	1	-5.016	1	-0.05767	1	-4.079	9.444e-14
FUN_000822	neo-Z	clust07		0.3776	1	0.6251	1	-1.003	0.7471	1.035	0.5816	0.4559	0.8644	0.3116	1	0.2729	1	-0.0284	1	-0.06487	1	-0.4912	1	0.1111	1	1.106	0.5446	0.1995	1	0.2973	1	-1.113	0.503	0.7555	1	-0.1772	1	-0.03391	1	0.8555	1	0.3271	1	-0.8948	1	0.4662	1	-0.8594	0.9921
FUN_000823	neo-Z	clust02		-0.1892	1	0.443	1	-0.2538	1	-0.3962	1	1.664	0.1509	0.5955	1	0.1098	1	0.2291	1	-0.1725	1	-0.7619	1	0.7009	1	0.1024	1	-0.09725	1	-0.02429	1	0.02105	1	0.1664	1	0.5184	1	0.9458	1	-0.7244	1	0.6984	1	-0.1567	1	0.2057	1	-0.2285	1
FUN_000824	neo-Z	clust09		0.07341	1	0.2835	1	-0.3569	1	0.1875	1	-0.7043	0.7052	-0.3284	1	-0.1263	1	0.2775	1	0.2343	1	-0.057	1	-0.7278	1	0.2942	1	-0.0885	1	-0.2044	1	0.0758	1	0.3189	1	0.7588	1	0.4912	1	0.1589	1	-0.8629	1	0.6997	1	0.15	1	0.4052	1
FUN_000825	neo-Z	clust25		-0.3122	1	0.4616	1	-0.1493	1	0.3801	1	0.4593	0.8489	0.3638	1	0.4631	1	0.1731	1	-0.1015	1	-0.8984	0.8695	0.5484	1	0.1324	1	-0.1163	1	-0.6975	1	0.6874	1	0.2072	1	0.8174	1	-0.01746	1	0.3663	1	0.5547	1	-0.7718	1	0.2661	1	-0.6964	1
FUN_000826	neo-Z	clust11	P1:L5.down|FT:AdultParts.up|MT:AdultParts.up|L:Other.up|AdultParts:Other.down|Source.up	-1.091	0.8439	-0.3024	1	1.393	0.4409	-0.04401	1	-2.482	0.02339	0.8812	0.9948	0.01174	1	-2.055	0.2541	-0.2455	1	1.408	0.3487	-1.77	0.09893	5.913	1.488e-12	6.338	2.834e-09	-4.079	1	-3.578	1	-0.3536	1	-3.113	1	-3.782	1	3.297	5.92e-08	0.5175	0.693	-2.752	0.003488	0.4584	1	1.36	0.302
FUN_000827	neo-Z	clust01		-0.2807	1	0.4516	1	-0.1709	1	0.2635	1	0.8845	0.6747	0.1668	1	-0.3088	1	0.2351	1	0.1153	1	-0.2085	1	0.05503	1	0.8915	0.8255	0.1894	1	-0.2176	1	-0.458	1	0.585	1	-1.89	1	0.564	1	-0.3861	1	0.5193	1	-0.2214	1	-0.6117	1	-0.2389	1
FUN_000828	neo-Z	clust15		-0.6645	1	1.17	0.6683	-0.5058	1	0.8216	0.8429	0.115	0.9918	0.3904	1	0.002863	1	0.107	1	-0.0335	1	-0.4667	1	0.1178	1	-0.1057	1	0.2923	1	-0.1338	1	0.01718	1	-0.3317	1	0.5986	1	-0.2536	1	0.7171	1	0.04509	1	-0.5353	1	0.05193	1	-0.7045	1
FUN_000833	neo-Z	clust01	Source.up	-1.512	1	-1.638	0.9265	3.15	0.1907	0.8252	0.7946	-0.2451	0.9722	0.9566	0.9531	0.7164	1	0.3388	1	-0.778	1	-1.234	0.7022	-0.5022	1	0.4372	1	-0.6659	1	-0.279	1	0.422	1	0.9193	1	1.181	1	-0.4274	1	-0.957	0.7831	0.5252	1	0.1655	1	-0.003805	1	-0.2423	1
FUN_000834	neo-Z	clust01		-0.1237	1	0.499	1	-0.3754	1	0.7694	0.9369	0.3043	0.9365	0.09132	1	0.3934	1	-0.1205	1	-0.2839	1	-0.08027	1	0.1366	1	0.3307	1	-0.0556	1	-0.3244	1	0.1525	1	0.3219	1	-0.6416	1	-0.4776	1	0.1719	1	0.1804	1	-0.2873	1	-1.126	0.9884	-0.6795	1
FUN_000835	neo-Z	clust04	FMA:AdultParts.up|AdultParts:Other.up	-2.203	0.3761	2.223	0.2195	-0.0201	1	-0.5038	1	-1.029	0.7431	-0.4883	1	0.1326	1	0.5758	1	-0.4901	1	0.27	1	-1.996	0.1409	0.6338	1	-1.666	0.4023	-1.341	0.3988	1.986	0.0422	1.916	0.6805	0.1992	1	-1.023	1	-0.5948	1	-1.741	0.1275	2.041	0.008195	1.249	1	1.875	0.105
FUN_000836	neo-Z	clust02		0.0958	1	0.471	1	-0.5668	1	1.076	0.5259	0.6498	0.7519	0.1464	1	0.4144	1	-0.08322	1	-0.1206	1	-0.3569	1	-0.2606	1	0.3442	1	0.238	1	-0.355	1	-0.008973	1	0.0885	1	-0.5809	1	-0.04205	1	0.08552	1	0.3454	1	-0.3826	1	0.1324	1	-0.6119	1
FUN_000838	neo-Z	clust03	P1:L5.down|P9:P.up|Ppool:Other.down|FT:AdultParts.down|FMH:AdultParts.up|P:Other.down|AdultParts:Other.up	0.3129	1	-0.6219	1	0.3091	1	0.3682	1	-3.443	6.764e-06	-1.317	0.417	-0.802	1	-0.6804	1	0.1934	1	2.606	1.962e-05	-2.23	0.004523	-2.271	0.003692	-1.992	0.051	3.616	2.574e-16	-0.9515	0.8204	-0.2325	1	0.3857	1	-0.1411	1	0.7174	1	-2.519	4.839e-08	1.869	7.581e-05	0.2164	1	1.397	0.2101
FUN_000839	neo-Z	clust02	P1:L5.up	0.8073	1	1.399	0.4706	-2.207	0.09801	-0.1783	1	2.52	0.0216	0.1525	1	0.7673	1	-0.06982	1	-0.01655	1	-0.8334	0.9369	0.1023	1	0.2831	1	0.6973	0.9254	-1.132	0.4924	0.5194	1	-0.3451	1	-0.09501	1	0.2544	1	-0.8273	1	0.4312	1	0.1645	1	-0.2116	1	0.05697	1
FUN_000841	neo-Z	clust01		0.00817	1	0.8664	0.9874	-0.8746	0.9171	1.568	0.1672	0.08186	0.9981	-1.056	0.829	0.4195	1	0.421	1	0.7331	1	-0.5177	1	-0.8846	0.7925	0.796	0.9338	0.796	0.848	-1.323	0.3648	0.3279	1	-2.858e-05	1	0.6245	1	-0.2596	1	-0.213	1	0.274	1	-0.1104	1	-0.08937	1	-0.5125	1
FUN_000842	neo-Z	clust14	L3:L.up|Ppool:Other.down|FT:AdultParts.up|Adult:Other.up|Source.up	-5.307	1	5.206	0.0006673	0.1006	1	-1.163	0.5981	-4.79	0.1726	-0.02086	1	0.1969	1	0.2126	1	-0.7955	1	0.4068	1	-4.683	2.084e-05	8.458	1.806e-09	3.543	1	-2.031	1	-5.469	1	4.096	0.471	-4.583	1	0	1	2.08	1	-4.778	1	3.05	1	1.636	0.3626	4.385	7.511e-09
FUN_000843	neo-Z	clust01		-0.4082	1	0.1883	1	0.2199	1	1.285	0.2618	-0.2852	0.9316	-0.2723	1	0.2393	1	0.04628	1	0.3074	1	-0.3207	1	-0.3211	1	0.75	1	0.6446	0.9859	-0.6356	1	-0.236	1	0.08782	1	-0.3786	1	-0.2003	1	0.2065	1	0.3756	1	-0.4941	1	0.3346	1	-0.7228	1
FUN_000844	neo-Z	clust04	L1:L.up|L5:L.down|FMH:AdultParts.down|FMA:AdultParts.up	5.297	0.001416	2.91	0.485	-8.206	0.005682	0.4268	1	5.524	0.2193	-1.425	0.485	0.02913	1	0.0784	1	0.8122	1	0.5049	1	-1.405	0.2983	-0.685	1	-2.01	0.1906	-2.982	0.001073	4.667	1.268e-15	1.104	1	0.412	1	0.485	1	-1.227	0.7676	0.3553	0.9209	0.5107	0.92	-0.02569	1	0.7339	1
FUN_000845	neo-Z	clust01		-0.1519	1	0.2	1	-0.04805	1	0.003464	1	0.1168	1	-0.2034	1	0.3723	1	-0.0321	1	0.1251	1	-0.2619	1	0.3716	1	-0.02393	1	0.7287	0.9351	-0.6601	1	0.2196	1	-0.6272	1	0.04822	1	-0.05757	1	-0.07815	1	0.2894	1	-0.2176	1	-0.6443	1	-0.2813	1
FUN_000846	neo-Z	clust18	FT:AdultParts.up	0.09792	1	-0.7165	1	0.6186	1	0.3177	1	-1.311	0.2394	0.498	1	-0.9287	1	-0.1065	1	0.4106	1	0.1267	1	-1.373	0.1889	1.674	0.02731	0.7136	0.9463	-1.345	0.1552	-0.1476	1	0.8005	1	-0.07105	1	-0.06774	1	0.6982	1	-1.163	0.4033	0.6107	1	-0.06926	1	0.7915	1
FUN_000847	neo-Z	clust01	Lpool:Other.down|Ppool:Other.up|L:Other.down|AdultParts:Other.up|Sexes.down|Source.up	2.76	0.3132	1.398	1	-4.158	0.1809	-4.369	1.642e-06	2.965	0.1236	-0.8947	1	-0.8905	1	0.1946	1	1.162	0.9609	0.4288	1	2.577	0.000363	-0.4668	1	-1.374	0.4344	0.9589	0.696	0.1918	1	0.7562	1	-0.4321	1	1.753	1	-2.646	0.01076	-1.821	0.1502	3.526	4.746e-07	-5.327	7.548e-12	1.344	0.3547
FUN_000848	neo-Z	clust09	P1:L5.down|P3:P.down|P9:P.up|P:Other.down|AdultParts:Other.up	0.3062	1	-1.304	0.4903	0.9979	0.7508	-1.136	0.4449	-2.116	0.01203	-1.014	0.8523	-2.103	0.008433	-0.9975	1	0.1063	1	4.008	1.42e-22	-0.5274	1	0.6658	1	-0.9605	0.7113	0.3881	1	-0.2039	1	1.355	0.6845	-0.0987	1	-0.1093	1	-0.6896	1	-1.837	0.0001089	2.196	2.885e-10	0.2784	1	1.247	0.3057
FUN_000849	neo-Z	clust02	P1:L5.up|P1:P.up|P7:P.down|P9:P.down|Ppool:Other.up|FT:AdultParts.up|P:Other.up|AdultParts:Other.down	0.2072	1	0.1516	1	-0.3588	1	-0.4872	1	4.271	2.759e-06	3.314	1.192e-09	1.592	0.2027	-0.4844	1	-2.253	0.03303	-2.168	0.01854	2.056	0.006423	1.955	0.03138	0.8408	0.7975	-1.296	0.4096	-0.4516	1	0.9288	1	-1.688	1	0.09858	1	0.0001593	1	2.147	9.019e-05	-2.013	0.0005634	0.896	1	-1.176	0.4726
FUN_000851	neo-Z	clust04	P1:L5.up|P1:P.up|P9:P.down|FMH:AdultParts.down	0.489	1	-1.22	0.5971	0.7315	0.9691	-0.9129	0.757	2.217	0.007071	2.615	3.215e-07	0.8097	1	0.3762	1	-1.626	0.1888	-2.175	0.002916	-0.1401	1	0.9354	0.8285	0.7908	0.8732	-2.445	1.65e-06	1.366	0.1334	0.1205	1	-0.1672	1	-0.04185	1	-0.8329	1	-0.06512	1	0.6337	1	0.2568	1	0.7897	1
FUN_000852	neo-Z	clust04	P1:P.up|P9:P.down|FMH:AdultParts.down|FMA:AdultParts.up	-0.06231	1	-0.8914	0.9738	0.9537	0.7888	-0.9546	0.692	1.773	0.06902	2.394	3.206e-05	0.7335	1	0.1114	1	-1.417	0.475	-1.822	0.03732	-0.1565	1	0.694	1	0.3652	1	-2.508	2.991e-06	1.846	0.002462	0.2741	1	0.237	1	0.05398	1	-0.6852	1	-0.07077	1	0.5374	1	0.3194	1	0.8333	1
FUN_000853	neo-Z	clust01		-0.6297	1	0.2335	1	0.3962	1	-0.5671	1	0.1003	1	-0.5921	1	0.2352	1	0.8801	1	-0.2272	1	-0.296	1	0.6061	1	0.005385	1	-0.3063	1	-0.5182	1	0.7063	1	0.2598	1	-0.605	1	-0.05118	1	-0.7567	1	0.3788	1	0.1652	1	-0.1305	1	-0.02929	1
FUN_000855	neo-Z	clust08	Lpool:Other.up|P9:P.up|FT:AdultParts.up|MT:AdultParts.up|L:Other.up|AdultParts:Other.down|Source.up	0.5711	1	-2.558	0.1425	1.987	0.274	2.875	0.000388	-1.802	0.2249	0.6448	1	-1.671	0.581	-1.162	1	-0.1841	1	2.372	0.01945	-0.6612	1	5.042	0.0001117	5.02	0.001043	-3.145	1	-3.145	1	0.01842	1	-4.357e-13	1	-6.069e-12	1	2.816	0.002043	1.896	0.08642	-3.714	0.000729	-0.1718	1	-1.661	0.1563
FUN_000856	neo-Z	clust01	Lpool:Other.down|Ppool:Other.up|Sexes.down|Source.up	2.697	0.09019	-0.7677	1	-1.93	0.648	-2.561	0.01025	1.099	0.5203	-0.3135	1	-0.3062	1	0.2697	1	-0.01354	1	0.3635	1	2.799	6.129e-05	0.7829	0.8518	1.29	0.5887	-1.904	0.5091	0.6084	1	-0.4225	1	4.526	1	-1.734	1	-0.0727	1	0.01028	1	0.04034	1	-5.871	8.016e-12	-0.1786	1
FUN_000857	neo-Z	clust01	MT:AdultParts.up|Sexes.down|Source.up	1.596	0.6572	1.166	0.9598	-2.763	0.3352	-1.339	0.436	2.627	0.2175	0.5883	1	0.1316	1	-0.2555	1	-0.269	1	-0.1955	1	1.679	0.1548	0.05583	1	3.427	0.02285	-1.262	1	-0.915	1	-2.809	0.333	-4.039	1	4.502	1	0.8798	0.6994	1.565	0.2178	-2.072	0.1027	-3.533	0.002042	-0.2551	1
FUN_000858	neo-Z	clust05	L1:L.down|L3:L.up|Lpool:Other.up|P1:L5.down|L:Other.up|Adult:Other.down	-5.779	1.683e-06	8.146	3.875e-33	-2.367	0.1285	8.935	8.617e-49	-5.28	8.438e-06	2.246	0.4082	1.095	1	1.067	1	-2.95	1	-1.459	1	-1.912	1	0.5027	1	-2.513	1	0.6284	1	0.6284	1	2.513	1	0	1	0	1	8.8	3.17e-34	-2.708	1	-3.511	1	1.678	1	-5.267	0.004315
FUN_000860	neo-Z	clust09		0.2093	1	0.2159	1	-0.4252	1	-0.3537	1	0.4374	0.8398	-0.3832	1	-0.09903	1	1.136	1	-0.2551	1	-0.3988	1	-0.9122	0.7969	-0.1945	1	0.8531	0.8146	-0.005812	1	-0.4058	1	-0.873	1	-0.03673	1	0.04208	1	-0.9015	1	-0.3854	1	0.9812	0.9968	-0.02791	1	0.9494	0.8242
FUN_000862	neo-Z	clust02		-0.5599	1	0.8612	1	-0.3013	1	-1.14	0.4544	1.655	0.09266	0.1087	1	0.213	1	0.2058	1	-0.04489	1	-0.4826	1	0.5344	1	1.334	0.2566	0.7482	0.9033	-0.8518	1	-0.4495	1	0.4882	1	-0.02199	1	-0.05153	1	-1.05	0.6391	0.8435	1	-0.06911	1	0.2599	1	0.4539	1
FUN_000863	neo-Z	clust02		0.01014	1	0.6766	1	-0.6868	0.9913	-0.1713	1	1.372	0.2243	0.008689	1	0.2727	1	-0.04135	1	-0.003879	1	-0.2361	1	0.3641	1	0.7016	1	1.108	0.5455	-0.2495	1	-0.8814	0.9745	-0.3385	1	0.03237	1	0.1573	1	-0.4624	1	0.8456	1	-0.4749	1	0.2126	1	-0.1446	1
FUN_000864	neo-Z	clust02		0.1366	1	0.3558	1	-0.4924	1	-0.1567	1	1.132	0.3838	0.3484	1	0.03009	1	-0.1049	1	0.2019	1	-0.4755	1	0.2698	1	0.6046	1	0.1374	1	0.4044	1	-0.8681	0.9928	0.3894	1	-0.1316	1	-0.3266	1	-0.2848	1	0.4682	1	-0.2431	1	0.2889	1	-0.08478	1
FUN_000865	neo-Z	clust07	Lpool:Other.up	1.114	0.7444	-0.8321	1	-0.282	1	2.221	0.0001407	-1.045	0.4393	-0.2114	1	0.7653	1	0.1225	1	-0.06914	1	-0.6073	1	-0.6107	1	0.6955	1	-0.3265	1	0.1076	1	-0.3382	1	0.8516	1	0.1551	1	-0.09669	1	1.178	0.2839	-0.2158	1	-0.6076	1	0.4639	1	-1.208	0.3634
FUN_000866	neo-Z	clust01		0.4881	1	0.5075	1	-0.9956	0.7535	0.2766	1	0.8926	0.5571	0.1724	1	0.2974	1	0.1684	1	-0.3959	1	-0.2422	1	0.14	1	0.03782	1	0.2282	1	-0.1343	1	-0.03202	1	-0.1587	1	-0.1329	1	-0.3596	1	-0.07239	1	0.05304	1	4.683e-05	1	-0.06695	1	-0.3124	1
FUN_000867	neo-Z	clust03	FMH:AdultParts.up	-0.2364	1	0.5715	1	-0.335	1	-1.115	0.4753	-0.477	0.8368	-0.987	0.8976	-0.7974	1	-0.01695	1	0.5992	1	1.202	0.4107	0.2748	1	-1.189	0.4286	-0.3113	1	1.93	0.0004214	-0.992	0.7489	-0.7313	1	0.315	1	-0.1163	1	-0.6143	1	-0.6121	1	0.9962	0.9343	-1.047	1	0.6298	1
FUN_000868	neo-Z	clust12		0.6857	1	-0.6073	1	-0.0784	1	0.7925	0.9064	-1.046	0.4425	-0.3986	1	0.05725	1	-0.156	1	0.2918	1	0.2055	1	-0.02572	1	0.176	1	0.1349	1	1.236	0.2898	-1.431	0.1264	0.03427	1	0.3046	1	0.683	1	0.724	1	-0.3273	1	-0.1909	1	-0.2846	1	-0.5751	1
FUN_000869	neo-Z	clust08		0.1938	1	-1	0.861	0.8064	0.8995	1.113	0.4873	-1.113	0.4043	-0.5563	1	0.7367	1	-0.7337	1	-0.1222	1	0.6755	1	-0.4941	1	1.389	0.2258	1.33	0.3536	-1.46	0.1417	-0.2391	1	0.04964	1	0.3793	1	-0.5734	1	0.4002	1	0.2864	1	-0.5437	1	0.4083	1	-0.4643	1
FUN_000870	neo-Z	clust06	FMH:AdultParts.down	0.3276	1	0.614	1	-0.9416	0.8008	0.4627	1	0.8904	0.5653	0.3626	1	0.8048	1	-0.9354	1	-0.2324	1	0.0004282	1	0.2231	1	1.078	0.5906	1.327	0.3138	-1.539	0.04794	0.0363	1	-0.2078	1	-0.2607	1	0.05388	1	0.2514	1	0.2647	1	-0.421	1	-0.1181	1	-0.5143	1
FUN_000871	neo-Z	clust06		-0.03208	1	0.7204	1	-0.6883	1	0.685	1	0.3399	0.9211	0.02273	1	0.5853	1	0.4705	1	-0.2588	1	-0.8198	0.9915	0.2404	1	0.02517	1	0.4598	1	-0.2434	1	-0.0597	1	-0.3622	1	0.2621	1	-0.02639	1	0.4482	1	0.3345	1	-0.6217	1	0.04845	1	-0.694	1
FUN_000872	neo-Z	clust03		-0.4059	1	-0.02065	1	0.4265	1	0.05498	1	0.3077	0.9149	0.3195	1	-0.1624	1	-0.2184	1	0.02397	1	0.03734	1	0.1976	1	0.1438	1	0.04897	1	0.9472	0.8281	-1.068	0.6052	0.07906	1	0.2428	1	0.03914	1	-0.2274	1	0.2455	1	-0.07385	1	0.05553	1	-0.1895	1
FUN_000873	neo-Z	clust01	Lpool:Other.down|MT:AdultParts.up|FT:MT.down|Sexes.down	0.2599	1	1.703	0.1247	-1.963	0.07572	-2.11	0.002288	1.912	0.05211	-0.5814	1	-0.4912	1	-0.1109	1	0.7129	1	0.4706	1	0.8875	0.8395	-0.8434	0.9674	1.894	0.03351	-0.6299	1	-0.02656	1	-2.281	0.03899	0.1007	1	-0.2101	1	-1.163	0.3733	0.2411	1	0.5735	1	-2.857	1.823e-05	0.917	0.8846
FUN_000874	neo-Z	clust18	P1:P.up|P3:P.up|P:Other.down|AdultParts:Other.up	-1.669	0.1374	0.441	1	1.228	0.4933	0.1134	1	-0.554	0.7953	2.749	4.916e-07	1.875	0.02149	-1.694	0.1453	-1.736	0.1377	-1.194	0.4622	-1.357	0.2326	0.7501	1	0.8979	0.7666	-0.3817	1	-0.6483	1	-0.1231	1	0.2234	1	-0.3715	1	0.7708	1	-2.067	1.273e-05	1.408	0.03474	0.1416	1	0.9323	0.8447
FUN_000875	neo-Z	clust04	L3:L.up|P1:L5.up|P3:P.up|P9:P.down|Ppool:Other.up|MT:AdultParts.down|FMH:AdultParts.down|FMA:AdultParts.up|P:Other.up|AdultParts:Other.down|Adult:Other.down	-1.252	0.5615	2.455	0.0006935	-1.203	0.5566	-0.7841	0.9188	5.115	5.268e-14	1.643	0.05522	2.385	2.697e-05	1.274	0.6631	0.04994	1	-5.352	3.884e-19	3.904	3.974e-19	-1.118	0.5711	-2.609	0.005239	-2.733	1.728e-05	5.062	4.925e-38	1.242	0.9021	-0.6558	1	0.5362	1	-0.3793	1	4.202	2.103e-51	-3.678	5.145e-34	0.1247	1	-2.34	2.094e-05
FUN_000876	neo-Z	clust01	Ppool:Other.up|Sexes.down	0.8083	1	0.8083	1	-1.617	1	-1.902	1	1.993	0.2004	0.4526	1	0.2024	1	-0.5679	1	-0.2415	1	0.1544	1	4.348	1.597e-09	-0.3727	1	1.863	1	-0.4659	1	-0.4659	1	-1.863	1	0	1	0	1	-0.7148	1	-0.01322	1	0.5038	1	-10.2	3.65e-19	-1.834	0.1083
FUN_000879	neo-Z	clust01	Lpool:Other.down|Ppool:Other.up|FMA:AdultParts.up|Sexes.down|Source.up	0.4019	1	0.4019	1	-0.8039	1	-2.398	0.01684	1.36	0.3916	0.7215	1	0.2143	1	-0.2624	1	-0.2454	1	-0.428	1	2.364	0.002205	-2.943	1	-1.904	1	-3.679	1	6.709	1.21e-09	-0.8656	1	0	1	1.682	1	-1.596	1	-1.567	1	2.566	1	-4.887	1.321e-08	0.02578	1
FUN_000881	neo-Z	clust08	L5:L.up|Lpool:Other.up|P1:L5.down|P3:P.up|P5:P.up|P7:P.down|P9:P.down|FT:AdultParts.up|MT:AdultParts.up|FMH:AdultParts.down|FMA:AdultParts.down|L:Other.up|P:Other.up|AdultParts:Other.down|Source.up	-1.49	0.3205	-0.9641	0.9016	2.454	0.004069	1.977	0.009819	-4.758	9.675e-11	-0.2857	1	5.223	6.896e-32	2.443	0.000266	-3.862	1.392e-07	-3.519	3.976e-07	-0.664	1	9.828	1.519e-103	9.525	1.472e-49	-5.857	1.413e-09	-6.239	2.091e-10	0.2522	1	1.818	1	-1.43	1	5.495	1.47e-78	2.214	1.755e-05	-5.853	4.506e-58	0.6433	1	-0.9849	0.7532
FUN_000883	neo-Z	clust02		0.1101	1	-0.7017	1	0.5916	1	-0.3871	1	0.9421	0.5257	0.2308	1	0.2921	1	0.1013	1	-0.1409	1	-0.4834	1	0.1096	1	0.1448	1	0.4283	1	0.0003155	1	-0.3585	1	-0.2362	1	0.1593	1	0.09442	1	-0.8846	1	0.7105	1	-0.05795	1	0.09118	1	0.2082	1
FUN_000885	neo-Z	clust05	L3:L.down|L5:L.up|Lpool:Other.up|P1:P.up|P7:P.down|Ppool:Other.up|MT:AdultParts.up|L:Other.up|AdultParts:Other.down|Adult:Other.down	-1.382	0.3581	-2.034	0.01858	3.417	8.699e-10	5.674	1.35e-41	-1.678	0.0736	7.111	4.053e-70	-0.6879	1	-1.995	0.05587	-3.841	2.8e-06	-0.5875	1	2.487	1.751e-05	1.739	0.1216	3.61	1.211e-05	-1.008	0.8371	-2.335	0.07601	-1.559	0.5537	0.4484	1	-1.727	1	6.943	2.772e-138	0.5688	1	-5.307	1.579e-44	-0.8623	1	-6.121	7.326e-39
FUN_000886	neo-Z	clust02		0.2482	1	1.341	0.4124	-1.59	0.1886	-0.08013	1	1.75	0.06295	-0.1016	1	0.1324	1	-0.04438	1	0.02774	1	-0.01419	1	-0.01362	1	1.297	0.2682	0.7773	0.8929	-0.8323	1	-0.4638	1	0.4327	1	-0.4171	1	-0.09909	1	-0.5684	1	0.5055	1	-0.08313	1	0.4267	1	0.07031	1
FUN_000887	neo-Z	clust06		0.1912	1	-0.1133	1	-0.07796	1	0.3065	1	0.429	0.8756	0.2268	1	0.2466	1	0.2045	1	-0.002174	1	-0.6757	1	0.165	1	-0.123	1	0.4665	1	-0.5348	1	0.3201	1	-0.4913	1	-0.1933	1	0.006143	1	0.144	1	0.4801	1	-0.5491	1	-0.3051	1	-0.3536	1
FUN_000888	neo-Z	clust11	Lpool:Other.up|P1:L5.down|P7:P.down|P9:P.up|Ppool:Other.down|FT:AdultParts.up|MT:AdultParts.up|FMH:AdultParts.down|L:Other.up|P:Other.down|Source.up	-0.6694	1	-0.6984	1	1.368	0.3123	3.787	1.632e-17	-8.292	1.13e-33	1.027	0.8014	-1.564	0.5642	0.1115	1	-3.124	0.02821	3.55	1.512e-08	-5.385	8.946e-19	4.979	8.755e-35	3.067	8.278e-05	-5.807	8.069e-26	0.778	1	1.593	0.4613	0.9137	1	0.2073	1	6.205	1.227e-127	-5.175	5.405e-31	0.5853	1	0.9491	1	1.199	0.3938
FUN_000889	neo-Z	clust05	Lpool:Other.up|P1:L5.down|Ppool:Other.down|FMH:AdultParts.down|FMA:AdultParts.up|L:Other.up|P:Other.down	-1.075	0.8208	0.2796	1	0.795	0.9313	1.678	0.04293	-4.803	1.424e-12	-0.9885	0.8937	-1.562	0.2238	0.5797	1	1.687	0.1241	0.2842	1	-2.235	0.001849	0.2463	1	1.562	0.1724	-3.056	6.255e-10	1.926	0.001185	-1.096	1	0.3095	1	-0.3414	1	2.487	1.982e-11	-2.377	1.674e-07	0.5183	1	-0.6928	1	0.4176	1
FUN_000890	neo-Z	clust01		-0.457	1	0.3585	1	0.09856	1	1.539	0.06955	-0.08957	1	-0.4905	1	-0.11	1	0.3163	1	0.1223	1	0.1619	1	-0.04362	1	-0.1722	1	-0.6645	0.9909	-0.407	1	0.93	0.8856	0.4102	1	-1.188	1	0.1387	1	-0.07979	1	0.4757	1	-0.3912	1	-0.434	1	-1.121	0.5042
FUN_000891	neo-Z	clust01		0.2363	1	0.6521	1	-0.8884	0.8569	0.6449	1	0.09202	1	-0.3251	1	0.03269	1	-0.02156	1	-0.09694	1	0.4109	1	-0.4728	1	0.5057	1	-0.005087	1	0.3578	1	-0.6707	1	0.4257	1	-0.1286	1	-0.04669	1	0.1203	1	-0.2267	1	0.1298	1	0.24	1	-0.129	1
FUN_000892	neo-Z	clust03	P1:L5.down|FMH:AdultParts.up	0.1924	1	-0.3811	1	0.1887	1	0.4367	1	-1.913	0.02523	-0.846	1	-1.036	1	-0.1134	1	0.5972	1	1.398	0.178	-0.2746	1	-0.9177	0.8607	-1.146	0.5047	2.531	7.655e-09	-1.242	0.2857	0.1899	1	0.5695	1	-0.01443	1	0.7935	1	-0.7571	1	0.1642	1	-0.01689	1	-0.1216	1
FUN_000893	neo-Z	clust01		0.1382	1	1.269	0.5718	-1.407	0.4265	-0.3936	1	1.416	0.2531	-0.63	1	-0.4669	1	-0.283	1	1.218	0.8021	0.1624	1	0.353	1	0.8845	0.8975	0.4733	1	-0.07856	1	-0.7701	1	0.3427	1	-1.087	1	0.3735	1	-0.7688	1	0.5885	1	-0.02317	1	-0.04567	1	0.03051	1
FUN_000894	neo-Z	clust07	Lpool:Other.up|L:Other.up	0.5952	1	-0.4671	1	-0.1281	1	1.796	0.01092	-1.153	0.3532	-0.004142	1	0.5403	1	0.2411	1	0.01192	1	-0.7892	1	0.04271	1	0.6063	1	-0.07993	1	-0.01882	1	-0.3101	1	0.5718	1	-0.3379	1	-0.02234	1	1.581	0.002464	0.009904	1	-1.096	0.5399	-0.03516	1	-1.379	0.155
FUN_000895	neo-Z	clust07	P3:P.down|P5:P.up|Ppool:Other.up|FT:AdultParts.down|FT:MT.down|P:Other.up|AdultParts:Other.down|Adult:Other.down	-1.416	0.3151	0.1584	1	1.258	0.4421	1.017	0.6059	-0.8183	0.6272	-0.4014	1	-1.841	0.03632	2.84	7.961e-07	0.4907	1	-1.088	0.5944	2.555	2.187e-06	-2.566	0.0001275	1.453	0.2333	-0.4171	1	1.112	0.508	-3.349	0.0001801	0.3714	1	0.5338	1	1.276	0.146	2.09	4.397e-07	-2.836	4.655e-21	-0.9676	1	-2.679	1.513e-07
FUN_000896	neo-Z	clust07	Lpool:Other.up	0.5988	1	-0.2975	1	-0.3013	1	2.493	4.632e-05	-0.7666	0.6544	-0.08884	1	0.2613	1	0.0758	1	0.04544	1	-0.2937	1	-0.5499	1	0.8004	0.996	0.5021	1	-0.3639	1	-0.4502	1	0.2485	1	-0.4366	1	-0.1527	1	1.289	0.1568	0.1808	1	-1.056	0.7224	0.0834	1	-1.457	0.1401
FUN_000897	neo-Z	clust09		-0.4736	1	0.4736	1	-4.629e-05	1	-0.7038	0.994	0.4588	0.8344	-0.06795	1	-0.1921	1	-0.2447	1	0.2745	1	0.2304	1	0.3037	1	-0.002978	1	0.6967	0.9493	0.09678	1	-0.5304	1	-0.5831	1	1.055	1	0.3956	1	-0.6537	1	-0.0007083	1	0.4501	1	0.07857	1	0.3001	1
FUN_000898	neo-Z	clust14		-0.8576	1	1.185	0.6392	-0.3278	1	-0.8479	0.8271	1.207	0.3272	0.5299	1	-0.5211	1	-0.1021	1	-0.08269	1	0.1759	1	0.1734	1	0.8491	0.945	0.7341	0.9116	0.2144	1	-1.204	0.3626	0.0958	1	0.7298	1	-0.003604	1	-0.5719	1	0.1785	1	0.2258	1	0.1209	1	0.5059	1
FUN_000899	neo-Z	clust04	P9:P.up|FT:AdultParts.down|FMA:AdultParts.up|AdultParts:Other.up|Adult:Other.up	2.242	0.158	-0.4148	1	-1.827	0.6434	-1.712	0.09191	0.4154	0.9209	-1.484	0.4358	-0.2429	1	-0.2924	1	-0.3255	1	2.345	0.007025	-1.699	0.09611	-4.688	1.887e-08	-1.992	0.1175	0.8647	0.9054	3.311	3.271e-10	-2.246	0.3216	0.6813	1	0.1755	1	-1.767	0.1069	-1.562	0.1429	2.68	2.038e-07	0.09525	1	2.558	9.69e-05
FUN_000900	neo-Z	clust01	Lpool:Other.up|P1:L5.down|P7:P.up|P9:P.up|Source.up	2.329	0.5068	-4.897	0.2538	2.567	0.6668	2.786	0.006551	-6.265	0.01954	-2.842	1	-2.61	1	-2.593	1	4.711	0.0005164	3.334	0.03298	-0.4411	1	1.51	0.5216	-0.897	1	-2.041	0.5607	1.658	0.5848	2.006	1	2.9	1	0.1128	1	1.284	1	-1.977	1	0.971	1	-0.3958	1	-1.759	0.2229
FUN_000902	neo-Z	clust04		0.2985	1	0.3657	1	-0.6642	1	0.2022	1	0.8333	0.6995	0.1579	1	-1.187	0.9429	0.2756	1	-0.1486	1	0.9022	0.8218	-0.7507	0.9296	0.174	1	0.2535	1	-0.9392	0.7901	0.6719	1	-0.06627	1	1.101	1	0.1167	1	-0.2786	1	0.07052	1	0.1254	1	0.01896	1	0.4114	1
FUN_000903	neo-Z	clust04		0.2583	1	-0.267	1	0.008698	1	0.08827	1	-0.4924	0.8141	-0.06765	1	-1.084	0.9887	0.118	1	-0.2767	1	1.31	0.3015	-0.4032	1	0.4527	1	-1.225	0.4468	-0.5248	1	1.007	0.7159	1.398	0.6845	-0.1663	1	-0.4066	1	0.08358	1	-0.5705	1	0.4774	1	0.2661	1	0.2362	1
FUN_000905	neo-Z	clust05		0.2008	1	0.3281	1	-0.5289	1	0.8335	0.8418	-1.016	0.4661	-0.4572	1	0.01303	1	0.5407	1	0.1503	1	-0.2468	1	-0.3407	1	0.316	1	0.1138	1	-0.3143	1	0.04574	1	0.1685	1	0.2933	1	0.07893	1	0.9307	1	-0.4222	1	-0.244	1	-0.136	1	-0.3696	1
FUN_000906	neo-Z	clust01	Ppool:Other.up|Sexes.down	0.4486	1	0.4486	1	-0.8973	1	-3.123	1	0.8612	0.7704	-0.2042	1	-0.6888	1	0.1296	1	0.5608	1	0.2026	1	4.007	2.29e-05	-0.2254	1	1.127	1	-0.2817	1	-0.2817	1	-1.127	1	0	1	0	1	-0.4594	1	0.1018	1	0.2204	1	-7.901	2.937e-08	-0.6633	0.7875
FUN_000907	neo-Z	clust01	Lpool:Other.down|Ppool:Other.up|FT:AdultParts.up|MT:AdultParts.up|Sexes.down|Source.up	-1.516	1	-1.516	1	3.031	0.2683	-3.878	3.884e-05	0.1428	0.9839	-0.5338	1	-0.5983	1	-0.3336	1	-0.03851	1	1.504	0.2897	2.176	0.009376	4.632	0.0005652	3.618	0.04202	-2.578	1	-2.578	1	0.8449	1	0	1	0	1	-1.564	1	2.119	0.05251	-0.911	1	-3.979	2.389e-06	1.277	0.4115
FUN_000908	neo-Z	clust08	L1:L.down|L5:L.up|P1:L5.down|P1:P.down|P3:P.up|P7:P.up|P9:P.down|FT:AdultParts.up|MT:AdultParts.up|FMA:AdultParts.down|L:Other.up|P:Other.up|AdultParts:Other.down	-2.971	2.006e-05	-0.6506	1	3.622	4.432e-09	1.404	0.1655	-7.413	8.639e-28	-4.157	3.426e-11	3.015	1.428e-09	0.04334	1	3.045	3.296e-07	-1.946	0.0183	0.6124	1	7.982	5.987e-61	7.82	1.509e-30	-3.167	1	-6.709	2.688e-05	0.1352	1	3.734	0.2423	5.25	1	4.606	1.803e-49	3.028	1.947e-10	-6.006	8.426e-56	1.396	0.4646	-1.512	0.08505
FUN_000909	neo-Z	clust01		-0.338	1	0.6978	1	-0.3598	1	-0.149	1	0.6242	0.754	0.2129	1	-0.16	1	0.007318	1	0.07531	1	-0.1355	1	0.302	1	0.015	1	0.4699	1	0.08961	1	-0.3927	1	-0.3791	1	0.03691	1	-0.1732	1	-0.1676	1	0.1281	1	-0.004801	1	-0.5635	1	-0.1147	1
FUN_000910	neo-Z	clust09	P3:P.up	-0.1619	1	1.408	0.3229	-1.246	0.4717	-0.2269	1	0.07742	1	0.1304	1	1.91	0.007101	-0.7588	1	-0.8646	1	-0.417	1	-1.279	0.2737	0.2553	1	-0.2435	1	-0.3826	1	0.3753	1	0.4157	1	-0.3178	1	-0.08592	1	-0.04529	1	-1.39	0.06603	1.334	0.05637	-0.004341	1	1.129	0.4905
FUN_000911	neo-Z	clust05	L3:L.down|L5:L.up|Lpool:Other.up|P1:P.up|P3:P.down|P5:P.down|FMH:AdultParts.down|FMA:AdultParts.up|FA:MA.down|L:Other.up|AdultParts:Other.down|Source.up	0.03376	1	-2.23	0.007244	2.196	0.005334	1.933	0.004662	-0.351	0.913	5.391	1.023e-38	-2.296	0.01807	-2.669	0.00294	-1.232	0.8971	0.8058	0.9459	-0.4232	1	-1.575	0.3276	-2.416	0.07081	-3.247	0.0006821	5.741	5.851e-31	0.7009	1	1.925	1	-2.699	0.01597	4.008	9.744e-36	-0.07888	1	-2.681	1.749e-08	1.1	1	-1.132	0.4952
FUN_000912	neo-Z	clust10	L3:L.up|Lpool:Other.down|P9:P.up|FT:AdultParts.down|FT:MT.down|AdultParts:Other.up|Sexes.down|Adult:Other.up|Source.up	-1.027	1	6.002	0.0258	-4.976	1	-4.403	4.851e-05	3.097	0.6729	-1.552	0.7973	-0.6631	1	-2.548	0.4426	0.3945	1	4.369	2.824e-08	0.1185	1	-3.336	0.03679	3.473	0.1232	-1.498	0.5823	1.413	0.3484	-5.674	0.0433	-0.2239	1	0.3021	1	-2.77	0.1543	-1.798	1	3.59	0.0009453	-5.906	1.365e-12	3.213	0.0001886
FUN_000913	neo-Z	clust01		-0.01182	1	-0.9732	0.8891	0.985	0.7627	-0.8515	0.8063	0.4599	0.8179	0.172	1	0.1446	1	-0.2921	1	-0.07417	1	0.04962	1	0.594	1	0.5062	1	1.56	0.2079	0.3411	1	-1.632	0.08166	-0.878	1	0.9729	1	-0.07051	1	-0.6939	1	0.6747	1	-0.1555	1	-0.353	1	0.1931	1
FUN_000914	neo-Z	clust03	FMH:AdultParts.up	-0.05598	1	0.3303	1	-0.2743	1	-0.6901	0.9926	0.9406	0.5258	0.5	1	-0.5088	1	-0.102	1	-0.05587	1	0.1667	1	0.2495	1	-0.9814	0.7519	-0.1644	1	1.669	0.01667	-0.953	0.8238	-0.6808	1	0.4596	1	0.236	1	-0.5582	1	-0.1257	1	0.5016	1	-0.2588	1	0.3304	1
FUN_000915	neo-Z	clust07	Lpool:Other.up	0.8327	1	-0.1945	1	-0.6382	1	1.762	0.01495	0.01673	1	0.4043	1	0.2378	1	0.02665	1	-0.104	1	-0.5648	1	0.003027	1	1.21	0.3896	0.3196	1	-0.2205	1	-0.7354	1	0.7418	1	0.1092	1	0.1388	1	1.272	0.1329	0.4151	1	-1.263	0.1253	0.5643	1	-1.324	0.2121
FUN_000916	neo-Z	clust05	Lpool:Other.up	0.7909	1	-0.1228	1	-0.6682	1	1.645	0.03591	-0.7094	0.715	-0.05586	1	0.2938	1	-0.0395	1	-0.07814	1	-0.1203	1	-0.3014	1	-0.2446	1	-0.1286	1	0.1243	1	0.109	1	-0.09665	1	0.515	1	0.1281	1	1.02	0.7234	-0.4807	1	-0.2503	1	0.09845	1	-1.008	0.7125
FUN_000917	neo-Z	clust12		0.2922	1	-0.4525	1	0.1603	1	0.4292	1	-0.6186	0.7365	-0.1292	1	0.3535	1	-0.195	1	-0.2709	1	0.2415	1	0.07023	1	0.5251	1	0.571	0.9981	0.3193	1	-1.004	0.7215	-0.0382	1	1.053	1	0.2205	1	0.5551	1	0.04316	1	-0.4221	1	0.1424	1	-0.3745	1
FUN_000918	neo-Z	clust03	FMH:AdultParts.up	-0.2132	1	-0.2069	1	0.4201	1	-0.1125	1	-0.2195	0.9676	0.2172	1	-0.1867	1	-0.3683	1	0.1087	1	0.2291	1	0.01366	1	-0.8605	0.9513	-0.381	1	1.524	0.03724	-0.7484	1	-0.3996	1	0.6457	1	0.7181	1	-0.1124	1	-0.3134	1	0.3711	1	-0.291	1	0.07413	1
FUN_000919	neo-Z	clust02	P1:L5.up	-0.1295	1	1.355	0.392	-1.225	0.5011	-0.2437	1	1.91	0.03213	0.4318	1	0.2547	1	-0.1283	1	-0.1953	1	-0.3628	1	0.3987	1	-0.2339	1	-0.4407	1	0.8217	1	-0.4	1	0.1723	1	0.3197	1	-0.1605	1	-0.5257	1	0.5204	1	-0.1264	1	0.5981	1	-0.1163	1
FUN_000920	neo-Z	clust05	L1:L.down|L3:L.up|Lpool:Other.up|P1:P.up|P7:P.down|L:Other.up|Adult:Other.down	-5.323	3.863e-11	4.876	9.667e-15	0.4468	1	3.812	7.752e-12	-0.4397	0.8376	4.147	1.416e-11	1.484	0.4562	-0.7159	1	-3.546	0.01054	-1.369	0.5191	-0.3768	1	-0.7254	0.9929	-0.2927	1	-0.03561	1	0.6719	1	-0.3606	1	1.203	1	-0.29	1	3.236	1.157e-12	-1.426	0.2099	-0.8882	1	0.5464	1	-2.576	0.0002103
FUN_000921	neo-Z	clust24	L1:L.down|L3:L.up|P1:L5.up|P1:P.up|P3:P.down|P9:P.down|MT:AdultParts.down|FT:MT.up	-7.835	3.989e-22	7.558	1.012e-42	0.2765	1	-0.02727	1	3.876	4.638e-08	4.644	3.104e-32	-2.336	0.002954	-1.483	0.3717	1.576	0.2232	-2.401	0.001851	-0.509	1	-0.2293	1	-3.929	1.006e-07	1.367	0.1361	1.232	0.2997	3.083	0.001663	0.07363	1	-1.203	1	-0.9339	0.8357	-0.6035	1	1.208	0.27	0.7382	1	0.4022	1
FUN_000922	neo-Z	clust03	L5:L.up|P1:L5.down|P5:P.down|P7:P.up|P9:P.up|P:Other.down	-0.3209	1	-1.64	0.1517	1.961	0.02701	0.5734	1	-4.743	8.403e-13	-1.396	0.3503	-1.615	0.2282	-3.388	9.288e-06	2.733	2.986e-05	3.666	3.109e-14	-0.9181	0.7898	-0.07524	1	1.223	0.4374	0.4993	1	-1.217	0.3356	-1.082	1	-0.2474	1	-0.08439	1	1.25	0.1802	-2.08	8.345e-06	1.091	0.5671	-0.4295	1	0.2585	1
FUN_000923	neo-Z	clust19	Ppool:Other.down|FT:AdultParts.up|Adult:Other.up	2.153	1	1.481	1	-3.634	0.8554	-1.303	1	5.297	0.2757	1.497	0.6069	-1.008	1	-1.059	1	-1.042	1	1.612	0.4396	-4.968	0.01257	5.283	5.802e-09	0.1118	1	0.1934	1	-3.565	0.06494	4.309	0.1089	-1.091	1	-3.856	1	-1.606	1	0.6447	0.9935	0.5	1	2.535	0.06428	4.703	7.063e-05
FUN_000924	neo-Z	clust13	L1:L.up|Lpool:Other.down|P1:P.down|P3:P.down|P5:P.up|P7:P.up|P9:P.up|Ppool:Other.up|L:Other.down	2.701	0.005079	-1.386	0.6526	-1.316	0.6598	-2.459	0.0002368	-2.799	0.1618	-6.682	7.838e-10	-7.095	9.533e-11	5.785	6.352e-37	3.636	1.439e-08	4.356	1.958e-18	3.156	2.096e-11	-0.1799	1	-0.2205	1	-0.3535	1	0.6038	1	0.03378	1	0.4987	1	0.7197	1	-1.798	0.03582	0.3993	1	0.8616	1	-0.3492	1	-0.5225	1
FUN_000925	neo-Z	clust13	Lpool:Other.down|P5:P.up|P7:P.up|P9:P.up|Ppool:Other.up	2.062	1	1.302	1	-3.364	0.9099	-5.923	0.0003813	-0.04097	1	-5.923	1	-5.88	1	5.121	1.595e-07	3.215	0.01863	3.468	0.001679	4.279	3.114e-06	0.202	1	0.5078	1	0.2466	1	-0.6903	1	-0.2548	1	0.9485	1	0.1982	1	-2.333	1	0.9669	1	0.6977	0.6877	0.1644	1	1.233	0.402
FUN_000926	neo-Z	clust13	L1:L.down|L3:L.up|P1:P.down|P5:P.up|Ppool:Other.up|MT:AdultParts.down|FMH:AdultParts.up|L:Other.down	-4.415	1.847e-10	5.862	9.732e-31	-1.447	0.3586	-1.054	0.5555	0.7225	0.6701	-3.146	2.437e-07	0.04974	1	2.349	3.217e-05	0.03543	1	0.7121	1	1.878	0.005277	-0.7347	1	-2.245	0.007067	1.657	0.01177	0.2052	1	1.259	0.8178	1.047	1	0.1751	1	-1.811	0.0008105	1.325	0.1141	0.002633	1	1.122	1	-0.6174	1
FUN_000927	neo-Z	clust16	L3:L.up|P1:P.down	-2.131	1	7.874	3.021e-08	-5.742	0.4144	-1.482	0.2691	4.277	0.462	-3.596	0.001546	0.9805	1	1.885	0.1825	0.3001	1	0.4298	1	1.809	0.07505	0.1539	1	-2.164	0.1469	1.417	0.2853	-0.1609	1	1.932	0.6053	0.1798	1	0.2241	1	-2.932	0.06792	1.589	0.2601	0.5262	0.9118	1.027	1	-0.2454	1
FUN_000928	neo-Z	clust13	P1:P.down|P3:P.down|P7:P.up|P9:P.up|Ppool:Other.up|FT:MT.up|P:Other.up|AdultParts:Other.down|Adult:Other.down	-1.192	0.9155	1.745	0.3618	-0.5528	1	-1.774	0.1059	-2.228	0.3647	-6.14	1.588e-08	-6.548	1.917e-09	1.521	0.3669	5.213	5.244e-20	5.954	4.985e-40	6.287	9.032e-45	1.602	0.2299	-2.795	0.07784	0.02827	1	0.7178	1	3.664	0.02836	0.755	1	2.083	1	-0.3848	1	3.132	6.552e-05	-2.671	0.0002902	2.186	0.07537	-3.385	1.313e-07
FUN_000930	neo-Z	clust10	MT:AdultParts.up|Adult:Other.up	-0.2488	1	-0.2488	1	0.4976	1	-3.275	1	0.2069	1	-1.982	1	-2.185	1	0.4601	1	2.716	0.6909	0.9902	1	-3.275	1	2.865	1	7.222	0.01116	-4.313	1	-1.991	1	-3.63	0.574	0	1	3.096	1	-2.443	1	0.3174	1	1.382	1	-1.356	1	4.912	0.0004736
FUN_000931	neo-Z	clust04	Lpool:Other.down|P7:P.up|P9:P.up|FMA:AdultParts.up|Adult:Other.up|Source.up	-2.321	1	-2.321	1	4.641	0.2065	-7.676	2.794e-22	-4.595	0.1962	-5.682	1	-0.777	1	-5.694	1	4.596	1.24e-06	7.557	6.586e-39	-0.6394	1	-5.687	1	-3.172	1	-7.108	1	12.65	2.231e-93	-2.095	1	0	1	0.7271	1	-3.125	1	0.9167	1	1.289	1	-0.572	1	6.237	1.971e-33
FUN_000932	neo-Z	clust16	L3:L.up|L5:L.down|P1:P.down|Ppool:Other.up|MT:AdultParts.up|P:Other.up|AdultParts:Other.down|Sexes.down|Adult:Other.down	-0.8564	1	5.345	4.409e-12	-4.488	0.002687	0.3978	1	2.576	0.1534	-3.235	1.29e-05	1.732	0.08315	1.76	0.1274	-0.3369	1	0.07976	1	3.174	3.492e-08	0.6407	1	2.657	0.007802	-1.584	0.2828	-0.4768	1	-1.68	0.5315	-0.1336	1	1	1	-0.04171	1	3.327	3.416e-13	-3.091	2.612e-05	-2.355	0.02682	-2.679	2.964e-05
FUN_000933	neo-Z	clust04		0.7256	1	0.2656	1	-0.9912	0.7811	0.1699	1	0.8711	0.5896	0.2095	1	-0.6575	1	0.1855	1	0.2876	1	-0.02516	1	-0.6634	1	0.5805	1	-0.2908	1	-0.3666	1	0.1855	1	0.726	1	-0.3547	1	0.3974	1	-0.4948	1	-0.5382	1	0.8447	1	-0.2236	1	0.3701	1
FUN_000934	neo-Z	clust09	AdultParts:Other.up	1.111	0.7511	-0.8434	1	-0.2675	1	0.08433	1	-0.2848	0.9434	0.1857	1	-0.4995	1	-0.3584	1	0.2233	1	0.4489	1	-1.227	0.3341	-0.6797	1	-0.5426	1	0.3907	1	0.3733	1	-0.1142	1	-0.2206	1	-0.06958	1	-0.2973	1	-1.315	0.1244	1.437	0.01316	-0.07035	1	0.8571	0.993
FUN_000935	neo-Z	clust03	L3:L.down|Lpool:Other.up|P9:P.up|Ppool:Other.down|P:Other.down|AdultParts:Other.up|Adult:Other.up	2.424	0.1355	-4.216	0.01858	1.792	0.5682	2.133	0.03053	-3.917	0.05172	-0.1082	1	-0.5339	1	-3.409	0.5279	0.5648	1	3.486	0.007793	-5.145	3.29e-06	-1.634	0.2269	-0.7737	1	0.0929	1	1.412	0.3251	-0.7172	1	-0.3329	1	-0.923	1	0.07167	1	-4.012	5.98e-06	3.712	9.359e-10	0.2558	1	2.26	0.02694
FUN_000936	neo-Z	clust18	P1:L5.down|Ppool:Other.down|FT:AdultParts.up|MT:AdultParts.up|FMH:AdultParts.down|L:Other.up|P:Other.down|Adult:Other.up|Source.up	0.581	1	-1.54	0.2097	0.9586	0.7905	0.09542	1	-3.862	3.624e-09	0.4936	1	0.9635	1	0.2827	1	-0.4765	1	-1.263	0.4249	-3.815	4.097e-11	4.536	2.332e-31	4.216	3.549e-12	-4.931	2.669e-23	-0.5388	1	0.2663	1	1.173	1	0.4858	1	2.314	4.185e-10	-2.798	5.018e-12	1.032	0.8145	-0.4801	1	2.789	1.174e-08
FUN_000937	neo-Z	clust09	P9:P.down|FT:AdultParts.up|P:Other.down|AdultParts:Other.up|Adult:Other.up	-0.8311	1	-0.7798	1	1.611	0.1741	-1.097	0.5137	-0.831	0.6083	1.527	0.1574	-0.07518	1	0.397	1	0.3117	1	-2.16	0.005398	-1.631	0.07957	1.741	0.03136	-0.1044	1	-0.7614	1	-0.2613	1	1.538	0.5383	-1.959	0.4964	0.8975	1	-0.4801	1	-2.109	1.205e-05	2.307	6.473e-10	0.1022	1	2.046	0.00226
FUN_000938	neo-Z	clust01	Lpool:Other.down|P3:P.down|P9:P.up|MT:AdultParts.up|P:Other.up|Source.up	0.2845	1	0.2845	1	-0.569	1	-3.671	0.01411	5.933	0.17	1.163	0.7574	-3.557	0.04858	-0.3055	1	0.3232	1	2.376	0.03891	2.156	0.06303	0.2977	1	5.087	0.002487	-0.5949	1	-2.771	1	-3.991	0.1543	2.901	1	-1.067e-11	1	-3.212	1	3.265	0.007952	-0.8523	1	-2.121	0.2626	1.136	0.6046
FUN_000939	neo-Z	clust05	Lpool:Other.up|P1:L5.down|P1:P.down|P3:P.down|P5:P.up|P7:P.up|L:Other.up|AdultParts:Other.down|Adult:Other.down	-1.654	0.1308	-0.1386	1	1.793	0.06514	3.063	1.228e-09	-6.096	1.6e-20	-2.214	0.003233	-2.022	0.01912	2.488	3.219e-05	3.238	3.891e-09	-1.49	0.1536	0.8773	0.8431	-0.04071	1	-0.8994	0.7673	0.1248	1	0.4627	1	0.7155	1	-0.4542	1	-0.2746	1	3.54	3.946e-37	-0.5413	1	-1.926	2.741e-06	-0.1419	1	-2.955	4.74e-09
FUN_000940	neo-Z	clust03	P1:L5.down|P9:P.up|FT:AdultParts.down|FMH:AdultParts.up|P:Other.down|AdultParts:Other.up	-0.7647	1	-0.4631	1	1.228	0.5084	-0.6743	0.9902	-3.112	5.186e-05	-1.221	0.5355	-1.379	0.4721	-0.5589	1	0.5224	1	2.636	9.245e-06	-1.437	0.1905	-2.397	0.001247	-1.896	0.06615	3.865	4.546e-20	-1.181	0.4155	-0.4175	1	0.2852	1	0.06118	1	0.1501	1	-1.865	0.0007121	1.645	0.002198	-0.2962	1	1.584	0.07965
FUN_000941	neo-Z	clust02		0.5243	1	0.2969	1	-0.8212	0.903	0.4582	1	0.6319	0.7448	-0.1169	1	0.4772	1	-0.128	1	0.02294	1	-0.2553	1	-0.1713	1	-0.03921	1	0.2834	1	-0.2197	1	0.0671	1	-0.2689	1	0.1538	1	0.3457	1	-0.01713	1	0.2558	1	-0.228	1	-0.1638	1	-0.2152	1
FUN_000942	neo-Z	clust02		-0.4557	1	0.9837	0.8776	-0.5281	1	-0.8594	0.8119	1.886	0.06274	0.5366	1	0.08607	1	-0.01384	1	0.07507	1	-0.6839	1	1.132	0.4727	0.2949	1	0.6897	0.9422	0.2221	1	-0.8374	1	-0.329	1	-0.3109	1	0.124	1	-0.6015	1	0.9838	0.9096	-0.5088	1	-0.1611	1	-0.2043	1
FUN_000943	neo-Z	clust09	P1:P.down|P9:P.up|AdultParts:Other.up|Adult:Other.up	0.2398	1	0.2281	1	-0.4679	1	-1.165	0.4069	-1.12	0.3963	-1.829	0.03462	1.328	0.4321	-0.5086	1	-0.7721	1	1.782	0.01498	-1.217	0.3454	0.7819	1	0.6042	1	0.2725	1	-1.139	0.4455	0.148	1	0.07157	1	-0.3428	1	-1.02	0.7287	-1.197	0.3283	1.824	9.604e-06	0.4974	1	1.786	0.007356
FUN_000944	neo-Z	clust01		0.7413	1	0.168	1	-0.9093	0.8262	-0.2509	1	0.6028	0.738	-0.195	1	-0.2393	1	0.3718	1	0.04092	1	0.02164	1	0.0148	1	-0.3077	1	0.7207	0.9019	0.7218	1	-0.9799	0.7618	-0.8569	1	0.1592	1	-0.648	1	-0.2267	1	-0.03958	1	0.193	1	-0.3796	1	0.1771	1
FUN_000945	neo-Z	clust01		0.04195	1	-0.208	1	0.1661	1	-1.214	0.4351	0.527	0.7831	0.2214	1	-0.4918	1	-0.4082	1	0.0367	1	0.6419	1	0.2712	1	-1.035	0.6837	0.7262	0.8883	0.8344	0.963	-0.6413	1	-1.468	0.7451	0.8787	1	0.1714	1	-0.4884	1	0.1196	1	0.2237	1	-0.795	1	0.7068	1
FUN_000946	neo-Z	clust01		0.09658	1	0.2843	1	-0.3809	1	-0.3805	1	1.419	0.1936	0.2377	1	0.5518	1	0.03907	1	-0.2693	1	-0.5593	1	0.5063	1	0.5469	1	0.9603	0.7119	-0.7739	1	-0.168	1	-0.3445	1	-0.6457	1	0.03004	1	-0.5546	1	0.8383	1	-0.4047	1	-0.912	1	-0.09437	1
FUN_000947	neo-Z	clust01	Ppool:Other.up|Sexes.down	2.624	1	2.624	1	-5.248	1	-2.854	1	6.744	0.07514	-0.006941	1	-1.432	0.7387	0.7821	1	0.7922	1	-0.1355	1	3.272	0.0003553	-0.8458	1	4.229	0.1819	-1.057	1	-1.057	1	-4.229	0.6897	0	1	0	1	-2.816	1	1.615	0.4747	0.4225	1	-9.42	4.73e-14	-0.3136	0.8171
FUN_000948	neo-Z	clust01	Ppool:Other.up|Sexes.down	2.101	1	2.101	1	-4.202	1	-3.83	1	-0.3471	1	-4.284	0.2075	-1.133	1	2.315	0.3268	0.2918	1	2.81	0.07689	2.466	0.04477	-0.5284	1	2.642	1	-0.6604	1	-0.6604	1	-2.642	1	0	1	0	1	-1.131	1	-0.9482	1	1.666	1	-6.768	2.141e-05	1.023	1
FUN_000949	neo-Z	clust01	Ppool:Other.up|Sexes.down	3.178	1	3.178	1	-6.357	1	-5.182	1	6.315	0.131	-0.1901	1	-0.4284	1	0.5094	1	0.5499	1	-0.4409	1	3.796	0.0002118	-0.3971	1	1.986	1	-0.4964	1	-0.4964	1	-1.986	1	0	1	0	1	-2.35	1	0.596	1	1.057	1	-8.811	6.197e-11	1.039	1
FUN_000950	neo-Z	clust01	Ppool:Other.up|Sexes.down	1.691	1	6.005	0.137	-7.696	1	-3.035	1	5.932	0.1863	-0.4619	1	-0.6107	1	0.1328	1	0.1597	1	0.78	0.945	3.547	0.0002894	-0.4223	1	2.111	1	-0.5278	1	-0.5278	1	-2.111	1	0	1	0	1	-1.339	1	0.1849	1	0.7472	1	-8.048	9.335e-09	-0.384	0.8889
FUN_000951	neo-Z	clust01	MT:AdultParts.up|Sexes.down	0.2681	1	0.936	0.9293	-1.204	0.7019	-0.3447	1	1.187	0.4594	0.4397	1	0.08444	1	-0.5378	1	0.1021	1	-0.08843	1	-0.2938	1	-0.325	1	2.82	0.006267	-1.767	0.1513	0.208	1	-2.621	0.1068	1.144	1	0.8766	1	0.4879	1	0.6474	1	-0.9424	1	-2.574	0.01504	0.4789	1
FUN_000952	neo-Z	clust01	MT:AdultParts.up|FT:MT.down|Sexes.down|Source.up	-0.01171	1	1.754	0.3469	-1.743	0.5051	-0.1129	1	1.844	0.2786	0.5941	1	0.4667	1	-1.207	1	0.2105	1	-0.06426	1	0.7572	0.928	-0.377	1	3.171	0.001782	-1.575	0.2496	-0.1713	1	-2.956	0.0475	-0.3899	1	-0.0828	1	0.1941	1	0.5594	1	-0.6579	1	-2.999	0.001032	-0.4832	1
FUN_000953	neo-Z	clust01	MT:AdultParts.up	2.33	0.8938	3.419	0.3928	-5.749	0.3271	-0.4625	1	6.41	0.101	1.182	0.7131	0.8334	1	-1.594	0.8017	-0.05372	1	-0.3668	1	-0.2088	1	-0.9785	0.9475	3.445	0.01051	-1.341	0.6455	-0.2008	1	-3.686	0.07329	-1.671	1	1.453	1	-1.389	0.7717	0.841	0.8054	0.1668	1	-2.516	0.06538	0.5034	1
FUN_000954	neo-Z	clust01	MT:AdultParts.up|FMH:AdultParts.down	0.03648	1	0.5184	1	-0.5549	1	-0.5101	1	1.483	0.4681	1.404	0.4839	0.6305	1	-1.559	0.7829	-0.1645	1	-0.3112	1	-0.09928	1	1.073	0.631	4.173	0.001364	-3.727	0.04606	0.4486	1	-2.583	0.3066	-3.112	1	0.9709	1	0.9607	0.5847	1.159	0.4682	-1.747	0.1407	-1.674	0.5144	0.457	1
FUN_000955	neo-Z	clust01	MT:AdultParts.up	3.297	0.3951	2.837	0.6537	-6.135	0.2441	0.461	1	6.377	0.1076	0.69	1	0.4892	1	-1.243	1	0.5694	1	-0.5061	1	-0.6273	1	0.4261	1	3.019	0.0383	-2.067	0.2812	-0.08646	1	-2.161	0.6142	-0.09313	1	1.08	1	-1.243	0.8894	1.179	0.5991	-0.2511	1	-2.686	0.09182	0.1247	1
FUN_000956	neo-Z	clust02		-0.4059	1	0.6657	1	-0.2598	1	-0.3509	1	1.59	0.1193	0.7584	1	0.01344	1	0.1555	1	0.003365	1	-0.9307	0.8321	0.5308	1	0.4509	1	0.6342	1	0.2228	1	-0.9009	0.9364	-0.1528	1	0.5667	1	0.3107	1	-0.5648	1	0.5692	1	-0.1453	1	-0.1764	1	-0.1349	1
FUN_000957	neo-Z	clust02	P1:L5.up	0.08459	1	0.9399	0.9304	-1.024	0.7252	-0.3875	1	2.066	0.01773	0.2748	1	0.2339	1	1.1	1	-0.7126	1	-0.8961	0.8878	0.9503	0.7428	0.1066	1	-0.7116	0.9485	0.2348	1	0.1433	1	0.6818	1	-0.6163	1	-0.664	1	-0.3797	1	1.346	0.08422	-1	0.9169	-0.7123	1	-0.4221	1
FUN_000958	neo-Z	clust09	L3:L.down|L5:L.up|Lpool:Other.down|P1:L5.up|P1:P.up|P3:P.down|P9:P.up|MT:AdultParts.down|L:Other.down|AdultParts:Other.up|Adult:Other.up	-0.5688	1	-2.91	0.0003782	3.479	1.499e-06	-3.587	2.104e-07	3.148	7.292e-05	3.033	7.166e-08	-5.546	5.05e-15	-1.635	0.2376	0.683	1	3.466	1.28e-11	1.214	0.3939	-1.673	0.08504	-2.254	0.01888	1.392	0.1611	1.063	0.6166	0.484	1	0.4919	1	-0.3033	1	-4.051	8.755e-25	-0.2208	1	2.992	1.467e-17	0.02084	1	1.779	0.02754
FUN_000959	neo-Z	clust09	Lpool:Other.down|P1:L5.up|P1:P.up|P3:P.down|P5:P.down|P9:P.up|L:Other.down|AdultParts:Other.up	2.539	0.8378	1.652	1	-4.191	0.7411	-3.119	0.002406	8.567	0.00121	2.481	0.006069	-2.871	0.02507	-2.708	0.04831	1.073	1	2.025	0.04509	0.6726	0.9634	-1.425	0.3534	-1.203	0.6067	1.566	0.1461	0.07638	1	-0.1846	1	-0.3424	1	-1.124	1	-4.341	0.0001658	0.5862	0.8655	2.435	0.002945	0.5682	1	1.835	0.08044
FUN_000960	neo-Z	clust15		-0.9361	1	1.107	0.7479	-0.1705	1	-0.002602	1	0.2829	0.9205	0.3132	1	-0.1095	1	-0.1238	1	-0.1959	1	0.116	1	0.5146	1	-0.3603	1	-0.3977	1	0.5991	1	-0.1254	1	0.03114	1	0.03422	1	0.1485	1	0.1792	1	0.09254	1	-0.21	1	-0.2434	1	-0.384	1
FUN_000961	neo-Z	clust02		-0.5055	1	1.029	0.823	-0.5234	1	-0.3685	1	1.057	0.4305	0.4927	1	-0.08722	1	-0.08271	1	-0.2017	1	-0.121	1	0.2783	1	0.5066	1	0.358	1	0.2877	1	-0.8281	1	0.1239	1	0.06543	1	-0.03778	1	-0.3373	1	0.07661	1	0.1601	1	-0.01891	1	0.06766	1
FUN_000962	neo-Z	clust02		-0.164	1	-0.001387	1	0.1654	1	-0.6724	1	1.176	0.3382	0.53	1	-0.1033	1	-0.1286	1	-0.1729	1	-0.1252	1	0.8507	0.8953	-0.2354	1	0.5287	1	0.2967	1	-0.48	1	-0.6368	1	0.2699	1	0.241	1	-0.6541	1	0.542	1	-0.05844	1	-0.00149	1	-0.1337	1
FUN_000963	neo-Z	clust07		0.3467	1	0.0001261	1	-0.3468	1	1.348	0.2453	-0.6871	0.7073	-0.1438	1	0.225	1	0.1808	1	-0.006317	1	-0.2557	1	-0.04156	1	0.3187	1	0.4425	1	-0.2035	1	-0.2722	1	-0.1032	1	-0.3607	1	0.06695	1	1.046	0.6577	0.02943	1	-0.747	1	-0.1923	1	-0.9801	0.76
FUN_000964	neo-Z	clust02		-0.411	1	0.9603	0.9109	-0.5493	1	0.1109	1	0.9968	0.4802	0.4262	1	-0.1565	1	-0.2434	1	-0.0457	1	0.01942	1	0.3955	1	0.2421	1	0.04714	1	0.5821	1	-0.7629	1	0.1625	1	-0.04646	1	0.3435	1	-0.02153	1	0.4243	1	-0.3829	1	0.14	1	-0.3798	1
FUN_000965	neo-Z	clust08	MT:AdultParts.up	0.1693	1	0.2122	1	-0.3815	1	0.2531	1	0.3824	0.86	0.4832	1	0.2449	1	-0.3048	1	0.04234	1	-0.4656	1	0.3188	1	1.368	0.3174	2.192	0.03703	-0.877	0.8749	-1.348	0.3515	-0.6868	1	1.8	1	-1.598	1	0.9296	0.936	0.734	1	-1.327	0.2021	0.1654	1	-0.429	1
FUN_000966	neo-Z	clust02	P1:L5.up	0.6683	1	1.311	0.4868	-1.979	0.08224	-0.496	1	2.955	0.0003068	0.1032	1	0.4764	1	-0.04538	1	-0.1004	1	-0.4338	1	0.5068	1	0.5765	1	0.785	0.8812	0.2542	1	-1.105	0.5204	-0.1738	1	-0.7402	1	0.03637	1	-1.095	0.5358	1.077	0.6289	-0.2572	1	0.09081	1	-0.008043	1
FUN_000967	neo-Z	clust07		0.02268	1	0.2834	1	-0.306	1	0.6376	1	-0.1927	0.9814	0.1578	1	0.4672	1	0.1793	1	-0.05696	1	-0.7474	1	0.2016	1	0.1949	1	-0.1488	1	-0.4287	1	0.3999	1	0.2864	1	0.07961	1	0.01009	1	0.7199	1	0.0664	1	-0.5572	1	-0.09533	1	-0.6294	1
FUN_000968	neo-Z	clust03	FMH:AdultParts.up	-0.03414	1	-0.4221	1	0.4562	1	0.08374	1	-1.819	0.0722	-0.8069	1	-0.6325	1	-0.3737	1	0.5632	1	1.25	0.3861	-0.08694	1	-0.8957	0.8749	-1.437	0.2786	2.756	6.032e-09	-1.298	0.2725	0.4509	1	0.7312	1	0.2298	1	0.4847	1	-0.7606	1	0.3799	1	0.2854	1	0.002402	1
FUN_000969	neo-Z	clust07	L:Other.up	0.5065	1	-0.2224	1	-0.2841	1	1.058	0.5515	-1.107	0.3961	-0.02535	1	0.3165	1	0.1544	1	0.04969	1	-0.4952	1	0.1775	1	0.2096	1	0.3568	1	0.1641	1	-0.5181	1	-0.1226	1	0.5912	1	-0.1708	1	1.4	0.04424	-0.2729	1	-0.7069	1	-0.2357	1	-0.9266	0.8611
FUN_000970	neo-Z	clust06	AdultParts:Other.down	0.8199	1	0.5332	1	-1.353	0.4711	1.594	0.1026	0.617	0.7325	0.5116	1	0.8241	1	0.2306	1	-0.2137	1	-1.353	0.3522	0.2502	1	1.713	0.08074	-0.7008	0.9176	-1.151	0.528	0.5183	1	2.012	0.2671	0.3283	1	0.4864	1	1.478	0.08142	0.7267	1	-1.698	0.007818	0.9578	1	-1.383	0.2373
FUN_000971	neo-Z	clust03	FT:AdultParts.down|FMH:AdultParts.up	0.2595	1	-0.8311	1	0.5716	1	-0.195	1	-0.2127	0.9692	-0.6604	1	0.2371	1	0.1766	1	-0.1061	1	0.3528	1	-0.1564	1	-1.647	0.04996	-1.023	0.6405	2.543	4.399e-09	-0.8741	0.9995	-0.5197	1	-0.2677	1	-0.07646	1	-0.7413	1	0.1775	1	0.3432	1	0.3383	1	0.2636	1
FUN_000972	neo-Z	clust12		-0.8352	1	0.7822	1	0.05304	1	0.5404	1	-0.6845	0.7268	-0.3527	1	-0.1268	1	0.5132	1	0.332	1	-0.3657	1	0.4577	1	0.4159	1	0.6699	0.9696	0.3595	1	-1.038	0.6511	-0.2117	1	0.4719	1	-0.1526	1	0.7091	1	0.2958	1	-0.7649	1	-0.03949	1	-0.7485	1
FUN_000973	neo-Z	clust18	P1:P.up|P3:P.down|P5:P.down|P7:P.down|P9:P.up|L:Other.up|P:Other.down|AdultParts:Other.up	-0.7788	1	0.2656	1	0.5132	1	0.9219	0.7444	-1.671	0.06842	3.813	1.262e-16	-2.645	0.001276	-4.184	2.189e-08	-2.367	0.01458	5.383	1.323e-41	-1.567	0.07302	0.9174	0.8611	1.133	0.5253	-0.246	1	-1.036	0.6535	-0.1799	1	0.3257	1	-0.8865	1	2.569	6.245e-15	-3.672	5.712e-24	1.677	0.000542	-0.04499	1	0.4835	1
FUN_000974	neo-Z	clust01	P1:L5.up|MT:AdultParts.up|FMH:AdultParts.down|P:Other.up|AdultParts:Other.down	0.1931	1	1.497	0.2893	-1.69	0.2021	0.2423	1	2.953	0.0002662	1.324	0.3353	0.4319	1	-0.4674	1	-0.2449	1	-1.043	0.6614	0.4095	1	1.402	0.207	3.375	3.451e-07	-2.554	0.000146	-0.4309	1	-1.645	0.3883	-0.5988	1	0.2315	1	0.287	1	1.545	0.01644	-1.645	0.003675	-1.245	0.7198	-0.4889	1
FUN_000975	neo-Z	clust06		0.303	1	0.2407	1	-0.5437	1	0.8966	0.7798	0.6287	0.7623	0.1216	1	0.2407	1	0.04144	1	-0.2663	1	-0.1374	1	0.1866	1	0.5774	1	0.7295	0.9342	-0.1824	1	-0.6345	1	-0.1268	1	-0.1455	1	0.04528	1	0.2113	1	0.5212	1	-0.6339	1	0.1566	1	-0.8124	1
FUN_000976	neo-Z	clust03	P1:L5.down|P1:P.down|P9:P.up|FT:AdultParts.down|MT:AdultParts.down|FMH:AdultParts.up|P:Other.down|AdultParts:Other.up	-0.09296	1	-0.8965	0.9691	0.9894	0.7571	-0.3868	1	-4.191	1.241e-08	-2.152	0.01105	-1.703	0.1453	-0.7462	1	1.277	0.7313	3.324	2.663e-10	-1.566	0.1218	-2.642	0.0002806	-2.199	0.02155	4.338	3.661e-25	-1.313	0.2493	-0.3686	1	0.8791	1	-0.09782	1	0.5384	1	-2.157	1.386e-05	1.652	0.002407	0.3269	1	1.465	0.1517
FUN_000977	neo-Z	clust02		-0.2629	1	0.2314	1	0.03141	1	-0.3843	1	1.271	0.2695	0.5149	1	0.5448	1	-0.002374	1	-0.3137	1	-0.7437	1	0.3948	1	0.3408	1	0.2819	1	-1.09	0.5309	0.701	1	0.04903	1	-0.06722	1	0.03231	1	-0.6657	1	0.5547	1	-0.0624	1	-0.2099	1	-0.007806	1
FUN_000978	neo-Z	clust01	Lpool:Other.down|Ppool:Other.up|MT:AdultParts.up|P:Other.up|Sexes.down|Source.up	-1.24	1	3.098	0.5496	-1.858	1	-3.797	5.105e-09	2.884	0.05171	-1.418	0.3658	-0.3188	1	0.1394	1	0.7622	1	0.8347	0.9126	2.367	6.602e-05	1.018	0.8091	5.122	0.001618	-1.918	1	-1.918	1	-3.42	0.1965	0	1	-1.025e-14	1	-1.51	1	2.478	0.02687	-1.285	1	-5.217	1.234e-16	1.072	0.6038
FUN_000979	neo-Z	clust03	P1:L5.down|P3:P.down|P5:P.up	-0.4389	1	-1.106	0.7333	1.544	0.2066	-0.8863	0.7934	-1.858	0.03583	-0.7448	1	-3.279	1.834e-07	3.471	3.88e-13	-0.2305	1	0.7828	1	0.1616	1	-0.276	1	0.5471	1	0.45	1	-0.6194	1	-0.6859	1	0.2427	1	0.062	1	-0.2626	1	-0.6822	1	0.8201	1	-0.3859	1	0.5435	1
FUN_000980	neo-Z	clust01	Ppool:Other.up	-0.1453	1	0.1508	1	-0.005562	1	-0.1413	1	0.898	0.5527	0.1439	1	-1.559	0.2316	-0.5306	1	1.39	0.4772	0.5549	1	2.059	0.002529	1.046	0.6532	-0.9234	0.742	1.043	0.6437	-1.119	0.5421	1.641	0.4424	-0.1312	1	-0.3331	1	-0.005942	1	1.205	0.3466	-1.125	0.5093	0.3044	1	-1.438	0.1476
FUN_000981	neo-Z	clust02	P1:L5.up	-0.05537	1	0.5751	1	-0.5197	1	-0.2903	1	2.266	0.02983	0.6552	1	0.6749	1	0.1085	1	-0.4966	1	-0.942	0.8019	0.4608	1	0.5145	1	0.9122	0.7479	-1.378	0.201	0.4867	1	-0.3314	1	-0.1789	1	0.2592	1	-1.054	0.6581	0.8833	1	-0.1038	1	-0.3066	1	-0.1279	1
FUN_000982	neo-Z	clust03	FMH:AdultParts.up	-0.6207	1	0.2885	1	0.3322	1	0.3893	1	-0.6567	0.7354	-0.0396	1	-0.2581	1	-0.5194	1	0.09695	1	0.7202	1	0.1558	1	-0.8579	0.937	-0.5578	1	1.85	0.003021	-0.9648	0.8033	-0.25	1	0.556	1	0.09754	1	0.4492	1	-0.07871	1	-0.235	1	0.2532	1	-0.4088	1
FUN_000983	neo-Z	clust01		0.2881	1	0.27	1	-0.558	1	0.4397	1	0.7677	0.6604	-0.1485	1	0.2132	1	-0.09722	1	-0.1633	1	0.1959	1	-0.0276	1	0.2066	1	-0.09992	1	0.3615	1	-0.4282	1	0.2555	1	0.1852	1	-0.3448	1	-0.3983	1	0.3134	1	-0.02004	1	0.1661	1	-0.3091	1
FUN_000984	neo-Z	clust06	AdultParts:Other.down	0.1275	1	1.041	0.8068	-1.168	0.5522	1.063	0.5415	1.127	0.3783	0.6586	1	0.4911	1	-0.01989	1	-0.007504	1	-1.122	0.5346	0.6201	1	0.9444	0.8143	0.3657	1	-0.8055	1	-0.01329	1	0.4823	1	-0.1319	1	-0.2186	1	0.9507	0.9512	0.8838	1	-1.482	0.00681	0.4756	1	-1.262	0.285
FUN_000985	neo-Z	clust03	FMH:AdultParts.up|FMA:AdultParts.down	-0.1322	1	-0.2997	1	0.432	1	-0.2776	1	0.6989	0.7139	0.2348	1	-0.5093	1	-0.2718	1	0.7848	1	-0.2386	1	-0.07533	1	-0.003146	1	-0.1279	1	2.143	1.57e-05	-2.061	0.0002293	0.1039	1	0.5828	1	0.4081	1	-0.7219	1	0.3607	1	0.1582	1	0.8316	1	0.2647	1
FUN_000986	neo-Z	clust01	L3:L.down|L5:L.up|Lpool:Other.down|P1:L5.up|P1:P.up|P3:P.down|P7:P.up|P9:P.up|Ppool:Other.up|L:Other.down|AdultParts:Other.up	-0.1437	1	-4.299	6.862e-09	4.443	8.459e-12	-2.944	3.972e-05	1.956	0.04339	2.218	0.002032	-5.854	2.388e-16	-0.756	1	2.384	0.002723	2.008	0.007337	1.832	0.02512	-0.3506	1	-0.7063	0.9254	-0.2615	1	0.922	0.8744	0.2964	1	0.5659	1	-0.125	1	-3.451	1.088e-17	0.6729	1	1.742	0.0007319	-0.1742	1	0.8341	0.983
FUN_000987	neo-Z	clust01	P1:P.up	3.736	0.6985	0.5158	1	-4.252	1	-2.104	0.3412	6.401	0.1273	3.21	0.01141	-4.813	0.08728	1.288	0.9917	1.39	0.716	-1.075	1	2.376	0.05417	-0.9902	1	-4.017	0.06104	1.239	0.8344	1.891	0.4528	2.522	1	-1.691	1	0.6397	1	-2.234	1	-1.177	1	2.64	0.05225	-1.982	0.6449	-0.2042	1
FUN_000988	neo-Z	clust01		0.6855	1	-0.07075	1	-0.6147	1	-0.3369	1	1.358	0.2333	-0.5181	1	-0.4628	1	0.2516	1	0.7606	1	-0.03132	1	0.1615	1	0.3804	1	0.3247	1	-0.8059	1	0.3652	1	0.04644	1	0.2766	1	0.5765	1	-1.147	0.4008	0.7183	1	0.1153	1	-0.1546	1	0.1315	1
FUN_000989	neo-Z	clust13	L1:L.down|L3:L.up|P1:L5.down|P1:P.down|P3:P.down|P7:P.up|P9:P.up|Ppool:Other.up	-2.816	8.541e-05	1.969	0.0227	0.8469	0.8808	-1.559	0.08451	-3.012	0.000121	-4.243	7.712e-12	-3.496	2.242e-08	-0.6919	1	3.704	1.098e-13	4.726	2.248e-35	3.432	2.103e-14	-1.219	0.4028	-1.658	0.1286	0.5281	1	1.27	0.2513	0.3658	1	0.4348	1	-1.31	1	-0.3621	1	1.03	0.7804	-0.7169	1	-0.03386	1	-1.404	0.1406
FUN_000990	neo-Z	clust02	P1:L5.up	0.1701	1	0.9639	0.9016	-1.134	0.6185	0.2152	1	2.017	0.03093	1.199	0.5223	0.5362	1	-0.09696	1	-0.5678	1	-1.07	0.6244	0.3838	1	0.7686	1	0.6595	0.9696	-0.7478	1	-0.1447	1	0.09091	1	0.03254	1	0.1936	1	0.1862	1	0.6967	1	-0.7812	1	0.02894	1	-0.4492	1
FUN_000991	neo-Z	clust03	P1:L5.down|P3:P.down|P9:P.up|FMH:AdultParts.up|FMA:AdultParts.down|P:Other.down	0.4061	1	-0.623	1	0.217	1	0.2128	1	-2.382	0.00309	-0.9632	0.9328	-1.937	0.02993	0.4409	1	-0.04358	1	2.503	2.101e-05	-1.138	0.472	-0.653	1	-1.028	0.6399	2.743	1.541e-09	-1.692	0.01828	0.3124	1	0.01417	1	0.2114	1	0.6531	1	-1.483	0.03878	0.9417	1	0.2119	1	0.6936	1
FUN_000992	neo-Z	clust05	L1:L.down|L5:L.up|Lpool:Other.up|P1:L5.down|Ppool:Other.down|FT:AdultParts.up|L:Other.up|P:Other.down|AdultParts:Other.up	-3.006	3.553e-06	-0.1329	1	3.139	2.99e-07	5.502	1.382e-35	-11.59	1.463e-45	2.536	0.222	-1.788	1	-1.789	1	-1.676	1	2.717	0.1478	-6.352	2.726e-16	2.032	0.003253	1.371	0.4098	-1.4	0.21	-0.7269	1	0.5512	1	0.6433	1	0.1542	1	7.864	2.555e-165	-8.315	5.442e-52	2.389	0.0006435	0.3395	1	0.6377	1
FUN_000993	neo-Z	clust03	L3:L.down|L5:L.up|P1:L5.down|P3:P.down|P7:P.up|P9:P.up|Ppool:Other.down|FT:AdultParts.up|MT:AdultParts.down|FT:MT.up|P:Other.down|AdultParts:Other.up|Adult:Other.up	1.233	0.5885	-3.249	6.339e-05	2.016	0.03709	-0.7969	0.898	-4.593	2.202e-09	-0.8896	1	-2.785	0.006794	-1.245	0.9632	2.705	9.821e-05	2.215	0.002899	-2.617	8.058e-05	1.97	0.002249	-2.308	0.01235	0.06084	1	0.1507	1	3.565	8.833e-05	-1.881	0.4921	0.6908	1	0.02909	1	-3.911	5.941e-20	3.647	4.171e-30	0.5395	1	2.56	1.664e-06
FUN_000994	neo-Z	clust11	P1:L5.down|P5:P.down|P7:P.up|P9:P.up|L:Other.up|P:Other.down	1.411	0.4821	-1.178	0.7339	-0.2335	1	0.8402	0.7865	-4.22	0.0008852	-1.233	1	0.09168	1	-6.217	0.000552	3.68	0.0002447	3.679	2.516e-05	-1.115	0.5508	0.9319	0.7973	0.8473	0.8358	-0.3305	1	-0.7815	0.9846	0.07053	1	-1.92	1	1.999	1	1.834	0.01427	-3.03	3.054e-05	1.58	0.06314	-1.173	1	0.2063	1
FUN_000995	neo-Z	clust04	L1:L.up|FMH:AdultParts.down|FMA:AdultParts.up	3.304	6.138e-05	-0.5858	1	-2.719	0.05651	-0.6285	1	1.521	0.3201	-1.637	0.1485	-0.3382	1	0.4685	1	1.491	0.3611	0.01519	1	0.09611	1	0.1326	1	0.5086	1	-2.411	0.0002096	2.01	0.00177	-0.3133	1	-0.8197	1	-0.06742	1	-1.158	0.5099	0.1678	1	0.6389	1	-0.4755	1	0.3993	1
FUN_000996	neo-Z	clust01		-0.2241	1	0.4122	1	-0.1881	1	-0.7189	0.9923	0.6687	0.7392	0.1163	1	0.001691	1	0.007037	1	0.09047	1	-0.2155	1	0.4229	1	-0.3075	1	0.6517	0.9953	-0.3652	1	0.1501	1	-0.7994	1	0.5115	1	0.2755	1	-0.3988	1	0.2131	1	0.0744	1	-0.7314	1	0.222	1
FUN_000997	neo-Z	clust03		0.1776	1	-0.09162	1	-0.08597	1	-0.2486	1	0.162	0.9799	-0.2265	1	-0.04243	1	0.3011	1	0.3041	1	-0.3362	1	0.01012	1	-0.02732	1	0.2201	1	0.2953	1	-0.4158	1	-0.2062	1	0.3931	1	0.437	1	-0.194	1	0.2076	1	-0.06121	1	0.2854	1	0.1789	1
FUN_000998	neo-Z	clust03	L3:L.down|Lpool:Other.up|P1:L5.down|P5:P.down|P9:P.up|Ppool:Other.down|FT:AdultParts.down|FMH:AdultParts.up|L:Other.up|P:Other.down|AdultParts:Other.up	0.1832	1	-2.056	0.03732	1.873	0.07164	3.29	1.516e-09	-6.269	8.966e-18	1.194	0.5734	0.08488	1	-2.03	0.04972	-1.235	0.8497	1.985	0.009365	-4.444	4.552e-11	-2.394	0.001417	-1.698	0.1399	1.771	0.01107	0.7864	1	-0.5797	1	0.48	1	-0.2184	1	3.709	1.715e-35	-4.762	7.678e-35	1.914	2.848e-05	0.2496	1	0.8653	0.938
FUN_000999	neo-Z	clust01		0.7574	1	-0.7898	1	0.03246	1	0.1075	1	-0.7192	0.6985	-0.1977	1	-0.5764	1	-0.268	1	0.439	1	0.6032	1	-0.3311	1	0.1359	1	0.363	1	0.8696	1	-1.181	0.382	-0.1893	1	0.5247	1	0.04076	1	0.1513	1	-0.6542	1	0.5093	1	-0.3997	1	0.1677	1
FUN_001000	neo-Z	clust02		-0.1306	1	0.193	1	-0.06234	1	-0.0609	1	0.4677	0.859	-0.01423	1	0.1851	1	0.5697	1	-0.01884	1	-0.7217	1	0.3676	1	0.3181	1	0.023	1	-0.1839	1	-0.02925	1	0.2459	1	0.2858	1	0.1484	1	-0.2863	1	0.3307	1	-0.1133	1	0.1873	1	-0.23	1
FUN_001001	neo-Z	clust02	L3:L.up|L5:L.down|P1:L5.up|P9:P.down|Ppool:Other.up|P:Other.up	-0.6613	1	2.72	2.508e-05	-2.059	0.0357	-1.24	0.32	4.516	2.11e-11	1.193	0.5179	1.05	1	-0.107	1	-0.0117	1	-2.124	0.002398	1.81	0.01078	0.2013	1	0.3688	1	-0.6491	1	0.2928	1	-0.1395	1	-0.3672	1	0.0692	1	-1.395	0.06759	1.7	0.0008404	-0.6351	1	0.1034	1	-0.4278	1
FUN_001002	neo-Z	clust04		-0.352	1	0.354	1	-0.001931	1	-0.4788	1	0.2134	0.9704	-0.3405	1	0.1233	1	-0.06128	1	0.1892	1	0.08926	1	0.1483	1	-0.1552	1	-0.1218	1	-0.3865	1	0.5596	1	-0.02786	1	0.1369	1	0.1599	1	-0.4424	1	0.213	1	0.1044	1	0.09578	1	0.2479	1
FUN_001003	neo-Z	clust05	L3:L.down|L5:L.up|Lpool:Other.up|P1:L5.down|P5:P.up|P7:P.down|L:Other.up|Adult:Other.down	1.045	0.8629	-3.474	3.005e-06	2.429	0.003355	8.315	1.602e-57	-7.105	1.267e-19	2.102	0.1329	0.3386	1	3.5	0.0003156	-5.578	0.01548	-0.3629	1	-1.29	0.5998	-0.05941	1	-1.368	1	-1.229	0.8285	2.121	0.3578	1.09	1	4.345	1	1.158	1	7.446	1.436e-90	-2.049	1	-3.198	1	1.441	1	-5.269	6.292e-11
FUN_001004	neo-Z	clust17	P5:P.up	0.4674	1	0.6116	1	-1.079	0.661	-0.107	1	0.1983	0.9745	-1.033	0.8155	-0.3516	1	2.284	0.0001627	-0.09354	1	-0.806	1	0.3766	1	-0.2443	1	0.6155	1	-1.056	0.6051	0.824	1	-0.7165	1	-0.1371	1	0.2839	1	-0.1262	1	0.3201	1	-0.2133	1	-0.4355	1	-0.2022	1
FUN_001005	neo-Z	clust02	P1:L5.up|FT:AdultParts.up|Sexes.up	0.6586	1	1.081	0.8456	-1.74	0.517	0.1276	1	3.405	0.01476	1.583	0.2206	0.4893	1	-0.09944	1	-1.234	0.9818	-0.7391	0.9868	0.5189	1	1.963	0.04108	0.7222	0.9019	-0.9181	0.8152	-0.7602	0.9988	1.034	1	1.308	1	-0.2075	1	-0.3503	1	1.094	0.6791	-0.7847	1	2.312	0.0383	-0.4849	1
FUN_001006	neo-Z	clust03	FMH:AdultParts.up	0.55	1	-0.6377	1	0.0877	1	0.7233	0.9806	-1.391	0.1926	-0.6396	1	-0.6925	1	0.09841	1	0.5245	1	0.7092	1	-0.2438	1	-0.7223	1	-0.6542	0.9981	1.788	0.002449	-0.9276	0.8909	-0.0567	1	1.651	0.9043	0.07305	1	0.654	1	-0.4771	1	-0.002337	1	0.5409	1	-0.3596	1
FUN_001007	neo-Z	clust02	L1:L.down|L3:L.up|L5:L.up|P1:L5.up|P1:P.up|Ppool:Other.up|FT:AdultParts.up|P:Other.up|Adult:Other.down	-8.249	2.455e-08	3.025	0.04205	5.224	7.451e-06	-0.3253	1	2.231	0.04663	2.056	0.01856	0.673	1	0.5955	1	-1.47	0.5934	-1.854	0.0938	4.321	1.461e-13	3.308	0.00218	2.505	0.1408	-3.267	0.1334	-0.3656	1	0.669	1	2.995	1	-0.8071	1	-0.8547	1	5.284	2.547e-25	-4.367	1	0.7227	1	-2.997	2.252e-05
FUN_001008	neo-Z	clust02	L1:L.down|L3:L.up|L5:L.up|P1:L5.up|P1:P.up|Ppool:Other.up|FT:AdultParts.up|MT:AdultParts.up|P:Other.up|AdultParts:Other.down|Adult:Other.down	-6.473	2.455e-08	2.643	0.03314	3.83	0.0002898	-0.8007	0.836	2.439	0.01913	2.119	0.008272	0.6415	1	0.7147	1	-1.618	0.3755	-1.857	0.07627	4.245	1.73e-14	5.6	9.931e-07	5.335	0.0001235	-3.417	1	-3.417	1	0.2209	1	0	1	0	1	0.7732	0.6192	6.074	9.636e-29	-6.226	2.709e-09	1.017	1	-2.583	0.0002669
FUN_001009	neo-Z	clust17	P1:P.down|P3:P.down|P5:P.up|P7:P.up|P9:P.down|Ppool:Other.up|P:Other.up|Adult:Other.down	-0.7511	1	0.8398	1	-0.08869	1	-1.219	0.356	-0.3554	0.9027	-2.062	0.007699	-3.803	1.189e-09	4.895	6.628e-36	3.316	8.64e-10	-2.345	0.0007969	3.975	8.77e-19	-0.5207	1	-1.05	0.6174	0.8801	0.9647	0.1013	1	0.4407	1	0.2658	1	-0.5714	1	-0.352	1	1.492	0.02414	-1.156	0.3766	0.2794	1	-2.067	0.0008999
FUN_001010	neo-Z	clust09	P1:L5.down|P1:P.down|P3:P.up	1.168	0.665	-0.9205	0.9541	-0.2474	1	-0.2502	1	-2.051	0.01702	-1.769	0.04883	1.763	0.033	0.4758	1	-0.3489	1	-0.1209	1	-0.7777	0.9889	1.14	0.4976	-0.4271	1	-0.1494	1	-0.2958	1	1.306	0.7594	-0.3327	1	-0.03914	1	0.1427	1	-1.071	0.6388	0.9059	1	0.3742	1	0.7709	1
FUN_001011	neo-Z	clust05	L3:L.up|L5:L.down|Lpool:Other.up|P1:L5.down|P1:P.down|P3:P.up|P9:P.up|MT:AdultParts.up|FT:MT.down|L:Other.up|Sexes.down|Adult:Other.down	-1.094	0.7959	3.833	1.792e-12	-2.738	0.0006132	6.087	8.125e-36	-9.789	9.387e-13	-6.17	0.001123	3.711	4.224e-06	1.2	0.8195	-1.698	1	2.957	0.002027	-0.4396	1	0.9841	0.66	4.757	1.714e-06	-0.5921	1	-2.996	0.2027	-3.144	0.0129	1.924	1	4.948	1	6.641	7.573e-58	-2.274	1	-2.434	1	-6.086	2.002e-09	-4.235	2.888e-10
FUN_001012	neo-Z	clust05	L1:L.down|L3:L.up|Lpool:Other.up|P1:L5.down|P5:P.up|L:Other.up|Adult:Other.down	-2.148	0.008032	3.56	1.685e-10	-1.412	0.346	9.298	1.469e-72	-10.13	9.641e-15	-4.394	0.1297	1.644	0.5328	2.837	0.02708	0.06322	1	-0.15	1	0.815	0.3601	0.0228	1	2.841	0.2873	1.372	0.7477	-3.162	0.3895	-2.349	0.9881	-0.1927	1	0	1	8.669	6.972e-87	-1.16	1	-4.872	1	-2.132	0.8338	-7.585	1.358e-22
FUN_001013	neo-Z	clust06	L1:L.down|L3:L.up|Lpool:Other.up|Ppool:Other.up|MT:AdultParts.up|FMH:AdultParts.down|L:Other.up|P:Other.up|AdultParts:Other.down|Adult:Other.down	-2.142	0.00943	2.54	0.000132	-0.3979	1	1.671	0.0409	0.03409	1	-0.02398	1	0.9357	1	-0.7587	1	0.3411	1	-0.494	1	1.993	0.003229	1.615	0.06144	2.112	0.01359	-1.95	0.003535	-0.3796	1	-0.414	1	0.2363	1	-0.5788	1	2.237	9.359e-09	2.405	2.764e-10	-3.793	1.998e-40	-0.5249	1	-2.748	1.568e-07
FUN_001014	neo-Z	clust16	L3:L.up|P1:P.down|P:Other.up	-2.736	0.07481	5.272	6.82e-12	-2.536	0.1645	0.2823	1	1.455	0.4326	-2.325	0.01557	-0.3381	1	-0.003519	1	1.829	0.1498	0.8372	0.894	1.603	0.1045	0.7978	0.9397	-0.2073	1	-1.718	0.1175	1.349	0.3093	0.8376	1	2.056	1	0.1552	1	-0.5324	1	1.875	0.006998	-1.392	0.1798	1.121	1	-1.414	0.22
FUN_001015	neo-Z	clust01		0.5769	1	0.3829	1	-0.9598	0.7935	-1.614	0.1012	1.967	0.08361	0.07515	1	-0.1425	1	0.2016	1	-0.06034	1	-0.07388	1	0.9081	0.7837	0.0118	1	0.6864	0.9312	-0.1199	1	-0.3165	1	-0.5622	1	0.9903	1	-0.2957	1	-1.046	0.6783	0.6932	1	0.06897	1	-0.3893	1	0.5293	1
FUN_001016	neo-Z	clust06		-0.3751	1	0.2583	1	0.1168	1	0.143	1	0.7101	0.6777	0.4279	1	0.1463	1	-0.05457	1	-0.2326	1	-0.287	1	0.6258	1	0.6624	1	0.6582	0.9515	-0.3891	1	-0.4363	1	0.003483	1	0.8152	1	0.1799	1	0.07662	1	0.7869	1	-0.7904	1	0.5087	1	-0.5767	1
FUN_001017	neo-Z	clust09		0.9667	0.9855	-0.6927	1	-0.274	1	0.2601	1	-0.4496	0.862	-0.663	1	-0.576	1	0.2153	1	0.1705	1	0.8532	0.9376	-1.122	0.4842	-0.2515	1	-0.6336	1	0.6924	1	-0.1392	1	0.3184	1	-0.4912	1	-0.08865	1	-0.5925	1	-0.8827	1	1.235	0.1803	0.04695	1	0.6465	1
FUN_001018	neo-Z	clust03	P1:L5.down|P9:P.up|Ppool:Other.down|P:Other.down|AdultParts:Other.up	1.943	0.1817	-0.8613	1	-1.082	0.8327	1.451	0.2611	-6.445	0.007739	-3.843	0.3167	-1.11	1	-1.331	1	0.2791	1	6.005	9.631e-11	-2.676	0.02136	-1.846	0.1174	-2.988	0.09863	1.208	0.4736	1.814	0.06596	0.9517	1	2.006	0.9399	-1.628	1	1.672	0.08102	-4.321	3.532e-08	2.901	8.797e-06	0.5767	1	0.9185	0.7789
FUN_001019	neo-Z	clust09	Source.up	1.951	0.1918	-1.388	0.703	-0.5636	1	-0.06024	1	0.432	0.8644	-0.5124	1	-0.4399	1	0.2735	1	0.01573	1	0.663	1	-1.187	0.4568	0.4707	1	-0.2041	1	0.8756	0.8996	-1.042	0.6697	0.5624	1	-0.9011	1	0.07714	1	-0.9363	0.8735	-0.4192	1	1.037	0.8134	0.036	1	0.9353	0.8198
FUN_001020	neo-Z	clust01	Lpool:Other.down|P1:L5.up|MT:AdultParts.up|Sexes.down|Source.up	0.008546	1	1.014	0.8451	-1.022	0.7285	-1.989	0.005502	2.427	0.003059	0.148	1	-0.2534	1	0.03041	1	0.2284	1	-0.1534	1	1.547	0.06507	0.5438	1	2.868	1.492e-05	-0.9441	0.8349	-1.189	0.3989	-1.937	0.1455	0.4279	1	0.2741	1	-0.9813	0.8443	1.332	0.1114	-0.5739	1	-3.013	3.845e-06	0.3311	1
FUN_001021	neo-Z	clust03		-0.2698	1	0.4129	1	-0.1432	1	-0.3399	1	-0.02089	1	-0.1113	1	-0.1955	1	-0.03194	1	-0.02565	1	0.3644	1	0.5415	1	-0.6647	1	-0.3048	1	0.9034	0.9377	-0.2975	1	-0.2999	1	0.6566	1	0.07179	1	-0.1451	1	-0.2198	1	0.3058	1	-0.2836	1	-0.1512	1
FUN_001022	neo-Z	clust14	P1:L5.up|P1:P.up|FT:AdultParts.up	-0.789	1	-0.2697	1	1.059	0.6778	-1.444	0.1374	1.907	0.02869	2.053	0.001085	1.042	1	-0.5725	1	-1.115	1	-1.408	0.1934	0.5139	1	1.635	0.0368	1.777	0.05587	-1.139	0.4394	-0.9941	0.7447	-0.118	1	0.9267	1	-0.1899	1	-0.8889	1	0.4223	1	0.2152	1	-0.05515	1	0.6975	1
FUN_001023	neo-Z	clust09	Lpool:Other.down|P9:P.up|L:Other.down|P:Other.down|AdultParts:Other.up|Adult:Other.up	-0.02002	1	0.7513	1	-0.7313	0.9691	-3.053	4.654e-06	0.4954	0.8199	-1.164	0.6573	-0.4991	1	-1.355	0.701	-0.6806	1	3.698	4.773e-14	-1.006	0.6578	0.08982	1	-0.06705	1	0.6151	1	-0.6294	1	0.1307	1	1.401	1	-0.7083	1	-2.622	2.664e-06	-1.745	0.01065	3.438	4.311e-24	-0.01961	1	3.044	4.317e-09
FUN_001024	neo-Z	clust04	FMA:AdultParts.up	-1.034	1	1.21	0.7738	-0.1755	1	-0.6328	0.9648	1.538	0.3553	1.344	0.5043	0.4356	1	0.3437	1	-1.336	0.9152	-0.7868	0.9581	1.125	0.5613	-1.164	0.6512	-1.108	0.7072	-0.7774	0.9699	2.198	0.02502	-0.04668	1	-0.5689	1	0.08246	1	0.06394	1	0.616	1	-0.6215	1	-1.379	0.9293	-0.3689	1
FUN_001025	neo-Z	clust04	P1:L5.up|FMA:AdultParts.up|P:Other.up	-0.2603	1	1.239	0.7098	-0.9784	0.8727	0.005581	1	3.37	0.006166	1.005	0.8671	0.4016	1	-0.2772	1	-0.799	1	-0.3303	1	0.6084	1	-0.8634	0.8765	-1.323	0.4557	-0.8389	0.9268	2.205	0.00349	0.3828	1	-0.5898	1	-0.3017	1	-1.093	0.6295	1.642	0.03505	-0.788	1	-1.219	0.9378	-0.4605	1
FUN_001028	neo-Z	clust04	P1:L5.up|FMA:AdultParts.up|Source.down	0.2023	1	0.8538	0.9941	-1.056	0.714	0.241	1	2.947	0.001008	0.7753	1	0.4942	1	-0.143	1	-0.9279	1	-0.1986	1	0.6393	1	-1.463	0.1951	-0.5437	1	-0.9889	0.7415	2.243	5.631e-05	-0.7662	1	-0.2477	1	0.1432	1	-0.8944	1	1.431	0.06318	-0.7263	1	0.3242	1	-0.6603	1
FUN_001030	neo-Z	clust01		-0.3255	1	-0.4131	1	0.7386	1	-0.5308	1	0.3039	0.9168	0.1731	1	-0.2153	1	0.2721	1	0.07199	1	-0.3019	1	0.3744	1	1.261	0.4791	0.9974	0.7289	-0.6565	1	-0.7552	0.9932	0.2199	1	-1.158	1	0.258	1	-0.164	1	0.8228	1	-0.6587	1	-0.3238	1	0.1173	1
FUN_001031	neo-Z	clust11	P1:L5.down|P9:P.up|Ppool:Other.down|FT:AdultParts.up|MT:AdultParts.up|FT:MT.up|L:Other.up|Source.up	-0.405	1	-1.518	0.4543	1.923	0.1489	1.182	0.4532	-10.07	5.055e-11	-4.736	0.08735	-1.88	1	1.772	0.4716	2.248	0.1837	2.596	0.04271	-3.333	0.000831	7.508	1.824e-23	3.269	0.03248	-3.638	1	-3.098	1	3.533	0.01677	-3.12	1	-3.841	1	4.578	2.951e-14	-2.173	1	-1.109	1	2.215	0.0595	1.614	0.1667
FUN_001032	neo-Z	clust08		0.01817	1	-0.2531	1	0.2349	1	-0.07404	1	0.05702	1	0.08068	1	0.03041	1	0.3868	1	0.1597	1	-0.6575	1	-0.1001	1	1.029	0.676	0.4173	1	-0.3613	1	-0.5423	1	0.5094	1	0.1887	1	0.04364	1	-0.03966	1	0.1834	1	-0.1447	1	0.4166	1	0.1306	1
FUN_001033	neo-Z	clust03		-0.1482	1	0.1671	1	-0.01891	1	-0.3002	1	0.5577	0.7963	0.2179	1	-0.3043	1	0.05126	1	-0.1347	1	0.1698	1	0.3655	1	-0.3122	1	-0.1603	1	0.741	1	-0.4457	1	-0.1266	1	-0.1468	1	-0.1932	1	-0.3905	1	0.09941	1	0.1753	1	-0.1624	1	-0.04895	1
FUN_001034	neo-Z	clust12		-0.03353	1	-1.377	0.4706	1.41	0.3676	-0.152	1	-0.4747	0.8213	0.218	1	0.3996	1	-0.2441	1	-0.7013	1	0.3278	1	0.5385	1	0.06482	1	0.7587	0.8771	-0.00765	1	-0.5071	1	-0.5783	1	1.607	1	-0.1034	1	-0.1126	1	0.315	1	-0.2179	1	0.05843	1	-0.2898	1
FUN_001035	neo-Z	clust12	FMA:AdultParts.down	1.14	0.7002	-0.754	1	-0.3861	1	1.48	0.09915	-0.5552	0.8105	0.03374	1	-0.05427	1	-0.1171	1	0.5941	1	-0.4565	1	-0.2457	1	0.6361	1	0.1496	1	1.248	0.2566	-1.739	0.008316	0.4054	1	0.6263	1	0.01627	1	0.9582	0.9318	-0.1348	1	-0.5324	1	0.5656	1	-0.9257	0.8696
FUN_001036	neo-Z	clust02		0.4433	1	0.5697	1	-1.013	0.7402	0.5683	1	1.191	0.3453	0.001214	1	0.532	1	0.1365	1	-0.05667	1	-0.6131	1	-0.3246	1	0.654	1	0.3261	1	-1.302	0.2454	0.6899	1	0.2733	1	-0.5186	1	0.04028	1	-0.3282	1	0.3999	1	-0.1493	1	0.08991	1	-0.1828	1
FUN_001037	neo-Z	clust15	P1:L5.up	-0.8486	1	1.362	0.378	-0.5135	1	-0.7897	0.9195	1.783	0.04827	1.02	0.8391	-0.3901	1	-0.2873	1	-0.2805	1	-0.06176	1	0.5696	1	-0.02863	1	0.5732	1	1.057	0.5997	-1.397	0.1162	-0.5015	1	0.2567	1	0.2754	1	-0.554	1	0.2949	1	0.1044	1	-0.08601	1	0.1651	1
FUN_001038	neo-Z	clust02		-0.1272	1	1.053	0.7921	-0.9258	0.8149	-0.0704	1	1.723	0.0739	0.6738	1	0.08278	1	0.2196	1	-0.05462	1	-0.9215	0.8458	0.5117	1	0.4151	1	0.7802	0.8869	-0.3103	1	-0.4367	1	-0.3043	1	0.153	1	0.5304	1	-0.1746	1	0.6686	1	-0.5068	1	0.3022	1	-0.331	1
FUN_001039	neo-Z	clust02		0.2074	1	0.6063	1	-0.8137	0.913	-0.3609	1	1.089	0.4079	0.1844	1	0.05089	1	0.1708	1	0.04655	1	-0.4526	1	0.371	1	0.567	1	0.3059	1	-0.4127	1	-0.1329	1	0.2176	1	-0.4958	1	0.2682	1	-0.2165	1	0.3555	1	-0.1844	1	0.005452	1	-0.007539	1
FUN_001040	neo-Z	clust16		-0.3882	1	1.786	0.07975	-1.397	0.3745	0.09124	1	1.447	0.2016	0.294	1	0.1145	1	0.1813	1	0.09249	1	-0.6823	1	0.2776	1	0.1814	1	0.161	1	-0.1574	1	-0.05662	1	0.01708	1	-0.1786	1	0.1859	1	0.005527	1	0.443	1	-0.4191	1	-0.1484	1	-0.2766	1
FUN_001041	neo-Z	clust06		0.2992	1	0.4689	1	-0.7681	0.9491	0.3787	1	0.9718	0.5019	0.5116	1	0.4703	1	-0.0981	1	-0.1341	1	-0.7497	1	0.5262	1	0.9317	0.8361	0.5406	1	-0.6276	1	-0.2926	1	0.3259	1	0.07701	1	0.2453	1	0.3026	1	0.4483	1	-0.6283	1	-0.06267	1	-0.6787	1
FUN_001042	neo-Z	clust08	FT:AdultParts.up|MT:AdultParts.up|FMH:AdultParts.down	-0.6514	1	0.5726	1	0.07881	1	0.06062	1	0.01373	1	0.4565	1	-0.003236	1	-0.1646	1	-0.1722	1	-0.1164	1	-0.3862	1	1.663	0.02946	2.527	0.0002666	-1.989	0.0006864	-0.6302	1	-0.7199	1	0.256	1	0.5462	1	0.6316	1	0.3069	1	-0.7219	1	-0.6186	1	0.2442	1
FUN_001043	neo-Z	clust10	Lpool:Other.down|P7:P.down|P9:P.up|MT:AdultParts.up|Sexes.down|Source.up	4.249	0.5906	1.054	1	-5.303	1	-4.808	0.004032	5.118	0.2889	0.0972	1	-0.5298	1	-1.944	0.5126	-2.993	0.03344	5.37	8.61e-19	1.242	0.316	1.346	0.5743	7.299	0.0004375	-2.702	1	-2.702	1	-4.961	0.06539	0	1	0	1	-2.05	1	-0.1652	1	1.564	1	-10.4	1.084e-31	2.675	0.238
FUN_001044	neo-Z	clust10	Lpool:Other.down|P9:P.up|FMA:AdultParts.up|Sexes.down|Adult:Other.up|Source.up	2.403	1	6.742	0.08433	-9.146	1	-4.479	1.251e-06	2.187	0.7882	-1.946	1	-4.743	0.07293	2.2	0.1675	-3.195	1	7.684	6.645e-31	-0.5631	1	-3.449	1	2.94	1	-4.312	1	4.63	0.0001082	-5.325	1	0	1	0.448	1	-1.372	1	-5.337	1	5.947	1	-8.901	1.42e-35	3.782	1.148e-06
FUN_001045	neo-Z	clust06	P5:P.up|P9:P.down|Ppool:Other.up|FT:AdultParts.up|FMH:AdultParts.down|P:Other.up|AdultParts:Other.down|Adult:Other.down	-1.703	0.1245	0.8449	1	0.8579	0.8756	-0.6435	1	0.3451	0.9081	0.324	1	-0.7114	1	4.681	9.837e-30	-1.419	0.4606	-2.875	1.629e-05	2.841	1.848e-07	2.371	6.882e-05	1.751	0.08588	-2.528	8.45e-06	-0.04777	1	0.5164	1	0.483	1	-0.2326	1	0.6446	1	1.811	0.0002915	-2.141	3.141e-08	-0.08389	1	-1.648	0.04267
FUN_001047	neo-Z	clust04	L1:L.up|P5:P.up|FT:AdultParts.down|MT:AdultParts.down|FMH:AdultParts.down|FMA:AdultParts.up|P:Other.up|AdultParts:Other.down	3.255	1.797e-05	-1.522	0.4235	-1.733	0.2976	0.2126	1	1.487	0.267	-1.004	0.8685	0.213	1	2.124	0.003757	0.1553	1	-1.488	0.1983	-0.38	1	-2.091	0.04024	-2.329	0.03809	-2.177	0.01199	4.939	5.906e-27	0.1986	1	0.406	1	0.1271	1	0.105	1	1.895	0.0006936	-1.848	0.001205	-0.2207	1	0.1255	1
FUN_001049	neo-Z	clust02		-0.8336	1	0.8112	1	0.02236	1	-1.573	0.08673	1.849	0.06051	0.3909	1	0.4756	1	0.379	1	-0.2093	1	-1.036	0.6729	1.112	0.495	0.2644	1	0.587	1	-0.385	1	-0.1472	1	-0.2688	1	0.3982	1	0.3601	1	-1.206	0.2961	0.9394	1	-0.05189	1	-0.2446	1	0.3462	1
FUN_001050	neo-Z	clust08		-0.6469	1	-0.78	1	1.427	0.3924	0.7735	0.859	-1.267	0.3344	0.7821	1	-0.2155	1	0.09014	1	-0.2891	1	-0.3677	1	-0.02503	1	0.9596	0.7635	1.482	0.3045	-0.8245	0.9447	-0.7018	1	-0.4357	1	0.3167	1	0.4871	1	1.318	0.217	0.1468	1	-1.044	0.7944	-0.0589	1	-0.5614	1
FUN_001051	neo-Z	clust05	P1:P.up	-1.599	0.1699	-0.06533	1	1.665	0.1167	0.1015	1	-1.085	0.4123	1.956	0.006419	1.109	0.9184	-1.815	0.07127	-0.0005574	1	-1.25	0.3794	-0.9632	0.7197	1.029	0.676	0.001681	1	0.2091	1	-0.8534	1	0.8563	1	0.03843	1	-0.02085	1	0.8671	1	-1.336	0.1348	0.6562	1	0.4686	1	0.6463	1
FUN_001052	neo-Z	clust05	P1:P.up|P9:P.down|FT:AdultParts.up	-1.307	0.5103	-0.02638	1	1.333	0.4197	0.1803	1	-0.2584	0.9371	2.433	0.0002015	1.156	0.8499	-1.271	0.8345	0.04934	1	-2.367	0.008542	-1.127	0.499	1.727	0.03922	0.6596	0.9495	-0.5027	1	-0.9888	0.7489	0.8893	1	-0.5974	1	-0.1275	1	0.8503	1	-1.007	0.8389	0.3599	1	0.3862	1	0.7101	1
FUN_001053	neo-Z	clust02		-0.1047	1	0.3487	1	-0.244	1	0.08844	1	0.8539	0.5999	0.3906	1	0.4418	1	-0.06616	1	-0.04976	1	-0.7165	1	0.1477	1	0.2052	1	0.3304	1	0.2844	1	-0.6191	1	-0.1043	1	0.004996	1	0.1555	1	-0.1748	1	0.3756	1	-0.232	1	0.04838	1	-0.1771	1
FUN_001054	neo-Z	clust04	FMA:AdultParts.up	0.3184	1	0.6764	1	-0.9948	0.7536	0.3842	1	0.2294	0.9567	-0.2931	1	0.5872	1	-0.007575	1	-0.1258	1	-0.1607	1	-0.3884	1	-0.3494	1	-0.3523	1	-1.121	0.4894	1.56	0.04325	0.002416	1	0.08914	1	0.1066	1	0.0005998	1	-0.3092	1	0.2895	1	-0.1104	1	0.003199	1
FUN_001055	neo-Z	clust03		-0.3039	1	0.3362	1	-0.03236	1	-0.4567	1	-0.6875	0.7162	-1.273	0.4337	-0.384	1	0.7241	1	0.7574	1	0.1751	1	0.1929	1	-0.8017	1	-1.112	0.5514	1.248	0.2782	-0.05166	1	0.259	1	-0.688	1	-0.2058	1	-0.553	1	-0.1952	1	0.5632	1	-0.937	1	0.1978	1
FUN_001056	neo-Z	clust17		0.009653	1	0.3716	1	-0.3812	1	0.3304	1	0.2891	0.9068	-0.9208	0.9851	0.02086	1	0.9562	1	0.06463	1	-0.1209	1	-0.1321	1	0.4186	1	0.4111	1	-0.37	1	-0.1485	1	0.00627	1	-0.4684	1	-0.06214	1	-0.3106	1	0.8208	1	-0.5559	1	0.2322	1	-0.1487	1
FUN_001057	neo-Z	clust02	P5:P.up|P9:P.down|FT:AdultParts.up|FMH:AdultParts.down|P:Other.up	-1.71	0.1393	1.441	0.3457	0.2697	1	-0.06273	1	1.136	0.39	0.01089	1	1.355	0.4126	1.825	0.04779	0.04164	1	-3.232	1.795e-06	0.7969	0.9558	1.884	0.009895	1.183	0.4851	-1.932	0.008889	0.01559	1	0.5838	1	0.3658	1	0.1527	1	-0.3063	1	1.659	0.004368	-1.345	0.09407	0.09144	1	-0.5506	1
FUN_001058	neo-Z	clust13		0.7301	1	-0.3451	1	-0.385	1	0.3762	1	0.072	1	-0.8302	1	-0.4522	1	0.4862	1	0.06194	1	0.7342	1	-0.5626	1	0.3568	1	-0.2364	1	0.1111	1	-0.1863	1	0.4943	1	-0.3459	1	-0.1238	1	-0.5617	1	0.05936	1	0.3305	1	-0.1034	1	0.1399	1
FUN_001059	neo-Z	clust03		0.2794	1	0.2196	1	-0.4991	1	-0.3049	1	0.8874	0.5612	0.3696	1	-0.008642	1	-0.2615	1	0.337	1	-0.4365	1	0.2763	1	-0.3002	1	0.333	1	0.6112	1	-0.6317	1	-0.5277	1	-0.3646	1	-0.04805	1	-0.3572	1	-0.03365	1	0.2771	1	-0.3492	1	0.02143	1
FUN_001060	neo-Z	clust02		-0.2898	1	1.068	0.7921	-0.778	0.9084	-0.0022	1	1.233	0.3598	-0.5313	1	0.183	1	-0.3565	1	0.4667	1	0.2381	1	0.8148	0.9108	0.3648	1	-0.4381	1	-0.2273	1	0.2731	1	0.6691	1	-0.3031	1	0.09098	1	-0.3742	1	1.315	0.1903	-0.9757	0.9975	-0.1254	1	-0.6095	1
FUN_001061	neo-Z	clust01	Source.up	-0.2877	1	0.9032	1	-0.6155	1	0.3158	1	1.063	0.633	-0.5782	1	-0.03271	1	-0.247	1	0.6384	1	0.2195	1	0.9581	0.7071	0.5009	1	0.07189	1	0.2799	1	-0.6379	1	0.3575	1	-0.9138	1	-0.07347	1	-0.3636	1	1.29	0.3983	-0.9593	0.9774	-0.1454	1	-0.9554	0.7796
FUN_001062	neo-Z	clust09	MT:AdultParts.down	-1.88	0.07543	0.9097	0.9541	0.9706	0.7718	-1.692	0.07466	0.5885	0.762	0.629	1	0.249	1	-0.4499	1	-0.24	1	-0.1881	1	0.2537	1	-1.193	0.4681	-2.287	0.01467	0.8207	1	1.354	0.199	0.9113	1	0.6356	1	0.06094	1	-1.188	0.3429	-0.3129	1	1.11	0.5521	0.2107	1	1.079	0.6059
FUN_001063	neo-Z	clust04	L1:L.up|L5:L.down|Ppool:Other.down|FMH:AdultParts.down|FMA:AdultParts.up|AdultParts:Other.up|Adult:Other.up	4.025	1.611e-08	-1.128	0.8035	-2.898	0.03067	0.08612	1	1.484	0.3346	-0.4186	1	-0.1726	1	-0.7281	1	0.07136	1	1.248	0.4072	-2.53	0.0003049	-0.2756	1	-1.831	0.09656	-2.111	0.0007894	3.428	3.076e-16	1.296	0.8265	-0.5819	1	0.1146	1	-0.8862	0.9895	-1.259	0.3175	1.789	0.0005837	0.1838	1	1.833	0.01078
FUN_001064	neo-Z	clust06		-0.165	1	1.412	0.3414	-1.247	0.4908	0.5909	1	0.1222	0.9918	-0.502	1	0.1194	1	-0.0884	1	0.6219	1	-0.1509	1	0.4302	1	0.5966	1	-0.6294	0.9995	-0.02789	1	0.04843	1	1.022	1	0.01446	1	0.2117	1	0.6228	1	0.2823	1	-0.6929	1	0.5035	1	-0.7658	1
FUN_001065	neo-Z	clust05	L1:L.down|L5:L.up|Lpool:Other.up|P1:L5.down|P1:P.down|P5:P.down|P9:P.up|Ppool:Other.down|L:Other.up|P:Other.down	-2.539	0.000283	0.6497	1	1.89	0.03915	1.967	0.002394	-7.609	6.857e-31	-2.354	0.003167	-0.3736	1	-2.26	0.006455	1.624	0.1681	3.363	7.089e-12	-1.964	0.006231	0.03413	1	-0.04669	1	-0.8481	1	0.856	1	0.06735	1	1.284	1	-0.2275	1	3.252	7.37e-34	-2.973	1.51e-16	0.5515	1	0.7463	1	-0.002073	1
FUN_001066	neo-Z	clust05	Lpool:Other.up|P1:L5.down|P1:P.up|P5:P.down|P9:P.up|Ppool:Other.down|MT:AdultParts.down|FMA:AdultParts.up|FT:MT.up|L:Other.up|P:Other.down	-0.07258	1	-1.023	0.8349	1.095	0.6471	2.264	0.0001743	-2.711	0.0001825	2.948	1.513e-07	-1.557	0.3401	-3.107	0.0003424	-0.8468	1	2.562	4.63e-05	-1.734	0.03994	-0.8018	0.9889	-5.629	6.927e-11	0.9986	0.6893	3.021	8.455e-10	4.023	0.000528	2.343	0.1692	-0.6215	1	3.875	6.347e-43	-2.013	0.0002139	-0.7775	1	1.303	0.6175	-0.3976	1
FUN_001067	neo-Z	clust05	L3:L.down|Lpool:Other.up|P1:L5.down|P3:P.down|P9:P.up|Ppool:Other.down|FT:AdultParts.down|MT:AdultParts.down|FMA:AdultParts.up|L:Other.up|P:Other.down	1.713	0.0772	-3.123	1.644e-06	1.411	0.3257	4.727	2.539e-29	-7.001	2.63e-25	1.469	0.3505	-3.537	0.02036	-1.898	0.6371	0.2996	1	3.666	1.229e-07	-4.55	3.03e-12	-2.083	0.007931	-2.513	0.008347	0.2313	1	2.641	4.149e-08	0.3588	1	0.6115	1	0.4804	1	5.128	2.761e-87	-4.988	1.188e-34	1.15	0.4189	-0.03898	1	-0.1329	1
FUN_001068	neo-Z	clust01	Sexes.down	-0.04919	1	-0.5477	1	0.5969	1	-1.463	0.1259	0.6128	0.7689	0.2832	1	-0.05557	1	0.05023	1	-0.04919	1	-0.2287	1	0.9395	0.759	-0.6145	1	1.348	0.2936	-0.3751	1	-0.08327	1	-1.635	0.3637	0.5469	1	0.4145	1	-0.6584	1	0.415	1	0.06357	1	-2.114	0.009054	0.3924	1
FUN_001069	neo-Z	clust03		-0.09987	1	-0.246	1	0.3459	1	0.0731	1	-0.5812	0.7837	0.1632	1	0.1301	1	-0.02243	1	-0.5422	1	0.2714	1	0.28	1	-0.5032	1	-0.5333	1	0.9001	0.9307	-0.2523	1	0.02506	1	0.1217	1	-0.0881	1	0.2767	1	-0.4103	1	0.1944	1	-0.3493	1	-0.2648	1
FUN_001070	neo-Z	clust02	P3:P.up	-0.6081	1	4.388	0.1807	-3.78	0.857	-0.7234	0.9247	3.438	0.6266	0.7266	0.9993	3.336	0.02304	3.063	0.07715	-3.553	1	-3.572	1	0.972	0.7232	0.7544	0.8361	-0.8283	1	-1.893	0.4447	1.939	0.2309	1.319	1	-5.557	0.6591	-1.793	1	-0.9772	1	-0.6712	1	1.301	1	1.361	1	-0.1865	1
FUN_001071	neo-Z	clust03	FMH:AdultParts.up|FMA:AdultParts.down|AdultParts:Other.up	0.538	1	-1.118	0.7384	0.5804	1	-0.9444	0.7062	-1.299	0.2822	-0.7402	1	-0.3317	1	-0.2574	1	0.06117	1	1.268	0.3514	-0.2087	1	-0.8286	0.9805	-0.3771	1	2.961	5.408e-12	-2.207	0.0001986	-0.3763	1	0.3961	1	0.5302	1	-0.5978	1	-1.228	0.2891	1.563	0.005194	-0.3509	1	0.8649	0.9687
FUN_001072	neo-Z	clust01		0.2878	1	-0.2583	1	-0.02956	1	-0.2461	1	0.6987	0.6827	0.7754	1	0.4216	1	-0.1425	1	-0.3062	1	-0.7483	1	0.2867	1	0.03565	1	-0.1572	1	-0.1549	1	0.2308	1	0.1607	1	0.6969	1	-0.04391	1	-0.1274	1	-0.06437	1	0.1479	1	-0.3766	1	-0.03046	1
FUN_001078	neo-Z	clust03	FT:AdultParts.down|MT:AdultParts.down|FMH:AdultParts.up	1.1	0.8603	-1.053	0.9022	-0.04719	1	-1.564	0.1618	0.5332	0.7974	-0.5329	1	0.1803	1	-0.3572	1	0.4068	1	0.303	1	0.01418	1	-2.97	0.0006011	-4.084	1.763e-05	4.033	2.065e-16	0.3762	1	0.9278	1	-1.514	1	0.4	1	-1.443	0.1956	-0.3197	1	1.292	0.2742	-0.8906	1	1.162	0.5005
FUN_001079	neo-Z	clust03	L3:L.down|P1:L5.down|P3:P.down|P5:P.down|P9:P.up|Ppool:Other.down|MT:AdultParts.down|L:Other.up|P:Other.down|AdultParts:Other.up	0.7826	1	-1.873	0.0435	1.09	0.6462	0.8439	0.8482	-3.684	9.103e-09	0.84	1	-2.925	0.0001055	-2.375	0.00389	0.7495	1	3.71	9.392e-16	-2.4	0.0001601	-0.9764	0.7652	-3.022	3.127e-05	1.15	0.4071	1.349	0.1429	1.704	0.3208	0.3572	1	-0.04348	1	1.488	0.01485	-3.826	1.682e-27	2.564	3.784e-15	0.2001	1	1.167	0.4273
FUN_001080	neo-Z	clust13	P1:L5.down|P3:P.down|P5:P.up|P7:P.up|P9:P.up|Ppool:Other.up|FT:AdultParts.up|FMA:AdultParts.down|FT:MT.up|L:Other.up|Adult:Other.down|Source.up	-0.5009	1	-0.4188	1	0.9197	0.8169	-0.5811	1	-7.177	9.332e-11	-6.599	1	-9.651	2.042e-07	4.829	1.965e-15	8.293	5.285e-56	3.129	9.991e-05	6.364	7.548e-57	5.133	9.639e-14	-0.03962	1	0.7629	0.9153	-3.947	0.03176	4.311	5.643e-06	-0.6306	1	3.063	1	2.618	3.833e-05	1.202	1	-2.927	1	1.858	0.1137	-4.337	3.148e-20
FUN_001082	neo-Z	clust09	L1:L.up|L3:L.down|P1:L5.down|P1:P.down|P7:P.up|P9:P.up|P:Other.down|AdultParts:Other.up|Source.up	5.913	9.747e-16	-6.006	1.82e-06	0.09267	1	-0.8702	0.8156	-6.827	0.001428	-7.591	0.0001105	-4.897	1	-0.8819	1	5.779	3.517e-16	7.591	2.367e-51	-0.5834	1	-0.6347	1	-0.3457	1	-0.4942	1	1.107	0.5177	-0.2408	1	-0.03924	1	0.4314	1	-2.135	1	-3.686	2.884e-06	4.923	1.75e-40	0.005388	1	1.09	0.5592
FUN_001083	neo-Z	clust11	L5:L.up|Lpool:Other.up|P1:L5.down|P1:P.up|P3:P.down|P9:P.up|FT:AdultParts.up|FT:MT.up|L:Other.up|Sexes.up|Source.up	-0.4001	1	-1.634	0.2029	2.035	0.04725	3.545	9.381e-11	-3.58	1.517e-06	4.171	1.485e-07	-6.009	0.003637	-3.331	1	1.056	0.9609	4.114	4.608e-07	-1.814	0.07787	10.97	1.959e-72	0.6011	0.8294	-2.519	1	-4.712	1	8.64	4.375e-15	2.923	1	0	1	6.627	1.186e-58	-0.55	1	-4.04	1	7.606	1.829e-22	-1.298	0.3225
FUN_001084	neo-Z	clust07	L3:L.up|L5:L.down|Lpool:Other.up|P1:P.up|P3:P.down|FT:AdultParts.up|MT:AdultParts.down|FT:MT.up|L:Other.up|AdultParts:Other.down|Sexes.up|Adult:Other.down	-0.02211	1	2.797	6.754e-06	-2.775	0.0006443	5.152	3.617e-35	-0.05573	1	3.545	6.257e-14	-2.103	0.03387	-0.5586	1	-0.1311	1	-0.7525	0.9971	0.8111	0.8969	4.276	1.747e-13	-3.167	0.01446	0.6095	1	-1.303	0.5325	6.203	1.449e-10	-0.6534	1	-2.223	1	5.888	8.291e-109	-0.1796	1	-3.88	2.7e-20	3.076	0.000188	-4.472	3.24e-21
FUN_001086	neo-Z	clust05	L3:L.down|L5:L.up|Lpool:Other.up|P1:L5.down|P1:P.up|L:Other.up|P:Other.down|Adult:Other.down	-0.03219	1	-3.393	2.647e-05	3.425	5.791e-06	5.248	3.896e-26	-4.898	8.778e-11	3.741	1.607e-06	-0.4189	1	-1.954	0.6171	-1.354	1	-0.01482	1	-1.857	0.06639	-0.1472	1	-0.3415	1	0.7974	0.9596	-0.492	1	0.1619	1	1.239	1	-0.03771	1	4.792	5.99e-42	-2.866	4.731e-06	-0.6077	1	0.366	1	-2.544	0.0002647
FUN_001089	neo-Z	clust05	P1:L5.down|FMH:AdultParts.down|L:Other.up	-0.5277	1	-0.6847	1	1.212	0.4933	0.973	0.6698	-2.236	0.003587	-0.09384	1	0.4945	1	0.9283	1	-0.3148	1	-1.014	0.7061	-0.5907	1	1.355	0.2109	1.227	0.4151	-2.507	6.373e-07	0.8934	0.9571	0.1067	1	0.5815	1	0.1636	1	1.472	0.01467	-0.304	1	-0.7273	1	-0.01208	1	-0.2867	1
FUN_001090	neo-Z	clust04	L1:L.up|FT:AdultParts.down|FMA:AdultParts.up	5.529	0.0008615	1.264	1	-6.794	0.107	-0.5109	1	6.844	0.05602	-0.6172	1	0.08844	1	0.3084	1	0.4595	1	-0.2392	1	-0.8039	0.8791	-4.276	0.0002553	-0.08159	1	-1.943	0.1172	4.666	3.64e-14	-3.495	0.1039	0.4634	1	0.7109	1	-2.182	0.2792	1.702	0.1615	-0.09555	1	-0.7538	1	0.9861	0.7414
FUN_001091	neo-Z	clust01	L5:L.up|P1:L5.down|P3:P.down|P7:P.up	-1.672	0.1198	-1.619	0.1802	3.291	1.973e-08	-1.43	0.1465	-1.963	0.01914	-1.505	0.153	-2.403	0.0003734	0.639	1	1.774	0.04578	1.496	0.1002	0.9593	0.729	1.025	0.6789	0.4316	1	-0.03214	1	-0.8782	0.9851	0.4945	1	0.5282	1	-0.3559	1	-1.326	0.1066	0.6121	1	0.3375	1	0.08142	1	0.3534	1
FUN_001092	neo-Z	clust04	FMH:AdultParts.down|FMA:AdultParts.up	0.02562	1	-1.022	0.8333	0.9968	0.7515	-0.9672	0.6765	-0.6471	0.752	-0.2662	1	-0.4441	1	0.3894	1	0.4722	1	-0.1514	1	-0.6012	1	-0.1566	1	0.3494	1	-2.294	1.151e-05	2.174	1.187e-05	-0.4217	1	0.2183	1	0.06701	1	-0.7167	1	-0.5175	1	0.9779	1	-0.4331	1	1.176	0.4216
FUN_001093	neo-Z	clust07	Lpool:Other.up	0.8655	1	-0.705	1	-0.1605	1	1.632	0.0383	-1.004	0.4742	0.07296	1	0.1255	1	0.4888	1	-0.2512	1	-0.436	1	-0.01131	1	0.8128	1	0.09225	1	-0.3587	1	-0.207	1	0.6004	1	-0.5325	1	0.3004	1	1.344	0.06738	-0.1759	1	-0.7591	1	-0.1245	1	-1.215	0.3512
FUN_001094	neo-Z	clust01		0.5306	1	-0.06127	1	-0.4693	1	-0.621	1	1.016	0.4847	0.3415	1	-0.08563	1	-0.05502	1	0.1521	1	-0.353	1	0.7448	0.9713	0.303	1	1.086	0.5909	0.2162	1	-1.084	0.6002	-0.6527	1	0.1123	1	-0.3676	1	-0.2629	1	0.3474	1	-0.145	1	-0.3824	1	-0.09286	1
FUN_001095	neo-Z	clust07	L5:L.up|Lpool:Other.up|P1:L5.down|P1:P.up|P9:P.down|Ppool:Other.up|FT:AdultParts.up|MT:AdultParts.up|L:Other.up|P:Other.up|AdultParts:Other.down|Adult:Other.down	-1.496	0.2984	-0.772	1	2.268	0.007288	5.9	3.657e-37	-2.99	9.62e-05	2.085	0.004302	0.8533	1	1.175	0.9872	0.5346	1	-4.648	6.898e-12	2.967	2.135e-07	4.874	4.48e-09	5.341	1.468e-08	-3.136	1	-3.249	1	-0.3888	1	4.953	1	-4.802	1	7.786	7.747e-144	4.622	3.119e-26	-9.686	3.013e-127	-0.4411	1	-6.65	3.496e-37
FUN_001096	neo-Z	clust06	L5:L.up|Lpool:Other.up|P1:P.up|P5:P.up|P9:P.down|Ppool:Other.up|FT:AdultParts.up|MT:AdultParts.up|L:Other.up|P:Other.up|AdultParts:Other.down|Adult:Other.down	-1.101	0.7646	-1.08	0.7582	2.181	0.003234	5.332	7.934e-35	-0.4259	0.8917	4.452	2.377e-25	1.476	0.2695	2.959	5.85e-08	-0.9421	1	-7.945	5.999e-25	4.497	8.073e-23	3.384	0.03062	5.192	6.095e-05	-2.68	1	-2.68	1	-1.506	0.7506	0	1	-2.05e-14	1	7.317	3.264e-108	5.002	1.926e-12	-9.72	8.128e-33	-1.581	0.4721	-7.371	5.249e-52
FUN_001097	neo-Z	clust05	L1:L.down|L5:L.up|Lpool:Other.up|P1:L5.down|Ppool:Other.down|MT:AdultParts.up|FT:MT.down|L:Other.up|AdultParts:Other.down	-4.539	1.218e-11	0.1658	1	4.373	1.702e-14	5.798	1.038e-30	-8.707	1.186e-25	1.579	0.5554	-1.725	1	0.8677	1	0.525	1	-1.247	0.9627	-3.649	0.0002676	1.639	0.2888	7.107	1.101e-10	-3.388	1	-2.079	1	-4.556	0.0002099	2.978	1	-4.724	1	7.318	5.618e-86	-2.029	1	-3.129	0.003133	-1.058	1	-1.612	0.2673
FUN_001098	neo-Z	clust03	P1:L5.down|P9:P.up|P:Other.down	-1.103	0.7637	-0.6532	1	1.756	0.0663	-0.3734	1	-3.639	1.175e-08	-1.13	0.6475	-0.8481	1	0.4776	1	-0.731	1	2.231	0.0002447	-1.08	0.5413	0.7733	1	-0.4206	1	0.3832	1	-0.6037	1	0.9949	1	0.9401	1	0.07646	1	0.5744	1	-1.732	0.0008974	1.229	0.1824	0.2873	1	1.09	0.5604
FUN_001100	neo-Z	clust08	L3:L.down|L5:L.up|P1:L5.down|Ppool:Other.down|FT:AdultParts.up|MT:AdultParts.up|FMH:AdultParts.down|FMA:AdultParts.down|L:Other.up|Adult:Other.up|Source.up	0.111	1	-2.004	0.02522	1.893	0.03344	-0.3924	1	-2.712	0.0003033	0.1101	1	-0.142	1	1.252	0.7472	0.1547	1	-1.375	0.2483	-2.254	0.001095	4.903	1.557e-37	4.194	2.414e-12	-4.053	2.726e-17	-1.633	0.03653	0.5901	1	1.432	1	0.603	1	1.535	0.0119	-0.5177	1	-0.5696	1	0.03424	1	1.985	0.001906
FUN_001103	neo-Z	clust02	Lpool:Other.down|P1:L5.up|P1:P.up|P7:P.down|P9:P.down|Ppool:Other.up|FMH:AdultParts.down|L:Other.down|AdultParts:Other.up|Adult:Other.up	1.607	0.4101	-1.187	0.8777	-0.4203	1	-4.629	3.245e-15	7.593	1.038e-18	3.698	6.806e-19	1.677	0.05828	0.165	1	-3.059	8.519e-06	-2.482	0.0002731	2.258	9.112e-05	0.1976	1	1.095	0.5641	-1.702	0.0123	0.8947	0.9547	-0.7477	1	0.5968	1	-0.4566	1	-4.677	2.821e-25	1.057	0.7012	2.225	6.208e-08	-0.4701	1	1.778	0.01081
FUN_001104	neo-Z	clust24	Lpool:Other.down|P1:L5.up|P1:P.up|P9:P.down|Ppool:Other.up|MT:AdultParts.down|L:Other.down|AdultParts:Other.up|Adult:Other.up	-1.819	0.3579	1.065	0.8456	0.7539	1	-6.544	4.427e-24	6.081	1.435e-12	2.171	0.0003157	0.1062	1	-0.4565	1	0.3437	1	-2.164	0.002503	2.216	0.0003057	0.1378	1	-2.1	0.01686	0.6231	1	0.6033	1	1.865	0.2015	-0.2277	1	-0.07618	1	-5.533	2.114e-39	0.7772	1	3.075	3.087e-21	0.2464	1	3.246	2.023e-10
FUN_001105	neo-Z	clust06	L3:L.up|L5:L.down|P1:L5.up	0.7163	1	2.584	0.002359	-3.301	0.001374	0.1732	1	3.677	8.592e-05	1.342	0.341	0.6953	1	-0.2213	1	-0.4616	1	-1.354	0.2954	0.6125	1	-0.03722	1	1.195	0.4816	-0.582	1	-0.1413	1	-1.026	1	0.5556	1	0.2919	1	0.2279	1	0.906	1	-1.006	0.8969	-0.9336	1	-0.5893	1
FUN_001106	neo-Z	clust08		0.4683	1	0.8337	1	-1.302	0.4252	0.3759	1	0.6847	0.7173	-0.3182	1	-0.491	1	0.59	1	0.2328	1	-0.0136	1	-0.4105	1	1.196	0.4062	0.9054	0.7673	-0.3125	1	-1.001	0.7298	0.2426	1	-0.04148	1	0.0927	1	-0.06843	1	0.02719	1	0.02155	1	0.1083	1	0.02593	1
FUN_001107	neo-Z	clust03	FMH:AdultParts.up	0.3789	1	-0.4515	1	0.07256	1	0.7059	0.9973	-1.44	0.1663	-0.5978	1	-0.9319	1	-0.1468	1	0.7893	1	0.8871	0.8992	-0.1155	1	-0.8206	1	-0.6736	0.9847	1.667	0.009332	-0.7326	1	-0.1224	1	0.04728	1	0.3817	1	0.7763	1	-0.4713	1	-0.09187	1	-0.0456	1	-0.4428	1
FUN_001108	neo-Z	clust02	L3:L.up|P1:L5.up|P9:P.down|Ppool:Other.up|P:Other.up|AdultParts:Other.down|Adult:Other.down	-1.132	0.7236	2.219	0.002721	-1.086	0.6607	0.004847	1	2.56	0.0008889	0.9119	1	1.309	0.4546	0.5188	1	-0.8946	1	-1.846	0.01613	2.131	0.0003469	0.5558	1	0.3407	1	0.5426	1	-1.103	0.5333	0.1793	1	0.1006	1	-0.05595	1	0.001355	1	1.723	0.0003438	-1.616	0.0009317	0.07146	1	-1.602	0.03671
FUN_001109	neo-Z	clust04	Lpool:Other.down|P1:L5.up|FMH:AdultParts.down|L:Other.down|AdultParts:Other.up|Adult:Other.up	3.693	0.1406	3.008	0.4499	-6.702	0.1036	-2.308	0.007009	7.849	0.006133	0.7284	1	0.2093	1	-0.2852	1	-0.7055	1	0.05305	1	-0.7281	0.9796	1.322	0.3276	1.733	0.1666	-2.699	3.413e-05	0.7892	1	-0.3424	1	0.3291	1	-0.04732	1	-3.709	0.0009553	-0.1793	1	2.718	7.344e-06	0.3551	1	2.277	0.001189
FUN_001110	neo-Z	clust04	L1:L.up|Lpool:Other.down|FT:AdultParts.up|FMH:AdultParts.down|L:Other.down|AdultParts:Other.up|Adult:Other.up	4.534	0.04604	0.5374	1	-5.072	0.5083	-2.305	0.01986	6.327	0.1014	0.7612	1	0.7434	1	0.5349	1	-0.9845	1	-1.055	0.763	-0.673	1	2.149	0.01372	0.8624	0.8203	-2.534	0.003024	0.6514	1	1.072	1	-0.7785	1	0.1894	1	-3.413	0.01495	-0.5357	1	2.849	8.108e-05	0.2889	1	2.234	0.006801
FUN_001111	neo-Z	clust02		0.1677	1	-0.4167	1	0.2489	1	0.9068	0.7381	-0.3373	0.8924	-0.5196	1	-0.2313	1	0.3928	1	0.3592	1	-0.001069	1	-0.6229	1	0.6083	1	0.6592	0.9374	-1.21	0.4148	0.4179	1	-0.04238	1	-0.4826	1	-0.4721	1	-0.04835	1	0.3209	1	-0.2676	1	0.1556	1	-0.2129	1
FUN_001112	neo-Z	clust04		0.2988	1	-0.499	1	0.2002	1	1.256	0.3331	-0.4523	0.8289	-0.3402	1	-0.2512	1	0.5298	1	-0.08862	1	0.1502	1	-0.551	1	0.6894	1	0.04222	1	-1.242	0.3554	0.785	1	0.5394	1	-0.5642	1	-0.003979	1	0.06202	1	0.00322	1	-0.04565	1	0.01183	1	-0.5285	1
FUN_001113	neo-Z	clust16		-0.3952	1	1.366	0.3755	-0.9707	0.7755	0.2282	1	-0.3887	0.8993	-1.255	0.4321	-0.3095	1	0.5595	1	-0.02504	1	1.03	0.6803	0.1327	1	0.1162	1	-0.154	1	0.6794	1	-0.6558	1	0.2252	1	0.1827	1	-0.07475	1	0.3245	1	0.3467	1	-0.5481	1	0.3675	1	-0.2706	1
FUN_001114	neo-Z	clust16	L1:L.down|L3:L.up|P3:P.up|P5:P.up|P9:P.down|FMH:AdultParts.down|Adult:Other.down	-2.761	0.03143	4.158	1.583e-06	-1.397	0.6294	1.253	0.3879	-1.487	0.4453	-2.234	0.1082	2.917	0.0002525	2.837	0.0009435	0.5161	1	-4.037	0.0007369	1.247	0.4032	0.009317	1	0.8709	0.8117	-2.293	0.04197	1.743	0.1283	-0.718	1	0.7449	1	0.2522	1	1.111	0.5881	0.3755	1	-1.116	0.6981	-0.8109	1	-1.875	0.0463
FUN_001115	neo-Z	clust16	L1:L.down|L3:L.up|P1:P.down|P3:P.up|P5:P.up|P9:P.down	-3.096	0.0001898	4.542	2.728e-14	-1.446	0.4068	0.3169	1	-1.477	0.2474	-2.811	0.0002942	2.918	1.398e-07	2.498	0.0002079	-0.1714	1	-2.433	0.002697	1.445	0.1512	0.191	1	1.149	0.5327	-1.585	0.11	0.7469	1	-0.7987	1	-0.9318	1	0.7591	1	0.7835	1	0.6589	1	-1.156	0.4676	-0.5561	1	-1.321	0.2564
FUN_001116	neo-Z	clust01	Source.up	2.498	0.8524	-0.6872	1	-1.81	1	0.3633	1	2.361	0.791	1.36	0.7775	-1.616	1	-1.603	1	3.307	0.1759	-1.448	1	0.2613	1	-1.026	1	0.6079	1	-1.283	1	1.544	1	-1.362	1	0	1	-3.77	1	-0.2464	1	-0.1991	1	0.3561	1	-1.731	0.5596	-0.4684	1
FUN_001117	neo-Z	clust16		0.1074	1	1.372	0.3863	-1.48	0.2936	-0.05802	1	1.065	0.43	-0.7289	1	-0.7417	1	0.7177	1	1.05	1	-0.2966	1	0.8952	0.8291	0.1959	1	-0.6505	0.9938	0.5489	1	-0.2648	1	0.7054	1	-0.542	1	-0.347	1	-0.134	1	0.8656	1	-0.7193	1	0.1519	1	-0.6279	1
FUN_001118	neo-Z	clust15		-0.117	1	0.494	1	-0.377	1	0.0438	1	0.4429	0.8691	0.2448	1	0.2329	1	0.1244	1	-0.2745	1	-0.3276	1	0.2991	1	0.03277	1	-0.1425	1	0.2943	1	-0.2257	1	0.1461	1	0.4722	1	-0.1294	1	0.08329	1	0.0951	1	-0.1464	1	0.07652	1	-0.2572	1
FUN_001119	neo-Z	clust03	P1:L5.down|P9:P.up|FMH:AdultParts.up|FMA:AdultParts.down|AdultParts:Other.up|Adult:Other.up	-0.08418	1	-1.092	0.7546	1.176	0.5513	-1.619	0.07405	-2.068	0.01738	-1.743	0.06247	-1.135	0.8728	-0.2607	1	0.7804	1	2.358	7.301e-05	-0.7474	1	-0.346	1	-0.005659	1	2.023	0.0002906	-1.803	0.006383	-0.2836	1	0.3675	1	0.6626	1	-1.169	0.3499	-1.258	0.2416	1.984	7.583e-07	-0.1616	1	1.775	0.01507
FUN_001120	neo-Z	clust02	Lpool:Other.down|P1:L5.up|L:Other.down	0.02021	1	-0.03309	1	0.01287	1	-2.717	1.359e-05	3.064	0.0001214	0.8275	1	-0.03283	1	-0.08877	1	0.2166	1	-0.9225	0.8451	0.9642	0.7205	0.8373	0.98	-0.5441	1	0.2422	1	-0.4255	1	1.151	0.9429	1.081	1	1.958	0.5355	-2.427	1.899e-08	0.7826	1	0.935	1	1.27	0.6487	1.315	0.2253
FUN_001121	neo-Z	clust04		0.4048	1	-0.05732	1	-0.3475	1	-0.5988	1	0.8705	0.5718	0.03071	1	0.396	1	-0.09925	1	-0.02389	1	-0.3036	1	0.09052	1	-0.6051	1	-0.5646	1	-0.7139	1	1.445	0.09391	-0.03372	1	-0.3499	1	0.5696	1	-0.5667	1	0.2629	1	0.1431	1	0.05868	1	0.3812	1
FUN_001122	neo-Z	clust05		0.6138	1	-0.6266	1	0.01279	1	1.433	0.1518	-1.274	0.2757	0.09749	1	-0.1322	1	-0.2734	1	-0.3109	1	0.619	1	-0.9522	0.7348	0.9461	0.8062	-0.08443	1	-1.367	0.1579	0.8282	1	0.8587	1	0.2412	1	0.09444	1	1.142	0.3928	-0.6945	1	-0.134	1	0.4495	1	-0.3609	1
FUN_001123	neo-Z	clust01		-0.03455	1	0.5501	1	-0.5156	1	0.1066	1	0.4247	0.8352	-0.3887	1	0.3755	1	0.3104	1	-0.1521	1	-0.1452	1	0.3646	1	-0.09722	1	-0.1817	1	-0.03039	1	0.2047	1	0.07039	1	-0.4107	1	0.2199	1	-0.2165	1	0.345	1	-0.1746	1	-0.04981	1	-0.3534	1
FUN_001124	neo-Z	clust03		-0.1659	1	0.8341	1	-0.6682	1	-0.8722	0.8128	1.273	0.2707	0.2612	1	-0.139	1	0.1419	1	-0.07388	1	-0.1903	1	0.2959	1	-0.2311	1	-0.2395	1	0.8054	1	-0.5113	1	0.007017	1	0.6863	1	0.01447	1	-0.768	1	0.02418	1	0.5053	1	0.2971	1	0.4322	1
FUN_001125	neo-Z	clust03	FMH:AdultParts.up|FMA:AdultParts.down	0.2863	1	-1.356	0.4092	1.069	0.6671	-0.1089	1	-1.508	0.1414	-0.06234	1	-0.7183	1	-0.6173	1	-0.1948	1	1.593	0.05832	-0.8045	0.9595	-1.07	0.6081	-0.7559	0.9121	2.742	6.454e-11	-1.601	0.03	-0.2618	1	0.696	1	0.5882	1	0.0648	1	-1.079	0.627	0.9674	1	0.08988	1	0.6851	1
FUN_001126	neo-Z	clust02	P1:L5.up	-0.5603	1	1.521	0.2692	-0.9609	0.7841	-0.7468	0.932	2.223	0.009962	0.3394	1	-0.2941	1	-0.3737	1	-0.392	1	0.7204	1	1.326	0.2581	-0.006598	1	0.004573	1	-0.3769	1	0.3781	1	-0.009309	1	0.2231	1	0.133	1	-0.7335	1	1.142	0.4751	-0.5664	1	-0.0742	1	-0.4342	1
FUN_001127	neo-Z	clust01	Ppool:Other.up|Sexes.down|Source.up	1.767	1	-1.427	1	-0.3398	1	-2.445	0.1174	1.047	0.5303	-0.4894	1	-0.703	1	-0.03281	1	0.3001	1	0.9252	0.7824	3.796	4.625e-09	-3.184	1	1.141	0.7143	2.385	0.1962	-1.109	1	-3.604	0.6001	2.249	1	-3.828	1	-1.479	1	0.07718	1	0.9445	1	-9.136	6.817e-22	-1.013	0.5657
FUN_001128	neo-Z	clust01	Lpool:Other.down|P1:L5.up|Ppool:Other.up|MT:AdultParts.up|P:Other.up|Sexes.down|Source.up	-2.529	0.5943	1.809	0.8456	0.7203	0.7984	-3.659	7.512e-08	2.384	0.03573	-0.8302	1	-0.5023	1	0.03835	1	0.5327	1	0.7614	0.9924	3.396	9.439e-12	0.9344	0.7718	3.604	0.001778	0.5863	1	-3.423	0.1381	-2.225	0.2386	2.171	1	3.063	1	-2.764	1	2.11	0.02217	-0.07789	1	-7.652	9.846e-30	0.197	1
FUN_001129	neo-Z	clust04	L1:L.down|L3:L.up|L5:L.down|Lpool:Other.down|P1:L5.up|P1:P.down|P5:P.up|Ppool:Other.up|FT:AdultParts.down|MT:AdultParts.down|FMH:AdultParts.down|FMA:AdultParts.up|L:Other.down|P:Other.up|AdultParts:Other.down|Source.up	-4.904	2.326e-09	7.397	3.303e-34	-2.493	0.03455	-3.36	9.858e-07	2.623	0.008866	-2.969	4.936e-05	-1.229	0.7387	5.764	2.283e-41	-0.8989	1	-0.6677	1	2.588	2.556e-05	-3.916	8.865e-08	-4.678	1.851e-08	-3.673	2.07e-10	9.044	1.398e-101	0.635	1	0.4416	1	0.2531	1	-1.673	0.01808	3.146	5.934e-19	-1.799	0.0009574	-0.693	1	0.5787	1
FUN_001130	neo-Z	clust09	L5:L.up|Lpool:Other.down|P3:P.down|P9:P.up|L:Other.down|AdultParts:Other.up|Adult:Other.up	-1.568	0.2047	-1.373	0.4286	2.941	1.468e-05	-2.549	7.483e-05	-0.51	0.8299	-0.0276	1	-3.702	1.62e-09	0.9642	1	0.4143	1	2.351	2.132e-05	-0.6637	1	-0.8684	0.9397	0.28	1	0.2792	1	0.08858	1	-0.9571	1	-0.1217	1	-0.3437	1	-2.672	2.555e-12	-0.9744	0.9471	2.75	3.62e-19	-0.5486	1	2.409	7.296e-06
FUN_001131	neo-Z	clust03	L1:L.up|FT:AdultParts.down|FMH:AdultParts.up	4.965	0.03584	-0.5214	1	-4.444	0.7221	0.1714	1	3.547	0.61	1.24	0.9245	-0.468	1	0.6313	1	-2.556	1	1.153	0.8339	-1.524	0.3818	-6.709	0.0001305	-0.4301	1	3.471	0.0006895	0.9914	0.6034	-5.232	0.186	0.4375	1	2.964	1	-1.109	1	-1.988	1	2.627	1	-0.283	1	1.015	0.7146
FUN_001132	neo-Z	clust04	L1:L.up|Ppool:Other.down|FT:AdultParts.down|MT:AdultParts.down|FMH:AdultParts.up|P:Other.down|AdultParts:Other.up|Adult:Other.up	2.319	0.01423	-0.9215	0.9407	-1.397	0.5027	0.1199	1	0.194	0.9477	0.4038	1	-1.809	0.2139	-0.07479	1	0.4269	1	1.053	0.6583	-2.879	0.0001093	-1.931	0.02167	-3.315	0.0003207	2.171	0.0001745	1.107	0.5342	1.154	1	0.9414	1	0.3244	1	-0.4945	1	-2.254	5.512e-05	2.453	1.451e-09	0.9526	1	2.07	0.003228
FUN_001133	neo-Z	clust05	Lpool:Other.up|P1:L5.down|L:Other.up	0.1262	1	-2.005	0.2071	1.878	0.2354	6.29	4.442e-16	-7.419	2.038e-08	0.8635	1	-2.257	1	3.006	0.1311	0.5873	1	-2.2	1	-3.077	0.1295	0.7885	0.8988	2.216	0.3351	-1.118	1	-0.7597	1	-1.19	1	-4.023	1	4.501	1	6.218	3.577e-26	-3.068	1	-1.398	1	-2.936	0.1448	-2.41	0.3021
FUN_001134	neo-Z	clust05	L3:L.down|Lpool:Other.up|P1:L5.down|P5:P.up|P7:P.up|Ppool:Other.down|FT:AdultParts.up|MT:AdultParts.up|L:Other.up|P:Other.down	1.092	0.8169	-2.909	0.0007931	1.816	0.1493	3.545	4.096e-10	-11.34	9.825e-19	-4.997	0.05814	-2.264	1	3.617	0.0003629	4.196	4.886e-05	-0.5519	1	-3.229	6.768e-05	2.256	0.004206	2.358	0.0449	-1.214	0.4786	-1.67	0.171	-0.08502	1	-0.3474	1	1.325	1	4.412	4.488e-29	-4.148	2.006e-10	0.8557	0.5965	-0.6503	1	-0.2371	1
FUN_001135	neo-Z	clust05	L3:L.down|Lpool:Other.up|P1:L5.down|P5:P.up|P7:P.up|P9:P.down|Ppool:Other.down|L:Other.up|P:Other.down	1.017	0.913	-2.709	0.001936	1.693	0.1813	3.593	1.094e-10	-6.658	8.322e-14	0.1978	1	-1.908	1	3.744	5.083e-05	3.648	0.0005986	-5.682	0.009018	-2.107	0.02028	1.741	0.08609	2.246	0.05778	-0.3939	1	-2.098	0.05262	-0.4206	1	-1.22	1	1.495	1	4.418	5.346e-29	-3.448	1.076e-06	0.1944	0.9401	-0.6283	1	-1.114	0.5706
FUN_001136	neo-Z	clust11	L3:L.down|L5:L.up|P1:L5.down|P1:P.down|P7:P.up|P9:P.up|FT:AdultParts.up|MT:AdultParts.up|FMA:AdultParts.down|L:Other.up|Source.up	0.3546	1	-2.625	0.009735	2.27	0.02992	-0.6432	1	-9.535	7.176e-11	-7.21	0.0003954	-4.657	1	0.8732	1	4.085	2.345e-05	6.909	7.133e-32	-0.9235	0.761	7.852	1.033e-31	8.358	3.201e-18	-2.779	1	-7.352	0.0002618	-0.421	1	-0.1308	1	-2.563e-13	1	3.056	8.599e-06	0.2307	1	-2.317	1	0.913	1	1.175	0.4628
FUN_001137	neo-Z	clust04	L1:L.up|Lpool:Other.down|P1:P.down|P9:P.up|FMA:AdultParts.up|P:Other.up|Adult:Other.up|Source.up	5.9	0.01808	-2.68	1	-3.221	1	-3.523	0.0002426	2.45	0.7641	-4.757	0.0004677	-1.709	0.6023	1.353	0.783	2.151	0.1134	2.962	0.0009643	-0.1965	1	-4.877	1	-1.372	1	-3.912	1	7.818	8.97e-24	-2.921	0.6937	2.913	1	-2.041	1	-3.11	1	2.59	0.022	-0.2901	1	0.3367	1	2.789	0.0003289
FUN_001138	neo-Z	clust09	Lpool:Other.down|L:Other.down|AdultParts:Other.up|Adult:Other.up	-0.6398	1	-3.859	0.5494	4.499	0.124	-3.558	0.0178	-0.1801	0.9982	0.597	1	-0.8372	1	-0.7067	1	1.162	1	-0.2155	1	0.3789	1	0.8531	0.8731	0.1349	1	0.4356	1	-1.053	0.7334	0.5985	1	-1.736	1	1.181	1	-2.968	0.02016	0.01533	1	2.026	0.03459	0.4594	1	2.384	0.04684
FUN_001139	neo-Z	clust01	P7:P.up	-1.451	0.389	0.2124	1	1.238	0.5441	-1.506	0.152	-1.702	0.1346	-1.717	0.1182	-0.3206	1	0.3803	1	2.704	0.0001087	-1.047	0.6713	0.4214	1	0.8182	0.9674	0.7883	0.8521	-0.09418	1	-0.9098	0.8804	0.02494	1	-1.796	0.9199	1.729	1	-0.87	1	-0.2899	1	0.87	1	-0.6026	1	0.8134	1
FUN_001140	neo-Z	clust11	Lpool:Other.up|P1:L5.down|P7:P.up|P9:P.up|FT:AdultParts.up|L:Other.up|P:Other.down	-0.09864	1	-0.9873	0.8777	1.086	0.6429	2.17	0.0002456	-5.561	9.517e-19	-1.803	0.05214	-1.569	0.203	-0.7297	1	2.217	0.001326	1.885	0.00646	-1.115	0.4893	2.07	0.0008007	1.524	0.175	-0.6399	1	-1.606	0.05174	0.4547	1	-1.139	1	1.688	1	3.067	5.071e-25	-1.533	0.02087	-0.6713	1	-0.09189	1	-0.7915	1
FUN_001141	neo-Z	clust03	P1:L5.down|P9:P.up|FMH:AdultParts.up|FMA:AdultParts.down|AdultParts:Other.up	-0.2658	1	0.02785	1	0.238	1	-0.4974	1	-2.29	0.009982	-1.801	0.06772	-0.4314	1	-0.08617	1	0.4898	1	1.829	0.02571	-1.32	0.2918	-0.9162	0.8406	-0.4867	1	2.647	2.136e-07	-1.77	0.01699	-0.3579	1	0.273	1	-0.1965	1	-0.3106	1	-1.454	0.08048	1.576	0.007285	0.1813	1	1.363	0.2426
FUN_001144	neo-Z	clust11	L1:L.down|Lpool:Other.up|P1:L5.down|P9:P.up|Ppool:Other.down|FT:AdultParts.up|MT:AdultParts.up|L:Other.up|AdultParts:Other.down|Source.up	-2.061	0.02249	0.3963	1	1.664	0.1462	3.916	3.837e-16	-12.5	5.666e-42	-2.435	0.129	-0.3463	1	-1.388	0.9807	-0.3919	1	4.562	3.018e-13	-6.05	6.798e-20	10.43	2.676e-83	9.754	6.963e-27	-6.576	1	-6.041	1	0.5658	1	-3.114	1	-3.827	1	9.115	7.051e-188	-3.547	1	-2.941	0.001426	0.4422	1	1.601	0.0647
FUN_001145	neo-Z	clust11	Lpool:Other.up|P1:L5.down|P9:P.up|Ppool:Other.down|FT:AdultParts.up|MT:AdultParts.up|FMH:AdultParts.down|FMA:AdultParts.down|L:Other.up|P:Other.down|Adult:Other.up|Source.up	-1.723	0.141	0.04441	1	1.679	0.158	3.532	3.081e-11	-12.58	3.054e-42	-1.916	0.1677	-1.306	0.7677	-0.7743	1	-1.398	0.7757	5.394	7.807e-23	-6.324	3.112e-19	9.137	6.236e-94	8.36	9.832e-28	-5.678	1.641e-12	-5.258	4.773e-12	0.6472	1	0.4314	1	-1.821	1	8.575	4.429e-197	-4.959	1.753e-22	-1.246	0.4023	0.1247	1	2.094	0.002509
FUN_001146	neo-Z	clust07		0.6351	1	-0.8998	0.9714	0.2647	1	1.234	0.3234	-1.078	0.419	-0.1069	1	0.2341	1	-0.1934	1	0.4817	1	-0.4155	1	0.2876	1	0.8728	0.9151	0.5982	1	0.3198	1	-1.239	0.3402	0.2289	1	1.04	1	0.3351	1	1.113	0.4658	0.0899	1	-0.8493	1	0.537	1	-1.142	0.4824
FUN_001147	neo-Z	clust16	L3:L.up|L5:L.down|P1:L5.up	0.1074	1	2.318	0.002989	-2.425	0.01635	-0.8616	0.8272	3.235	6.685e-05	-0.1367	1	0.3681	1	0.6206	1	0.1299	1	-0.9819	0.7574	0.9249	0.7815	-0.3038	1	-0.4173	1	0.01644	1	0.4343	1	0.09461	1	-0.2182	1	0.07194	1	-1.282	0.1876	1.12	0.5002	-0.1691	1	0.2641	1	-0.04744	1
FUN_001148	neo-Z	clust03	P1:L5.down|FMH:AdultParts.up	0.1005	1	-0.5179	1	0.4174	1	0.1286	1	-2.041	0.01261	-0.8283	1	-0.6943	1	-0.03145	1	0.5748	1	0.9793	0.7616	-0.02985	1	-0.6535	1	-0.5631	1	1.935	0.0003754	-1.174	0.3895	-0.07533	1	1.005	1	0.6654	1	0.6514	1	-0.9144	1	0.4094	1	-0.05187	1	-0.07407	1
FUN_001149	neo-Z	clust05	P9:P.up	0.7192	1	-0.79	1	0.07084	1	1.32	0.2158	-1.023	0.4587	-0.6648	1	-0.6222	1	-0.6486	1	-0.2498	1	2.185	0.0001361	0.02162	1	0.157	1	0.0102	1	-0.1594	1	0.05487	1	0.1223	1	-0.4232	1	0.08493	1	0.6809	1	0.141	1	-0.6003	1	0.1076	1	-1.006	0.716
FUN_001150	neo-Z	clust03		0.3762	1	0.03877	1	-0.415	1	0.5631	1	-0.5255	0.8159	-0.3252	1	-0.1337	1	-0.2597	1	0.124	1	0.5945	1	-0.71	1	-0.2468	1	-0.4439	1	0.5436	1	-0.1119	1	0.1643	1	-0.1154	1	0.0738	1	0.1432	1	-0.6681	1	0.5279	1	0.2042	1	0.1102	1
FUN_001151	neo-Z	clust02		0.03405	1	0.6858	1	-0.7198	0.9801	0.6885	1	0.6955	0.7125	-0.168	1	0.1727	1	0.04497	1	-0.04066	1	-0.009035	1	-0.3229	1	0.9896	0.741	0.2841	1	-0.3143	1	-0.4817	1	0.5879	1	-0.4124	1	-0.05732	1	-0.2738	1	0.2097	1	-0.008366	1	0.5053	1	-0.2742	1
FUN_001152	neo-Z	clust02	Source.up	0.02328	1	0.4344	1	-0.4577	1	0.3509	1	0.4277	0.8425	-0.3358	1	0.2694	1	-0.3152	1	-0.01601	1	0.3977	1	-0.3608	1	1.261	0.4205	0.0197	1	-0.1234	1	-0.677	1	1.034	1	-0.6053	1	0.914	1	-0.1333	1	0.4457	1	-0.3262	1	0.2411	1	0.007461	1
FUN_001153	neo-Z	clust04	FMA:AdultParts.up	0.1733	1	0.1234	1	-0.2967	1	-0.6928	1	0.7773	0.6538	0.2339	1	-0.1231	1	0.145	1	-0.1366	1	-0.1191	1	0.1197	1	-0.3977	1	0.2629	1	-1.446	0.07967	1.531	0.03517	-0.5505	1	0.1559	1	0.3337	1	-0.5054	1	-0.007396	1	0.3544	1	-0.01266	1	0.4298	1
FUN_001154	neo-Z	clust07	L:Other.up	0.3587	1	0.1764	1	-0.5352	1	1.65	0.05909	-0.71	0.6954	-0.09983	1	0.2156	1	-0.1077	1	-0.09278	1	0.08463	1	0.2535	1	0.2969	1	0.3979	1	-0.2891	1	-0.1452	1	-0.08411	1	0.09281	1	-0.09949	1	1.521	0.01671	0.3234	1	-1.349	0.07432	-0.2127	1	-1.428	0.1621
FUN_001155	neo-Z	clust03		0.1672	1	0.1388	1	-0.3059	1	0.2703	1	-0.6717	0.7379	-0.6334	1	-0.6616	1	0.209	1	0.9581	1	0.1279	1	0.2136	1	-0.4861	1	-0.6995	0.9602	1.355	0.1406	-0.6143	1	0.1778	1	0.3456	1	0.385	1	0.4065	1	-0.07705	1	-0.2072	1	0.06107	1	-0.3629	1
FUN_001156	neo-Z	clust06		0.3397	1	0.6434	1	-0.9831	0.7627	0.5504	1	1.007	0.4718	0.2818	1	0.6547	1	0.3117	1	-0.3337	1	-0.9145	0.8584	0.3959	1	0.3476	1	-0.2158	1	-0.168	1	0.08567	1	0.4695	1	0.02055	1	-0.09268	1	0.3797	1	0.6608	1	-0.8805	1	0.4105	1	-0.7097	1
FUN_001157	neo-Z	clust05	L:Other.up	0.3185	1	-0.9122	0.9602	0.5937	1	1.905	0.05782	-2.292	0.05475	0.1395	1	0.05842	1	-0.526	1	0.7152	1	-0.3871	1	-0.6095	1	-0.2418	1	-0.3117	1	1.606	0.1753	-1.26	0.5023	0.05829	1	0.1272	1	0.07202	1	2.109	0.001014	-0.5451	1	-0.939	1	-0.73	1	-0.9712	0.7553
FUN_001158	neo-Z	clust09	L5:L.up|P1:P.up|L:Other.down|AdultParts:Other.up|Adult:Other.up	-0.8665	1	-1.275	0.5482	2.141	0.01339	-1.496	0.1428	1.642	0.1063	1.746	0.04463	-0.3244	1	-0.7946	1	1.037	1	-1.664	0.07865	-0.9952	0.6722	1.504	0.1257	0.9909	0.6759	-0.07611	1	-1.483	0.09152	0.4278	1	0.1308	1	-0.3676	1	-2.45	1.729e-08	-0.3922	1	2.052	4.578e-07	0.602	1	1.869	0.009892
FUN_001159	neo-Z	clust11	Lpool:Other.up|P1:L5.down|P3:P.down|P7:P.up|Ppool:Other.down|FT:AdultParts.up|MT:AdultParts.up|FMH:AdultParts.down|L:Other.up|P:Other.down	-0.09013	1	-0.08291	1	0.173	1	3.105	3.329e-11	-3.645	5.138e-08	0.1899	1	-2.817	0.0005098	-0.05468	1	2.937	3.719e-06	-0.2559	1	-2.641	2.4e-05	3.497	3.88e-16	2.662	0.0004182	-2.525	7.024e-06	-1.324	0.2334	0.6961	1	1.498	1	0.1818	1	3.078	5.148e-25	-1.965	4.941e-05	-0.2738	1	1.493	0.2874	-0.3482	1
FUN_001160	neo-Z	clust06		-0.7475	1	0.7927	1	-0.04518	1	0.181	1	-0.627	0.764	-0.3694	1	0.5686	1	0.5042	1	-0.09261	1	-0.6108	1	0.3347	1	0.5175	1	0.5366	1	-0.55	1	-0.1088	1	-0.01593	1	-0.2761	1	0.4563	1	0.661	1	0.2455	1	-0.6846	1	-0.05753	1	-0.3868	1
FUN_001162	neo-Z	clust03	P1:L5.down|FMH:AdultParts.up|FMA:AdultParts.down	-0.1061	1	-1.154	0.6687	1.26	0.4357	-0.5187	1	-2.329	0.002966	-0.6451	1	-0.3513	1	-0.3873	1	0.1462	1	1.238	0.3652	-0.7096	1	-0.7937	1	-0.2884	1	2.699	2.383e-10	-2.022	0.0005254	-0.4211	1	0.9402	1	-0.04952	1	0.0895	1	-1.404	0.07045	1.255	0.1489	-0.3115	1	0.9212	0.8772
FUN_001165	neo-Z	clust08	FMH:AdultParts.down	-1.067	0.9423	1.787	0.2962	-0.7196	0.9831	0.6543	0.9207	-0.8239	0.6983	0.06643	1	-0.1808	1	0.1073	1	0.5128	1	-0.5058	1	-1.246	0.4961	1.709	0.1825	2.363	0.07279	-2.539	0.03677	-0.005963	1	-0.545	1	-2.382	1	-1.219	1	1.523	0.1546	-0.2485	1	-0.8144	1	-0.3705	1	0.4434	1
FUN_001167	neo-Z	clust04	FMH:AdultParts.down|FMA:AdultParts.up	0.8639	1	-0.8231	1	-0.04079	1	-0.7367	0.971	-0.2682	0.9434	-1.323	0.3395	0.2652	1	0.2822	1	0.3709	1	0.405	1	-0.6409	1	-0.202	1	-1.144	0.5085	-1.672	0.01322	2.513	7.964e-09	0.7852	1	-0.1057	1	0.1526	1	-0.9345	0.9916	0.04514	1	0.6002	1	0.07331	1	1.033	0.6629
FUN_001168	neo-Z	clust11		0.2863	1	-0.8994	0.9811	0.6131	1	1.301	0.2392	-1.345	0.2165	0.01751	1	-0.1952	1	-0.4819	1	-0.3212	1	0.9807	0.7595	-0.6369	1	0.9399	0.821	1.263	0.3747	-0.3938	1	-0.9829	0.7694	-0.2691	1	-0.0948	1	0.008469	1	1.005	0.7697	-0.2502	1	-0.4565	1	-0.2849	1	-0.4984	1
FUN_001169	neo-Z	clust03		-0.2578	1	-0.2526	1	0.5104	1	-0.5131	1	0.0453	1	0.3289	1	-0.1034	1	-0.7195	1	-0.1398	1	0.6339	1	0.1187	1	-0.7788	1	0.4562	1	1.41	0.1367	-1.209	0.3895	-1.029	1	1.418	1	0.4872	1	-0.2006	1	-0.05467	1	0.1892	1	0.02548	1	0.2958	1
FUN_001170	neo-Z	clust03	P1:L5.down|P1:P.down|P9:P.up|FMH:AdultParts.up|FMA:AdultParts.down|P:Other.down|AdultParts:Other.up|Adult:Other.up	-0.3411	1	0.007282	1	0.3338	1	-0.9276	0.7204	-2.818	0.0005026	-1.917	0.03883	-0.9466	1	-0.3882	1	0.8693	1	2.382	0.0002276	-1.367	0.2492	-1.082	0.6109	-1.322	0.376	3.135	1.477e-11	-1.633	0.0434	0.2003	1	0.59	1	-0.2099	1	-0.2451	1	-1.951	0.0004264	1.998	5.633e-06	0.1519	1	1.721	0.0384
FUN_001171	neo-Z	clust03		0.1954	1	-0.6653	1	0.4699	1	-0.6033	1	0.5258	0.8228	0.1483	1	-0.4532	1	0.1351	1	0.3034	1	-0.1337	1	-0.01234	1	-0.4036	1	0.6451	0.9975	0.7022	1	-0.8531	1	-0.8739	1	0.2753	1	0.3484	1	-0.8137	1	0.126	1	0.4413	1	-0.1109	1	0.4618	1
FUN_001172	neo-Z	clust02	P1:L5.up|P9:P.down|MT:AdultParts.up|FMH:AdultParts.down|P:Other.up|AdultParts:Other.down	0.9374	1	1.445	0.5669	-2.382	0.2151	0.511	1	3.852	0.00308	1.267	0.5278	1.062	1	0.5335	1	-0.5447	1	-2.317	0.02175	1.373	0.2821	0.8518	0.8364	2.765	0.01315	-3.512	0.002464	1.252	0.493	-1.594	0.703	-0.1985	1	-0.9665	1	0.3608	1	2.387	0.000186	-2.486	0.0002645	-0.7377	1	-1.413	0.2602
FUN_001173	neo-Z	clust12		0.2347	1	0.1033	1	-0.3381	1	0.6579	1	-1.196	0.3295	-0.4832	1	-0.003634	1	0.2148	1	0.3548	1	-0.08288	1	0.1826	1	-0.6343	1	-0.858	0.8127	0.8573	1	0.0754	1	0.1864	1	0.7313	1	-0.2046	1	0.902	1	-0.5078	1	-0.1441	1	-0.3841	1	-0.6304	1
FUN_001174	neo-Z	clust03		-0.1135	1	-0.3354	1	0.4489	1	-0.2455	1	0.03926	1	0.4784	1	-0.2252	1	0.1508	1	0.05093	1	-0.4549	1	0.3839	1	-0.649	1	-0.3891	1	1.186	0.3486	-0.5372	1	-0.2166	1	0.2838	1	0.5872	1	-0.03638	1	-0.1132	1	0.1311	1	-0.05598	1	-0.1038	1
FUN_001175	neo-Z	clust09	L1:L.up|L3:L.down|L5:L.up|P1:P.up|P3:P.down|P5:P.down|P9:P.up|Ppool:Other.down|MT:AdultParts.down|P:Other.down|AdultParts:Other.up	2.204	0.003789	-4.473	9.275e-12	2.269	0.005222	0.2933	1	-0.5309	0.8237	2.521	3.513e-06	-2.651	0.0001167	-2.651	0.0001335	-0.0377	1	2.819	4.36e-08	-1.667	0.04542	-0.08639	1	-1.922	0.03691	1.017	0.6862	0.2387	1	1.53	0.4886	0.2171	1	-0.4873	1	-0.574	1	-2.311	8.656e-09	2.561	2.1e-15	0.4935	1	1.03	0.6703
FUN_001177	neo-Z	clust01	L1:L.down|L5:L.up|Lpool:Other.down|P1:L5.up|P1:P.up|P7:P.down|FT:AdultParts.up|MT:AdultParts.up|FMH:AdultParts.down|FMA:AdultParts.down|L:Other.down|P:Other.up|AdultParts:Other.up|Adult:Other.up|Source.up	-6.642	0.0001688	0.6462	0.9435	5.996	2.321e-07	-7.716	3.423e-28	5.072	1.451e-11	2.166	0.0009988	0.3162	1	0.6363	1	-2.484	0.001706	-0.6343	1	0.3274	1	4.917	4.276e-35	5.204	1.055e-18	-4.077	1.396e-16	-2.249	0.0001772	-0.239	1	0.4725	1	-1.126	1	-7.099	1.323e-42	2.736	3.463e-10	2.316	3.577e-06	-0.8911	1	5.541	1.336e-29
FUN_001178	neo-Z	clust14	L5:L.up|Lpool:Other.down|P1:P.up|P3:P.up|FT:AdultParts.up|MT:AdultParts.up|Adult:Other.up	-2.868	1	-2.868	1	5.737	0.03425	-7.461	2.44e-07	0.844	0.7297	4.087	0.0004861	4.182	0.0003523	-0.2887	1	-3.911	1	-4.069	1	-1.194	1	7.46	1.509e-14	7.429	1.493e-07	-4.653	1	-4.653	1	0.02601	1	0	1	0	1	-1.285	1	0.6061	1	0.3151	1	-0.2196	1	6.492	1.554e-13
FUN_001179	neo-Z	clust05	L3:L.down|L5:L.up|Lpool:Other.up|P1:P.up|FMH:AdultParts.down|FMA:AdultParts.up|FA:MA.down|L:Other.up|P:Other.down|Source.up	-0.6089	1	-2.14	0.02225	2.749	0.0004633	3.015	2.233e-08	-1.551	0.1391	8.732	1.677e-47	2.125	0.1428	-5.087	1	-0.6601	1	-5.11	1	-1.276	0.3251	-0.8546	0.8916	0.3032	1	-2.423	0.01835	2.768	0.0002952	-0.9648	1	-1.122	1	-3.313	0.01145	5.676	1.192e-61	-3.491	7.84e-06	-0.6291	1	1.628	0.2299	-1.305	0.2852
FUN_001180	neo-Z	clust05	L3:L.down|L5:L.up|Lpool:Other.up|P1:L5.down|P1:P.up|P7:P.down|FMH:AdultParts.down|FMA:AdultParts.up|L:Other.up|P:Other.down|Source.up	-1.055	0.8428	-2.381	0.001317	3.436	9.996e-09	2.973	5.381e-10	-2.362	0.00122	8.301	1.662e-69	2.189	0.06748	-1.655	1	-6.776	0.0002252	-2.059	1	-0.93	0.772	-1.15	0.5227	0.05937	1	-1.917	0.01375	2.599	6.848e-07	-1.008	1	0.2092	1	-2.018	0.4716	5.539	7.316e-98	-3.671	2.32e-12	-0.3667	1	1.126	0.9907	-1.532	0.06223
FUN_001181	neo-Z	clust04	L3:L.down|Lpool:Other.down|P1:L5.down|P9:P.up|Ppool:Other.down|MT:AdultParts.down|FMH:AdultParts.down|FMA:AdultParts.up|P:Other.down|AdultParts:Other.up|Adult:Other.up|Source.up	1.933	0.1628	-4.205	0.0004757	2.272	0.1228	-2.04	0.02194	-4.347	0.0006995	1.972	0.3487	-2.437	1	-2.442	1	-1.944	1	4.851	3.43e-05	-7.262	2.404e-23	-1.403	0.2269	-3.19	0.02368	-2.405	0.0001422	5.276	2.034e-24	1.489	0.971	0.6612	1	-1.356	1	0.2815	0.621	-6.516	1.375e-18	5.915	6.54e-43	-0.1462	1	6.976	2.734e-46
FUN_001182	neo-Z	clust05	L1:L.down|L5:L.up|Lpool:Other.up|P1:P.up|P7:P.down|P9:P.down|FT:AdultParts.up|MT:AdultParts.up|FMH:AdultParts.down|L:Other.up|P:Other.down|AdultParts:Other.down|Adult:Other.down|Source.up	-2.131	0.00785	-1.005	0.8539	3.136	6.868e-08	2.582	1.905e-06	-0.3523	0.9121	8.523	6.05e-102	0.3722	1	-1.985	0.09129	-3.78	8.645e-05	-3.13	0.0003248	1.041	0.6001	3.216	3.828e-11	1.982	0.04008	-3.737	1.336e-11	0.4884	1	1.028	1	-0.1954	1	-0.4975	1	4.857	2.638e-73	-1.967	0.0006778	-1.495	0.03469	1.021	1	-2.717	9.407e-08
FUN_001183	neo-Z	clust04	P7:P.down|FMH:AdultParts.down|FMA:AdultParts.up|AdultParts:Other.down	0.593	1	0.3393	1	-0.9323	0.8033	0.2779	1	1.229	0.3346	1.487	0.1889	0.2877	1	-0.1418	1	-2.133	0.03377	0.5006	1	0.5746	1	-0.3912	1	0.7804	0.8347	-4.335	1.212e-10	4.092	4.707e-17	-0.9764	1	-2.354	1	0.0482	1	1.32	0.1642	0.7084	1	-1.572	0.0246	-0.5495	1	-0.6393	1
FUN_001184	neo-Z	clust04	P1:L5.down|P1:P.down|FT:AdultParts.down|MT:AdultParts.down|FMA:AdultParts.up|L:Other.up	1.43	0.2841	0.1551	1	-1.585	0.1735	1.59	0.0548	-2.747	0.0001483	-2.081	0.006055	0.5289	1	-1.062	1	1	1	1.613	0.05009	-1.377	0.1889	-2.565	5.524e-05	-2.276	0.005316	1.017	0.6852	2.009	0.000159	-0.2411	1	-0.219	1	0.2527	1	1.711	0.0003737	-1.236	0.2429	-0.01746	1	0.01776	1	-0.1598	1
FUN_001185	neo-Z	clust02		0.3212	1	0.4028	1	-0.724	0.9511	0.6264	1	1.308	0.2832	0.582	1	0.4616	1	-0.1006	1	-0.1266	1	-0.8163	0.97	0.09203	1	0.8191	0.9792	0.3835	1	-0.8475	0.997	0.09585	1	0.3629	1	-0.3996	1	-0.2967	1	0.03414	1	0.6015	1	-0.5874	1	0.04386	1	-0.5388	1
FUN_001186	neo-Z	clust02	P1:L5.up	0.0473	1	1.489	0.2461	-1.536	0.233	0.1703	1	2.488	0.001692	0.6919	1	0.2439	1	0.3038	1	-0.1881	1	-1.051	0.6448	0.758	1	0.2996	1	0.2303	1	0.06254	1	-0.3937	1	0.05771	1	0.084	1	0.4944	1	-0.343	1	0.9961	0.8777	-0.698	1	0.5834	1	-0.6963	1
FUN_001187	neo-Z	clust05		-0.3379	1	0.0321	1	0.3058	1	1.027	0.5933	-1.088	0.41	0.325	1	0.3939	1	-0.434	1	-0.1749	1	-0.1099	1	0.2286	1	-0.01702	1	0.01388	1	-0.3376	1	0.3395	1	-0.02575	1	1.443	1	-0.09633	1	1.323	0.1005	-0.1622	1	-0.7576	1	0.1796	1	-0.9416	0.8327
FUN_001188	neo-Z	clust01	Ppool:Other.up|Sexes.down|Adult:Other.down	1.775	1	-1.433	1	-0.3418	1	-1.91	1	1.268	0.3535	-0.7893	1	-0.3124	1	0.1421	1	0.21	1	0.7496	0.9833	4.875	5.921e-17	-2.759	1	1.996	0.3339	1.082	0.6893	-0.6053	1	-3.962	0.3796	-0.1883	1	-3.791	1	-1.493	1	0.7754	0.7335	0.2992	1	-11.77	1.481e-34	-2.224	0.03728
FUN_001189	neo-Z	clust01	Lpool:Other.down|Ppool:Other.up|Sexes.down|Source.up	-1.773	0.7776	1.739	0.7524	0.03388	1	-2.559	0.01495	0.4909	0.835	-0.2525	1	-0.5484	1	0.06777	1	-0.05904	1	0.7922	0.9212	2.398	0.003216	-0.3807	1	-0.09629	1	1.07	0.7043	-0.7721	1	-0.237	1	-2.556	0.9074	1.479	1	-1.268	0.4424	-0.4363	1	1.281	0.4822	-4.322	2.926e-06	0.1209	1
FUN_001190	neo-Z	clust06		0.5215	1	0.5577	1	-1.079	0.6632	0.4518	1	0.8125	0.6251	0.07258	1	0.3842	1	0.2343	1	-0.2194	1	-0.4717	1	0.0234	1	1.17	0.4651	0.6924	0.9493	-0.7571	1	-0.4069	1	0.3981	1	-0.4175	1	0.0452	1	0.2146	1	0.3167	1	-0.4444	1	0.1411	1	-0.3564	1
FUN_001191	neo-Z	clust01	Ppool:Other.up|Sexes.down|Source.up	-0.2891	1	0.9189	1	-0.6298	1	-1.448	0.212	1.101	0.4616	0.5445	1	0.04197	1	0.3824	1	-0.3936	1	-0.5754	1	2.245	0.001001	-0.577	1	-0.07966	1	-1.422	0.671	1.832	0.3	-0.4144	1	-4.995	0.973	-0.2602	1	-0.7242	1	-0.5026	1	0.9691	1	-5.456	1.048e-13	-0.5971	1
FUN_001192	neo-Z	clust01		0.1334	1	0.2594	1	-0.3928	1	0.05664	1	1.105	0.3938	0.71	1	-0.644	1	-0.203	1	-0.4939	1	0.6309	1	-0.3175	1	0.3138	1	0.364	1	-0.1207	1	-0.3029	1	-0.04178	1	-0.3845	1	-0.2901	1	-0.3129	1	0.04592	1	0.172	1	0.01257	1	0.1956	1
FUN_001193	neo-Z	clust01		0.1417	1	0.421	1	-0.5627	1	-0.05777	1	1.091	0.4115	0.6676	1	-0.622	1	-0.2108	1	-0.4872	1	0.6524	1	-0.4511	1	0.5732	1	0.3438	1	-0.2981	1	-0.275	1	0.1911	1	-0.2932	1	-0.1957	1	-0.1721	1	0.07264	1	0.05023	1	0.03675	1	0.3816	1
FUN_001194	neo-Z	clust10		2.731	0.7051	2.575	0.7745	-5.306	0.4414	-0.998	0.7035	5.744	0.1939	0.4436	1	-0.6293	1	-0.4761	1	-0.483	1	1.145	0.6429	-1.273	0.5317	-1.768	0.2659	2.072	0.1958	-0.0485	1	-0.1415	1	-3.199	0.1382	0.1209	1	0.2755	1	-2.344	0.234	0.01643	1	1.596	0.2878	-1.677	0.5149	1.703	0.1879
FUN_001195	neo-Z	clust06		-0.3386	1	1.17	0.6852	-0.8313	0.8788	0.1166	1	1.209	0.3589	1.191	0.5746	0.791	1	-0.123	1	-0.5566	1	-1.303	0.374	0.3569	1	0.2582	1	0.3757	1	-0.9458	0.8032	0.5496	1	-0.09788	1	1.266	1	0.2985	1	0.6183	1	0.2921	1	-0.6989	1	0.2071	1	-0.3551	1
FUN_001196	neo-Z	clust03		0.3457	1	0.2791	1	-0.6249	1	0.2244	1	-0.1278	0.9968	-0.4977	1	0.3674	1	0.00585	1	-0.1206	1	0.245	1	-0.3195	1	0.07693	1	-0.5895	1	0.7649	1	-0.4445	1	0.5553	1	-0.2686	1	-0.08381	1	0.01127	1	-0.2137	1	0.1926	1	0.2718	1	0.07132	1
FUN_001197	neo-Z	clust03		-0.4048	1	0.5479	1	-0.1431	1	-0.1545	1	0.2827	0.9465	0.2164	1	-0.06076	1	0.05834	1	0.03214	1	-0.2461	1	0.328	1	-0.1682	1	-0.6317	1	0.2847	1	0.2152	1	0.3862	1	0.8278	1	0.2835	1	-0.01451	1	0.004289	1	0.005954	1	0.1758	1	-0.1301	1
FUN_001198	neo-Z	clust02	Lpool:Other.down|P1:L5.up|P9:P.down|Ppool:Other.up|L:Other.down|P:Other.up|AdultParts:Other.down	-0.1362	1	1.253	0.5859	-1.117	0.6621	-1.922	0.01121	4.213	2.786e-08	-0.0252	1	-0.2777	1	1.57	0.1367	0.8889	1	-2.156	0.001398	3.614	2.515e-16	0.4824	1	-0.3378	1	-0.959	0.7997	0.8686	0.9821	0.6835	1	-0.2091	1	0.2593	1	-1.831	0.0011	3.188	4.42e-27	-1.73	0.0002467	-0.009151	1	-1.269	0.2895
FUN_001199	neo-Z	clust06		0.5262	1	-0.1421	1	-0.3841	1	0.6052	1	0.1355	0.9944	0.2674	1	0.1515	1	0.289	1	-0.2508	1	-0.4571	1	-0.03924	1	0.06715	1	0.2028	1	-0.6189	1	0.4501	1	-0.1131	1	0.191	1	-0.02841	1	0.3597	1	-0.08072	1	-0.1716	1	-0.2179	1	-0.4245	1
FUN_001202	neo-Z	clust02		0.6634	1	0.5772	1	-1.241	0.8313	1.11	0.5425	1.377	0.5072	0.5694	1	0.6822	1	0.4826	1	-0.5039	1	-1.23	0.6085	0.04008	1	-0.1303	1	-0.4868	1	-0.1066	1	0.4923	1	0.2971	1	0.01913	1	0.3262	1	-0.2571	1	-0.1668	1	0.3331	1	0.1288	1	-0.8627	0.8707
FUN_001206	neo-Z	clust05	L5:L.up|Lpool:Other.up|P1:L5.down|P1:P.down|P3:P.down|P5:P.up|P7:P.up|FT:AdultParts.up|MT:AdultParts.up|L:Other.up|AdultParts:Other.down|Adult:Other.down|Source.up	-0.775	1	-1.366	0.373	2.141	0.00409	6.681	4.306e-60	-11.02	4.668e-44	-3.964	5.675e-05	-2.311	0.04175	3.159	4.345e-08	3.983	1.428e-12	-0.8665	0.8846	0.357	1	5.439	1.326e-06	4.718	0.000346	-3.174	1	-3.174	1	0.6007	1	0	1	0	1	8.948	3.305e-187	0.954	0.3644	-7.046	1.448e-23	-0.1866	1	-5.279	4.731e-28
FUN_001207	neo-Z	clust07	L1:L.down|L3:L.up|P1:L5.down|P1:P.down|P3:P.down|P5:P.up|P7:P.up|Ppool:Other.up|FT:AdultParts.up|MT:AdultParts.up|L:Other.up|P:Other.up|AdultParts:Other.down|Adult:Other.down|Source.up	-2.641	0.0001049	1.779	0.04911	0.8622	0.8867	1.471	0.1048	-6.626	2.448e-20	-4.891	1.894e-12	-2.691	0.000234	3.019	1.776e-09	4.588	6.094e-23	-0.02488	1	2.564	1.019e-06	6.8	3.702e-14	6.077	4.793e-08	-4.024	1	-4.024	1	0.6025	1	5.125e-15	1	-4.869e-13	1	5.669	2.082e-45	3.602	5.404e-07	-7.274	3.183e-39	0.1382	1	-3.027	1.63e-10
FUN_001210	neo-Z	clust06	L1:L.down|L3:L.up	-2.486	0.003657	2.651	0.0003392	-0.1646	1	0.104	1	0.853	0.5851	0.6985	1	0.2809	1	-0.1401	1	0.02711	1	-0.8664	0.899	1.029	0.6219	1.468	0.1644	0.2906	1	-0.4818	1	-0.617	1	0.9808	1	-0.5634	1	-0.216	1	0.4582	1	0.8471	1	-1.109	0.5604	0.3259	1	-0.8495	0.9667
FUN_001219	neo-Z	clust02		-0.507	1	0.1679	1	0.3391	1	0.9836	0.651	-0.9158	0.7393	0.2231	1	1.69	0.4016	-0.3018	1	-1.42	1	-0.1908	1	-1.028	0.6892	-0.2317	1	-0.8936	0.9004	0.2486	1	0.4547	1	0.5516	1	-0.7921	1	1.07	1	0.7365	1	-0.4504	1	-0.08413	1	0.1323	1	0.03331	1
FUN_001222	neo-Z	clust04	Source.up	1.04	1	1.82	0.4459	-2.86	0.2381	0.9528	0.6737	2.103	0.3375	1.298	0.5773	1.496	0.5428	-0.1997	1	-0.7746	1	-1.82	0.3132	-0.5163	1	-0.5425	1	-1.245	0.6234	-0.1864	1	1.303	0.4188	0.585	1	-0.5336	1	-0.9005	1	0.4826	1	-0.7206	1	0.3438	1	-0.6277	1	-0.3274	1
FUN_001225	neo-Z	clust04		0.7084	1	0.6227	1	-1.331	0.4139	1.259	0.2888	0.6121	0.7539	0.4822	1	1.265	0.5661	-0.2776	1	-0.7379	1	-0.7312	1	-1.062	0.5692	-0.9368	0.82	-0.8903	0.779	-0.1968	1	1.339	0.1717	-0.03877	1	-0.3362	1	-0.1907	1	0.5997	1	-0.2953	1	-0.1355	1	0.007067	1	-0.1471	1
FUN_001226	neo-Z	clust01	P1:L5.up|Ppool:Other.up|Sexes.down|Source.up	0.4532	1	3.776	0.07026	-4.229	0.088	-1.854	0.05703	2.157	0.04472	-0.3661	1	-0.2236	1	0.2481	1	0.05583	1	0.2857	1	4.048	1.068e-16	-0.2225	1	-0.2449	1	-1.644	0.6762	1.936	0.384	0.01871	1	-4.027	1	-2.731	1	-0.5265	1	-1.218	1	1.504	1	-10.24	4.779e-40	-1.645	0.08758
FUN_001227	neo-Z	clust06		0.4151	1	-0.1094	1	-0.3056	1	0.5055	1	0.2913	0.9325	0.6052	1	0.1927	1	0.119	1	-0.1401	1	-0.7768	1	0.2646	1	0.1249	1	-0.1308	1	-0.01489	1	0.01853	1	0.2131	1	0.09	1	0.1207	1	0.4145	1	-0.1103	1	-0.1816	1	-0.241	1	-0.5776	1
FUN_001228	neo-Z	clust02	P1:L5.up	0.6291	1	0.8427	1	-1.472	0.3457	0.3698	1	2.016	0.04398	0.5441	1	0.3667	1	0.2571	1	-0.003459	1	-1.164	0.4984	0.1575	1	0.3552	1	0.1086	1	-0.8574	0.9901	0.5676	1	0.2054	1	-1.184	1	0.1773	1	-0.2587	1	0.617	1	-0.4006	1	-0.1977	1	-0.3955	1
FUN_001229	neo-Z	clust06	Source.down	0.09021	1	0.8594	1	-0.9496	0.7965	1.425	0.1556	0.2049	0.9696	-0.06861	1	0.2691	1	-0.07905	1	-0.2351	1	0.1137	1	-0.04988	1	-0.3922	1	0.9392	0.7299	-1.032	0.6578	0.6898	1	-1.11	0.9997	-0.8476	1	-0.04904	1	0.5905	1	0.1411	1	-0.5382	1	-0.4356	1	-1.032	0.6711
FUN_001230	neo-Z	clust06	Source.down	0.4851	1	0.8839	0.9866	-1.369	0.3584	1.508	0.1117	0.5709	0.785	-0.08295	1	0.2903	1	-0.06716	1	-0.2076	1	0.06745	1	-0.3181	1	-0.08846	1	0.7096	0.9301	-1.112	0.5053	0.7237	1	-0.6651	1	-0.7906	1	0.05218	1	0.5501	1	0.2441	1	-0.607	1	-0.418	1	-0.8927	0.9107
FUN_001231	neo-Z	clust14		0.3742	1	-0.5373	1	0.1631	1	0.4328	1	0.4489	0.866	-0.01798	1	-0.2866	1	-0.2975	1	-0.1429	1	0.745	1	-0.4653	1	0.9851	0.7484	1.047	0.6137	-0.7126	1	-0.5573	1	-0.05145	1	-0.394	1	0.09972	1	-0.5934	1	0.1645	1	0.2537	1	-0.02942	1	0.02437	1
FUN_001232	neo-Z	clust05	Lpool:Other.up|P1:L5.down|P9:P.up|Ppool:Other.down|FT:AdultParts.up|MT:AdultParts.down|FT:MT.up|FH:MH.up|L:Other.up|P:Other.down|Sexes.up|Adult:Other.down	-0.4043	1	-0.4787	1	0.883	0.8597	7.326	3.379e-68	-10.2	3.672e-36	-1.353	0.7419	0.5021	1	-0.3611	1	-0.984	1	2.196	0.04009	-3.84	1.163e-06	1.82	0.03843	-2.64	0.02332	-0.4544	1	0.967	0.7394	3.716	0.001361	4.559	0.001061	-2.004	1	7.283	2.062e-183	-4.369	2.094e-14	-0.9117	1	3.327	3.206e-05	-2.614	0.0006975
FUN_001233	neo-Z	clust03	FMH:AdultParts.up	-0.2207	1	0.1625	1	0.05824	1	-0.691	0.9939	-0.2175	0.9617	-0.7528	1	-0.3866	1	0.3119	1	0.3449	1	0.4825	1	-0.3561	1	-1.335	0.2761	-1.626	0.1425	3.231	9.233e-15	-1.38	0.1533	0.2426	1	0.09971	1	0.09607	1	-0.8139	1	-0.3358	1	0.8744	1	0.2246	1	0.7853	1
FUN_001234	neo-Z	clust03	FT:AdultParts.down|FMH:AdultParts.up	0.01639	1	0.08396	1	-0.1003	1	-0.542	1	-0.7151	0.7036	-0.7341	1	-0.6364	1	0.03589	1	0.4017	1	0.9328	0.8321	-0.4327	1	-1.746	0.02769	-0.626	1	2.736	4.436e-11	-1.254	0.2643	-0.9331	1	-0.4515	1	-0.07355	1	-0.311	1	-0.6831	1	0.8543	1	-0.3886	1	0.7311	1
FUN_001235	neo-Z	clust03		0.1863	1	-0.02164	1	-0.1647	1	-0.3012	1	0.6385	0.7562	0.2533	1	-0.2935	1	-0.4223	1	0.01195	1	0.4506	1	-0.4025	1	-0.1142	1	0.05172	1	0.819	1	-0.7799	1	-0.1383	1	-0.539	1	0.1748	1	-0.5761	1	-0.1969	1	0.5807	1	-0.1578	1	0.5277	1
FUN_001236	neo-Z	clust02	P1:P.up|Source.up	-0.557	1	-1.373	0.85	1.93	0.4763	0.2901	1	1.205	0.5158	2.585	0.01385	0.1744	1	0.3013	1	-0.4432	1	-2.618	0.1128	1.159	0.5209	0.7002	1	-0.2953	1	-0.08219	1	-0.1709	1	0.8296	1	-1.218	1	1.107	1	0.216	1	0.922	0.9559	-1.013	0.8712	0.3298	1	-1.087	0.6325
FUN_001237	neo-Z	clust22	P1:L5.up|P1:P.up	-0.199	1	-0.3576	1	0.5566	1	0.005559	1	2.394	0.03424	2.753	9.464e-05	-0.2	1	0.5483	1	-1.494	0.5868	-1.607	0.2266	0.7641	0.9263	0.3162	1	-0.3698	1	-0.5338	1	0.5673	1	0.5717	1	-0.9687	1	-0.6742	1	0.06585	1	0.9559	0.9472	-0.9414	1	0.6391	1	-0.5772	1
FUN_001238	neo-Z	clust13	L1:L.down|P1:L5.down|P1:P.down|P3:P.down|P5:P.up|Ppool:Other.up|FT:AdultParts.down|MT:AdultParts.down|FMH:AdultParts.up	-2.632	0.0009703	1.781	0.09341	0.851	0.8708	-1.695	0.05902	-3.397	0.0001079	-3.875	6.327e-08	-2.72	0.00033	5.327	6.012e-37	0.5599	1	0.708	1	3.071	9.355e-10	-2.374	0.002051	-2.425	0.0102	1.862	0.004053	1.137	0.4779	0.04202	1	-0.6538	1	-0.3397	1	0.07594	1	0.5128	1	-0.533	1	-0.4185	1	-1.032	0.6712
FUN_001239	neo-Z	clust01	L3:L.down|L5:L.up|P1:P.up|P3:P.down|P9:P.up	0.04243	1	-3.822	0.0002118	3.779	5.721e-06	-0.9926	0.6377	0.2644	0.9292	2.417	0.0004629	-3.375	2.909e-05	-1.83	0.1522	0.4075	1	2.38	0.000346	1.41	0.2084	-0.4681	1	-0.09866	1	-0.8659	0.921	1.22	0.3909	-0.3079	1	2.38	0.3861	-1.217	1	-0.798	1	0.3468	1	0.2235	1	0.03671	1	-0.313	1
FUN_001240	neo-Z	clust01	Lpool:Other.down|MT:AdultParts.up|FMH:AdultParts.down|Sexes.down	-0.446	1	0.7184	1	-0.2724	1	-2.203	0.004141	1.225	0.3489	0.2489	1	-0.6137	1	-0.4422	1	0.1733	1	0.6338	1	0.9207	0.7709	1.124	0.5388	1.917	0.0478	-2.372	0.0004657	0.4711	1	-0.6601	1	0.853	1	-0.1719	1	-0.7259	1	0.4255	1	0.1001	1	-2.171	0.01309	0.9616	0.7878
FUN_001241	neo-Z	clust01	Ppool:Other.up|Sexes.down|Source.up	1.668	1	-1.552	1	-0.116	1	-2.958	0.09376	-1.268	0.6916	-1.203	0.9603	0.4881	1	2.342	0.1306	-0.5775	1	-1.05	0.9236	3.078	0.002657	-0.9244	1	0.8756	0.8079	1.186	1	-1.155	1	-1.5	1	-3.122	1	0	1	0.3181	1	-0.2066	1	-0.02499	1	-3.433	0.02468	-0.09037	1
FUN_001242	neo-Z	clust02		0.343	1	0.6665	1	-1.01	0.7641	-0.9747	0.6605	2.002	0.08631	0.333	1	-0.1777	1	0.1165	1	0.09609	1	-0.3679	1	0.5151	1	0.5587	1	0.7241	0.8984	-0.6097	1	-0.1921	1	-0.1378	1	0.403	1	0.07592	1	-0.8351	1	0.6317	1	-0.0181	1	0.06969	1	0.3447	1
FUN_001243	neo-Z	clust02		-0.417	1	1.173	0.6507	-0.7556	0.9418	-0.5604	1	1.455	0.1884	0.4215	1	-0.08381	1	-0.1399	1	0.1925	1	-0.3903	1	0.3991	1	0.1931	1	0.1845	1	-0.2688	1	0.03285	1	0.007146	1	0.07224	1	0.1114	1	-0.5268	1	0.3108	1	0.07081	1	-0.03825	1	0.121	1
FUN_001244	neo-Z	clust02		-0.2174	1	0.8151	1	-0.5977	1	-0.5026	1	2.036	0.128	0.6962	1	0.0446	1	0.1213	1	-0.4127	1	-0.4494	1	0.803	0.8774	0.2051	1	0.9083	0.7551	-0.6137	1	-0.08218	1	-0.586	1	0.2657	1	0.7566	1	-0.5799	1	0.9723	0.9139	-0.5128	1	-0.2922	1	-0.2253	1
FUN_001245	neo-Z	clust02		-0.1292	1	0.553	1	-0.4238	1	-0.4564	1	1.435	0.2387	0.7382	1	-0.04189	1	-0.1853	1	0.3316	1	-0.8427	0.9192	0.9192	0.7659	-0.4108	1	0.7335	0.8933	-0.03396	1	-0.1677	1	-0.9536	1	0.04053	1	0.1266	1	-0.2605	1	0.5556	1	-0.3418	1	-0.2322	1	-0.3471	1
FUN_001246	neo-Z	clust04		0.356	1	0.2518	1	-0.6077	1	0.322	1	0.4722	0.8076	0.1878	1	0.3245	1	-0.101	1	-0.03857	1	-0.3727	1	0.183	1	-0.09008	1	0.1152	1	-0.9388	0.8241	0.9231	0.8597	-0.1711	1	-0.6502	1	0.008661	1	0.1906	1	0.1035	1	-0.2281	1	0.1128	1	-0.3788	1
FUN_001247	neo-Z	clust03	Lpool:Other.down|P1:L5.up|FMH:AdultParts.up|FMA:AdultParts.down|P:Other.up	0.6773	1	1.015	0.8447	-1.692	0.2452	-2.058	0.004814	2.502	0.009247	-0.5069	1	-1.209	0.6924	1.407	0.3625	-0.1809	1	0.4899	1	0.2665	1	1.282	0.4044	0.4558	0.7681	8.164	6.413e-72	-9.25	3.652e-32	0.6884	1	-0.4343	1	3.936	1	-0.483	1	2.178	0.0005071	-1.709	0.1344	-0.07886	1	1.343	0.2001
FUN_001254	neo-Z	clust03	P1:L5.down|P9:P.up|P:Other.down	-0.5415	1	-2.074	0.5305	2.616	0.1944	0.1525	1	-3.791	0.02975	-0.1491	1	-4.345	0.1258	-0.5796	1	0.7891	1	4.285	6.374e-05	-1.221	0.7207	-0.818	0.9708	-1.352	0.6904	1.482	0.2986	-0.1256	1	0.4449	1	0.2855	1	-0.4138	1	0.5564	0.8308	-2.318	0.02575	1.791	0.05782	-0.2664	1	0.8012	0.9507
FUN_001255	neo-Z	clust02		-0.2906	1	0.6678	1	-0.3772	1	0.04511	1	0.441	0.8752	0.2442	1	0.3182	1	-0.006673	1	-0.1578	1	-0.3979	1	0.4589	1	-0.1879	1	0.02302	1	0.06898	1	0.03407	1	-0.1758	1	0.1374	1	0.2607	1	0.152	1	0.1767	1	-0.2701	1	-0.4102	1	-0.378	1
FUN_001256	neo-Z	clust05	L1:L.up|Lpool:Other.up|P1:L5.down|P5:P.down|P7:P.up|P9:P.up|L:Other.up|Adult:Other.down|Source.up	2.508	7.124e-05	-0.7415	1	-1.767	0.07964	9.536	1.024e-101	-9.549	1.368e-25	-1.935	1	-1.141	1	-4.966	0.04088	2.516	0.03705	5.525	8.85e-16	-0.2752	1	0.9758	0.8347	-0.642	1	0.1442	1	-0.3529	1	1.348	1	4.484	1	-3.822	1	9.843	1.766e-195	-2.248	1	-4.66	1	-0.3281	1	-6.945	4.652e-33
FUN_001257	neo-Z	clust03	L5:L.up|P1:L5.down|P3:P.down|L:Other.up	-1.048	0.8651	-0.9526	0.9152	2.001	0.02652	1.456	0.1551	-3.882	6.026e-08	-0.5502	1	-2.346	0.003187	0.4562	1	0.8088	1	1.632	0.07097	-0.7671	0.9722	-0.03757	1	-1.606	0.1697	1.327	0.2055	-0.2996	1	1.307	0.8025	0.7136	1	0.005859	1	1.618	0.006467	-1.301	0.2059	0.1071	1	0.6388	1	-0.5164	1
FUN_001258	neo-Z	clust05	Lpool:Other.up|P1:L5.down|P3:P.down|P5:P.up|Ppool:Other.down|MT:AdultParts.down|FMA:AdultParts.up|L:Other.up|P:Other.down	0.3541	1	-1.212	0.5894	0.858	0.877	3.068	1.213e-10	-5.764	1.606e-19	-0.1853	1	-2.114	0.03426	2.126	0.004551	0.04774	1	0.1256	1	-2.994	1.219e-06	-0.405	1	-2.658	0.001227	-0.5279	1	2.443	1.441e-07	1.878	0.2284	0.889	1	0.005837	1	3.725	6.855e-49	-3.294	8.217e-21	0.5276	1	0.6976	1	-0.05517	1
FUN_001259	neo-Z	clust04	L1:L.up|P1:L5.down|P5:P.up|P9:P.down|Ppool:Other.down|FT:AdultParts.down|MT:AdultParts.down|FMA:AdultParts.up|L:Other.up|P:Other.down|AdultParts:Other.up|Adult:Other.up	1.976	0.01651	-1.492	0.2725	-0.4834	1	0.3916	1	-2.373	0.002902	0.8784	1	-1.621	0.2368	2.655	9.338e-05	0.8994	1	-2.811	0.0008963	-3.386	6.315e-09	-2.366	0.0002447	-2.392	0.006174	0.2226	1	2.751	6.947e-11	0.02128	1	0.2047	1	-1.366	1	1.388	0.04685	-3.589	6.982e-24	2.411	6.875e-12	-0.1841	1	2.246	4.736e-05
FUN_001260	neo-Z	clust08	L3:L.up|L5:L.down|Lpool:Other.up|P3:P.down|P5:P.up|FT:AdultParts.up|MT:AdultParts.up|FMH:AdultParts.down|L:Other.up|AdultParts:Other.down|Sexes.up	-0.4585	1	3.715	6.563e-11	-3.257	7.118e-05	1.976	0.003102	0.4776	0.8041	0.3344	1	-2.63	0.000687	2.047	0.004235	0.313	1	-0.0643	1	-0.807	0.9399	6.646	3.531e-41	5.549	8.679e-14	-6.191	3.648e-09	-1.431	1	0.914	1	-4.588	1	-1.043	1	3.231	1.928e-12	0.898	0.6162	-3.063	3.165e-08	2.171	0.009463	-0.877	0.9423
FUN_001262	neo-Z	clust12	P1:L5.down|L:Other.up	-0.7208	1	0.1766	1	0.5441	1	1.295	0.3012	-2.392	0.005649	-0.4414	1	-0.2919	1	0.1026	1	-0.22	1	0.8508	0.9154	0.169	1	-0.1177	1	-0.004403	1	1.181	0.408	-1.105	0.5451	-0.09445	1	0.8958	1	-0.2202	1	1.791	0.000753	-0.4174	1	-0.8402	1	0.1627	1	-1.098	0.5772
FUN_001263	neo-Z	clust03	FMH:AdultParts.up	0.3537	1	0.6597	1	-1.013	0.7409	-0.07768	1	0.8415	0.5942	0.01353	1	-0.2306	1	0.1016	1	-0.9501	1	1.066	0.6273	0.4209	1	-1.465	0.1648	-1.454	0.2434	1.587	0.03147	0.2371	1	-0.009308	1	0.04006	1	-0.5193	1	-0.1127	1	0.1035	1	-0.01959	1	-0.0921	1	-0.2574	1
FUN_001264	neo-Z	clust04	Lpool:Other.down|FMH:AdultParts.down|FMA:AdultParts.up	-1.19	0.663	0.8035	1	0.3867	1	-1.912	0.02384	1.115	0.3992	1.099	0.7169	0.9782	1	-0.01808	1	-0.4521	1	-1.607	0.1122	0.07072	1	0.2929	1	0.4023	1	-2.483	1.202e-05	2.049	0.0005688	-0.09115	1	-0.9423	1	-0.1359	1	-1.012	0.7567	-0.468	1	1.134	0.471	-0.3738	1	1.381	0.2131
FUN_001265	neo-Z	clust14	Lpool:Other.down|P1:P.down|P3:P.down|P5:P.up|P7:P.up|Ppool:Other.down|FT:AdultParts.up|MT:AdultParts.up|FMH:AdultParts.down|FMA:AdultParts.down|FT:MT.down|L:Other.down|P:Other.up|Adult:Other.up|Source.up	2.389	0.865	1.178	1	-3.568	0.8531	-8.192	1.587e-27	6.882	0.05142	-3.011	0.0007647	-3.953	2.897e-06	2.902	2.706e-06	2.372	0.01969	1.69	0.08393	-2.258	0.004579	8.576	1.614e-82	12.22	3.822e-65	-9.353	8.179e-38	-3.644	0.003908	-3.036	0.007223	-0.1385	1	-1.253	1	-6.552	2.238e-11	2.744	9.177e-05	1.932	0.151	0.7469	1	7.838	6.57e-50
FUN_001266	neo-Z	clust09	L3:L.down|L5:L.up|Lpool:Other.down|P1:L5.down|P1:P.down|P3:P.down|P5:P.up|P9:P.up|FMA:AdultParts.up|L:Other.down|P:Other.down|AdultParts:Other.up|Adult:Other.up	-0.8033	1	-4.089	8.625e-08	4.892	1.647e-15	-2.662	1.879e-05	-5.792	6.328e-17	-4.057	3.111e-09	-4.37	8.703e-11	4.516	1.135e-17	0.3082	1	3.604	1.237e-15	-0.2011	1	-1.209	0.4017	-0.8476	0.8127	-0.311	1	1.596	0.02179	-0.3011	1	0.2286	1	-0.7481	1	-2.183	2.882e-06	-1.555	0.01823	2.959	4.656e-20	-0.2398	1	2.147	0.0001734
FUN_001267	neo-Z	clust26	L1:L.down|L5:L.up|P1:P.up|P5:P.down|P7:P.down|FMA:AdultParts.up	-4.195	1.484e-10	0.5102	1	3.685	1.38e-09	0.344	1	0.4701	0.8595	4.729	7.538e-33	-0.6082	1	-3.028	1.976e-05	-2.326	0.009957	1.233	0.3809	1.287	0.2649	-1.127	0.5372	-1.183	0.4838	-0.1467	1	1.59	0.03809	0.04663	1	-0.8761	1	1.036	1	0.9414	0.9708	-0.1809	1	-0.4777	1	-0.1292	1	-1.223	0.3535
FUN_001269	neo-Z	clust13	Lpool:Other.down|P1:L5.up|P3:P.down|P5:P.up|Ppool:Other.up|FMA:AdultParts.up|L:Other.down|P:Other.up	-0.1275	1	0.6362	1	-0.5087	1	-3.41	1.912e-08	2.579	0.01306	-1.621	0.08763	-3.786	1.968e-10	3.076	1.341e-11	1.654	0.1183	0.6777	1	1.813	0.01001	-0.5076	1	-1.582	0.1568	-0.9941	0.7355	2.3	1.371e-06	0.8951	1	0.3878	1	-0.519	1	-3.096	1.801e-13	1.718	0.0009643	0.5174	1	0.5137	1	1.198	0.3868
FUN_001270	neo-Z	clust02		1.051	0.8604	0.704	1	-1.755	0.1862	0.3055	1	1.733	0.1141	-0.3974	1	0.04821	1	0.6307	1	0.09993	1	-0.3815	1	0.4975	1	0.4104	1	0.087	1	-0.8474	1	0.5365	1	0.2695	1	0.1611	1	-0.05549	1	-0.4489	1	0.822	1	-0.462	1	0.3372	1	-0.6023	1
FUN_001271	neo-Z	clust14		-0.3901	1	0.2087	1	0.1814	1	-0.7853	0.9259	0.9274	0.5386	0.8139	1	-0.121	1	-0.1341	1	-0.5098	1	-0.04899	1	0.1866	1	0.3678	1	0.3694	1	0.02277	1	-0.4835	1	-0.001345	1	-0.4602	1	0.07153	1	-0.5836	1	-0.09537	1	0.4906	1	0.000542	1	0.449	1
FUN_001273	neo-Z	clust01		0.6458	1	-0.5901	1	-0.05576	1	-2.115	0.05094	-0.1498	1	-2.038	0.1119	-0.2192	1	0.1644	1	0.7879	1	1.305	0.4152	0.2593	1	-0.7458	0.9985	1.285	0.4952	1.581	0.1404	-1.918	0.07391	-1.692	0.6417	0.2575	1	-0.0813	1	-1.885	0.057	-0.05908	1	1.352	0.2705	-1.742	0.2887	1.392	0.3067
FUN_001274	neo-Z	clust01		0.7557	1	-0.1794	1	-0.5763	1	-0.486	1	0.6467	0.7136	0.4791	1	0.3182	1	-0.3627	1	0.102	1	-0.5366	1	0.4437	1	-0.1941	1	0.737	0.8901	0.04235	1	-0.3816	1	-0.7759	1	0.1013	1	-0.7188	1	-0.007468	1	-0.197	1	0.1898	1	-1.009	1	0.03172	1
FUN_001275	neo-Z	clust15	L3:L.up	-1.802	0.05238	2.582	3.466e-05	-0.7796	0.9466	0.1615	1	0.08288	1	0.2019	1	-0.3937	1	-0.6879	1	0.8164	1	0.06328	1	-0.3759	1	0.8638	0.945	0.376	1	0.0693	1	-0.8442	1	0.4065	1	1.692	0.823	0.5002	1	0.3907	1	-0.4532	1	0.1563	1	0.7779	1	0.1607	1
FUN_001276	neo-Z	clust11	P1:L5.down|P1:P.down|P9:P.up|L:Other.up	0.3268	1	-0.7907	1	0.4638	1	1.433	0.1567	-3.426	1.183e-06	-1.895	0.0289	-1.229	0.6921	-0.3002	1	1.753	0.08534	1.672	0.04652	-0.4968	1	1.569	0.08129	1.391	0.2886	-1.234	0.3119	-0.6156	1	0.149	1	0.3467	1	0.1141	1	1.62	0.004406	-0.5101	1	-0.6355	1	0.09151	1	-0.7024	1
FUN_001277	neo-Z	clust02		0.07072	1	0.8231	1	-0.8939	0.8544	0.3298	1	0.9027	0.5596	0.3098	1	0.5204	1	0.1093	1	-0.2913	1	-0.6483	1	0.4678	1	0.03138	1	0.1118	1	-0.1756	1	0.08607	1	-0.06705	1	0.1681	1	0.03682	1	0.1873	1	0.3206	1	-0.4293	1	-0.08374	1	-0.5982	1
FUN_001281	neo-Z	clust04	L1:L.up|FMH:AdultParts.down|FMA:AdultParts.up|Source.up	3.63	1.703e-05	-2.396	0.1242	-1.234	0.725	-1.018	0.6075	0.8072	0.6767	-1.639	0.185	-1.175	0.848	1.308	0.6773	0.7937	1	0.7122	1	-0.686	1	-0.5037	1	0.941	0.7156	-3.967	4.129e-11	3.694	4.366e-15	-1.204	0.9381	-0.2396	1	0.1996	1	-1.44	0.1985	0.255	1	0.7508	1	-1.149	0.9717	1.278	0.3099
FUN_001282	neo-Z	clust04		0.4129	1	-1.104	0.731	0.6913	1	-0.04628	1	-0.5788	0.7948	-0.08968	1	0.2986	1	-0.09514	1	-0.07747	1	-0.03632	1	-0.3517	1	-0.9196	0.8598	-0.8232	0.853	0.02523	1	1.064	0.5906	-0.08036	1	0.08131	1	0.198	1	-0.23	1	-0.353	1	0.4891	1	-0.08542	1	0.2985	1
FUN_001283	neo-Z	clust02	P1:L5.up	0.1618	1	0.8316	1	-0.9934	0.7536	-0.3879	1	2.09	0.01511	0.6402	1	0.3235	1	0.05033	1	-0.4054	1	-0.6086	1	0.2954	1	0.3809	1	0.2225	1	-0.1643	1	-0.2129	1	0.132	1	-0.5206	1	0.08384	1	-0.6986	1	0.5707	1	-0.05472	1	-0.1466	1	0.0694	1
FUN_001284	neo-Z	clust03		-1.256	0.5771	0.765	1	0.491	1	-0.1864	1	-1.41	0.2155	-0.7965	1	-0.09313	1	-0.0248	1	-0.1077	1	1.022	0.6986	-0.1189	1	-1.216	0.4374	-0.9496	0.7203	1.1	0.5397	0.2531	1	-0.2221	1	0.4309	1	-0.4468	1	0.0269	1	-0.6605	1	0.6008	1	-0.3084	1	0.2289	1
FUN_001285	neo-Z	clust11	Lpool:Other.up|P1:L5.down|Ppool:Other.down|FT:AdultParts.up|MT:AdultParts.up|FMH:AdultParts.down|L:Other.up|AdultParts:Other.down|Adult:Other.down	0.2456	1	0.3427	1	-0.5883	1	4.668	1.32e-29	-6.509	5.69e-23	-0.6814	1	-1.219	0.7511	1.277	0.6986	-0.7246	1	1.347	0.2695	-2.393	0.000348	4.374	2.703e-18	4.626	9.344e-12	-4.364	3.266e-08	-1.261	0.5658	-0.2101	1	2.496	1	0.277	1	6.851	2.194e-135	-1.513	0.1298	-3.292	9.739e-17	-0.2657	1	-1.706	0.02104
FUN_001286	neo-Z	clust13	P1:L5.down|P1:P.down|P5:P.up|Adult:Other.down	0.2932	1	-0.4556	1	0.1624	1	1.071	0.53	-2.371	0.003689	-2.986	2.102e-06	-0.9816	1	2.369	3.217e-05	0.5609	1	1.039	0.6649	1.196	0.3652	-0.379	1	-0.8985	0.7697	-0.439	1	1.237	0.2976	0.4329	1	-0.5169	1	-0.2538	1	0.6196	1	0.9542	1	-1.321	0.07568	-0.09591	1	-1.7	0.01731
FUN_001287	neo-Z	clust03		-0.4127	1	1.067	0.7812	-0.6545	1	-0.6476	1	0.5872	0.7614	-0.1994	1	-0.3673	1	0.2062	1	0.2632	1	0.09736	1	0.2462	1	-0.5432	1	-1.008	0.6577	1.452	0.07269	-0.4833	1	0.387	1	0.9658	1	0.169	1	-0.5538	1	-0.194	1	0.5626	1	0.4265	1	0.301	1
FUN_001288	neo-Z	clust04		0.3608	1	-0.2261	1	-0.1347	1	-0.8138	0.8764	0.04672	1	-0.5099	1	-0.4927	1	0.04593	1	0.3455	1	0.6111	1	-0.03921	1	-1.07	0.6126	-0.3355	1	0.2354	1	0.6429	1	-0.612	1	0.3223	1	0.3029	1	-0.844	1	-0.4641	1	1.015	0.8595	-0.2563	1	0.6397	1
FUN_001289	neo-Z	clust01		-0.03192	1	-0.309	1	0.341	1	-0.244	1	0.002373	1	-0.02791	1	-0.1741	1	-0.1533	1	0.09091	1	0.2644	1	0.364	1	-0.09491	1	0.1239	1	0.3456	1	-0.3637	1	-0.1823	1	-0.5606	1	-0.08351	1	-0.2081	1	0.1376	1	0.01407	1	-0.4067	1	-0.09	1
FUN_001290	neo-Z	clust01	Ppool:Other.up|Sexes.down|Adult:Other.down	-1.038	1	3.294	0.3229	-2.257	1	-1.348	1	0.728	0.6951	-0.188	1	-0.5839	1	0.2025	1	0.2841	1	0.2853	1	4.233	1.355e-09	-0.2586	1	1.293	1	-0.3232	1	-0.3232	1	-1.293	1	-5.125e-15	1	-2.665e-13	1	0.5444	1	-0.3086	1	-0.085	1	-10.17	2.898e-20	-2.164	0.04998
FUN_001292	neo-Z	clust02	L5:L.down|P1:L5.up	0.5073	1	1.886	0.05043	-2.393	0.01353	0.4125	1	3.308	3.149e-05	1.503	0.134	0.7422	1	-0.09564	1	-0.53	1	-1.619	0.08228	0.7836	0.9739	1.501	0.1072	0.9104	0.7556	-1.476	0.1028	-0.03165	1	0.4923	1	0.49	1	0.01419	1	0.1838	1	1.019	0.8096	-1.081	0.6199	0.6762	1	-0.8971	0.9159
FUN_001293	neo-Z	clust01		-1.581	0.7551	1.357	0.7862	0.2243	1	-0.4472	1	1.698	0.3898	1.218	0.6559	-0.9145	1	0.3218	1	-0.3024	1	-0.3226	1	0.8513	0.81	-0.4904	1	0.9757	0.7894	0.303	1	-0.6064	1	-1.222	1	-0.3806	1	-0.3183	1	-0.5907	1	0.6373	1	-0.1914	1	-1.728	0.5258	-0.3031	1
FUN_001294	neo-Z	clust04	MT:AdultParts.up|FMH:AdultParts.down|FMA:AdultParts.up	0.2483	1	0.822	1	-1.07	0.7298	-0.6746	0.9695	0.4031	0.8455	0.2415	1	-0.2355	1	-0.7504	1	0.731	1	0.01339	1	-1.239	0.3868	-0.1895	1	2.837	0.001092	-3.52	1.128e-08	1.865	0.01279	-2.522	0.0528	-0.09749	1	-0.1664	1	-0.03343	1	-0.8243	1	0.7958	1	-1.843	0.1135	1.435	0.1869
FUN_001295	neo-Z	clust04	FMH:AdultParts.down|FMA:AdultParts.up	0.5465	1	0.9245	0.9402	-1.471	0.3458	-0.2876	1	0.2269	0.9371	-0.519	1	0.2941	1	-0.1265	1	0.8662	1	-0.5148	1	-0.6096	1	1.151	0.4893	1.803	0.06767	-3.761	5.946e-14	1.914	0.001888	-0.5437	1	-0.283	1	0.4637	1	0.1244	1	-0.3747	1	0.2658	1	-0.5132	1	0.6729	1
FUN_001296	neo-Z	clust11	L5:L.up|Lpool:Other.up|P1:L5.down|FMH:AdultParts.down|L:Other.up	-0.5686	1	-1.601	0.2727	2.17	0.03274	2.953	2.369e-06	-5.004	2.409e-09	-0.7291	1	-1.041	1	-0.6724	1	0.5923	1	1.85	0.05618	-1.692	0.113	1.35	0.3295	2.129	0.05311	-3.211	3.069e-05	1.037	0.6629	-0.6493	1	-0.9811	1	0.2596	1	2.979	5.133e-14	-0.9858	0.8967	-1.124	0.5871	0.298	1	-0.9463	0.8049
FUN_001297	neo-Z	clust01		-0.01065	1	0.5427	1	-0.5321	1	-0.5415	1	0.6938	0.7077	-0.07378	1	-0.03458	1	0.4503	1	0.1137	1	-0.4556	1	0.456	1	-0.3	1	1.024	0.6399	-0.007334	1	-0.4451	1	-1.103	0.9975	-0.214	1	-0.2689	1	-0.3678	1	0.1698	1	0.09369	1	-1.242	0.7118	0.06416	1
FUN_001298	neo-Z	clust01		0.2141	1	0.0403	1	-0.2544	1	-0.4684	1	0.5897	0.7462	0.05115	1	0.0708	1	-0.1141	1	0.1956	1	-0.2035	1	0.4359	1	0.4267	1	0.9475	0.7169	0.01854	1	-0.8774	0.9035	-0.434	1	-0.3707	1	0.07348	1	-0.1129	1	0.4518	1	-0.3459	1	-0.3777	1	0.02436	1
FUN_001299	neo-Z	clust03		-0.2357	1	-0.1348	1	0.3705	1	0.672	0.9969	-0.2165	0.9627	0.1322	1	0.1502	1	0.2087	1	-0.3166	1	-0.1746	1	-0.5939	1	-0.5045	1	-0.3598	1	0.6456	1	-0.1054	1	-0.1205	1	-0.5763	1	-0.09257	1	-0.2033	1	-0.3656	1	0.4825	1	0.005402	1	-0.05857	1
FUN_001300	neo-Z	clust02		0.9134	1	0.6	1	-1.513	0.6594	0.2466	1	2.006	0.2397	0.6247	1	1.052	1	0.287	1	-0.1365	1	-1.828	0.185	-0.2386	1	1.003	0.7143	0.7711	0.8771	0.2798	1	-1.389	0.4015	0.1933	1	-0.08804	1	1.782	1	-0.1995	1	0.5303	1	-0.36	1	-0.08843	1	-0.005999	1
FUN_001301	neo-Z	clust03	FMH:AdultParts.up	0.238	1	-0.06501	1	-0.173	1	-1.042	0.5753	-0.0715	1	-0.6946	1	-0.5631	1	-0.4455	1	0.5012	1	1.202	0.4196	-0.3147	1	-1.438	0.1674	-1.439	0.2411	2.322	1.408e-06	-0.5243	1	0.0005265	1	-0.1972	1	0.0193	1	-0.965	0.9004	-0.6056	1	1.231	0.1888	0.03093	1	1.018	0.6944
FUN_001302	neo-Z	clust12	Source.down	0.2074	1	-0.5902	1	0.3827	1	0.4295	1	-0.09625	1	0.387	1	-0.3912	1	0.4824	1	-0.7627	1	0.2846	1	0.339	1	-0.69	1	-0.3024	1	0.7759	1	-0.1557	1	-0.323	1	0.4284	1	0.3891	1	0.3259	1	0.164	1	-0.3778	1	-0.3492	1	-0.5764	1
FUN_001303	neo-Z	clust03		1.033	0.9158	0.4692	1	-1.502	0.4851	0.8665	0.7562	-0.8608	0.6695	-0.6833	1	-1.287	0.8048	-0.1925	1	0.4684	1	1.695	0.1409	0.08216	1	-0.3655	1	-0.6725	0.9516	0.3594	1	0.2894	1	0.2558	1	-0.08366	1	-0.06807	1	0.901	0.9595	-0.9451	0.9521	0.2665	1	-0.01479	1	-0.7115	1
FUN_001304	neo-Z	clust08		-0.2907	1	-0.02155	1	0.3123	1	1.299	0.3755	-0.4499	0.8429	0.0301	1	0.4204	1	-0.3999	1	-0.4781	1	0.4275	1	-0.5193	1	0.379	1	-0.2133	1	0.9376	0.7977	-1.041	0.6807	0.4936	1	-0.3714	1	0.3438	1	0.458	1	0.1463	1	-0.452	1	-0.2415	1	-0.5847	1
FUN_001306	neo-Z	clust06		0.1486	1	0.5649	1	-0.7135	0.9913	1.414	0.1396	0.3308	0.9248	0.0907	1	0.1579	1	-0.5217	1	-0.001743	1	0.2749	1	-0.4335	1	0.312	1	0.1989	1	-0.1261	1	-0.1932	1	0.09427	1	-0.732	1	0.05668	1	0.2473	1	-0.03595	1	-0.1363	1	0.1744	1	-0.7356	1
FUN_001307	neo-Z	clust05		0.1666	1	0.03529	1	-0.2019	1	1.029	0.5891	-0.2593	0.9547	0.08721	1	0.2999	1	-0.4836	1	-0.2981	1	0.3945	1	-0.3698	1	0.1021	1	-0.4486	1	0.1961	1	0.02048	1	0.4589	1	-0.2244	1	0.1522	1	0.4256	1	-0.2012	1	-0.104	1	0.03833	1	-0.4942	1
FUN_001308	neo-Z	clust01	L3:L.up	-2.124	0.05793	3.154	3.854e-05	-1.03	0.7428	1.141	0.4762	-0.6576	0.7143	0.7626	1	-0.3207	1	-0.4412	1	-0.3355	1	0.3347	1	0.09247	1	-0.1462	1	-1.932	0.09818	1.462	0.1687	-0.1629	1	1.488	0.703	-0.9441	1	0.6259	1	1.414	0.1155	-1.312	0.2717	0.2576	1	-0.8571	1	-0.9252	0.8308
FUN_001309	neo-Z	clust04	Lpool:Other.down|P9:P.up|FMA:AdultParts.up|Adult:Other.up	-1.342	1	2.988	0.7353	-1.646	1	-8.113	2.435e-10	3.36	0.6315	-0.5542	1	-0.97	1	-0.3551	1	-1.92	0.9756	3.799	4.843e-05	-1.837	1	-2.425	1	-5.543	1	-6.228	1	11.21	7.629e-56	2.599	0.9823	0	1	-1.344	1	-3.007	1	0.5351	0.6427	1.566	1	-0.4919	1	7.462	8.55e-24
FUN_001310	neo-Z	clust13	L3:L.up|P7:P.up|P9:P.up|Ppool:Other.up|FMA:AdultParts.up|Adult:Other.down	-3.718	0.07207	3.17	0.03609	0.5478	1	0.2514	1	-5.691	0.05034	-6.697	1	-6.548	1	2.116	0.1506	4.817	2.31e-06	6.312	3.329e-15	4.726	1.039e-10	-3.614	1	-1.037	1	-1.08	1	3.987	0.0009115	-2.147	0.9791	-4.583	1	-0.1608	1	0.8544	0.4583	1.094	1	-1.613	1	-2.723	0.1986	-3.733	4.718e-05
FUN_001311	neo-Z	clust13	P1:P.down|P7:P.up|P9:P.up|Ppool:Other.up	0.1612	1	0.1612	1	-0.3223	1	-3.046	1	-0.08499	1	-6.063	0.0108	-3.205	1	1.408	0.7204	3.213	0.01586	4.647	6.263e-07	5.669	3.914e-08	-0.5233	1	2.616	0.2115	-0.6541	1	-0.6541	1	-2.616	0.8686	0	1	0	1	-2.365	1	4.188	1	-2.301	1	-2.601	0.5529	-1.967	1
FUN_001313	neo-Z	clust11	L3:L.down|L5:L.up|Lpool:Other.up|P1:L5.down|P1:P.down|P7:P.up|P9:P.up|Ppool:Other.down|FT:AdultParts.up|MT:AdultParts.up|L:Other.up|Source.up	0.4793	1	-2.452	0.0006967	1.972	0.02303	4.109	1.354e-22	-14.04	1.387e-41	-6.749	0.001041	-3.898	1	0.3422	1	4.654	3.178e-10	5.651	4.493e-21	-2.233	0.001272	7.366	4.59e-27	6.095	3.815e-09	-6.174	1	-2.239	1	1.059	1	0	1	5.247	1	7.763	3.54e-124	-1.905	1	-3.552	1	-0.0567	1	-1.407	0.1459
FUN_001314	neo-Z	clust11	Lpool:Other.up|P1:L5.down|Ppool:Other.down|FT:AdultParts.up|MT:AdultParts.up|L:Other.up|Source.up	0.1042	1	-1.584	0.2052	1.48	0.2958	5.289	5.534e-27	-10.12	1.141e-33	2.023	0.4488	-2.093	1	1.668	0.9777	0.3509	1	-1.949	1	-7.796	1.411e-18	6.648	4.757e-17	7.289	8.094e-10	-2.89	1	-5.821	1	-0.5336	1	3.908	1	-4.613e-14	1	9.212	1.275e-151	-5.465	1	-1.21	1	-1.657	0.1609	1.88	0.08147
FUN_001315	neo-Z	clust09	Lpool:Other.down|P9:P.up|L:Other.down|AdultParts:Other.up	0.3506	1	-0.1566	1	-0.194	1	-2.031	0.004062	1.419	0.1916	0.6109	1	-1.444	0.2879	-1.149	0.988	0.3595	1	1.623	0.0453	0.02023	1	0.3702	1	0.7206	0.9395	0.4931	1	-1.175	0.382	-0.292	1	0.3995	1	0.1264	1	-1.583	0.006387	-0.6878	1	1.733	6.636e-05	-0.6582	1	1.508	0.07251
FUN_001316	neo-Z	clust10	Lpool:Other.down|P3:P.up|FT:AdultParts.up|AdultParts:Other.up|Adult:Other.up	-0.8381	1	4.821	0.06334	-3.983	0.8178	-4.592	0.0006383	2.582	0.7546	-0.1303	1	5.203	1.776e-06	-3.356	1	1.652	0.8368	-3.369	1	-0.325	1	4.166	1.774e-06	3.289	0.07844	-1.829	0.3842	-2.83	0.08698	0.7307	1	-2.398	1	-0.8331	1	-1.442	1	-1.715	1	2.599	0.02889	-0.0408	1	3.688	0.0001117
FUN_001317	neo-Z	clust04		3.17	0.5004	1.85	1	-5.02	0.5285	-0.8221	0.8673	4.939	0.341	-0.3999	1	0.8851	1	0.1968	1	-0.5824	1	-0.09971	1	-0.6534	1	-0.8979	0.8914	0.05129	1	0.1456	1	0.3835	1	-0.791	1	0.06001	1	-0.1558	1	-2.289	0.2617	0.1761	1	1.409	0.4266	-0.7979	1	1.107	0.6497
FUN_001320	neo-Z	clust04	L1:L.up|L5:L.down|Lpool:Other.up|P9:P.up|Ppool:Other.down|FT:AdultParts.up|FMH:AdultParts.down|FMA:AdultParts.up|L:Other.up|P:Other.down|Source.up	4.389	2.561e-10	0.4311	1	-4.821	1.139e-05	4.227	1.878e-21	-1.337	0.5614	0.8072	0.9251	-2.393	1	-2.604	1	-1.779	1	5.969	5.807e-13	-3.782	9.128e-09	2.962	5.865e-05	1.908	0.2516	-7.082	2.542e-20	4.038	1.062e-08	0.8784	1	-0.1444	1	0.9819	1	3.642	2.435e-06	-3.633	2.151e-05	0.9016	0.6271	0.9846	1	-0.3342	1
FUN_001325	neo-Z	clust04	FT:AdultParts.down|FMH:AdultParts.down|FMA:AdultParts.up	2.175	0.1845	0.7917	1	-2.966	0.1818	0.03395	1	1.285	0.6324	-1.05	0.8475	-0.198	1	-0.1244	1	0.1868	1	1.186	0.5401	-1.055	0.6185	-2.391	0.03406	0.2428	1	-2.307	0.01739	3.65	6.02e-09	-2.195	0.3861	1.043	1	0.1686	1	-0.3922	1	-0.2497	1	0.5037	1	-0.6874	1	0.7657	1
FUN_001337	15	clust16		-0.5337	1	1.522	0.4923	-0.9886	0.8621	0.6099	0.9543	0.9714	0.6079	0.2163	1	0.4207	1	0.09774	1	-0.5012	1	-0.2336	1	0.0009859	1	-0.8488	0.8988	-1.432	0.4433	0.5076	1	0.9178	0.8211	0.4859	1	1.081	1	-0.07405	1	0.1159	1	0.3583	1	-0.4156	1	-0.2751	1	-0.4581	1
FUN_001340	15	clust02		-0.2992	1	1.443	0.3307	-1.144	0.6008	0.8762	0.79	1.697	0.08452	0.2851	1	0.6897	1	-0.08126	1	-0.3716	1	-0.5219	1	0.1107	1	-0.07271	1	-0.3787	1	-0.1942	1	0.4763	1	0.255	1	-0.3386	1	0.1047	1	-0.1396	1	0.9291	1	-0.7751	1	0.3379	1	-0.7402	1
FUN_001356	15	clust13	Lpool:Other.down|P7:P.up|P9:P.up|Ppool:Other.up|FMA:AdultParts.up|Adult:Other.down|Source.up	3.289	0.6974	-1.151	1	-2.138	1	-3.395	9.015e-05	-0.1537	1	-9.853	1	-9.69	1	1.412	0.3936	7.572	2.647e-29	10.56	9.352e-95	9.002	3.281e-92	0.3131	1	-1.476	0.5455	-2.057	0.1797	2.783	0.01239	1.491	0.9926	-0.1891	1	1.866	1	-4.842	1	3.888	1	-0.3161	1	1.585	0.4546	-4.205	4.734e-09
FUN_001366	15	clust12		-0.4167	1	-0.3075	1	0.7242	0.9489	-0.2385	1	0.1325	0.9839	0.3224	1	0.1295	1	-0.2809	1	-0.1521	1	-0.01892	1	0.51	1	-0.2043	1	0.7085	0.9124	0.036	1	-0.3512	1	-0.7607	1	0.2882	1	0.4397	1	-0.08034	1	0.4578	1	-0.3739	1	-0.1286	1	-0.2036	1
FUN_001367	15	clust04		-0.5472	1	0.4909	1	0.05635	1	-0.5219	1	-0.07827	1	-0.07035	1	0.3939	1	-0.04208	1	-0.05821	1	-0.2232	1	-0.1676	1	-0.3845	1	-0.1739	1	-0.4177	1	0.7667	1	-0.1755	1	-0.3356	1	0.3261	1	-0.2852	1	-0.3243	1	0.5001	1	0.1638	1	0.5171	1
FUN_001368	15	clust17	Lpool:Other.down|P5:P.up|Ppool:Other.up	-0.02491	1	-0.02491	1	0.04982	1	-4.436	0.02932	0.01579	1	-4.773	0.1046	-0.9011	1	7.426	1.154e-18	-0.449	1	-1.302	1	5.478	1.612e-09	-0.4269	1	2.135	0.4655	-0.5337	1	-0.5337	1	-2.135	1	0	1	0	1	-1.943	1	3.641	1	-2.078	1	-1.074	1	-0.7813	1
FUN_001369	15	clust01	Lpool:Other.down|Ppool:Other.up|Sexes.down|Source.up	-0.3021	1	-0.3021	1	0.6042	0.8659	-2.873	0.0004225	1.114	0.4252	-0.5506	1	-0.6096	1	-0.05074	1	0.2605	1	0.9504	0.7686	3.782	9.638e-14	0.3467	1	1.61	0.6276	-1.811	1	0.5878	1	-1.053	1	2.926	1	-6.125	0.4202	-2.236	1	0.3111	0.999	1.246	1	-9.593	7.689e-37	-0.6819	1
FUN_001370	15	clust01	Lpool:Other.down|Ppool:Other.up|FMA:AdultParts.up|Sexes.down|Source.up	3.024	0.4183	-1.429	1	-1.595	1	-2.514	0.002379	1.446	0.2579	-0.1723	1	-0.2303	1	0.1334	1	-0.02741	1	0.2966	1	3.223	2.264e-09	-0.6038	1	0.1028	1	-3.945	0.1196	4.258	0.000656	-0.5888	1	0	1	-0.5379	1	-1.152	1	-0.5974	1	1.352	1	-7.647	5.1e-26	-0.5319	1
FUN_001371	15	clust07	L5:L.up|Lpool:Other.up|P1:L5.down|P1:P.down|P3:P.down|P5:P.up|Ppool:Other.up|FT:AdultParts.up|FMA:AdultParts.down|FT:MT.up|L:Other.up|P:Other.up|AdultParts:Other.down|Sexes.up|Adult:Other.down	-1.422	0.3094	-1.209	0.5964	2.631	0.0002393	2.083	0.001306	-5.909	1.449e-18	-2.967	6.708e-05	-2.514	0.0009409	6.188	1.878e-58	0.6295	1	-1.336	0.3162	2.986	3.759e-09	6.779	3.047e-49	1.026	0.6786	-2.234	0.1048	-2.644	0.03335	4.794	5.873e-08	-1.123	1	0.7145	1	3.945	4.091e-37	2.05	0.000234	-4.634	3.154e-34	5.836	5.454e-18	-3.802	2.351e-15
FUN_001372	15	clust04	L1:L.up|FT:AdultParts.down|FMH:AdultParts.down|FMA:AdultParts.up|P:Other.up	7.319	6.183e-07	-1.748	1	-5.571	0.4299	-0.09257	1	5.381	0.2465	-2.221	0.07773	0.3951	1	0.151	1	1.305	0.8436	0.3704	1	-1.661	0.1553	-4.486	0.002181	-0.4069	1	-3.564	0.009583	6.622	1.136e-26	-3.399	0.2516	0.7537	1	0.2132	1	-2.562	0.1888	2.227	0.01862	-0.3267	1	-0.195	1	1.315	0.3535
FUN_001375	15	clust04	L1:L.up|FMA:AdultParts.up|Source.up	6.166	0.01323	-3.13	1	-3.036	1	-0.452	1	0.01992	1	-4.299	0.1517	1.346	0.8669	0.9409	1	0.06111	1	1.951	0.2828	-1.789	0.2486	-4.101	1	-3.905	1	-0.6095	1	5.613	3.1e-08	-0.1641	1	-0.221	1	0.5917	1	-1.379	1	0.5478	1	0.4342	1	-0.6775	1	1.681	0.2083
FUN_001379	15	clust05	L5:L.up|Lpool:Other.up|P1:L5.down|FT:AdultParts.up|FT:MT.up|L:Other.up|Adult:Other.down	-0.3776	1	-1.828	0.05898	2.206	0.00901	10.81	5.315e-99	-10.48	3.796e-38	1.901	0.4816	0.3612	1	-2.408	1	2.557	0.3211	-2.412	1	-2.361	1	5.312	1.392e-06	-1.94	1	-2.475	1	0.3681	1	6.043	0.004522	0	1	-3.791	1	10.69	8.859e-224	-3.317	1	-4.239	1	2.935	0.2451	-6.333	4.628e-06
FUN_001380	15	clust05	L1:L.down|L3:L.up|Lpool:Other.up|P1:L5.down|MT:AdultParts.up|FT:MT.down|L:Other.up|Sexes.down|Adult:Other.down	-5.66	1.344e-17	6.107	1.598e-31	-0.4474	1	6.678	4.297e-41	-5.961	5.775e-09	-0.1303	1	2.384	0.09788	0.9717	1	-3.201	0.6655	-0.02483	1	-2.919	0.06291	-4.35	1	7.979	1.197e-15	-1.994	1	-0.2738	1	-10.27	8.43e-12	-4.592	1	-0.759	1	6.425	3.121e-41	-1.721	1	-2.804	1	-5.723	2.851e-08	-2.819	0.006364
FUN_001381	15	clust03	P9:P.up|Ppool:Other.down|FMH:AdultParts.up|P:Other.down|AdultParts:Other.up|Adult:Other.up	0.7412	1	-1.182	0.7725	0.4409	1	-0.7801	0.8621	-2.025	0.2202	-0.7259	1	-1.294	0.8728	-0.9007	1	0.3921	1	2.529	0.004403	-2.31	0.009008	-1.424	0.2775	-2.496	0.05252	2.756	2.569e-06	-0.3063	1	0.893	1	-0.3569	1	-0.897	1	-0.5051	1	-2.406	0.0001573	2.603	4.161e-08	0.1692	1	2.318	0.001248
FUN_001382	15	clust03	L3:L.down|P1:L5.down|P9:P.up|Ppool:Other.down|MT:AdultParts.down|FMH:AdultParts.up|P:Other.down|AdultParts:Other.up	1.737	0.2738	-3.309	0.007055	1.572	0.415	0.2516	1	-3.336	0.008637	-1.255	0.7153	-1.198	0.9883	-1.048	1	0.6959	1	2.805	0.0007966	-2.502	0.01072	-0.6135	1	-2.873	0.01859	2.135	0.003329	0.04415	1	1.883	0.5498	0.09728	1	-0.509	1	-0.1401	1	-2.169	0.002002	2.13	0.0001913	0.4687	1	1.688	0.1037
FUN_001383	15	clust09	L1:L.up|Ppool:Other.down|MT:AdultParts.down|FMH:AdultParts.up|P:Other.down|AdultParts:Other.up|Adult:Other.up	3.712	0.001922	-3.865	0.0664	0.1527	1	-0.1149	1	-0.9158	0.7667	-1.028	0.9121	-0.1892	1	-0.5464	1	-0.1042	1	1.867	0.1061	-2.3	0.01367	-1.534	0.2269	-3.488	0.002581	2.313	0.000709	0.8253	0.9662	1.628	0.767	-1.397	1	0.531	1	-1.584	0.2265	-1.923	0.03728	2.891	2.812e-08	0.1636	1	1.811	0.04774
FUN_001384	15	clust05		0.8212	1	-0.4407	1	-0.3804	1	0.6182	1	0.08537	1	0.4726	1	-0.06273	1	-0.2441	1	-0.06897	1	-0.09677	1	0.06519	1	-0.04497	1	-0.5202	1	0.1907	1	0.1626	1	0.396	1	0.626	1	0.504	1	0.3894	1	-0.3739	1	0.08286	1	0.3075	1	-0.5125	1
FUN_001385	15	clust03		0.1658	1	-0.4266	1	0.2608	1	0.6135	1	-0.5117	0.828	0.09988	1	-0.2971	1	0.1686	1	-0.006426	1	0.03512	1	-0.2827	1	-0.5964	1	-0.3548	1	0.8091	1	-0.2146	1	-0.2013	1	0.5875	1	0.1143	1	0.3172	1	-0.2621	1	0.02762	1	0.3794	1	-0.2481	1
FUN_001386	15	clust03	P1:L5.down|P1:P.down|P3:P.down|P7:P.up|P9:P.up|MT:AdultParts.down|FMH:AdultParts.up|L:Other.up|P:Other.down|AdultParts:Other.up	-0.2098	1	-0.2154	1	0.4252	1	0.8969	0.7543	-8.08	1.953e-25	-4.943	1.038e-12	-4.092	5.493e-09	1.544	0.2838	3.114	7.611e-07	4.377	4.815e-21	-1.363	0.2539	-1.39	0.2602	-2.05	0.04164	3.386	7.226e-14	-1.236	0.3453	0.5499	1	0.589	1	-0.02691	1	2.284	4.026e-08	-3.186	3.462e-14	1.416	0.04808	0.5285	1	0.3497	1
FUN_001387	15	clust07		-0.1195	1	0.7163	1	-0.5968	1	1.272	0.2998	-0.3343	0.9146	-0.1673	1	0.2813	1	0.2749	1	-0.01444	1	-0.3745	1	-0.2717	1	0.5761	1	0.2147	1	-1.142	0.4536	0.648	1	0.3012	1	-0.2655	1	-0.179	1	0.6951	1	-0.08124	1	-0.4017	1	0.2548	1	-0.7499	1
FUN_001388	15	clust04		-0.06448	1	0.1833	1	-0.1188	1	0.00864	1	0.3329	0.9177	0.1111	1	0.07972	1	-0.1135	1	0.123	1	-0.2003	1	-0.2884	1	-0.09913	1	-0.003394	1	-0.2581	1	0.3222	1	-0.07978	1	-0.05507	1	0.1109	1	-0.3325	1	-0.15	1	0.3692	1	-0.2046	1	0.2098	1
FUN_001390	15	clust07	L:Other.up	0.5146	1	-0.9879	0.8763	0.4733	1	1.49	0.1123	-1.265	0.286	0.2548	1	0.1968	1	-0.04753	1	0.2908	1	-0.6948	1	0.03249	1	0.1664	1	-0.1661	1	0.3449	1	-0.3451	1	0.277	1	-0.0007271	1	0.2658	1	1.43	0.03954	-0.04558	1	-0.9405	1	0.2805	1	-1.142	0.4864
FUN_001391	15	clust09	L1:L.down|L3:L.up|L5:L.down|Lpool:Other.down|P1:L5.up|P1:P.up|P3:P.down|L:Other.down|AdultParts:Other.up|Adult:Other.up	-3.403	0.01442	6.616	4.929e-28	-3.213	0.02496	-1.884	0.01192	5.96	2.536e-10	2.145	0.0004351	-1.917	0.02605	0.9824	1	-0.7718	1	-0.4379	1	-1.411	0.1622	0.5414	1	0.1445	1	0.3331	1	-0.7618	1	0.3307	1	-0.4227	1	-0.4059	1	-3.455	1.391e-13	-0.9535	1	3.269	9.095e-26	0.362	1	2.471	1.881e-06
FUN_001392	15	clust06		-0.1424	1	0.3431	1	-0.2006	1	0.9575	0.6917	-0.1551	0.9912	0.1936	1	0.2429	1	0.005891	1	0.08205	1	-0.5244	1	-0.01991	1	0.3248	1	0.9724	0.6988	-0.9869	0.7497	0.1762	1	-0.5396	1	-0.485	1	-0.225	1	0.7567	1	0.2346	1	-0.7401	1	-0.2156	1	-0.7032	1
FUN_001393	15	clust11	P1:L5.down|P7:P.up|Ppool:Other.down|FT:AdultParts.up|MT:AdultParts.up|FMH:AdultParts.down|FMA:AdultParts.down|L:Other.up|P:Other.down|Adult:Other.up|Source.up	0.2126	1	-0.6539	1	0.4412	1	1.568	0.08768	-6.411	2.387e-19	-1.354	0.4118	-0.6356	1	0.3406	1	2.049	0.01969	-0.4002	1	-4.644	4.66e-13	5.604	3.348e-45	5.599	1.945e-19	-3.141	5.833e-09	-3.861	9.382e-14	0.004002	1	-0.9813	1	0.6334	1	3.944	1.412e-35	-3.009	3.238e-11	0.1095	1	-0.06238	1	2.307	0.0001603
FUN_001394	15	clust07	L:Other.up	-0.8726	1	1.203	0.6075	-0.3304	1	0.931	0.7253	-1.576	0.112	-0.6227	1	0.2155	1	0.504	1	0.396	1	-0.4928	1	0.02732	1	1.151	0.489	0.1039	1	-0.2092	1	-0.5748	1	0.8722	1	0.2347	1	-0.1461	1	1.529	0.008676	-0.1505	1	-0.9099	1	0.4875	1	-0.7188	1
FUN_001395	15	clust12		-0.8983	1	0.3806	1	0.5177	1	0.293	1	-0.5576	0.8089	0.2434	1	-0.2263	1	-0.1745	1	0.06331	1	0.09402	1	-0.08466	1	-0.3656	1	-0.2127	1	0.3812	1	-0.01968	1	-0.1274	1	0.1693	1	-0.2991	1	0.2977	1	-0.2695	1	0.04794	1	0.292	1	-0.1563	1
FUN_001396	15	clust05		0.3542	1	-0.2543	1	-0.09996	1	0.4889	1	-0.3187	0.9224	-0.03688	1	0.1847	1	-0.05346	1	-0.08624	1	-0.008142	1	-0.1623	1	-0.09081	1	-0.4585	1	-0.03126	1	0.3746	1	0.3064	1	0.4738	1	-0.1443	1	0.3101	1	-0.1746	1	-0.04954	1	0.1946	1	-0.245	1
FUN_001401	15	clust11	P1:L5.down|P5:P.down|P9:P.up|Ppool:Other.down|FT:AdultParts.up|MT:AdultParts.up|FMH:AdultParts.down|L:Other.up|Source.up	-1.254	0.6327	1.217	0.6687	0.0369	1	1.352	0.2757	-3.207	0.005844	1.717	0.2743	-2.427	1	-5.164	0.03608	1.331	1	4.543	3.525e-07	-3.459	3.299e-05	6.184	1.169e-17	7.017	9e-11	-5.575	0.001263	-2.676	1	-0.6942	1	2.992	1	-0.7107	1	4.234	7.84e-14	-1.912	1	-1.119	1	1.193	0.9428	1.58	0.1321
FUN_001402	15	clust05	Lpool:Other.up	0.3083	1	1.46	0.7182	-1.768	0.7511	7.723	1.684e-16	-5.286	0.09289	-0.7759	1	1.696	1	-1.034	1	1.342	1	-1.228	1	-3.209	1	-0.5023	1	2.512	1	-0.6279	1	-0.6279	1	-2.512	1	0	1	0	1	6.399	1	-1.268	1	-3.21	1	-1.429	1	-3.385	1
FUN_001403	15	clust05	L3:L.up|L5:L.down|Lpool:Other.up|Adult:Other.down	3.462	0.2459	5.608	0.003353	-9.071	0.008593	7.102	8.878e-16	-0.1926	1	-1.182	1	-0.97	1	1.704	1	1.217	1	-0.7687	1	-1.194	1	0.3498	1	-1.749	1	0.4372	1	0.4372	1	1.749	1	0	1	0	1	5.348	1	-1.699	1	-2.084	1	-1.429	1	-4.431	0.0181
FUN_001404	15	clust04	L1:L.up|P1:L5.down|P1:P.down|P7:P.up|Ppool:Other.down|FT:AdultParts.down|MT:AdultParts.down|FMA:AdultParts.up|L:Other.up|Adult:Other.up	2.092	0.007816	-0.5409	1	-1.551	0.2478	0.3522	1	-2.709	0.004029	-2.58	0.001452	-0.8642	1	0.256	1	2.07	0.01116	1.118	0.5532	-2.546	6.697e-05	-5.696	1.374e-14	-4.622	6.934e-08	0.4376	1	6.011	3.559e-58	-0.8953	1	0.4468	1	0.286	1	1.497	0.03173	-0.7816	1	-0.2961	1	-0.06558	1	1.645	0.02827
FUN_001406	15	clust01	L1:L.up|Lpool:Other.down|Ppool:Other.up|MT:AdultParts.up|FMH:AdultParts.down|FMA:AdultParts.up|FT:MT.down|Sexes.down|Source.up	2.675	0.01577	-0.5681	1	-2.107	0.2752	-2.87	3.311e-05	1.705	0.228	-1.007	0.8591	-0.7768	1	-0.3716	1	0.6004	1	1.555	0.1378	2.101	0.001332	-1.48	1	2.877	0.007771	-6.066	6.315e-08	5.193	2.711e-15	-3.631	0.003227	-3.119	1	0.3851	1	-0.7669	1	0.7823	0.6847	-0.2062	0.9765	-5.669	1.764e-18	0.5769	1
FUN_001407	15	clust01	Lpool:Other.down|P1:L5.up|Ppool:Other.up|FMA:AdultParts.up|Sexes.down|Source.up	6.465	0.1918	3.269	1	-9.735	1	-6.689	1.507e-07	9.218	9.833e-05	-1.283	0.499	-0.5788	1	-0.186	1	1.1	1	0.9483	0.7696	5.334	7.782e-22	-2.628	1	1.908	0.6173	-3.285	1	3.735	0.01455	-3.78	0.7816	0	1	-1.382	1	-4.09	1	0.8419	0.9467	2.023	1	-10.07	1.919e-36	1.017	0.8278
FUN_001409	15	clust04	L1:L.up|P1:L5.up|FMH:AdultParts.down|FMA:AdultParts.up	3.677	0.0002948	-0.5765	1	-3.101	0.1255	-0.05202	1	3.381	0.04232	0.1228	1	0.7876	1	-0.2086	1	-0.2712	1	-0.4306	1	-1.254	0.3849	-2.284	0.06614	-0.9106	0.8322	-4.069	4.753e-06	6.065	9.421e-31	-1.144	1	1.959	1	0.409	1	-0.4474	1	1.344	0.2767	-0.9521	0.9404	-0.3407	1	0.9795	0.7534
FUN_001410	15	clust04	L1:L.up|FMH:AdultParts.down|FMA:AdultParts.up|P:Other.up	6.165	0.01262	-3.389	1	-2.776	1	-0.2901	1	5.642	0.2259	0.6393	1	-0.04172	1	-0.2327	1	0.2672	1	-0.6321	1	-1.349	0.4934	-0.3558	1	0.5799	0.9035	-5.619	0.003061	5.479	4.167e-07	-0.7798	1	0	1	0.202	1	-2.302	1	2.29	0.04394	-0.564	1	-0.8358	1	1.229	0.5227
FUN_001412	15	clust04	L1:L.up|FMH:AdultParts.down|FMA:AdultParts.up|L:Other.up	3.232	0.01585	-0.27	1	-2.962	0.2441	1.589	0.2392	-0.383	0.9649	2.323	0.2174	-3.003	1	1.421	0.9855	-3.54	1	2.8	0.08594	-1.108	0.6855	1.496	0.3804	-2.92	1	-5.413	0.009447	6.302	5.85e-10	3.68	0.3153	0	1	0.07901	1	3.34	0.006522	-2.475	1	0.02435	1	0.329	1	-0.3604	1
FUN_001413	15	clust16	L1:L.down|L3:L.up|P3:P.up|P9:P.down|Ppool:Other.up|P:Other.up|AdultParts:Other.down|Adult:Other.down	-2.759	0.0003111	4.744	1.54e-19	-1.985	0.0827	1.502	0.09376	0.9255	0.5316	-1.043	0.7991	3.516	4.067e-16	-0.472	1	0.6548	1	-2.655	7.959e-05	2.577	1.437e-06	-0.4221	1	0.9495	0.7143	-0.7649	1	0.4353	1	-1.143	0.9773	0.413	1	1.127	1	1.091	0.5525	2.013	7.743e-06	-2.638	1.271e-13	-0.08501	1	-3.059	2.58e-10
FUN_001414	15	clust05		-0.5122	1	0.3371	1	0.1751	1	0.3431	1	-0.8189	0.6254	-0.4022	1	0.1908	1	0.1415	1	-0.06622	1	0.1362	1	0.1302	1	0.202	1	0.537	1	-0.4163	1	-0.04557	1	-0.2792	1	0.4542	1	-0.1058	1	0.566	1	0.1002	1	-0.4831	1	-0.2492	1	-0.3549	1
FUN_001415	15	clust05	Lpool:Other.up|P1:L5.down|P9:P.up|L:Other.up	0.2478	1	-1.011	0.8507	0.7627	0.9322	2.025	0.007285	-3.524	3.242e-06	-0.8963	1	-0.5308	1	-0.8512	1	-0.09931	1	2.378	0.0002641	-0.8575	0.8527	-0.4098	1	-0.2625	1	0.278	1	0.1422	1	-0.1228	1	0.2854	1	0.1148	1	1.966	2.818e-05	-1.174	0.4344	-0.2513	1	0.07989	1	-0.8756	0.923
FUN_001416	15	clust07	Lpool:Other.up|L:Other.up	1.165	0.6512	-1.102	0.7325	-0.06354	1	2.112	0.0004901	-1.423	0.1713	-0.1167	1	0.2103	1	-0.0288	1	0.0928	1	-0.1576	1	-0.3715	1	0.7105	1	0.265	1	-0.5058	1	-0.1039	1	0.3713	1	-0.03684	1	-0.2041	1	1.656	0.0007574	-0.1109	1	-1.034	0.7795	0.1071	1	-1.305	0.2322
FUN_001418	15	clust10	P5:P.down|P9:P.up|MT:AdultParts.up|FT:MT.down	-0.1084	1	-0.1267	1	0.2351	1	-1.469	0.1223	-0.7254	0.6973	-0.1668	1	-1.563	0.175	-3.268	1.187e-07	1.425	0.3626	3.573	1.424e-17	-0.2341	1	-0.8484	0.9674	2.275	0.002533	-1.348	0.151	0.4566	1	-2.603	0.006534	-0.217	1	-0.7023	1	-0.1453	1	-0.8546	1	0.9011	1	-1.172	0.8761	1.277	0.2677
FUN_001419	15	clust21	Lpool:Other.down|P1:P.down|P3:P.down|P7:P.up|P9:P.up|Ppool:Other.up|FT:AdultParts.down|FMH:AdultParts.up|L:Other.down|AdultParts:Other.up	-0.9569	1	1.307	0.7837	-0.35	1	-5.49	1.594e-12	-1.132	0.7778	-5.492	4.823e-09	-3.509	0.0002943	-1.132	1	2.803	0.0003151	7.329	6.234e-72	4.321	6.639e-19	-3.402	1.074e-06	-1.168	0.5406	1.907	0.003179	0.9489	0.8137	-1.861	0.3927	0.9953	1	0.05089	1	-3.377	2.605e-07	0.5833	1	1.775	0.006419	-0.05932	1	0.8764	0.8104
FUN_001420	15	clust21	Lpool:Other.down|P9:P.up|Ppool:Other.up|FMA:AdultParts.up	-0.9623	1	-4.157	0.4491	5.119	0.05891	-7.461	5.972e-09	-5.572	0.0527	-5.972	1	-6.151	1	-0.7033	1	2.055	0.2707	10.77	2.042e-88	7.115	1.006e-37	-4.174	1	0.1349	1	-2.319	1	4.844	1.719e-06	-3.591	0.7727	3.864	1	-0.861	1	-1.576	1	2.147	1	-0.9293	1	0.07135	1	0.2598	0.7992
FUN_001421	15	clust09	Lpool:Other.down|P3:P.down|P9:P.up|L:Other.down	-0.5776	1	0.173	1	0.4046	1	-2.227	0.0008074	1.141	0.3797	-0.3402	1	-2.748	1.825e-05	-0.5122	1	0.1213	1	3.479	1.081e-15	0.6379	1	0.7088	1	-0.341	1	0.4015	1	-0.6313	1	0.8748	1	-0.003182	1	-0.03664	1	-2.032	1.189e-05	0.1339	1	1.271	0.1205	0.4399	1	1.192	0.3865
FUN_001422	15	clust09	P3:P.down|P9:P.up|L:Other.down|AdultParts:Other.up	1.84	1	0.9656	1	-2.805	0.9781	-1.424	0.3102	6.057	0.15	0.09466	1	-4.732	0.001079	-0.7586	1	1.552	0.6652	3.844	9.468e-07	0.5828	1	0.5544	1	1.095	0.6926	0.4489	1	-1.48	0.2775	-0.4505	1	0.1524	1	0.1802	1	-4.694	0.0001301	0.6583	0.9633	2.61	0.001617	1.37	0.7616	0.6307	1
FUN_001424	15	clust04	L1:L.up|P9:P.up|Ppool:Other.down|FT:AdultParts.down|FMA:AdultParts.up|Adult:Other.up	3.772	1.711e-05	-1.552	0.6077	-2.22	0.2647	0.3909	1	0.07249	1	-0.9477	0.9388	-0.8157	1	-0.6739	1	0.3839	1	2.053	0.02649	-3.14	2.965e-05	-4.579	1.246e-07	-1.841	0.1954	-1.087	0.6278	5.1	8.589e-28	-2.282	0.3608	0.3165	1	0.4503	1	-0.08627	1	-1.115	0.6562	1.105	0.6809	-0.02551	1	2.061	0.00484
FUN_001425	15	clust03	L5:L.up|P1:L5.up|P1:P.up|P3:P.down|P5:P.down|P9:P.up|FMH:AdultParts.up	-0.4206	1	-1.541	0.2352	1.962	0.02676	-1.522	0.1082	1.867	0.03612	2.991	1.002e-09	-3.575	1.127e-08	-2.784	3.376e-05	0.2098	1	3.158	7.22e-11	0.5097	1	-1.46	0.1549	-0.9349	0.7354	1.77	0.004619	-0.2727	1	-0.4379	1	0.3015	1	0.06921	1	-1.27	0.1742	-0.3355	1	1.188	0.2849	0.2271	1	0.7595	1
FUN_001427	15	clust03	P1:L5.down|P9:P.up|P:Other.down|AdultParts:Other.up|Adult:Other.up	1.255	0.5362	-1.531	0.2598	0.2768	1	-0.9343	0.7269	-1.969	0.03912	-1.48	0.2191	-0.6457	1	-1.556	0.2659	1.18	0.875	2.501	4.147e-06	-1.563	0.07346	-0.6432	1	-0.6239	1	0.2346	1	0.5574	1	-0.01606	1	-0.00288	1	0.1336	1	-0.7346	1	-1.832	0.0001924	2.222	1.662e-10	0.195	1	1.873	0.003145
FUN_001428	15	clust04	Lpool:Other.down|P1:L5.down|P1:P.down|P9:P.up|Ppool:Other.down|FT:AdultParts.down|MT:AdultParts.down|FMH:AdultParts.down|FMA:AdultParts.up|AdultParts:Other.up|Adult:Other.up	0.1849	1	-0.9387	0.9183	0.7539	0.9267	-2.706	3.267e-05	-4.39	6.773e-05	-4.568	3.234e-07	-0.6093	1	0.9243	1	1.529	0.3368	2.724	5.51e-06	-2.561	0.0001076	-4.164	2.607e-10	-3.832	2.776e-06	-2.552	1.955e-05	7.55	4.306e-99	-0.2771	1	0.4579	1	0.2852	1	-0.6409	1	-1.145	0.5354	1.514	0.02824	-0.2668	1	3.951	3.391e-18
FUN_001429	15	clust17	L3:L.up|P1:L5.up|P3:P.down|P5:P.up|P9:P.down|Ppool:Other.up|P:Other.up|AdultParts:Other.down|Adult:Other.down	-2.02	0.176	2.839	0.002456	-0.8186	0.924	-1.571	0.1391	3.504	0.001447	-0.3743	1	-2.936	1.421e-05	4.841	1.42e-34	0.5304	1	-2.062	0.008678	4.943	2.042e-29	0.8871	0.8636	-1.348	0.3935	-0.5288	1	0.817	0.9847	1.863	0.3447	1.626	1	-0.5875	1	-1.528	0.1098	3.201	1.638e-19	-1.95	0.000321	1.806	0.15	-2.529	5.084e-05
FUN_001430	15	clust05	L3:L.down|L5:L.up|Lpool:Other.up|P1:L5.down|P9:P.up|Ppool:Other.down|MT:AdultParts.up|FMH:AdultParts.down|L:Other.up|P:Other.down	0.3111	1	-2.406	0.00381	2.095	0.02532	4.13	2.617e-18	-7.251	2.581e-19	-1.914	0.173	-1.966	0.185	-0.2258	1	0.7396	1	3.366	8.222e-08	-2.449	0.00115	0.9903	0.7269	2.585	0.005668	-2.356	0.003104	0.1215	1	-1.329	0.8166	-1.042	1	-0.6956	1	4.076	6.503e-40	-1.743	0.01208	-1.168	0.4892	-0.648	1	-1.26	0.3493
FUN_001431	15	clust03	L3:L.down|P1:L5.down|Ppool:Other.down|FT:AdultParts.up|FMH:AdultParts.up|FMA:AdultParts.down|P:Other.down|AdultParts:Other.up|Adult:Other.up|Source.up	0.7635	1	-2.684	0.01156	1.921	0.1795	-0.7662	0.9265	-9.497	4.676e-12	-1.446	1	1.402	1	-1.35	1	-1.815	1	3.209	0.09871	-7.316	4.151e-23	1.867	0.01014	-1.275	0.5411	4.145	3.017e-21	-4.515	9.355e-21	2.619	0.1272	-0.0956	1	-0.4808	1	0.9127	0.2344	-9.867	1.364e-69	8.623	9.736e-105	0.8753	1	6.062	3.166e-34
FUN_001432	15	clust03	L1:L.up|Ppool:Other.down|FMH:AdultParts.up|FMA:AdultParts.down|AdultParts:Other.up|Adult:Other.up	5.854	0.03401	-2.744	1	-3.11	1	0.5021	0.705	-0.06684	1	-1.224	1	-1.153	1	1.558	1	-1.528	1	2.347	0.3961	-5.816	0.0008265	2.063	0.1259	-0.937	1	3.047	0.01595	-3.751	0.01522	2.5	1	0.1231	1	-0.6802	1	-1.71	1	-3.897	1	4.829	1.728e-05	1.057	1	3.986	0.000594
FUN_001433	15	clust03	Ppool:Other.down|Adult:Other.up	3.709	0.5594	-2.117	1	-1.592	1	0.07147	0.9288	0.132	1	-0.7284	1	-0.8602	1	-0.8686	1	0.09252	1	2.365	1	-4.749	0.01677	0.3692	1	1.494	0.7673	2.862	1	-4.026	0.06239	-0.9371	1	-1.178	1	4.046	1	-1.64	1	-2.544	1	3.512	1	1.574	0.7198	3.508	0.0065
FUN_001436	15	clust11	P1:L5.down|P9:P.up|FT:AdultParts.up|L:Other.up|AdultParts:Other.down	-1.473	0.3564	0.4199	1	1.053	0.703	1.481	0.158	-2.434	0.01158	-1.07	0.7813	-1.1	0.9883	-1.343	0.7243	1.106	1	2.408	0.0003848	0.1931	1	1.81	0.04676	1.162	0.5362	-0.4095	1	-1.448	0.2575	0.5394	1	-0.3263	1	-1.047	1	1.688	0.009657	0.6994	1	-1.816	0.001603	0.9757	1	-1.255	0.3666
FUN_001437	15	clust12	P1:L5.down|P9:P.up|L:Other.up	-1.554	0.2314	0.2009	1	1.353	0.3885	1.494	0.1214	-3.24	2.367e-05	-1.524	0.2158	-1.137	0.888	-1.613	0.2565	1.349	0.5789	2.924	2.712e-08	0.1552	1	1.318	0.2984	0.6282	0.9716	0.3559	1	-1.572	0.09536	0.5746	1	-0.4799	1	-0.6268	1	1.592	0.00766	0.2058	1	-1.287	0.1599	0.3865	1	-1.237	0.3585
FUN_001439	15	clust02	P1:L5.up	0.6792	1	0.3061	1	-0.9852	0.7644	-0.7686	0.9168	2.314	0.01681	1.129	0.653	0.08881	1	-0.02701	1	0.03777	1	-1.229	0.4244	0.5482	1	0.1031	1	0.3879	1	-1.349	0.2054	1.042	0.6485	-0.2373	1	0.4514	1	0.1778	1	-0.5975	1	0.4418	1	-0.003399	1	0.01629	1	0.1654	1
FUN_001440	15	clust03		0.7654	1	-0.8969	0.9811	0.1315	1	-0.2396	1	-0.2821	0.9437	-0.887	1	0.04126	1	-0.7351	1	0.2722	1	1.309	0.2702	0.1612	1	-0.2725	1	-0.516	1	1.377	0.1198	-0.8838	0.9785	0.2029	1	0.5583	1	-0.01543	1	-0.5428	1	0.1381	1	0.2437	1	0.2007	1	0.05885	1
FUN_001443	15	clust13	Lpool:Other.down|P1:L5.up|P3:P.down|P5:P.up|FT:AdultParts.down|MT:AdultParts.down|L:Other.down	0.3008	1	-1.773	0.109	1.472	0.2647	-2.105	0.003943	1.945	0.02739	1.166	0.5801	-5.415	4.643e-18	2.012	0.005216	0.9765	1	1.261	0.3497	0.9045	0.8031	-1.744	0.03741	-2.377	0.004079	1.26	0.2566	1.316	0.1972	0.5275	1	0.2675	1	-0.1614	1	-2.088	4.5e-06	0.5507	1	0.919	1	0.1444	1	0.9005	0.9041
FUN_001444	15	clust13	Lpool:Other.down|P1:L5.up|P3:P.down|L:Other.down	0.7929	1	-1.659	0.3554	0.8657	0.8757	-2.062	0.008116	2.94	0.001692	1.599	0.1075	-5.097	1.813e-12	1.436	0.41	0.6165	1	1.447	0.1777	0.279	1	-1.004	0.7162	-1.681	0.1463	1.17	0.4126	0.5081	1	0.5646	1	-0.4408	1	0.3129	1	-2.239	6.941e-05	0.7444	1	0.8418	1	0.08769	1	1.337	0.2366
FUN_001445	15	clust13	Lpool:Other.down|P1:L5.up|P3:P.down|P5:P.up|L:Other.down|P:Other.up	0.06875	1	-1.302	0.5373	1.233	0.5183	-2.238	0.0008594	3.168	1.064e-05	0.5177	1	-4.438	4.291e-14	2.479	5.633e-06	1.1	1	0.3415	1	1.194	0.3709	-1.129	0.5182	-1.145	0.5095	0.7105	1	0.7109	1	0.01282	1	-0.2623	1	0.07357	1	-2.898	3.882e-14	2.021	5.458e-07	0.09781	1	0.1118	1	0.783	1
FUN_001446	15	clust13	P3:P.down|P5:P.up|P:Other.up	0.6701	1	-3.772	0.5524	3.102	0.5264	-2.138	0.1542	1.336	0.6324	-0.3542	1	-2.968	0.04394	2.359	0.04258	0.841	1	0.1213	1	1.563	0.26	0.4047	1	-0.507	1	0.1545	1	-0.09056	1	0.7598	1	-1.197	1	0.7063	1	-2.633	0.05788	2.517	0.004487	-0.5493	1	-0.04627	1	0.4307	1
FUN_001448	15	clust01	P9:P.up	0.4808	1	-0.155	1	-0.3258	1	0.6928	1	-0.3321	0.9235	-0.9934	0.8865	-0.5951	1	-0.3609	1	0.1885	1	1.761	0.01299	0.4054	1	0.6347	1	0.4312	1	-0.5324	1	-0.1338	1	0.1695	1	-0.5498	1	0.04131	1	0.1424	1	0.5559	1	-0.6191	1	-0.0398	1	-0.8237	1
FUN_001449	15	clust02	P:Other.up|AdultParts:Other.down|Source.up	0.442	1	0.3341	1	-0.7761	1	0.9305	0.6943	2.731	0.1694	-0.1285	1	0.4266	1	-0.04788	1	0.7934	1	-1.044	0.727	0.4648	1	2.058	0.08559	1.244	0.663	-1.215	0.703	-0.849	1	0.678	1	-0.2382	1	0.6033	1	-0.678	1	2.775	2.793e-05	-2.136	0.01625	0.08989	1	-1.046	0.6678
FUN_001460	15	clust02	P:Other.up	0.5411	1	-0.4167	1	-0.1244	1	-0.4701	1	1.781	0.0552	-1.029	0.823	0.8778	1	0.8207	1	0.4916	1	-1.161	0.4759	1.37	0.1779	0.6754	1	0.8499	0.8228	-1.321	0.1858	0.3674	1	-0.1454	1	-0.4063	1	-0.1931	1	-1.32	0.1083	2.308	4.209e-11	-1.256	0.1404	0.2612	1	-0.6746	1
FUN_001464	15	clust04		1.194	0.7809	-1.021	0.9295	-0.1727	1	0.5493	1	-0.1064	1	-1.231	0.6379	1.21	0.8361	0.3744	1	-0.6003	1	0.2475	1	-0.3994	1	0.3343	1	-0.6897	0.9371	-0.463	1	0.6851	1	0.8533	1	-1.128	1	-0.08949	1	-0.6842	1	0.3517	1	0.1406	1	0.5718	1	-0.1124	1
FUN_001465	15	clust04	FMA:AdultParts.up	1.15	0.6868	-1.147	0.6768	-0.003504	1	0.2241	1	-0.05118	1	-1.269	0.4114	1.547	0.1411	0.3109	1	-0.4095	1	-0.18	1	-0.3486	1	-0.2758	1	-0.9266	0.7464	-0.8066	1	1.558	0.0281	0.5423	1	-0.6871	1	0.05772	1	-0.939	0.989	0.3478	1	0.3195	1	0.3532	1	0.0934	1
FUN_001466	15	clust01		-0.4345	1	0.4308	1	0.003705	1	-0.4591	1	1.012	0.4687	0.5208	1	0.8206	1	-0.06116	1	-0.3899	1	-0.8903	0.8904	0.7827	0.9783	-1.114	0.5441	0.8485	0.8228	-0.6757	1	0.8415	1	-1.635	0.3821	-0.2336	1	-0.2102	1	-0.2147	1	0.667	1	-0.4777	1	-0.7456	1	-0.2427	1
FUN_001467	15	clust02		-0.0009672	1	-0.3576	1	0.3586	1	-0.04518	1	0.498	0.8116	0.01971	1	-0.2792	1	0.3768	1	-0.07644	1	-0.04088	1	0.9076	0.7965	0.1741	1	0.7762	0.8739	-0.1621	1	-0.4319	1	-0.5017	1	-0.1106	1	0.2455	1	-0.2216	1	0.8512	1	-0.6456	1	-0.0741	1	-0.6468	1
FUN_001468	15	clust06		-0.00456	1	0.3794	1	-0.3748	1	0.9455	0.7111	0.2839	0.9436	0.04206	1	0.2036	1	-0.212	1	-0.07004	1	0.03639	1	-0.2612	1	0.4947	1	0.5118	1	-0.2302	1	-0.3989	1	-0.0143	1	-0.717	1	-0.01505	1	0.2454	1	0.3006	1	-0.4505	1	0.1468	1	-0.5132	1
FUN_001469	15	clust06		0.1009	1	0.3427	1	-0.4435	1	1.035	0.581	0.1153	1	-0.0306	1	0.1488	1	-0.1539	1	-0.09086	1	0.1266	1	-0.3084	1	0.4512	1	0.2604	1	-0.1286	1	-0.3162	1	0.159	1	-0.5452	1	0.06474	1	0.4068	1	0.2547	1	-0.5185	1	0.1921	1	-0.545	1
FUN_001470	15	clust06		-0.1912	1	0.5416	1	-0.3504	1	1.135	0.4495	0.1949	0.9683	0.1112	1	0.2531	1	-0.2462	1	-0.1352	1	0.01714	1	-0.1089	1	0.1461	1	0.1491	1	-0.1542	1	-0.03033	1	-0.002435	1	-0.4574	1	-0.11	1	0.2992	1	0.1671	1	-0.3624	1	0.02188	1	-0.7695	1
FUN_001471	15	clust12		-0.6275	1	0.1158	1	0.5117	1	1.019	0.6028	-0.8567	0.5992	0.07907	1	0.2071	1	-0.1778	1	-0.3209	1	0.2125	1	-0.3023	1	-0.3814	1	-0.0646	1	0.3199	1	-0.04114	1	-0.264	1	0.5505	1	0.08654	1	0.5545	1	-0.2226	1	-0.1725	1	0.04478	1	-0.5372	1
FUN_001472	15	clust05	P1:L5.down|P9:P.up	-0.1315	1	-1.047	0.8013	1.178	0.5414	1.107	0.488	-2.468	0.001112	-0.07261	1	-0.6593	1	-1.303	0.6476	0.2929	1	1.742	0.02669	-0.9812	0.6927	-0.1165	1	0.3684	1	-0.3143	1	0.1569	1	-0.4041	1	-0.08325	1	-0.4755	1	1.183	0.298	-1.081	0.6276	0.2004	1	0.0609	1	-0.09411	1
FUN_001473	15	clust01		-1.272	0.4963	0.6821	1	0.5897	1	-0.7052	1	-0.1297	0.9971	-0.6739	1	-0.3566	1	0.1371	1	0.4909	1	0.4025	1	0.5587	1	0.2048	1	0.5672	1	0.2105	1	-0.693	1	-0.302	1	-0.01229	1	-0.2143	1	-0.6328	1	0.475	1	-0.01026	1	-0.06606	1	0.1099	1
FUN_001474	15	clust04		-0.1323	1	-0.07496	1	0.2073	1	-0.02143	1	-0.1486	0.9867	0.1173	1	0.4831	1	-0.4633	1	-0.1273	1	-0.009707	1	0.1123	1	0.1603	1	0.7382	0.9116	-1.157	0.4331	0.5951	1	-0.4816	1	0.3292	1	0.1193	1	0.1657	1	0.04024	1	-0.1516	1	-0.2743	1	-0.06814	1
FUN_001475	15	clust01	Lpool:Other.down	-1.653	0.4231	0.1591	1	1.494	0.5521	-2.868	0.002397	1.556	0.2735	0.5644	1	0.2568	1	0.4166	1	-0.592	1	-0.6457	1	1.416	0.2543	0.2645	1	1.373	0.4016	-0.3544	1	-0.6691	1	-0.9238	1	0.8382	1	0.2828	1	-1.526	0.1318	1.402	0.1785	-0.2647	1	-0.1646	1	1.089	0.6029
FUN_001476	15	clust09		-0.01891	1	-0.5281	1	0.547	1	-0.5315	1	1.527	0.1299	1.082	0.7226	-0.6678	1	-0.8561	1	-0.2583	1	0.7003	1	-0.2082	1	0.5229	1	0.7326	0.9271	0.3584	1	-1.143	0.4416	-0.1748	1	-0.2259	1	0.02257	1	-1.169	0.3287	0.1676	1	0.6465	1	0.2581	1	0.5548	1
FUN_001477	15	clust16		-0.3048	1	1.258	0.5448	-0.953	0.7894	-0.3024	1	0.5456	0.7826	-0.7343	1	0.1594	1	0.2931	1	0.08337	1	0.1985	1	0.6547	1	0.2093	1	0.1442	1	0.1999	1	-0.4209	1	0.0543	1	0.6909	1	0.07381	1	-0.1583	1	0.5807	1	-0.4356	1	0.1907	1	-0.2642	1
FUN_001478	15	clust16	L3:L.up|P1:P.down|P5:P.up|Ppool:Other.up|MT:AdultParts.down|FMH:AdultParts.up|FT:MT.up|P:Other.up|AdultParts:Other.down|Sexes.up|Adult:Other.down	-0.9874	0.9529	2.372	0.002131	-1.385	0.4135	0.2868	1	0.01219	1	-2.646	8.801e-05	0.244	1	1.884	0.01405	0.1278	1	0.3907	1	2.233	0.0002063	1.089	0.5799	-2.447	0.007657	1.721	0.01653	-0.8723	0.9455	2.947	0.004938	1.154	1	-0.9098	1	0.07401	1	1.967	1.208e-05	-1.895	1.932e-05	2.021	0.02752	-1.89	0.004664
FUN_001479	15	clust21	L1:L.down|P9:P.up|MT:AdultParts.down	-2.03	0.01878	0.9912	0.8709	1.039	0.7089	-0.4887	1	-0.2658	0.9488	-0.07474	1	-1.451	0.3039	-1.753	0.07783	0.951	1	2.328	4.853e-05	1.047	0.5925	-0.9075	0.8729	-2.175	0.01087	1.243	0.2732	0.6835	1	1.057	1	-0.1865	1	-0.03732	1	-0.2635	1	0.4353	1	-0.227	1	0.3121	1	-0.419	1
FUN_001480	15	clust03	P1:L5.down|P3:P.down|P9:P.up|FT:AdultParts.down|MT:AdultParts.down|FMH:AdultParts.up|P:Other.down	0.7101	1	-0.6249	1	-0.0852	1	-0.4438	1	-2.536	0.002339	-1.456	0.26	-2.327	0.004997	-0.8787	1	1.082	1	3.58	4.077e-13	-1.305	0.2976	-1.912	0.02421	-2.449	0.006079	4.069	1.747e-22	-1.343	0.2119	0.4473	1	0.04035	1	-0.1452	1	0.3874	1	-1.748	0.00338	1.372	0.06828	0.3788	1	1.312	0.287
FUN_001481	15	clust03	L5:L.down|P9:P.up|Ppool:Other.down|P:Other.down|AdultParts:Other.up	1.31	0.4439	0.7627	1	-2.073	0.03017	0.3552	1	-0.2075	0.9651	0.1048	1	-1.155	0.8217	-0.4566	1	-1.206	0.8322	2.713	3.939e-08	-2.083	0.002383	0.2368	1	-0.4326	1	0.6088	1	-0.4864	1	0.5578	1	-0.2003	1	-0.05673	1	0.4336	1	-2.073	1.347e-06	1.645	0.0004515	0.2187	1	1.296	0.2429
FUN_001482	15	clust08	L5:L.up|Lpool:Other.down|FT:AdultParts.up|MT:AdultParts.up|FMH:AdultParts.down|FMA:AdultParts.down|Adult:Other.up|Source.up	-1.629	0.1466	-1.629	0.1771	3.259	2.633e-08	-2.851	2.119e-06	-0.7016	0.7143	1.116	0.6621	0.7167	1	0.4475	1	-1.483	0.3579	-0.7975	0.9959	-1.094	0.5182	6.486	1.817e-63	6.703	1.625e-34	-2.813	0.000179	-5.43	4.103e-19	-0.1805	1	0.3435	1	-1.565	1	0.1525	1	1.085	0.6276	-1.122	0.5442	0.2968	1	2.959	3.772e-10
FUN_001483	15	clust06	L1:L.down|L3:L.up|L5:L.up|P1:L5.down|FT:AdultParts.up|MT:AdultParts.up|FMA:AdultParts.down|FH:MH.down|P:Other.up|AdultParts:Other.down|Source.up	-6.554	3.616e-25	2.507	0.0001259	4.048	3.27e-15	-1.387	0.1749	-2.098	0.01088	0.6904	1	0.2872	1	-0.7107	1	-0.4684	1	0.2016	1	-0.2197	1	5.869	1.99e-48	4.805	4.005e-15	-1.818	0.1367	-4.852	1.418e-13	0.8867	1	-3.023	0.02044	3.931	0.1966	1.201	0.3308	1.542	0.03882	-2.272	7.943e-07	1.018	1	1.205	0.3666
FUN_001484	15	clust02	L3:L.up|Lpool:Other.down|P1:L5.up|P1:P.up|P9:P.down|Ppool:Other.up|FT:AdultParts.up|FMA:AdultParts.down|FT:MT.up|Sexes.up|Adult:Other.up	-2.655	1	5.619	0.0284	-2.964	1	-7.531	4.091e-08	9.853	6.576e-06	4.602	5.431e-10	1.752	0.29	1.613	0.4697	-0.2982	1	-7.669	4.145e-06	4.042	5.316e-07	7.842	4.539e-29	0.6004	0.8072	0.6982	0.9452	-5.975	0.004661	6.035	2.671e-07	-3.066	1	0	1	-3.114	1	2.719	1	-0.4084	1	4.111	3.404e-06	2.617	0.02791
FUN_001490	15	clust04	L1:L.up|FT:AdultParts.down|FMA:AdultParts.up	4.063	7.981e-05	-1.475	0.8765	-2.588	0.2974	0.1168	1	1.395	0.5994	-1.488	0.408	-1.08	1	0.252	1	0.7805	1	1.536	0.2223	-1.022	0.6431	-3.687	0.0002174	-0.2199	1	-1.835	0.08942	4.278	2.038e-14	-2.89	0.1362	0.3693	1	0.5137	1	-0.6947	1	0.489	1	0.01919	1	-0.3337	1	0.6791	1
FUN_001494	15	clust11	P1:L5.down|MT:AdultParts.up|FMH:AdultParts.down|L:Other.up	-0.4509	1	-0.7732	1	1.224	0.4842	1.086	0.5146	-3.044	8.354e-06	0.1917	1	-0.07091	1	-0.5298	1	-0.06072	1	0.4698	1	-1.374	0.1983	1.217	0.3896	1.946	0.02532	-1.54	0.04692	-0.4367	1	-0.6071	1	1.175	1	-0.0746	1	1.961	1.69e-06	-1.308	0.1423	-0.1222	1	-0.1209	1	0.216	1
FUN_001497	15	clust09	L1:L.down|L3:L.up|Lpool:Other.down|P1:L5.up|FT:AdultParts.up|MT:AdultParts.down|FT:MT.up|FH:MH.down|FA:MA.up|L:Other.down|AdultParts:Other.up|Adult:Other.up	-3.052	0.0002317	3.463	7.481e-08	-0.4116	1	-4.777	1.486e-15	3.107	0.0001836	1.071	0.7422	-0.3974	1	-0.4319	1	0.7789	1	-1.021	0.6962	-0.4956	1	2.046	0.0008175	-2.617	0.0006931	0.9376	0.8566	-0.581	1	3.886	8.274e-07	-4.351	8.73e-11	4.5	2.986e-10	-2.93	1.089e-12	-0.5084	1	2.491	1.525e-13	-0.5443	1	3.955	3.658e-18
FUN_001498	15	clust02	Lpool:Other.down|P1:L5.up|P1:P.up|P9:P.down|FT:AdultParts.up|MT:AdultParts.down|FT:MT.up|FH:MH.down|FA:MA.up|L:Other.down|AdultParts:Other.up|Adult:Other.up	2.321	0.1018	-0.5823	1	-1.739	0.6495	-6.209	3.094e-22	7.224	1.181e-12	1.881	0.01044	0.8269	1	0.1441	1	0.08243	1	-2.934	5.736e-06	0.3653	1	3.29	3.125e-14	-2.517	0.002007	0.4302	1	-0.9134	0.8946	4.839	1.302e-10	-4.888	2.626e-13	4.761	1.648e-10	-5.108	2.727e-28	0.8502	1	2.715	1.047e-12	0.3229	1	4.383	4.889e-21
FUN_001499	15	clust07	Lpool:Other.up|L:Other.up	0.6618	1	-1.325	0.4296	0.6633	1	1.623	0.04042	-1.559	0.1057	0.2516	1	0.1086	1	0.08547	1	0.1728	1	-0.6185	1	0.03216	1	0.8533	0.958	0.3113	1	0.08544	1	-0.8133	1	0.4517	1	0.3694	1	0.09473	1	1.633	0.0009904	-0.05435	1	-1.072	0.627	0.2768	1	-1.242	0.3138
FUN_001500	15	clust06	P1:L5.up	0.4926	1	0.5747	1	-1.067	0.672	0.5163	1	1.816	0.04139	1.012	0.8537	0.7077	1	0.2256	1	-0.2921	1	-1.653	0.05123	0.4063	1	0.4751	1	1.191	0.4524	-0.6603	1	-0.381	1	-0.5965	1	0.3118	1	-0.1424	1	0.2919	1	0.8151	1	-0.9649	1	-0.7109	1	-0.692	1
FUN_001501	15	clust02		0.4975	1	0.8483	1	-1.346	0.3742	0.3466	1	1.533	0.1337	0.3644	1	0.6379	1	0.2784	1	-0.3242	1	-0.9565	0.7958	0.2668	1	1.1	0.5549	0.04993	1	-0.9733	0.7811	0.2547	1	0.875	1	0.1768	1	0.2306	1	0.01039	1	0.5487	1	-0.5216	1	0.8188	1	-0.46	1
FUN_001502	15	clust15		-0.2715	1	0.02084	1	0.2506	1	-0.1484	1	0.6293	0.7408	0.7984	1	0.179	1	-0.1964	1	-0.1956	1	-0.5854	1	0.5647	1	-0.08279	1	0.2012	1	0.604	1	-0.678	1	-0.2367	1	0.5003	1	0.01609	1	0.0197	1	0.2693	1	-0.266	1	-0.04055	1	-0.3122	1
FUN_001503	15	clust03	FMH:AdultParts.up	-0.3072	1	-0.1548	1	0.4621	1	-0.8223	0.8761	-0.5445	0.8031	-0.6854	1	-0.05457	1	-0.0271	1	0.2331	1	0.5339	1	0.1163	1	-0.7282	1	-0.6452	0.9992	2.052	6.914e-05	-1.194	0.3592	-0.06916	1	0.7098	1	0.5745	1	-0.5331	1	-0.1664	1	0.5225	1	0.4339	1	0.5295	1
FUN_001504	15	clust01		-0.3772	1	0.1204	1	0.2568	1	-0.3711	1	-0.09657	1	0.1577	1	-0.06811	1	0.1284	1	-0.1166	1	-0.1014	1	0.6196	1	-0.212	1	0.2123	1	0.04399	1	-0.04418	1	-0.3535	1	0.2202	1	-0.3308	1	0.09686	1	0.03821	1	-0.1024	1	-0.6515	1	-0.1863	1
FUN_001505	15	clust01		-0.03455	1	-0.5096	1	0.5442	1	-0.1023	1	-0.1619	0.9855	0.08078	1	-0.06	1	-0.0601	1	-0.1026	1	0.1419	1	0.3388	1	-0.09323	1	1.197	0.4502	0.1678	1	-0.8575	1	-1.075	1	0.4955	1	0.09293	1	0.002192	1	0.2146	1	-0.2027	1	-1.143	0.9568	-0.1774	1
FUN_001506	15	clust05	Lpool:Other.up|P1:L5.down|L:Other.up|AdultParts:Other.down	-0.2542	1	-0.08403	1	0.3382	1	1.905	0.01663	-2.169	0.01647	-0.2782	1	0.1825	1	0.3604	1	-0.1398	1	-0.1249	1	0.07569	1	0.6007	1	0.578	1	-0.2229	1	-0.5138	1	0.01894	1	0.4972	1	-0.2567	1	2.146	1.048e-06	-0.05419	1	-1.424	0.04209	0.09873	1	-1.486	0.1393
FUN_001507	15	clust12		-0.01767	1	-0.6254	1	0.6431	1	0.2199	1	-0.7683	0.6702	0.301	1	-0.3642	1	0.2092	1	-0.1846	1	0.03857	1	0.3021	1	-0.3625	1	0.0973	1	0.9944	0.7356	-0.8286	1	-0.3832	1	0.5085	1	0.0008875	1	0.5683	1	-0.2082	1	-0.1955	1	-0.3484	1	-0.3915	1
FUN_001508	15	clust18	L3:L.down|Lpool:Other.up|P1:L5.down|Ppool:Other.down|L:Other.up|P:Other.down|AdultParts:Other.up	0.3635	1	-1.886	0.04261	1.523	0.1911	1.73	0.02339	-5.072	3.466e-15	-0.9167	1	-0.6355	1	-0.3827	1	0.7102	1	1.225	0.4065	-2.797	7.084e-06	0.6772	1	-0.2465	1	-1.022	0.6764	0.7531	1	0.7697	1	0.8852	1	-0.0004026	1	1.882	1.915e-05	-2.87	7.099e-14	1.397	0.03131	0.1515	1	0.8005	1
FUN_001509	15	clust05	L3:L.up|Lpool:Other.up|P1:L5.down|MT:AdultParts.up|FT:MT.down|L:Other.up|Sexes.down	-2.178	0.07027	4.241	1.421e-07	-2.063	0.2437	7.21	3.037e-21	-7.078	0.0009463	-1.654	1	-1.822	1	-1.832	1	3.716	0.1719	1.592	0.5703	-5.161	1	-0.2578	1	7.79	6.281e-05	-1.23	1	-3.477	1	-6.706	0.006004	2.996	1	0	1	6.906	5.178e-09	-2.65	1	-2.263	1	-6.205	2.18e-05	-1.537	1
FUN_001511	15	clust02	L1:L.down|L5:L.up|Lpool:Other.down|P1:L5.up|P1:P.up|P9:P.down|Ppool:Other.up|FT:AdultParts.up|MT:AdultParts.up|FMH:AdultParts.down|P:Other.up|AdultParts:Other.down|Sexes.up	-2.141	0.00829	-0.3574	1	2.498	0.0002567	-2.599	2.936e-05	1.872	0.03158	2.212	0.0001901	0.9722	1	1.686	0.06415	0.3877	1	-5.258	1.14e-17	2.454	4.632e-06	5.249	1.48e-44	2.771	9.245e-05	-4.108	5.935e-15	-0.9045	0.9032	2.065	0.09326	0.01126	1	0.1329	1	-0.3994	1	2.262	3.451e-08	-1.846	5.56e-05	2.006	0.01806	0.1089	1
FUN_001512	15	clust13	Lpool:Other.down|P1:P.down|P3:P.down|P7:P.up|P9:P.up|Ppool:Other.up|FMH:AdultParts.up|FMA:AdultParts.down	0.1562	1	-1.017	0.8416	0.8609	0.8661	-3.092	3.682e-07	-1.411	0.2189	-2.954	6.103e-06	-4.581	7.218e-14	0.5091	1	3.856	1.55e-15	3.17	1.626e-12	2.539	1.6e-06	-0.06058	1	0.02701	1	2.09	0.0001802	-2.069	0.001618	-0.07299	1	-0.5477	1	-1.012	1	-0.8788	1	1.3	0.1805	-0.6144	1	-0.9586	1	0.4146	1
FUN_001515	15	clust10	P9:P.up|Sexes.down	-0.6011	1	3.845	0.3973	-3.244	1	-0.04252	0.7791	-0.2724	1	-0.9331	1	-0.6258	1	-0.6028	1	-1.926	1	4.088	0.02864	-3.678	1	-1.44	1	7.198	1	-1.799	1	-1.799	1	-7.198	1	0	1	0	1	0.3318	1	-2.221	1	1.854	1	-8.308	5.176e-09	2.791	1
FUN_001516	15	clust18	Ppool:Other.down	-0.007904	1	-1.012	0.8456	1.019	0.7262	0.5708	1	-1.186	0.3267	1.296	0.3475	-1.419	0.329	-1.204	0.8637	0.6827	1	0.6443	1	-1.646	0.047	1.311	0.254	1.653	0.09524	-0.6645	1	-1.188	0.3626	-0.2852	1	0.1741	1	-0.6346	1	1.02	0.7231	-1.154	0.4231	0.3806	1	-0.3472	1	0.8062	1
FUN_001518	15	clust11	L3:L.down|Lpool:Other.up|P1:L5.down|Ppool:Other.down|FMH:AdultParts.down|L:Other.up|P:Other.down	0.4176	1	-1.89	0.03338	1.473	0.214	1.751	0.01574	-2.528	0.000461	1.334	0.2991	-0.9273	1	-0.9446	1	0.03399	1	0.5042	1	-2.133	0.001614	1.476	0.1047	1.615	0.1175	-1.891	0.001816	-0.04121	1	-0.1158	1	0.2537	1	-0.2827	1	2.086	5.412e-08	-1.517	0.01897	-0.01202	1	0.1516	1	0.2868	1
FUN_001524	15	clust02	Lpool:Other.down|P1:L5.up|P1:P.down|P7:P.up|Ppool:Other.up|FT:AdultParts.up|MT:AdultParts.up|FMA:AdultParts.down|L:Other.down|P:Other.up|AdultParts:Other.down	-0.5537	1	0.6887	1	-0.135	1	-2.228	0.00116	2.182	0.01336	-2.395	0.0004165	-0.4718	1	1.381	0.4199	2.085	0.004231	-0.5991	1	3.501	1.189e-14	2.552	2.949e-06	3.346	1.823e-07	-0.3946	1	-3.291	1.605e-09	-0.6615	1	-1.297	1	0.5419	1	-1.732	0.00239	4.117	2.784e-50	-2.669	1.174e-15	-0.1717	1	-0.9549	0.8147
FUN_001525	15	clust11	L3:L.down|L5:L.up|P1:L5.down|P1:P.down|P3:P.down|P5:P.up|P9:P.up|FT:AdultParts.up|FH:MH.down	0.1554	1	-2.058	0.02392	1.903	0.04229	0.9189	0.7384	-3.977	5.824e-09	-1.944	0.02136	-2.83	4.108e-05	2.665	2.848e-05	-0.4286	1	2.537	5.815e-06	-1.12	0.4969	1.68	0.04075	1.476	0.2313	-0.9634	0.7979	-1.009	0.7144	0.1699	1	-2.968	0.001853	2.244	0.2099	0.702	1	-0.9371	1	0.3959	1	-0.9219	1	0.1506	1
FUN_001526	15	clust03	FMH:AdultParts.up	-0.6953	1	-0.5392	1	1.235	0.5027	-0.4009	1	-1.222	0.3187	-0.4459	1	-0.9956	1	-0.4837	1	0.292	1	1.633	0.05147	0.2813	1	-0.977	0.7581	-1.031	0.6357	2.035	0.0002587	-0.7797	1	0.04519	1	0.842	1	-0.2787	1	-0.08325	1	-0.1671	1	0.2139	1	0.2881	1	0.08976	1
FUN_001527	15	clust04	FT:AdultParts.up|FMH:AdultParts.down|FMA:AdultParts.up	3.203	0.2119	-5.145	0.2029	1.942	0.7865	0.6347	0.9683	-4.53	0.2131	-3.7	0.3196	0.805	1	-0.9565	1	1.486	1	2.366	0.1889	-0.9707	0.8598	2.708	0.02769	-1.301	1	-3.624	0.04451	2.745	0.04065	3.341	0.4959	3.77	1	-0.1958	1	-0.3503	1	-0.8554	1	1.043	1	1.485	0.9657	0.252	1
FUN_001529	15	clust04	L1:L.up|P9:P.up|FMH:AdultParts.down	3.331	0.00093	-0.9787	0.9967	-2.353	0.2346	1.18	0.453	-0.1716	1	-1.938	0.1595	-0.06893	1	-0.5795	1	0.5977	1	1.989	0.04073	-1.716	0.138	1.579	0.1621	-0.9172	0.7824	-2.182	0.01245	1.768	0.05617	2.08	0.3335	0.7081	1	1.21	1	-0.2178	1	-0.5605	1	0.6752	1	0.4634	1	0.4021	1
FUN_001530	15	clust13		-0.001657	1	-0.8864	0.9934	0.8881	0.8606	-0.007494	1	-0.2331	0.9671	-0.1216	1	-0.3689	1	0.28	1	0.2248	1	-0.01431	1	0.4386	1	-0.3144	1	-0.04697	1	0.6592	1	-0.4333	1	-0.2228	1	0.2906	1	0.1049	1	-0.1342	1	0.5457	1	-0.4193	1	0.1447	1	-0.3233	1
FUN_001531	15	clust02		0.3218	1	0.2197	1	-0.5415	1	-0.871	0.8118	1.733	0.08425	0.3406	1	0.3063	1	-0.05987	1	-0.0197	1	-0.5673	1	0.3267	1	0.4949	1	0.2	1	-0.6739	1	0.2396	1	0.2458	1	0.2077	1	0.2042	1	-1.009	0.7606	0.4783	1	0.245	1	-0.1006	1	0.4082	1
FUN_001537	15	clust02	L3:L.up	1.167	1	4.992	0.01222	-6.159	0.2226	0.9539	0.6725	6.172	0.1271	-1.035	0.8757	0.2338	1	0.5293	1	0.79	1	-0.5176	1	0.1819	1	1.2	0.5384	1.863	0.2166	-1.384	0.4049	-0.5307	1	-0.5524	1	-0.008907	1	0.4946	1	-2.239	0.256	1.767	0.1502	-0.1175	1	-0.1609	1	-0.8518	0.898
FUN_001538	15	clust08		-1.098	0.7789	1.624	0.1399	-0.5259	1	0.5811	1	-0.7043	0.6984	-1.656	0.0769	0.0619	1	0.7955	1	0.6535	1	0.1449	1	-0.00511	1	0.7308	1	1.33	0.3155	-0.1621	1	-1.126	0.4859	-0.4989	1	-0.3547	1	0.355	1	0.08939	1	0.5289	1	-0.5573	1	0.1605	1	-0.432	1
FUN_001539	15	clust02	L1:L.down|Lpool:Other.down|P1:L5.up|Ppool:Other.up|L:Other.down|P:Other.up|AdultParts:Other.down	-2.344	0.003474	0.9774	0.8845	1.366	0.3624	-1.935	0.009577	2.257	0.005597	-0.1756	1	0.122	1	-0.5388	1	0.7058	1	-0.1135	1	2.585	7.314e-07	0.5118	1	0.299	1	0.07099	1	-0.5777	1	0.1773	1	0.6363	1	-0.1011	1	-1.872	0.0001596	2.858	1.228e-20	-1.392	0.03035	0.8508	1	-0.4871	1
FUN_001540	15	clust05	L3:L.down|L5:L.up|Lpool:Other.up|P1:L5.down|P1:P.up|P5:P.down|P7:P.down|P9:P.up|L:Other.up|AdultParts:Other.down|Adult:Other.down	-0.02531	1	-2.901	8.832e-05	2.926	2.415e-05	5.68	5.547e-35	-2.769	0.0002059	4.035	1.585e-14	-1.375	0.6506	-2.399	0.03997	-3.014	0.01294	2.753	3.602e-05	0.8201	0.8507	1.641	0.3834	2.38	0.1467	-1.166	1	-1.347	1	-0.6166	1	-4.031	1	-3.789	1	6.486	9.14e-81	1.633	0.1104	-5.991	5.334e-25	-0.8617	1	-4.875	6.029e-20
FUN_001541	15	clust02	Lpool:Other.down|P1:L5.up|Ppool:Other.up|L:Other.down|P:Other.up	-1.834	0.2578	1.993	0.1328	-0.1593	1	-2.32	0.003463	3.862	0.0001342	-0.4013	1	0.2179	1	-0.4608	1	0.6663	1	-0.02214	1	2.887	2.93e-07	1.161	0.4993	0.02922	1	-0.02798	1	-0.7159	1	0.9431	1	0.005848	1	-0.1471	1	-2.553	5.734e-06	3.22	1.284e-19	-1.264	0.2578	0.9128	1	-0.4257	1
FUN_001542	15	clust01	P1:P.down|P7:P.up|Ppool:Other.up|P:Other.up	0.9164	1	-1.155	0.7893	0.2382	1	-1.664	0.1037	0.7545	0.6728	-2.12	0.01977	-1.28	0.6638	-0.8629	1	3.987	7.5e-12	0.2757	1	2.939	5.344e-07	0.647	1	0.5716	0.9955	-1.327	0.3119	0.5658	1	0.06281	1	0.7767	1	0.4609	1	-1.599	0.07576	2.105	7.288e-05	-0.8749	1	-0.5197	1	-0.9561	0.7932
FUN_001543	15	clust08	Lpool:Other.up	-0.2	1	0.1307	1	0.06932	1	2.008	0.005774	-0.2432	0.9436	0.1448	1	0.1738	1	-0.1747	1	-0.05336	1	-0.09057	1	-0.2025	1	0.3125	1	1.054	0.6137	-0.736	1	-0.1181	1	-0.6179	1	-0.09884	1	0.2337	1	0.485	1	0.1061	1	-0.4329	1	-0.1585	1	-1.354	0.2386
FUN_001544	15	clust08	L5:L.up|FT:AdultParts.up|MT:AdultParts.up	-2.233	0.1071	-0.7538	1	2.987	0.006458	-0.6701	0.9359	-0.6102	0.752	0.5064	1	-1.236	0.8377	-0.7216	1	-0.05419	1	1.505	0.2424	0.1278	1	2.976	5.794e-05	2.406	0.03239	-1.822	0.1176	-1.543	0.2722	0.4751	1	0.7101	1	0.3741	1	-0.4489	1	0.9696	0.9009	-0.6004	1	0.8181	1	0.4067	1
FUN_001545	15	clust01	Lpool:Other.up	0.1463	1	0.1654	1	-0.3117	1	1.655	0.03334	0.705	0.7164	0.1688	1	0.04254	1	-0.0695	1	0.0146	1	-0.1565	1	-0.4167	1	0.6362	1	1.511	0.1674	-0.9939	0.7367	-0.3484	1	-0.7294	1	-0.7356	1	0.02307	1	0.02345	1	0.592	1	-0.5711	1	-0.1373	1	-0.9287	0.8633
FUN_001546	15	clust01	Lpool:Other.down|Ppool:Other.up|Sexes.down|Source.up	3.192	0.4342	-0.00321	1	-3.189	1	-2.28	0.02923	1.661	0.1752	-0.6732	1	-0.5819	1	0.1103	1	0.4619	1	0.683	1	4.414	4.961e-19	0.9889	0.7268	0.5767	1	0.9751	1	-1.954	1	0.3435	1	3.905	1	0	1	-0.7424	1	-0.7939	1	1.255	1	-10.71	2.404e-40	-1.6	0.1356
FUN_001548	15	clust01	Ppool:Other.up|MT:AdultParts.up|FT:MT.down|P:Other.up|Sexes.down	-1.303	0.5785	1.066	0.7946	0.2376	1	-1.556	0.111	1.415	0.2293	-0.2286	1	-0.1481	1	-0.02065	1	0.215	1	0.1824	1	2.175	0.0004766	-1.875	0.0799	3.417	4.538e-07	0.3782	1	-1.342	0.36	-4.41	6.183e-07	-0.2339	1	-3.303	0.1872	-0.9991	0.791	1.511	0.03662	-0.73	1	-5.547	9.58e-18	-0.4639	1
FUN_001549	15	clust03		-0.2234	1	0.4352	1	-0.2118	1	0.1142	1	0.1598	0.9893	0.3697	1	-0.1448	1	-0.1336	1	-0.2563	1	0.1651	1	-0.2149	1	-0.05346	1	-0.2863	1	0.2221	1	-0.00975	1	0.1941	1	-0.08368	1	-0.04169	1	0.05115	1	-0.3686	1	0.3103	1	0.0609	1	0.07551	1
FUN_001550	15	clust01		-0.423	1	0.668	1	-0.245	1	-0.8631	0.8243	1.044	0.4431	0.4038	1	-0.05859	1	-0.1182	1	-0.02401	1	-0.2031	1	0.4665	1	0.164	1	0.973	0.6983	-1.117	0.4814	0.4062	1	-0.6742	1	-0.01796	1	-0.03236	1	-0.4269	1	0.3459	1	-0.03074	1	-0.8025	1	0.2975	1
FUN_001553	15	clust04		-0.1743	1	0.2102	1	-0.03586	1	0.674	1	-1.291	0.2605	-0.6493	1	-0.02171	1	-0.004337	1	0.2948	1	0.3805	1	0.05931	1	-1.618	0.06377	-1.521	0.177	0.542	1	1.42	0.09152	-0.08047	1	0.9514	1	0.04965	1	0.6075	1	-0.4955	1	0.04687	1	0.3194	1	-0.55	1
FUN_001558	15	clust06		0.664	1	0.93	0.9409	-1.594	0.1876	1.323	0.2371	-0.0207	1	-0.732	1	0.02882	1	0.5282	1	0.304	1	-0.129	1	0.03205	1	0.517	1	0.1065	1	-0.3558	1	-0.03389	1	0.342	1	-0.4523	1	-0.02225	1	0.8575	1	0.2737	1	-0.8461	1	0.1186	1	-1.017	0.6977
FUN_001559	15	clust01		0.6628	1	-0.6179	1	-0.04494	1	0.6929	1	-1.124	0.3781	-0.04414	1	0.008484	1	-0.03775	1	0.2183	1	-0.1449	1	-0.135	1	-0.4417	1	0.5905	1	0.2003	1	-0.2933	1	-0.8601	1	0.0813	1	0.4355	1	0.9801	0.8544	-0.5415	1	-0.1662	1	-0.8029	1	-0.4184	1
FUN_001560	15	clust11	P9:P.up|FT:AdultParts.up|MT:AdultParts.up|FMH:AdultParts.down|FMA:AdultParts.down|AdultParts:Other.down|Adult:Other.up|Source.up	0.07899	1	0.235	1	-0.314	1	-1.527	0.09688	-1.008	0.4775	-1.243	0.4921	-1.852	0.0544	-1.156	1	1.744	0.08728	2.507	4.011e-06	-0.6057	1	6.107	2.09e-43	6.512	1.633e-26	-3.958	0.0009757	-3.929	1.126e-05	-0.3371	1	-0.949	1	-3.626	0.596	1.242	0.2622	1.171	0.4459	-1.952	0.001633	-0.2402	1	1.6	0.03948
FUN_001561	15	clust01		-0.3175	1	0.2562	1	0.06125	1	-0.6512	1	0.5323	0.8045	0.391	1	-0.1715	1	0.08624	1	-0.2655	1	-0.04011	1	0.5667	1	-0.3614	1	0.617	1	-0.07874	1	-0.08103	1	-0.8153	1	0.1851	1	-0.4061	1	-0.2027	1	0.1574	1	-0.008194	1	-0.6141	1	0.06334	1
FUN_001562	15	clust04	L1:L.up|L3:L.down|P1:L5.down|FMH:AdultParts.down|FMA:AdultParts.up|L:Other.up	1.873	0.02461	-2.676	0.0001345	0.8029	0.9267	1.419	0.135	-2.415	0.001542	-0.3414	1	-0.7072	1	-0.6783	1	1.784	0.05282	-0.05731	1	-0.9999	0.6646	0.9631	0.7507	1.222	0.43	-5.563	1.954e-22	4.197	1.502e-22	-0.216	1	0.8236	1	0.004709	1	2.016	4.486e-06	-0.03642	1	-1.352	0.1131	-0.2642	1	-0.314	1
FUN_001563	15	clust05	L1:L.up|L3:L.down|Lpool:Other.up|P1:P.up|P5:P.down|FT:AdultParts.up|MT:AdultParts.up|FMH:AdultParts.down|L:Other.up|AdultParts:Other.down|Adult:Other.down	2.571	0.002766	-2.773	0.004103	0.2026	1	2.833	6.481e-06	0.3986	0.8577	2.412	0.006894	0.752	1	-2.632	0.01416	-1.858	0.3371	1.326	0.3637	0.248	1	2.598	0.01157	4.152	7.3e-05	-3.669	0.0255	-0.5498	1	-1.295	0.9182	6.519	0.09164	3.106	1	2.658	5.439e-06	1.078	0.5111	-2.838	2.801e-05	0.12	1	-2.31	0.0009181
FUN_001564	15	clust07	Lpool:Other.up	0.3229	1	-0.6046	1	0.2817	1	1.995	0.002255	-0.5733	0.792	0.3984	1	0.3167	1	-0.1024	1	-0.09532	1	-0.5174	1	-0.4442	1	0.5184	1	0.4675	1	-0.151	1	-0.4652	1	0.04239	1	-0.2224	1	-0.1074	1	1.009	0.7591	0.1376	1	-0.8225	1	0.1584	1	-1.163	0.44
FUN_001568	15	clust07		0.134	1	-0.02007	1	-0.1139	1	0.4904	1	0.2056	0.9745	0.2582	1	-0.1248	1	0.09133	1	-0.1103	1	-0.1145	1	0.1565	1	0.2483	1	0.1794	1	0.2353	1	-0.5026	1	0.05742	1	-0.1793	1	0.5532	1	0.3387	1	0.2944	1	-0.5088	1	0.217	1	-0.4852	1
FUN_001569	15	clust12		-0.181	1	-0.2536	1	0.4346	1	0.5178	1	-0.5426	0.8047	0.2069	1	-0.02349	1	0.03524	1	-0.04856	1	-0.1701	1	0.1291	1	-0.1312	1	-0.1748	1	0.4697	1	-0.2785	1	0.03629	1	0.5428	1	0.3586	1	0.5663	1	0.04125	1	-0.428	1	0.1089	1	-0.4852	1
FUN_001570	15	clust03		-0.4814	1	0.3443	1	0.1372	1	-0.08476	1	-0.01872	1	0.3503	1	0.178	1	-0.3637	1	-0.2809	1	0.1162	1	-0.007149	1	-0.07642	1	-0.2229	1	0.3158	1	-0.1288	1	0.1221	1	0.3655	1	0.04691	1	0.05057	1	-0.261	1	0.2099	1	0.3273	1	0.06893	1
FUN_001571	15	clust05		0.4329	1	0.3712	1	-0.8041	0.9236	1.293	0.2473	-0.8139	0.6316	-0.2784	1	-0.4233	1	0.2184	1	0.3218	1	0.1615	1	-0.3057	1	0.3738	1	-0.6733	0.9838	-0.08462	1	0.2718	1	0.8726	1	0.667	1	-0.0415	1	1.13	0.3933	-0.3723	1	-0.4278	1	0.4799	1	-0.7406	1
FUN_001572	15	clust01	MT:AdultParts.up	4	0.2494	0.592	1	-4.592	0.6851	-1.468	0.4762	5.087	0.3117	0.1607	1	1.282	0.8702	2.391	0.1436	-1.137	1	-2.697	0.1762	1.531	0.3067	-3.074	1	3.48	0.03969	-1.567	1	1.314	0.6311	-5.462	0.0769	3.034	1	-0.8426	1	-0.91	1	1.839	0.183	-1.098	1	-0.4442	1	-0.04742	1
FUN_001579	15	clust01	Lpool:Other.down|Ppool:Other.up|FT:AdultParts.down|FMA:AdultParts.up|L:Other.down|AdultParts:Other.up|Sexes.down|Source.up	-1.255	1	1.314	1	-0.05874	1	-2.183	0.003087	1.884	0.08872	0.7575	1	0.3659	1	0.1723	1	-0.1763	1	-1.119	0.5703	2.435	1.56e-05	-4.609	7.105e-05	-0.9527	0.7633	0.2195	1	3.256	2.501e-07	-3.047	0.2102	0.6341	1	-0.02504	1	-2.185	0.01908	-0.7439	1	2.2	0.01518	-4.961	3.037e-15	-0.189	1
FUN_001581	15	clust04	L:Other.down|AdultParts:Other.up	2.236	0.1339	0.7594	1	-2.995	0.1449	-0.9677	0.6632	2.844	0.106	-0.6985	1	0.8613	1	0.6101	1	-0.04965	1	-0.7233	1	-0.01729	1	-0.5673	1	-1.392	0.369	0.3116	1	0.9127	0.8714	0.6869	1	0.261	1	0.3961	1	-2.081	0.01619	-0.3555	1	1.764	0.006843	0.1504	1	0.7387	1
FUN_001582	15	clust04	L1:L.up|L5:L.down|P1:L5.up|L:Other.down|AdultParts:Other.up	4.748	0.009283	2.775	0.5486	-7.523	0.02278	-0.8306	0.8118	7.841	0.005494	-0.378	1	0.5614	1	0.432	1	0.1986	1	-0.8141	0.9276	-0.02969	1	-0.9344	0.8073	-0.7944	0.8494	-0.2897	1	1.37	0.2181	-0.1166	1	-0.2424	1	-0.1544	1	-3.711	0.0007067	0.3298	0.8721	2.242	0.002467	0.1522	1	0.6452	1
FUN_001584	15	clust04		1.136	0.8581	-0.6175	1	-0.5181	1	-0.7429	0.8786	0.3034	0.9248	-0.08625	1	-0.1453	1	0.3613	1	0.2354	1	-0.3651	1	-0.9548	0.7261	-0.8908	0.8543	-1.971	0.1664	0.2034	1	1.585	0.1365	0.9006	1	0.059	1	0.08199	1	-0.7499	1	-0.8746	1	1.335	0.2567	-0.01422	1	1.273	0.4162
FUN_001585	15	clust01	Ppool:Other.up|Sexes.down	0.6022	1	0.6022	1	-1.204	1	-1.888	1	1.091	0.4519	-0.1086	1	-0.2378	1	0.2151	1	-0.2629	1	0.3942	1	4.566	2.019e-13	-2.384	1	-0.9929	1	-0.7491	1	2.859	0.08402	-1.159	1	2.974	1	0.1395	1	-1.473	1	-1.217	1	2.154	1	-11.37	1.344e-30	-2.009	0.06604
FUN_001586	15	clust01	Lpool:Other.down|Ppool:Other.up|L:Other.down|Sexes.down|Source.up	-1.772	1	-1.772	1	3.544	0.1143	-3.985	1.899e-07	0.9536	0.5319	-0.6354	1	-0.1315	1	0.1523	1	0.1713	1	0.4434	1	3.275	2.464e-09	-0.823	0.9595	1.632	0.2497	0.7241	1	-1.23	0.5946	-2.046	0.3808	-2.248	1	-2.311	1	-3.843	0.0005088	1.253	0.2353	1.467	0.1768	-6.665	2.321e-21	0.5326	1
FUN_001587	15	clust02		0.08492	1	0.1989	1	-0.2838	1	-0.9495	0.696	1.736	0.1054	0.6059	1	0.4134	1	-0.2313	1	0.05402	1	-0.842	0.9369	0.7188	1	0.1914	1	0.3929	1	-0.3675	1	0.002337	1	-0.168	1	0.4093	1	0.2088	1	-0.9838	0.8308	0.4501	1	0.2544	1	0.07453	1	0.1731	1
FUN_001588	15	clust06		0.3959	1	0.1693	1	-0.5652	1	0.3755	1	0.511	0.8143	0.1047	1	0.07491	1	0.2273	1	-0.01943	1	-0.3875	1	0.5692	1	0.0462	1	0.6205	0.987	-0.4141	1	-0.002564	1	-0.4786	1	0.02045	1	-0.121	1	0.2577	1	0.3935	1	-0.5461	1	-0.2003	1	-0.7085	1
FUN_001589	15	clust02		0.06052	1	0.3203	1	-0.3808	1	0.4807	1	0.7045	0.7157	0.2536	1	0.199	1	0.1203	1	-0.2568	1	-0.3161	1	0.07275	1	0.4134	1	0.4046	1	-0.1155	1	-0.3957	1	0.007294	1	-0.02667	1	0.0544	1	-0.02934	1	0.3496	1	-0.3076	1	0.2003	1	-0.4151	1
FUN_001590	15	clust02		0.47	1	0.8866	0.9863	-1.357	0.3954	0.06549	1	1.719	0.08608	-0.05931	1	0.3606	1	0.6404	1	-0.07698	1	-0.8647	0.931	0.1324	1	0.5673	1	0.216	1	-0.9503	0.831	0.4607	1	0.2927	1	-0.2773	1	0.4307	1	-0.5338	1	0.6891	1	-0.2791	1	0.1103	1	-0.1485	1
FUN_001591	15	clust14		0.5363	1	-1.296	0.495	0.7598	0.9461	0.3742	1	-0.1123	1	0.2872	1	-0.3143	1	-0.1912	1	0.06278	1	0.1555	1	-0.8052	0.9637	1.393	0.1677	0.9416	0.7303	-0.4637	1	-0.9953	0.7414	0.3761	1	-0.1387	1	0.4881	1	-0.3615	1	-0.186	1	0.4229	1	0.3174	1	0.3233	1
[truncated: 13,630 more rows]
[truncated: 2 more columns]
