# Supplementary material for: A de novo transcriptional atlas in Danaus plexippus reveals variability in dosage compensation across tissues
Source: Commun Biol. 2021 Jun 25;4:791. doi: 10.1038/s42003-021-02335-3 (PMC8233437; doi:10.1038/s42003-021-02335-3)
Supplement: Supplementary file 10 — Supplementary Data 8 [file 42003_2021_2335_MOESM10_ESM.xlsx]

## Sheet: Data 3
Supplementary Data 8. Functional enrichment patterns in different sets of genes that show consistent expression patterns
Analysis *	Expression Pattern †	Database	Functional Term ID	Description	GeneRatio	BgRatio	pvalue	p.adjust	qvalue	Count	geneIDs
DE	Adult:Other.down	BP	GO:0006508	proteolysis	82 of 369	463 of 4338	9.98e-12	3.72e-09	3.6754e-09	82	FUN_017752/FUN_011623/FUN_002411/FUN_008666/FUN_021148/FUN_017837/FUN_017994/FUN_003560/FUN_014951/FUN_007052/FUN_016053/FUN_005802/FUN_011622/FUN_016650/FUN_016907/FUN_016915/FUN_012029/FUN_015037/FUN_016648/FUN_014950/FUN_014021/FUN_016652/FUN_005567/FUN_007051/FUN_015601/FUN_000821/FUN_009593/FUN_010560/FUN_012033/FUN_011344/FUN_010099/FUN_012296/FUN_012950/FUN_008738/FUN_012028/FUN_011619/FUN…
DE	Adult:Other.down	BP	GO:0055114	oxidation-reduction process	74 of 369	442 of 4338	2.01e-09	3.75e-07	3.70326e-07	74	FUN_000885/FUN_004291/FUN_020264/FUN_003182/FUN_007723/FUN_004863/FUN_001012/FUN_007724/FUN_012537/FUN_004295/FUN_013890/FUN_011181/FUN_015689/FUN_017895/FUN_000110/FUN_020883/FUN_017047/FUN_011551/FUN_019105/FUN_011689/FUN_001011/FUN_011555/FUN_009468/FUN_001659/FUN_000939/FUN_015228/FUN_019104/FUN_004294/FUN_003734/FUN_014581/FUN_011113/FUN_001182/FUN_000928/FUN_001013/FUN_002868/FUN_004296/FUN…
DE	Adult:Other.down	BP	GO:0006352	DNA-templated transcription, initiation	14 of 369	39 of 4338	1.71e-06	0.000193	0.000190695	14	FUN_020883/FUN_020941/FUN_018605/FUN_018609/FUN_019093/FUN_018618/FUN_018598/FUN_020949/FUN_020961/FUN_018603/FUN_020940/FUN_018611/FUN_019087/FUN_019084
DE	Adult:Other.down	BP	GO:0006040	amino sugar metabolic process	17 of 369	57 of 4338	2.59e-06	0.000193	0.000190695	17	FUN_017963/FUN_006399/FUN_009203/FUN_014576/FUN_001938/FUN_016322/FUN_019481/FUN_004593/FUN_019161/FUN_019182/FUN_019166/FUN_001795/FUN_016702/FUN_019160/FUN_003580/FUN_003551/FUN_009606
DE	Adult:Other.down	BP	GO:1901071	glucosamine-containing compound metabolic process	17 of 369	57 of 4338	2.59e-06	0.000193	0.000190695	17	FUN_017963/FUN_006399/FUN_009203/FUN_014576/FUN_001938/FUN_016322/FUN_019481/FUN_004593/FUN_019161/FUN_019182/FUN_019166/FUN_001795/FUN_016702/FUN_019160/FUN_003580/FUN_003551/FUN_009606
DE	Adult:Other.down	BP	GO:0006030	chitin metabolic process	16 of 369	55 of 4338	7.35e-06	0.000457	0.0004512	16	FUN_017963/FUN_006399/FUN_009203/FUN_014576/FUN_001938/FUN_016322/FUN_019481/FUN_004593/FUN_019161/FUN_019182/FUN_019166/FUN_001795/FUN_019160/FUN_003580/FUN_003551/FUN_009606
DE	Adult:Other.down	BP	GO:0006629	lipid metabolic process	32 of 369	181 of 4338	4.01e-05	0.00214	0.00211249	32	FUN_002665/FUN_020264/FUN_001256/FUN_002657/FUN_002800/FUN_003182/FUN_002662/FUN_002661/FUN_009006/FUN_009541/FUN_009540/FUN_010414/FUN_002801/FUN_001413/FUN_009468/FUN_010375/FUN_010416/FUN_002799/FUN_005784/FUN_009008/FUN_002277/FUN_010417/FUN_010415/FUN_004931/FUN_001232/FUN_002659/FUN_014948/FUN_010412/FUN_017839/FUN_002667/FUN_018484/FUN_007117
DE	Adult:Other.down	BP	GO:0006270	DNA replication initiation	6 of 369	10 of 4338	5.69e-05	0.00265	0.00262098	6	FUN_021021/FUN_008435/FUN_018273/FUN_018656/FUN_004253/FUN_003875
DE	Adult:Other.down	BP	GO:0006022	aminoglycan metabolic process	16 of 369	66 of 4338	8.81e-05	0.00365	0.00360844	16	FUN_017963/FUN_006399/FUN_009203/FUN_014576/FUN_001938/FUN_016322/FUN_019481/FUN_004593/FUN_019161/FUN_019182/FUN_019166/FUN_001795/FUN_019160/FUN_003580/FUN_003551/FUN_009606
DE	Adult:Other.down	BP	GO:0006979	response to oxidative stress	7 of 369	17 of 4338	0.000279	0.0104	0.0102914	7	FUN_007723/FUN_007724/FUN_011181/FUN_014581/FUN_011113/FUN_014960/FUN_011115
DE	Adult:Other.down	BP	GO:0005975	carbohydrate metabolic process	30 of 369	194 of 4338	0.000798	0.0271	0.02672	30	FUN_003368/FUN_006399/FUN_012873/FUN_018575/FUN_018571/FUN_018581/FUN_018584/FUN_018572/FUN_018568/FUN_018577/FUN_017722/FUN_017719/FUN_018564/FUN_019704/FUN_017780/FUN_021003/FUN_017779/FUN_008522/FUN_017721/FUN_017716/FUN_017724/FUN_016702/FUN_017726/FUN_000046/FUN_002228/FUN_016924/FUN_020633/FUN_019706/FUN_010553/FUN_014236
DE	Adult:Other.down	BP	GO:0017144	drug metabolic process	26 of 369	162 of 4338	0.00101	0.0315	0.031155	26	FUN_017963/FUN_006399/FUN_009203/FUN_014576/FUN_001938/FUN_016322/FUN_019481/FUN_004593/FUN_019161/FUN_012008/FUN_021003/FUN_019182/FUN_019166/FUN_000066/FUN_001795/FUN_007998/FUN_019160/FUN_003580/FUN_003551/FUN_004685/FUN_010449/FUN_011366/FUN_010553/FUN_009606/FUN_000068/FUN_009345
DE	Adult:Other.down	BP	GO:0006760	folic acid-containing compound metabolic process	4 of 369	7 of 4338	0.00147	0.042	0.0415262	4	FUN_020883/FUN_000939/FUN_020976/FUN_004685
DE	Adult:Other.down	BP	GO:0006261	DNA-dependent DNA replication	6 of 369	17 of 4338	0.002	0.0524	0.0517612	6	FUN_021021/FUN_008435/FUN_018273/FUN_018656/FUN_004253/FUN_003875
DE	Adult:Other.down	BP	GO:0006720	isoprenoid metabolic process	7 of 369	23 of 4338	0.00225	0.0524	0.0517612	7	FUN_010414/FUN_010416/FUN_010417/FUN_010415/FUN_004931/FUN_010412/FUN_017839
DE	Adult:Other.down	BP	GO:0008299	isoprenoid biosynthetic process	7 of 369	23 of 4338	0.00225	0.0524	0.0517612	7	FUN_010414/FUN_010416/FUN_010417/FUN_010415/FUN_004931/FUN_010412/FUN_017839
DE	Adult:Other.down	BP	GO:0009263	deoxyribonucleotide biosynthetic process	3 of 369	5 of 4338	0.00536	0.111	0.109737	3	FUN_020883/FUN_002868/FUN_001814
DE	Adult:Other.down	BP	GO:0046653	tetrahydrofolate metabolic process	3 of 369	5 of 4338	0.00536	0.111	0.109737	3	FUN_020883/FUN_000939/FUN_004685
DE	Adult:Other.down	BP	GO:0006260	DNA replication	10 of 369	49 of 4338	0.00709	0.139	0.137487	10	FUN_021021/FUN_008435/FUN_018273/FUN_018656/FUN_005050/FUN_004253/FUN_019990/FUN_018274/FUN_015574/FUN_003875
DE	Adult:Other.down	BP	GO:0009262	deoxyribonucleotide metabolic process	3 of 369	6 of 4338	0.01	0.186	0.184063	3	FUN_020883/FUN_002868/FUN_001814
DE	Adult:Other.down	BP	GO:0042558	pteridine-containing compound metabolic process	4 of 369	11 of 4338	0.0105	0.186	0.184063	4	FUN_020883/FUN_000939/FUN_020976/FUN_004685
DE	Adult:Other.down	CC	GO:0000785	chromatin	37 of 166	67 of 2543	5.01e-28	4.01e-26	3.3253e-26	37	FUN_020901/FUN_018599/FUN_018614/FUN_018602/FUN_020941/FUN_018605/FUN_019088/FUN_020952/FUN_018608/FUN_005169/FUN_021296/FUN_018609/FUN_019093/FUN_020946/FUN_021261/FUN_020942/FUN_018618/FUN_020937/FUN_019085/FUN_018598/FUN_020949/FUN_018616/FUN_018613/FUN_020947/FUN_020943/FUN_020957/FUN_020961/FUN_018603/FUN_019091/FUN_020940/FUN_018611/FUN_020934/FUN_019087/FUN_020938/FUN_020950/FUN_019084/FUN…
DE	Adult:Other.down	CC	GO:0000786	nucleosome	36 of 166	65 of 2543	2.53e-27	1.01e-25	8.39249e-26	36	FUN_020901/FUN_018599/FUN_018614/FUN_018602/FUN_020941/FUN_018605/FUN_019088/FUN_020952/FUN_018608/FUN_021296/FUN_018609/FUN_019093/FUN_020946/FUN_021261/FUN_020942/FUN_018618/FUN_020937/FUN_019085/FUN_018598/FUN_020949/FUN_018616/FUN_018613/FUN_020947/FUN_020943/FUN_020957/FUN_020961/FUN_018603/FUN_019091/FUN_020940/FUN_018611/FUN_020934/FUN_019087/FUN_020938/FUN_020950/FUN_019084/FUN_018607
DE	Adult:Other.down	CC	GO:0032993	protein-DNA complex	36 of 166	66 of 2543	5.28e-27	1.06e-25	8.76123e-26	36	FUN_020901/FUN_018599/FUN_018614/FUN_018602/FUN_020941/FUN_018605/FUN_019088/FUN_020952/FUN_018608/FUN_021296/FUN_018609/FUN_019093/FUN_020946/FUN_021261/FUN_020942/FUN_018618/FUN_020937/FUN_019085/FUN_018598/FUN_020949/FUN_018616/FUN_018613/FUN_020947/FUN_020943/FUN_020957/FUN_020961/FUN_018603/FUN_019091/FUN_020940/FUN_018611/FUN_020934/FUN_019087/FUN_020938/FUN_020950/FUN_019084/FUN_018607
DE	Adult:Other.down	CC	GO:0044815	DNA packaging complex	36 of 166	66 of 2543	5.28e-27	1.06e-25	8.76123e-26	36	FUN_020901/FUN_018599/FUN_018614/FUN_018602/FUN_020941/FUN_018605/FUN_019088/FUN_020952/FUN_018608/FUN_021296/FUN_018609/FUN_019093/FUN_020946/FUN_021261/FUN_020942/FUN_018618/FUN_020937/FUN_019085/FUN_018598/FUN_020949/FUN_018616/FUN_018613/FUN_020947/FUN_020943/FUN_020957/FUN_020961/FUN_018603/FUN_019091/FUN_020940/FUN_018611/FUN_020934/FUN_019087/FUN_020938/FUN_020950/FUN_019084/FUN_018607
DE	Adult:Other.down	CC	GO:0044427	chromosomal part	37 of 166	87 of 2543	8.9e-23	1.42e-21	1.18104e-21	37	FUN_020901/FUN_018599/FUN_018614/FUN_018602/FUN_020941/FUN_018605/FUN_019088/FUN_020952/FUN_018608/FUN_005169/FUN_021296/FUN_018609/FUN_019093/FUN_020946/FUN_021261/FUN_020942/FUN_018618/FUN_020937/FUN_019085/FUN_018598/FUN_020949/FUN_018616/FUN_018613/FUN_020947/FUN_020943/FUN_020957/FUN_020961/FUN_018603/FUN_019091/FUN_020940/FUN_018611/FUN_020934/FUN_019087/FUN_020938/FUN_020950/FUN_019084/FUN…
DE	Adult:Other.down	CC	GO:0005694	chromosome	37 of 166	95 of 2543	3.71e-21	4.95e-20	4.10324e-20	37	FUN_020901/FUN_018599/FUN_018614/FUN_018602/FUN_020941/FUN_018605/FUN_019088/FUN_020952/FUN_018608/FUN_005169/FUN_021296/FUN_018609/FUN_019093/FUN_020946/FUN_021261/FUN_020942/FUN_018618/FUN_020937/FUN_019085/FUN_018598/FUN_020949/FUN_018616/FUN_018613/FUN_020947/FUN_020943/FUN_020957/FUN_020961/FUN_018603/FUN_019091/FUN_020940/FUN_018611/FUN_020934/FUN_019087/FUN_020938/FUN_020950/FUN_019084/FUN…
DE	Adult:Other.down	CC	GO:0043228	non-membrane-bounded organelle	48 of 166	307 of 2543	1.03e-09	1.03e-08	8.54371e-09	48	FUN_020901/FUN_020887/FUN_018599/FUN_021004/FUN_011920/FUN_018614/FUN_017498/FUN_018602/FUN_020941/FUN_018605/FUN_019088/FUN_020952/FUN_018608/FUN_005169/FUN_021296/FUN_018609/FUN_019093/FUN_020946/FUN_021261/FUN_020942/FUN_018618/FUN_021177/FUN_020937/FUN_019085/FUN_018598/FUN_020949/FUN_018616/FUN_018613/FUN_020947/FUN_020943/FUN_020957/FUN_020961/FUN_010613/FUN_018603/FUN_019091/FUN_020940/FUN…
DE	Adult:Other.down	CC	GO:0043232	intracellular non-membrane-bounded organelle	48 of 166	307 of 2543	1.03e-09	1.03e-08	8.54371e-09	48	FUN_020901/FUN_020887/FUN_018599/FUN_021004/FUN_011920/FUN_018614/FUN_017498/FUN_018602/FUN_020941/FUN_018605/FUN_019088/FUN_020952/FUN_018608/FUN_005169/FUN_021296/FUN_018609/FUN_019093/FUN_020946/FUN_021261/FUN_020942/FUN_018618/FUN_021177/FUN_020937/FUN_019085/FUN_018598/FUN_020949/FUN_018616/FUN_018613/FUN_020947/FUN_020943/FUN_020957/FUN_020961/FUN_010613/FUN_018603/FUN_019091/FUN_020940/FUN…
DE	Adult:Other.down	CC	GO:0042555	MCM complex	6 of 166	7 of 2543	4.7e-07	4.18e-06	3.46567e-06	6	FUN_021021/FUN_008435/FUN_018273/FUN_018656/FUN_004253/FUN_003875
DE	Adult:Other.down	CC	GO:0044446	intracellular organelle part	52 of 166	432 of 2543	1.85e-06	1.48e-05	1.22569e-05	52	FUN_021022/FUN_020883/FUN_020901/FUN_018599/FUN_011920/FUN_018614/FUN_017498/FUN_018602/FUN_020941/FUN_018605/FUN_019088/FUN_020952/FUN_018608/FUN_005169/FUN_000446/FUN_021296/FUN_018609/FUN_019093/FUN_020946/FUN_021261/FUN_020942/FUN_018618/FUN_021177/FUN_020937/FUN_019085/FUN_010737/FUN_018598/FUN_020949/FUN_018616/FUN_018613/FUN_002187/FUN_020947/FUN_020943/FUN_020957/FUN_020961/FUN_010613/FUN…
DE	Adult:Other.down	CC	GO:0044422	organelle part	52 of 166	434 of 2543	2.14e-06	1.56e-05	1.29277e-05	52	FUN_021022/FUN_020883/FUN_020901/FUN_018599/FUN_011920/FUN_018614/FUN_017498/FUN_018602/FUN_020941/FUN_018605/FUN_019088/FUN_020952/FUN_018608/FUN_005169/FUN_000446/FUN_021296/FUN_018609/FUN_019093/FUN_020946/FUN_021261/FUN_020942/FUN_018618/FUN_021177/FUN_020937/FUN_019085/FUN_010737/FUN_018598/FUN_020949/FUN_018616/FUN_018613/FUN_002187/FUN_020947/FUN_020943/FUN_020957/FUN_020961/FUN_010613/FUN…
DE	Adult:Other.down	CC	GO:0005576	extracellular region	21 of 166	122 of 2543	2.39e-05	0.000159	0.000132137	21	FUN_009811/FUN_019100/FUN_017963/FUN_006399/FUN_009203/FUN_014576/FUN_001938/FUN_016322/FUN_019481/FUN_004593/FUN_019161/FUN_019182/FUN_019166/FUN_001795/FUN_019160/FUN_003580/FUN_016739/FUN_003551/FUN_012392/FUN_009606/FUN_012393
DE	Adult:Other.down	CC	GO:0005874	microtubule	5 of 166	17 of 2543	0.00363	0.0207	0.0171883	5	FUN_011920/FUN_017498/FUN_005454/FUN_005457/FUN_017497
DE	Adult:Other.down	CC	GO:0099513	polymeric cytoskeletal fiber	5 of 166	17 of 2543	0.00363	0.0207	0.0171883	5	FUN_011920/FUN_017498/FUN_005454/FUN_005457/FUN_017497
DE	Adult:Other.down	CC	GO:0099080	supramolecular complex	5 of 166	19 of 2543	0.00613	0.0288	0.0239073	5	FUN_011920/FUN_017498/FUN_005454/FUN_005457/FUN_017497
DE	Adult:Other.down	CC	GO:0099081	supramolecular polymer	5 of 166	19 of 2543	0.00613	0.0288	0.0239073	5	FUN_011920/FUN_017498/FUN_005454/FUN_005457/FUN_017497
DE	Adult:Other.down	CC	GO:0099512	supramolecular fiber	5 of 166	19 of 2543	0.00613	0.0288	0.0239073	5	FUN_011920/FUN_017498/FUN_005454/FUN_005457/FUN_017497
DE	Adult:Other.down	MF	GO:0042302	structural constituent of cuticle	84 of 592	176 of 6899	3.59e-44	9.3e-42	8.23718e-42	84	FUN_008361/FUN_005341/FUN_005340/FUN_005338/FUN_005336/FUN_005339/FUN_005337/FUN_009485/FUN_005335/FUN_010982/FUN_003383/FUN_011908/FUN_005325/FUN_003760/FUN_005334/FUN_003382/FUN_010957/FUN_010430/FUN_005332/FUN_017793/FUN_011907/FUN_005314/FUN_012346/FUN_010978/FUN_005326/FUN_010984/FUN_010985/FUN_010966/FUN_017794/FUN_010981/FUN_010963/FUN_011906/FUN_005330/FUN_011008/FUN_009486/FUN_015755/FUN…
DE	Adult:Other.down	MF	GO:0005198	structural molecule activity	96 of 592	338 of 6899	4.3e-28	5.56e-26	4.9297e-26	96	FUN_019100/FUN_008361/FUN_005341/FUN_005340/FUN_005338/FUN_005336/FUN_005339/FUN_005337/FUN_009485/FUN_005335/FUN_010982/FUN_003383/FUN_011908/FUN_005325/FUN_003760/FUN_005334/FUN_003382/FUN_010957/FUN_010430/FUN_005332/FUN_017793/FUN_011907/FUN_005314/FUN_012346/FUN_010978/FUN_005326/FUN_010984/FUN_010985/FUN_010966/FUN_011349/FUN_021022/FUN_017794/FUN_010981/FUN_010963/FUN_011906/FUN_005330/FUN…
DE	Adult:Other.down	MF	GO:0046982	protein heterodimerization activity	36 of 592	74 of 6899	1.12e-19	9.66e-18	8.55965e-18	36	FUN_020901/FUN_018599/FUN_018614/FUN_018602/FUN_020941/FUN_018605/FUN_019088/FUN_020952/FUN_018608/FUN_021296/FUN_018609/FUN_019093/FUN_020946/FUN_021261/FUN_020942/FUN_018618/FUN_020937/FUN_019085/FUN_018598/FUN_020949/FUN_018616/FUN_018613/FUN_020947/FUN_020943/FUN_020957/FUN_020961/FUN_018603/FUN_019091/FUN_020940/FUN_018611/FUN_020934/FUN_019087/FUN_020938/FUN_020950/FUN_019084/FUN_018607
DE	Adult:Other.down	MF	GO:0046983	protein dimerization activity	47 of 592	147 of 6899	2.78e-16	1.8e-14	1.59692e-14	47	FUN_001780/FUN_020901/FUN_018599/FUN_018614/FUN_018602/FUN_020941/FUN_018605/FUN_019088/FUN_020952/FUN_018608/FUN_021296/FUN_018609/FUN_019093/FUN_006459/FUN_020946/FUN_021261/FUN_018678/FUN_020942/FUN_018618/FUN_020937/FUN_019085/FUN_014751/FUN_001781/FUN_018598/FUN_020949/FUN_018616/FUN_018613/FUN_020947/FUN_020943/FUN_010697/FUN_020957/FUN_020961/FUN_003170/FUN_018603/FUN_019091/FUN_020940/FUN…
DE	Adult:Other.down	MF	GO:0008236	serine-type peptidase activity	60 of 592	229 of 6899	7.15e-16	3.09e-14	2.73442e-14	60	FUN_017752/FUN_011623/FUN_002411/FUN_008666/FUN_021148/FUN_017837/FUN_017994/FUN_003560/FUN_014951/FUN_007052/FUN_016053/FUN_005802/FUN_011622/FUN_016907/FUN_016915/FUN_015037/FUN_014950/FUN_014021/FUN_007051/FUN_000821/FUN_009593/FUN_010560/FUN_011344/FUN_010099/FUN_012296/FUN_012950/FUN_008738/FUN_011619/FUN_004006/FUN_003997/FUN_003984/FUN_001356/FUN_000804/FUN_012078/FUN_004612/FUN_016909/FUN…
DE	Adult:Other.down	MF	GO:0017171	serine hydrolase activity	60 of 592	229 of 6899	7.15e-16	3.09e-14	2.73442e-14	60	FUN_017752/FUN_011623/FUN_002411/FUN_008666/FUN_021148/FUN_017837/FUN_017994/FUN_003560/FUN_014951/FUN_007052/FUN_016053/FUN_005802/FUN_011622/FUN_016907/FUN_016915/FUN_015037/FUN_014950/FUN_014021/FUN_007051/FUN_000821/FUN_009593/FUN_010560/FUN_011344/FUN_010099/FUN_012296/FUN_012950/FUN_008738/FUN_011619/FUN_004006/FUN_003997/FUN_003984/FUN_001356/FUN_000804/FUN_012078/FUN_004612/FUN_016909/FUN…
DE	Adult:Other.down	MF	GO:0004252	serine-type endopeptidase activity	54 of 592	204 of 6899	1.39e-14	5.15e-13	4.56461e-13	54	FUN_011623/FUN_002411/FUN_008666/FUN_021148/FUN_017837/FUN_017994/FUN_003560/FUN_014951/FUN_007052/FUN_016053/FUN_005802/FUN_011622/FUN_016907/FUN_016915/FUN_015037/FUN_014950/FUN_014021/FUN_007051/FUN_000821/FUN_009593/FUN_010560/FUN_011344/FUN_010099/FUN_012950/FUN_008738/FUN_011619/FUN_004006/FUN_003997/FUN_003984/FUN_001356/FUN_000804/FUN_012078/FUN_004612/FUN_016909/FUN_014744/FUN_014949/FUN…
DE	Adult:Other.down	MF	GO:0070011	peptidase activity, acting on L-amino acid peptides	83 of 592	441 of 6899	1.49e-12	4.83e-11	4.28068e-11	83	FUN_017752/FUN_011623/FUN_002411/FUN_008666/FUN_021148/FUN_017837/FUN_017994/FUN_003560/FUN_014951/FUN_007052/FUN_016053/FUN_005802/FUN_011622/FUN_016650/FUN_016907/FUN_016915/FUN_012029/FUN_015037/FUN_016648/FUN_014950/FUN_015143/FUN_014021/FUN_016652/FUN_005567/FUN_007051/FUN_015601/FUN_000821/FUN_009593/FUN_010560/FUN_012033/FUN_011344/FUN_010099/FUN_012296/FUN_012950/FUN_008738/FUN_012028/FUN…
DE	Adult:Other.down	MF	GO:0008233	peptidase activity	83 of 592	449 of 6899	4.08e-12	1.17e-10	1.04015e-10	83	FUN_017752/FUN_011623/FUN_002411/FUN_008666/FUN_021148/FUN_017837/FUN_017994/FUN_003560/FUN_014951/FUN_007052/FUN_016053/FUN_005802/FUN_011622/FUN_016650/FUN_016907/FUN_016915/FUN_012029/FUN_015037/FUN_016648/FUN_014950/FUN_015143/FUN_014021/FUN_016652/FUN_005567/FUN_007051/FUN_015601/FUN_000821/FUN_009593/FUN_010560/FUN_012033/FUN_011344/FUN_010099/FUN_012296/FUN_012950/FUN_008738/FUN_012028/FUN…
DE	Adult:Other.down	MF	GO:0004175	endopeptidase activity	57 of 592	285 of 6899	6.12e-10	1.59e-08	1.40436e-08	57	FUN_011623/FUN_002411/FUN_008666/FUN_021148/FUN_017837/FUN_017994/FUN_003560/FUN_014951/FUN_007052/FUN_016053/FUN_005802/FUN_011622/FUN_016907/FUN_016915/FUN_015037/FUN_014950/FUN_014021/FUN_007051/FUN_000821/FUN_009593/FUN_010560/FUN_011344/FUN_010099/FUN_012950/FUN_008738/FUN_011619/FUN_004006/FUN_003997/FUN_003984/FUN_001356/FUN_000804/FUN_012078/FUN_004612/FUN_016909/FUN_014744/FUN_014949/FUN…
DE	Adult:Other.down	MF	GO:0031409	pigment binding	9 of 592	12 of 6899	4.14e-08	9.01e-07	7.98043e-07	9	FUN_015527/FUN_015526/FUN_015522/FUN_015520/FUN_015525/FUN_015528/FUN_002711/FUN_015516/FUN_015517
DE	Adult:Other.down	MF	GO:0020037	heme binding	30 of 592	119 of 6899	4.17e-08	9.01e-07	7.98043e-07	30	FUN_004291/FUN_016693/FUN_007723/FUN_004863/FUN_007724/FUN_004295/FUN_013890/FUN_011181/FUN_017895/FUN_000110/FUN_017047/FUN_001659/FUN_004294/FUN_003734/FUN_014581/FUN_011113/FUN_001182/FUN_017649/FUN_004296/FUN_012853/FUN_014960/FUN_007998/FUN_011115/FUN_004299/FUN_003735/FUN_004867/FUN_015624/FUN_012949/FUN_009704/FUN_010800
DE	Adult:Other.down	MF	GO:0046906	tetrapyrrole binding	30 of 592	120 of 6899	5.12e-08	1.02e-06	9.04276e-07	30	FUN_004291/FUN_016693/FUN_007723/FUN_004863/FUN_007724/FUN_004295/FUN_013890/FUN_011181/FUN_017895/FUN_000110/FUN_017047/FUN_001659/FUN_004294/FUN_003734/FUN_014581/FUN_011113/FUN_001182/FUN_017649/FUN_004296/FUN_012853/FUN_014960/FUN_007998/FUN_011115/FUN_004299/FUN_003735/FUN_004867/FUN_015624/FUN_012949/FUN_009704/FUN_010800
DE	Adult:Other.down	MF	GO:0004180	carboxypeptidase activity	15 of 592	37 of 6899	1.33e-07	2.46e-06	2.17784e-06	15	FUN_017752/FUN_016650/FUN_016648/FUN_016652/FUN_015601/FUN_015505/FUN_006440/FUN_004581/FUN_012615/FUN_015507/FUN_016649/FUN_007794/FUN_004580/FUN_012614/FUN_015506
DE	Adult:Other.down	MF	GO:0048037	cofactor binding	56 of 592	333 of 6899	5e-07	8.63e-06	7.64631e-06	56	FUN_000885/FUN_004291/FUN_008086/FUN_016693/FUN_007723/FUN_004863/FUN_009399/FUN_007724/FUN_004295/FUN_013890/FUN_011181/FUN_021022/FUN_015689/FUN_017895/FUN_000110/FUN_017047/FUN_011551/FUN_011689/FUN_011555/FUN_001659/FUN_015228/FUN_004294/FUN_003734/FUN_014581/FUN_011113/FUN_001182/FUN_000928/FUN_017649/FUN_004296/FUN_012853/FUN_014960/FUN_007998/FUN_000932/FUN_008284/FUN_015671/FUN_011115/FUN…
DE	Adult:Other.down	MF	GO:0005506	iron ion binding	26 of 592	111 of 6899	1.55e-06	2.52e-05	2.2302e-05	26	FUN_004291/FUN_020264/FUN_004863/FUN_004295/FUN_013890/FUN_017895/FUN_000110/FUN_017047/FUN_011551/FUN_011689/FUN_011555/FUN_001659/FUN_004294/FUN_003734/FUN_001182/FUN_004296/FUN_000066/FUN_012853/FUN_004299/FUN_003735/FUN_004867/FUN_015624/FUN_012949/FUN_011541/FUN_009704/FUN_010800
DE	Adult:Other.down	MF	GO:0004181	metallocarboxypeptidase activity	12 of 592	29 of 6899	1.89e-06	2.89e-05	2.55718e-05	12	FUN_016650/FUN_016648/FUN_016652/FUN_015601/FUN_015505/FUN_006440/FUN_004581/FUN_015507/FUN_016649/FUN_007794/FUN_004580/FUN_015506
DE	Adult:Other.down	MF	GO:0016705	oxidoreductase activity, acting on paired donors, with incorporation or reduction of molecular oxygen	25 of 592	113 of 6899	7.38e-06	0.000106	9.40775e-05	25	FUN_004291/FUN_003182/FUN_004863/FUN_004295/FUN_013890/FUN_017895/FUN_000110/FUN_017047/FUN_009468/FUN_001659/FUN_004294/FUN_003734/FUN_001182/FUN_004296/FUN_000066/FUN_012853/FUN_007998/FUN_004299/FUN_003735/FUN_004867/FUN_015624/FUN_012949/FUN_014948/FUN_009704/FUN_010800
DE	Adult:Other.down	MF	GO:0008238	exopeptidase activity	18 of 592	67 of 6899	8.42e-06	0.000115	0.000101733	18	FUN_017752/FUN_016650/FUN_016648/FUN_015143/FUN_016652/FUN_015601/FUN_011943/FUN_015505/FUN_006440/FUN_004581/FUN_012615/FUN_015507/FUN_016649/FUN_007794/FUN_004580/FUN_012614/FUN_017823/FUN_015506
DE	Adult:Other.down	MF	GO:0008235	metalloexopeptidase activity	13 of 592	39 of 6899	1.2e-05	0.000155	0.000137637	13	FUN_016650/FUN_016648/FUN_015143/FUN_016652/FUN_015601/FUN_015505/FUN_006440/FUN_004581/FUN_015507/FUN_016649/FUN_007794/FUN_004580/FUN_015506
DE	Adult:Other.down	MF	GO:0008061	chitin binding	16 of 592	61 of 6899	3.69e-05	0.000455	0.000402854	16	FUN_017963/FUN_006399/FUN_009203/FUN_014576/FUN_001938/FUN_016322/FUN_019481/FUN_004593/FUN_019161/FUN_019182/FUN_019166/FUN_001795/FUN_019160/FUN_003580/FUN_003551/FUN_009606
DE	Adult:Other.down	MF	GO:0004096	catalase activity	4 of 592	5 of 6899	0.00025	0.00295	0.00261037	4	FUN_007723/FUN_007724/FUN_011113/FUN_011115
DE	Adult:Other.down	MF	GO:0004601	peroxidase activity	7 of 592	17 of 6899	0.000299	0.00327	0.00289486	7	FUN_007723/FUN_007724/FUN_011181/FUN_014581/FUN_011113/FUN_014960/FUN_011115
DE	Adult:Other.down	MF	GO:0016684	oxidoreductase activity, acting on peroxide as acceptor	8 of 592	22 of 6899	0.000303	0.00327	0.00289486	8	FUN_007723/FUN_007724/FUN_011181/FUN_014581/FUN_011113/FUN_014960/FUN_011115/FUN_010440
DE	Adult:Other.down	MF	GO:0004553	hydrolase activity, hydrolyzing O-glycosyl compounds	19 of 592	102 of 6899	0.000931	0.00965	0.00854712	19	FUN_001256/FUN_012873/FUN_018575/FUN_018571/FUN_018581/FUN_018584/FUN_018572/FUN_018568/FUN_018577/FUN_017722/FUN_017719/FUN_018564/FUN_017721/FUN_017716/FUN_017724/FUN_017726/FUN_002228/FUN_001232/FUN_014236
DE	Adult:Other.down	MF	GO:0052689	carboxylic ester hydrolase activity	12 of 592	52 of 6899	0.0012	0.012	0.0105972	12	FUN_002665/FUN_002657/FUN_002662/FUN_002661/FUN_009541/FUN_009540/FUN_002277/FUN_002658/FUN_012679/FUN_002659/FUN_002667/FUN_018484
DE	Adult:Other.down	MF	GO:0016209	antioxidant activity	8 of 592	27 of 6899	0.00143	0.0137	0.0121553	8	FUN_007723/FUN_007724/FUN_011181/FUN_014581/FUN_011113/FUN_014960/FUN_011115/FUN_010440
DE	Adult:Other.down	MF	GO:0008237	metallopeptidase activity	20 of 592	114 of 6899	0.0015	0.0139	0.012282	20	FUN_016650/FUN_012029/FUN_016648/FUN_015143/FUN_016652/FUN_015601/FUN_012033/FUN_012028/FUN_011943/FUN_012027/FUN_015505/FUN_006440/FUN_004581/FUN_015507/FUN_016649/FUN_007794/FUN_004580/FUN_008376/FUN_017823/FUN_015506
DE	Adult:Other.down	MF	GO:0050660	flavin adenine dinucleotide binding	16 of 592	83 of 6899	0.00159	0.0142	0.0125637	16	FUN_000885/FUN_015689/FUN_011551/FUN_011689/FUN_011555/FUN_000928/FUN_007998/FUN_000932/FUN_008284/FUN_000920/FUN_011541/FUN_020892/FUN_016673/FUN_006095/FUN_012956/FUN_008268
DE	Adult:Other.down	MF	GO:0016798	hydrolase activity, acting on glycosyl bonds	19 of 592	108 of 6899	0.00188	0.0163	0.0144165	19	FUN_001256/FUN_012873/FUN_018575/FUN_018571/FUN_018581/FUN_018584/FUN_018572/FUN_018568/FUN_018577/FUN_017722/FUN_017719/FUN_018564/FUN_017721/FUN_017716/FUN_017724/FUN_017726/FUN_002228/FUN_001232/FUN_014236
DE	Adult:Other.down	MF	GO:0003677	DNA binding	60 of 592	493 of 6899	0.00299	0.025	0.0221299	60	FUN_018020/FUN_016355/FUN_020901/FUN_006461/FUN_018599/FUN_011259/FUN_021021/FUN_018614/FUN_018602/FUN_020941/FUN_018605/FUN_019088/FUN_020952/FUN_001695/FUN_020993/FUN_008435/FUN_018273/FUN_018608/FUN_005169/FUN_021296/FUN_018609/FUN_019093/FUN_020895/FUN_006459/FUN_004278/FUN_020946/FUN_021261/FUN_003543/FUN_020942/FUN_018618/FUN_000065/FUN_020937/FUN_018656/FUN_019085/FUN_018598/FUN_020949/FUN…
DE	Adult:Other.down	MF	GO:0071949	FAD binding	7 of 592	24 of 6899	0.00313	0.0254	0.0224649	7	FUN_011551/FUN_011689/FUN_011555/FUN_008284/FUN_011541/FUN_006095/FUN_012956
DE	Adult:Other.down	MF	GO:0008146	sulfotransferase activity	6 of 592	20 of 6899	0.0053	0.0416	0.036873	6	FUN_010056/FUN_010058/FUN_010055/FUN_009120/FUN_004821/FUN_004219
DE	Adult:Other.down	MF	GO:0050662	coenzyme binding	25 of 592	177 of 6899	0.00863	0.0658	0.0582675	25	FUN_000885/FUN_008086/FUN_009399/FUN_015689/FUN_011551/FUN_011689/FUN_011555/FUN_000928/FUN_007998/FUN_000932/FUN_008284/FUN_015671/FUN_000920/FUN_004685/FUN_012351/FUN_010449/FUN_013678/FUN_011541/FUN_011366/FUN_000590/FUN_020892/FUN_016673/FUN_006095/FUN_012956/FUN_008268
DE	Adult:Other.down	MF	GO:0005200	structural constituent of cytoskeleton	5 of 592	17 of 6899	0.0118	0.0877	0.0776905	5	FUN_011920/FUN_017498/FUN_005454/FUN_005457/FUN_017497
DE	Adult:Other.down	MF	GO:0016614	oxidoreductase activity, acting on CH-OH group of donors	12 of 592	69 of 6899	0.0134	0.0967	0.085655	12	FUN_000885/FUN_015689/FUN_000928/FUN_000932/FUN_000046/FUN_000920/FUN_013678/FUN_000590/FUN_009345/FUN_007117/FUN_020892/FUN_008268
DE	Adult:Other.down	MF	GO:0016782	transferase activity, transferring sulfur-containing groups	6 of 592	27 of 6899	0.0242	0.17	0.150291	6	FUN_010056/FUN_010058/FUN_010055/FUN_009120/FUN_004821/FUN_004219
DE	Adult:Other.down	MF	GO:0004185	serine-type carboxypeptidase activity	3 of 592	8 of 6899	0.0254	0.173	0.15322	3	FUN_017752/FUN_012615/FUN_012614
DE	Adult:Other.down	MF	GO:0051537	2 iron, 2 sulfur cluster binding	5 of 592	21 of 6899	0.0293	0.195	0.172424	5	FUN_011551/FUN_011689/FUN_011555/FUN_015228/FUN_011541
DE	Adult:Other.down	MF	GO:0016717	oxidoreductase activity, acting on paired donors, with oxidation of a pair of donors resulting in the reduction of molecular oxygen to two molecules of water	3 of 592	9 of 6899	0.0357	0.225	0.19968	3	FUN_003182/FUN_009468/FUN_014948
DE	Adult:Other.down	MF	GO:0070008	serine-type exopeptidase activity	3 of 592	9 of 6899	0.0357	0.225	0.19968	3	FUN_017752/FUN_012615/FUN_012614
DE	Adult:Other.down	PFAM	PF00379	Insect cuticle protein	84 of 813	174 of 9831	2.49e-45	7.44e-43	5.84476e-43	84	FUN_008361/FUN_005341/FUN_005340/FUN_005338/FUN_005336/FUN_005339/FUN_005337/FUN_009485/FUN_005335/FUN_010982/FUN_003383/FUN_011908/FUN_005325/FUN_003760/FUN_005334/FUN_003382/FUN_010957/FUN_010430/FUN_005332/FUN_017793/FUN_011907/FUN_005314/FUN_012346/FUN_010978/FUN_005326/FUN_010984/FUN_010985/FUN_010966/FUN_017794/FUN_010981/FUN_010963/FUN_011906/FUN_005330/FUN_011008/FUN_009486/FUN_015755/FUN…
DE	Adult:Other.down	PFAM	PF07898	Protein of unknown function (DUF1676)	23 of 813	25 of 9831	2.42e-23	3.62e-21	2.8445e-21	23	FUN_004329/FUN_004324/FUN_004325/FUN_004328/FUN_004330/FUN_004327/FUN_004320/FUN_004326/FUN_004323/FUN_004319/FUN_004205/FUN_004310/FUN_004334/FUN_004307/FUN_018810/FUN_004321/FUN_004342/FUN_004204/FUN_004343/FUN_004322/FUN_004331/FUN_004335/FUN_004313
DE	Adult:Other.down	PFAM	PF00125	Core histone H2A/H2B/H3/H4	26 of 813	40 of 9831	3.72e-19	3.71e-17	2.90917e-17	26	FUN_018599/FUN_018614/FUN_018602/FUN_018605/FUN_019088/FUN_020952/FUN_018608/FUN_021296/FUN_020946/FUN_021261/FUN_020942/FUN_018618/FUN_020937/FUN_019085/FUN_018598/FUN_020949/FUN_018616/FUN_018613/FUN_020947/FUN_020943/FUN_020957/FUN_020961/FUN_019091/FUN_020934/FUN_020938/FUN_018607
DE	Adult:Other.down	PFAM	PF00089	Trypsin	53 of 813	180 of 9831	5.4e-17	4.04e-15	3.16948e-15	53	FUN_011623/FUN_002411/FUN_008666/FUN_021148/FUN_017837/FUN_017994/FUN_003560/FUN_014951/FUN_016053/FUN_005802/FUN_011622/FUN_016907/FUN_016915/FUN_015037/FUN_014950/FUN_014021/FUN_007051/FUN_000821/FUN_009593/FUN_010560/FUN_011344/FUN_010099/FUN_012950/FUN_008738/FUN_011619/FUN_004006/FUN_003997/FUN_003984/FUN_001356/FUN_000804/FUN_012078/FUN_004612/FUN_016909/FUN_014744/FUN_014949/FUN_007041/FUN…
DE	Adult:Other.down	PFAM	PF00808	Histone-like transcription factor (CBF/NF-Y) and archaeal histone	22 of 813	35 of 9831	6.12e-16	3.66e-14	2.87301e-14	22	FUN_018599/FUN_018614/FUN_018602/FUN_018605/FUN_019088/FUN_020952/FUN_018608/FUN_021296/FUN_020946/FUN_020942/FUN_020937/FUN_019085/FUN_018616/FUN_018613/FUN_020947/FUN_020943/FUN_020957/FUN_020961/FUN_019091/FUN_020934/FUN_020938/FUN_018607
DE	Adult:Other.down	PFAM	PF15511	Centromere kinetochore component CENP-T histone fold	13 of 813	17 of 9831	1.35e-11	6.71e-10	5.26467e-10	13	FUN_020941/FUN_018605/FUN_018609/FUN_019093/FUN_018618/FUN_018598/FUN_020949/FUN_020961/FUN_018603/FUN_020940/FUN_018611/FUN_019087/FUN_019084
DE	Adult:Other.down	PFAM	PF06585	Haemolymph juvenile hormone binding protein (JHBP)	21 of 813	50 of 9831	9.62e-11	4.11e-09	3.2243e-09	21	FUN_017548/FUN_017559/FUN_017542/FUN_017547/FUN_007607/FUN_016419/FUN_017557/FUN_017544/FUN_007468/FUN_017543/FUN_017545/FUN_018300/FUN_007624/FUN_017541/FUN_013702/FUN_007609/FUN_007630/FUN_007610/FUN_017553/FUN_018306/FUN_003644
DE	Adult:Other.down	PFAM	PF00232	Glycosyl hydrolase family 1	14 of 813	23 of 9831	2.53e-10	9.47e-09	7.43732e-09	14	FUN_018575/FUN_018571/FUN_018581/FUN_018584/FUN_018572/FUN_018568/FUN_018577/FUN_017722/FUN_017719/FUN_018564/FUN_017716/FUN_017724/FUN_017726/FUN_002228
DE	Adult:Other.down	PFAM	PF07841	DM4/DM12 family	9 of 813	14 of 9831	2.37e-07	7.88e-06	6.18879e-06	9	FUN_011818/FUN_004310/FUN_009648/FUN_009638/FUN_009640/FUN_008591/FUN_009642/FUN_009639/FUN_009641
DE	Adult:Other.down	PFAM	PF00246	Zinc carboxypeptidase	12 of 813	26 of 9831	3.07e-07	9.19e-06	7.21422e-06	12	FUN_016650/FUN_016648/FUN_016652/FUN_015601/FUN_015505/FUN_006440/FUN_004581/FUN_015507/FUN_016649/FUN_007794/FUN_004580/FUN_015506
DE	Adult:Other.down	PFAM	PF08212	Lipocalin-like domain	6 of 813	7 of 9831	2.05e-06	5.1e-05	4.00296e-05	6	FUN_015527/FUN_015526/FUN_015522/FUN_015528/FUN_002711/FUN_002779
DE	Adult:Other.down	PFAM	PF14551	MCM N-terminal domain	6 of 813	7 of 9831	2.05e-06	5.1e-05	4.00296e-05	6	FUN_021021/FUN_008435/FUN_018273/FUN_018656/FUN_004253/FUN_003875
DE	Adult:Other.down	PFAM	PF00067	Cytochrome P450	19 of 813	71 of 9831	3.06e-06	7.05e-05	5.53091e-05	19	FUN_004291/FUN_004863/FUN_004295/FUN_013890/FUN_017895/FUN_000110/FUN_017047/FUN_001659/FUN_004294/FUN_003734/FUN_001182/FUN_004296/FUN_012853/FUN_004299/FUN_004867/FUN_015624/FUN_012949/FUN_009704/FUN_010800
DE	Adult:Other.down	PFAM	PF15998	Domain of unknown function (DUF4773)	5 of 813	5 of 9831	3.82e-06	8.07e-05	6.33288e-05	5	FUN_002655/FUN_002656/FUN_002654/FUN_002653/FUN_002652
DE	Adult:Other.down	PFAM	PF02244	Carboxypeptidase activation peptide	8 of 813	14 of 9831	4.05e-06	8.07e-05	6.33288e-05	8	FUN_016648/FUN_016652/FUN_015505/FUN_006440/FUN_015507/FUN_016649/FUN_007794/FUN_015506
DE	Adult:Other.down	PFAM	PF00151	Lipase	13 of 813	38 of 9831	5.92e-06	0.000111	8.68203e-05	13	FUN_002665/FUN_002657/FUN_002662/FUN_002661/FUN_009541/FUN_009540/FUN_016977/FUN_002277/FUN_002658/FUN_012679/FUN_002659/FUN_002667/FUN_018484
DE	Adult:Other.down	PFAM	PF02969	TATA box binding protein associated factor (TAF)	7 of 813	11 of 9831	6.33e-06	0.000111	8.74169e-05	7	FUN_020941/FUN_018609/FUN_019093/FUN_018603/FUN_018611/FUN_019087/FUN_019084
DE	Adult:Other.down	PFAM	PF00061	Lipocalin / cytosolic fatty-acid binding protein family	8 of 813	15 of 9831	8.04e-06	0.000134	0.000104895	8	FUN_015527/FUN_015526/FUN_015522/FUN_015520/FUN_015525/FUN_015528/FUN_002711/FUN_002779
DE	Adult:Other.down	PFAM	PF01607	Chitin binding Peritrophin-A domain	15 of 813	52 of 9831	1.24e-05	0.000196	0.000153573	15	FUN_017963/FUN_006399/FUN_009203/FUN_001938/FUN_016322/FUN_019481/FUN_004593/FUN_019161/FUN_019182/FUN_019166/FUN_001795/FUN_019160/FUN_003580/FUN_003551/FUN_009606
DE	Adult:Other.down	PFAM	PF00128	Alpha amylase, catalytic domain	6 of 813	9 of 9831	2.12e-05	0.000276	0.000216647	6	FUN_003368/FUN_019704/FUN_017780/FUN_017779/FUN_008522/FUN_019706
DE	Adult:Other.down	PFAM	PF00493	MCM P-loop domain	6 of 813	9 of 9831	2.12e-05	0.000276	0.000216647	6	FUN_021021/FUN_008435/FUN_018273/FUN_018656/FUN_004253/FUN_003875
DE	Adult:Other.down	PFAM	PF17207	MCM OB domain	6 of 813	9 of 9831	2.12e-05	0.000276	0.000216647	6	FUN_021021/FUN_008435/FUN_018273/FUN_018656/FUN_004253/FUN_003875
DE	Adult:Other.down	PFAM	PF17855	MCM AAA-lid domain	6 of 813	9 of 9831	2.12e-05	0.000276	0.000216647	6	FUN_021021/FUN_008435/FUN_018273/FUN_018656/FUN_004253/FUN_003875
DE	Adult:Other.down	PFAM	PF16211	C-terminus of histone H2A	9 of 813	22 of 9831	3.21e-05	0.0004	0.000313895	9	FUN_020901/FUN_018598/FUN_018616/FUN_018613/FUN_020947/FUN_020943/FUN_020938/FUN_020950/FUN_018607
DE	Adult:Other.down	PFAM	PF09342	Domain of unknown function (DUF1986)	6 of 813	12 of 9831	0.000188	0.00224	0.00175627	6	FUN_002411/FUN_005802/FUN_014949/FUN_002238/FUN_014952/FUN_017827
DE	Adult:Other.down	PFAM	PF00199	Catalase	4 of 813	5 of 9831	0.000217	0.00224	0.00175627	4	FUN_007723/FUN_007724/FUN_011113/FUN_011115
DE	Adult:Other.down	PFAM	PF03067	Lytic polysaccharide mono-oxygenase, cellulose-degrading	4 of 813	5 of 9831	0.000217	0.00224	0.00175627	4	FUN_009953/FUN_006577/FUN_000895/FUN_006579
DE	Adult:Other.down	PFAM	PF03973	Triabin	4 of 813	5 of 9831	0.000217	0.00224	0.00175627	4	FUN_015527/FUN_015528/FUN_002711/FUN_002779
DE	Adult:Other.down	PFAM	PF06628	Catalase-related immune-responsive	4 of 813	5 of 9831	0.000217	0.00224	0.00175627	4	FUN_007723/FUN_007724/FUN_011113/FUN_011115
DE	Adult:Other.down	PFAM	PF00348	Polyprenyl synthetase	7 of 813	17 of 9831	0.000239	0.00239	0.0018738	7	FUN_010414/FUN_010416/FUN_010417/FUN_010415/FUN_004931/FUN_010412/FUN_017839
DE	Adult:Other.down	PFAM	PF16009	Domain of unknown function (DUF4779)	7 of 813	19 of 9831	0.000536	0.00517	0.00405592	7	FUN_001371/FUN_016819/FUN_012516/FUN_012600/FUN_003916/FUN_016818/FUN_012518
DE	Adult:Other.down	PFAM	PF08659	KR domain	14 of 813	65 of 9831	0.000709	0.00663	0.00520306	14	FUN_006642/FUN_001206/FUN_007986/FUN_006638/FUN_001207/FUN_019733/FUN_006637/FUN_007987/FUN_018250/FUN_006636/FUN_003879/FUN_010566/FUN_007990/FUN_007985
DE	Adult:Other.down	PFAM	PF01315	Aldehyde oxidase and xanthine dehydrogenase, a/b hammerhead domain	5 of 813	11 of 9831	0.00116	0.00961	0.007542	5	FUN_011551/FUN_011689/FUN_011555/FUN_011544/FUN_011541
DE	Adult:Other.down	PFAM	PF01799	[2Fe-2S] binding domain	5 of 813	11 of 9831	0.00116	0.00961	0.007542	5	FUN_011551/FUN_011689/FUN_011555/FUN_011541/FUN_011546
DE	Adult:Other.down	PFAM	PF02738	Molybdopterin-binding domain of aldehyde dehydrogenase	5 of 813	11 of 9831	0.00116	0.00961	0.007542	5	FUN_011551/FUN_011689/FUN_011555/FUN_011544/FUN_011541
DE	Adult:Other.down	PFAM	PF03450	CO dehydrogenase flavoprotein C-terminal domain	5 of 813	11 of 9831	0.00116	0.00961	0.007542	5	FUN_011551/FUN_011689/FUN_011555/FUN_011544/FUN_011541
DE	Adult:Other.down	PFAM	PF13365	Trypsin-like peptidase domain	6 of 813	16 of 9831	0.00122	0.00986	0.00773985	6	FUN_017994/FUN_014951/FUN_014949/FUN_014952/FUN_018048/FUN_011342
DE	Adult:Other.down	PFAM	PF13561	Enoyl-(Acyl carrier protein) reductase	15 of 813	78 of 9831	0.0016	0.0126	0.00985342	15	FUN_006642/FUN_001206/FUN_007986/FUN_006638/FUN_001207/FUN_010711/FUN_019733/FUN_006637/FUN_007987/FUN_018250/FUN_006636/FUN_003879/FUN_010566/FUN_007990/FUN_007985
DE	Adult:Other.down	PFAM	PF00106	short chain dehydrogenase	15 of 813	80 of 9831	0.00208	0.0159	0.0124923	15	FUN_006642/FUN_001206/FUN_007986/FUN_006638/FUN_001207/FUN_010711/FUN_019733/FUN_006637/FUN_007987/FUN_018250/FUN_006636/FUN_003879/FUN_010566/FUN_007990/FUN_007985
DE	Adult:Other.down	PFAM	PF00685	Sulfotransferase domain	5 of 813	13 of 9831	0.0028	0.0204	0.0160382	5	FUN_010056/FUN_010058/FUN_010055/FUN_004821/FUN_004219
DE	Adult:Other.down	PFAM	PF01130	CD36 family	5 of 813	13 of 9831	0.0028	0.0204	0.0160382	5	FUN_013163/FUN_013243/FUN_013313/FUN_000029/FUN_017107
DE	Adult:Other.down	PFAM	PF00135	Carboxylesterase family	12 of 813	61 of 9831	0.00374	0.0266	0.0208867	12	FUN_018200/FUN_001540/FUN_018203/FUN_015068/FUN_018207/FUN_015069/FUN_018206/FUN_018204/FUN_011203/FUN_014372/FUN_018214/FUN_008487
DE	Adult:Other.down	PFAM	PF00091	Tubulin/FtsZ family, GTPase domain	5 of 813	14 of 9831	0.00406	0.0283	0.0221857	5	FUN_011920/FUN_017498/FUN_005454/FUN_005457/FUN_017497
DE	Adult:Other.down	PFAM	PF00136	DNA polymerase family B	3 of 813	5 of 9831	0.00496	0.0323	0.025324	3	FUN_020895/FUN_018274/FUN_015574
DE	Adult:Other.down	PFAM	PF03103	Domain of unknown function (DUF243)	3 of 813	5 of 9831	0.00496	0.0323	0.025324	3	FUN_000290/FUN_000346/FUN_003407
DE	Adult:Other.down	PFAM	PF17189	Glycosyl hydrolase family 30 beta sandwich domain	3 of 813	5 of 9831	0.00496	0.0323	0.025324	3	FUN_001256/FUN_001839/FUN_001232
DE	Adult:Other.down	PFAM	PF03953	Tubulin C-terminal domain	5 of 813	15 of 9831	0.00569	0.0362	0.0284002	5	FUN_011920/FUN_017498/FUN_005454/FUN_005457/FUN_017497
DE	Adult:Other.down	PFAM	PF00010	Helix-loop-helix DNA-binding domain	9 of 813	42 of 9831	0.00642	0.0397	0.0311489	9	FUN_001780/FUN_006459/FUN_018678/FUN_014751/FUN_001781/FUN_010697/FUN_003170/FUN_000247/FUN_011659
DE	Adult:Other.down	PFAM	PF00941	FAD binding domain in molybdopterin dehydrogenase	4 of 813	10 of 9831	0.0065	0.0397	0.0311489	4	FUN_011551/FUN_011689/FUN_011555/FUN_011541
DE	Adult:Other.down	PFAM	PF01370	NAD dependent epimerase/dehydratase family	8 of 813	36 of 9831	0.00795	0.0475	0.0373212	8	FUN_013257/FUN_006638/FUN_010163/FUN_007987/FUN_013258/FUN_012351/FUN_013214/FUN_007990
DE	Adult:Other.down	PFAM	PF02055	Glycosyl hydrolase family 30 TIM-barrel domain	3 of 813	6 of 9831	0.00932	0.0546	0.0428833	3	FUN_001256/FUN_001839/FUN_001232
DE	Adult:Other.down	PFAM	PF13716	Divergent CRAL/TRIO domain	5 of 813	17 of 9831	0.0102	0.0587	0.0460476	5	FUN_001084/FUN_019543/FUN_001008/FUN_001009/FUN_001045
DE	Adult:Other.down	PFAM	PF04083	Partial alpha/beta-hydrolase lipase region	5 of 813	18 of 9831	0.0132	0.0744	0.0583815	5	FUN_002800/FUN_009006/FUN_002801/FUN_002799/FUN_009008
DE	Adult:Other.down	PFAM	PF07993	Male sterility protein	6 of 813	25 of 9831	0.0142	0.0787	0.0617617	6	FUN_013257/FUN_017080/FUN_010163/FUN_013258/FUN_012351/FUN_013214
DE	Adult:Other.down	PFAM	PF00450	Serine carboxypeptidase	3 of 813	7 of 9831	0.0153	0.0832	0.0653429	3	FUN_017752/FUN_012615/FUN_012614
DE	Adult:Other.down	PFAM	PF05199	GMC oxidoreductase	7 of 813	33 of 9831	0.0164	0.0877	0.0688598	7	FUN_000885/FUN_015689/FUN_000928/FUN_000932/FUN_000920/FUN_020892/FUN_008268
DE	Adult:Other.down	PFAM	PF12697	Alpha/beta hydrolase family	6 of 813	26 of 9831	0.0172	0.0903	0.0708829	6	FUN_002665/FUN_002662/FUN_020965/FUN_012679/FUN_002659/FUN_006761
DE	Adult:Other.down	PFAM	PF07914	Protein of unknown function (DUF1679)	4 of 813	13 of 9831	0.0181	0.0903	0.0709142	4	FUN_008325/FUN_008307/FUN_008296/FUN_008305
DE	Adult:Other.down	PFAM	PF11838	ERAP1-like C-terminal domain	4 of 813	13 of 9831	0.0181	0.0903	0.0709142	4	FUN_012029/FUN_012033/FUN_012028/FUN_012027
DE	Adult:Other.down	PFAM	PF17900	Peptidase M1 N-terminal domain	4 of 813	13 of 9831	0.0181	0.0903	0.0709142	4	FUN_012029/FUN_012033/FUN_012028/FUN_012027
DE	Adult:Other.down	PFAM	PF02958	Ecdysteroid kinase	6 of 813	27 of 9831	0.0206	0.0987	0.0774515	6	FUN_017464/FUN_008308/FUN_008325/FUN_008307/FUN_008296/FUN_008305
DE	Adult:Other.down	PFAM	PF00248	Aldo/keto reductase family	5 of 813	20 of 9831	0.0208	0.0987	0.0774515	5	FUN_001012/FUN_001011/FUN_019104/FUN_001013/FUN_019129
DE	Adult:Other.down	PFAM	PF07648	Kazal-type serine protease inhibitor domain	5 of 813	20 of 9831	0.0208	0.0987	0.0774515	5	FUN_005861/FUN_003993/FUN_001379/FUN_001380/FUN_002825
DE	Adult:Other.down	PFAM	PF00194	Eukaryotic-type carbonic anhydrase	3 of 813	8 of 9831	0.023	0.106	0.0830924	3	FUN_012046/FUN_011999/FUN_012002
DE	Adult:Other.down	PFAM	PF02221	ML domain	3 of 813	8 of 9831	0.023	0.106	0.0830924	3	FUN_018589/FUN_017372/FUN_019076
DE	Adult:Other.down	PFAM	PF03015	Male sterility protein	5 of 813	21 of 9831	0.0255	0.115	0.090609	5	FUN_013257/FUN_017080/FUN_010163/FUN_013258/FUN_013214
DE	Adult:Other.down	PFAM	PF00650	CRAL/TRIO domain	8 of 813	45 of 9831	0.0294	0.131	0.103009	8	FUN_001084/FUN_001080/FUN_019543/FUN_001086/FUN_001009/FUN_005747/FUN_012252/FUN_001045
DE	Adult:Other.down	PFAM	PF00100	Zona pellucida-like domain	3 of 813	9 of 9831	0.0324	0.139	0.108741	3	FUN_011392/FUN_002216/FUN_011393
DE	Adult:Other.down	PFAM	PF03098	Animal haem peroxidase	3 of 813	9 of 9831	0.0324	0.139	0.108741	3	FUN_011181/FUN_014581/FUN_014960
DE	Adult:Other.down	PFAM	PF07859	alpha/beta hydrolase fold	3 of 813	9 of 9831	0.0324	0.139	0.108741	3	FUN_018203/FUN_018204/FUN_014372
DE	Adult:Other.down	PFAM	PF03392	Insect pheromone-binding family, A10/OS-D	7 of 813	38 of 9831	0.0339	0.143	0.112227	7	FUN_020526/FUN_020510/FUN_020529/FUN_020520/FUN_020516/FUN_020525/FUN_020522
DE	Adult:Other.down	PFAM	PF01433	Peptidase family M1 domain	4 of 813	16 of 9831	0.0379	0.157	0.123413	4	FUN_012029/FUN_012033/FUN_012028/FUN_012027
DE	Adult:Other.down	PFAM	PF03722	Hemocyanin, all-alpha domain	3 of 813	10 of 9831	0.0435	0.176	0.138107	3	FUN_006278/FUN_006277/FUN_019878
DE	Adult:Other.down	PFAM	PF11901	Protein of unknown function (DUF3421)	3 of 813	10 of 9831	0.0435	0.176	0.138107	3	FUN_011351/FUN_002777/FUN_004464
DE	Adult:Other.down	PFAM	PF00732	GMC oxidoreductase	6 of 813	32 of 9831	0.0445	0.177	0.139304	6	FUN_000885/FUN_015689/FUN_000928/FUN_000932/FUN_000920/FUN_008268
DE	Adult:Other.down	PFAM	PF01151	GNS1/SUR4 family	4 of 813	17 of 9831	0.0464	0.182	0.143198	4	FUN_014318/FUN_005009/FUN_001429/FUN_005008
DE	Adult:Other.down	PFAM	PF00111	2Fe-2S iron-sulfur cluster binding domain	3 of 813	11 of 9831	0.0563	0.205	0.161299	3	FUN_011551/FUN_011689/FUN_011555
DE	Adult:Other.down	PFAM	PF00372	Hemocyanin, copper containing domain	3 of 813	11 of 9831	0.0563	0.205	0.161299	3	FUN_006278/FUN_006277/FUN_019878
DE	Adult:Other.down	PFAM	PF00487	Fatty acid desaturase	3 of 813	11 of 9831	0.0563	0.205	0.161299	3	FUN_003182/FUN_009468/FUN_014948
DE	Adult:Other.down	PFAM	PF03723	Hemocyanin, ig-like domain	3 of 813	11 of 9831	0.0563	0.205	0.161299	3	FUN_006278/FUN_006277/FUN_019878
DE	Adult:Other.down	PFAM	PF00024	PAN domain	2 of 813	5 of 9831	0.0577	0.205	0.161299	2	FUN_013859/FUN_018083
DE	Adult:Other.down	PFAM	PF00676	Dehydrogenase E1 component	2 of 813	5 of 9831	0.0577	0.205	0.161299	2	FUN_010449/FUN_011366
DE	Adult:Other.down	PFAM	PF03188	Eukaryotic cytochrome b561	2 of 813	5 of 9831	0.0577	0.205	0.161299	2	FUN_011847/FUN_008595
DE	Adult:Other.down	PFAM	PF05577	Serine carboxypeptidase S28	2 of 813	5 of 9831	0.0577	0.205	0.161299	2	FUN_010346/FUN_006674
DE	Adult:Other.down	PFAM	PF07728	AAA domain (dynein-related subfamily)	6 of 813	35 of 9831	0.0648	0.228	0.178836	6	FUN_021021/FUN_008435/FUN_018273/FUN_018656/FUN_004253/FUN_002066
DE	Adult:Other.down	PFAM	PF00028	Cadherin domain	4 of 813	19 of 9831	0.0663	0.228	0.178836	4	FUN_020164/FUN_020202/FUN_016854/FUN_016857
DE	Adult:Other.down	PFAM	PF01757	Acyltransferase family	4 of 813	19 of 9831	0.0663	0.228	0.178836	4	FUN_017041/FUN_017043/FUN_017044/FUN_016159
DE	Adult:Other.up	BP	GO:0006811	ion transport	50 of 386	265 of 4338	1.14e-07	2.8e-05	2.27223e-05	50	FUN_016775/FUN_016773/FUN_016776/FUN_006109/FUN_016508/FUN_005949/FUN_012208/FUN_016511/FUN_003553/FUN_012207/FUN_015491/FUN_015489/FUN_009153/FUN_012403/FUN_008535/FUN_002011/FUN_019690/FUN_021105/FUN_002008/FUN_011290/FUN_019116/FUN_010322/FUN_021132/FUN_018966/FUN_010081/FUN_006209/FUN_003910/FUN_016581/FUN_000240/FUN_019692/FUN_001427/FUN_010906/FUN_003986/FUN_020413/FUN_018970/FUN_004929/FUN…
DE	Adult:Other.up	BP	GO:0009605	response to external stimulus	8 of 386	10 of 4338	1.41e-07	2.8e-05	2.27223e-05	8	FUN_013987/FUN_013754/FUN_013998/FUN_009052/FUN_010742/FUN_007562/FUN_004339/FUN_016543
DE	Adult:Other.up	BP	GO:0007600	sensory perception	11 of 386	20 of 4338	1.94e-07	2.8e-05	2.27223e-05	11	FUN_013754/FUN_009052/FUN_010742/FUN_018336/FUN_001137/FUN_010333/FUN_007700/FUN_015923/FUN_010101/FUN_003718/FUN_018340
DE	Adult:Other.up	BP	GO:0050877	nervous system process	11 of 386	21 of 4338	3.75e-07	4.06e-05	3.29553e-05	11	FUN_013754/FUN_009052/FUN_010742/FUN_018336/FUN_001137/FUN_010333/FUN_007700/FUN_015923/FUN_010101/FUN_003718/FUN_018340
DE	Adult:Other.up	BP	GO:0003008	system process	11 of 386	22 of 4338	6.91e-07	5.98e-05	4.85574e-05	11	FUN_013754/FUN_009052/FUN_010742/FUN_018336/FUN_001137/FUN_010333/FUN_007700/FUN_015923/FUN_010101/FUN_003718/FUN_018340
DE	Adult:Other.up	BP	GO:0006090	pyruvate metabolic process	10 of 386	19 of 4338	1.23e-06	8.9e-05	7.22786e-05	10	FUN_002360/FUN_010435/FUN_016338/FUN_005563/FUN_000625/FUN_021037/FUN_011707/FUN_005993/FUN_009722/FUN_001170
DE	Adult:Other.up	BP	GO:0006952	defense response	8 of 386	15 of 4338	1.35e-05	0.000729	0.000591655	8	FUN_013987/FUN_013998/FUN_001498/FUN_007562/FUN_004339/FUN_016543/FUN_000993/FUN_011991
DE	Adult:Other.up	BP	GO:0007606	sensory perception of chemical stimulus	8 of 386	15 of 4338	1.35e-05	0.000729	0.000591655	8	FUN_018336/FUN_001137/FUN_010333/FUN_007700/FUN_015923/FUN_010101/FUN_003718/FUN_018340
DE	Adult:Other.up	BP	GO:0006096	glycolytic process	8 of 386	16 of 4338	2.48e-05	0.000937	0.000760663	8	FUN_002360/FUN_010435/FUN_016338/FUN_005563/FUN_000625/FUN_021037/FUN_005993/FUN_001170
DE	Adult:Other.up	BP	GO:0006757	ATP generation from ADP	8 of 386	16 of 4338	2.48e-05	0.000937	0.000760663	8	FUN_002360/FUN_010435/FUN_016338/FUN_005563/FUN_000625/FUN_021037/FUN_005993/FUN_001170
DE	Adult:Other.up	BP	GO:0042866	pyruvate biosynthetic process	8 of 386	16 of 4338	2.48e-05	0.000937	0.000760663	8	FUN_002360/FUN_010435/FUN_016338/FUN_005563/FUN_000625/FUN_021037/FUN_005993/FUN_001170
DE	Adult:Other.up	BP	GO:0009617	response to bacterium	5 of 386	6 of 4338	3.03e-05	0.000937	0.000760663	5	FUN_013987/FUN_013998/FUN_007562/FUN_004339/FUN_016543
DE	Adult:Other.up	BP	GO:0042742	defense response to bacterium	5 of 386	6 of 4338	3.03e-05	0.000937	0.000760663	5	FUN_013987/FUN_013998/FUN_007562/FUN_004339/FUN_016543
DE	Adult:Other.up	BP	GO:0098542	defense response to other organism	5 of 386	6 of 4338	3.03e-05	0.000937	0.000760663	5	FUN_013987/FUN_013998/FUN_007562/FUN_004339/FUN_016543
DE	Adult:Other.up	BP	GO:0009135	purine nucleoside diphosphate metabolic process	8 of 386	17 of 4338	4.33e-05	0.00104	0.000846163	8	FUN_002360/FUN_010435/FUN_016338/FUN_005563/FUN_000625/FUN_021037/FUN_005993/FUN_001170
DE	Adult:Other.up	BP	GO:0009179	purine ribonucleoside diphosphate metabolic process	8 of 386	17 of 4338	4.33e-05	0.00104	0.000846163	8	FUN_002360/FUN_010435/FUN_016338/FUN_005563/FUN_000625/FUN_021037/FUN_005993/FUN_001170
DE	Adult:Other.up	BP	GO:0009185	ribonucleoside diphosphate metabolic process	8 of 386	17 of 4338	4.33e-05	0.00104	0.000846163	8	FUN_002360/FUN_010435/FUN_016338/FUN_005563/FUN_000625/FUN_021037/FUN_005993/FUN_001170
DE	Adult:Other.up	BP	GO:0046031	ADP metabolic process	8 of 386	17 of 4338	4.33e-05	0.00104	0.000846163	8	FUN_002360/FUN_010435/FUN_016338/FUN_005563/FUN_000625/FUN_021037/FUN_005993/FUN_001170
DE	Adult:Other.up	BP	GO:0006595	polyamine metabolic process	5 of 386	7 of 4338	9.83e-05	0.00164	0.00132873	5	FUN_001854/FUN_001855/FUN_001856/FUN_001857/FUN_001858
DE	Adult:Other.up	BP	GO:0006596	polyamine biosynthetic process	5 of 386	7 of 4338	9.83e-05	0.00164	0.00132873	5	FUN_001854/FUN_001855/FUN_001856/FUN_001857/FUN_001858
DE	Adult:Other.up	BP	GO:0009309	amine biosynthetic process	5 of 386	7 of 4338	9.83e-05	0.00164	0.00132873	5	FUN_001854/FUN_001855/FUN_001856/FUN_001857/FUN_001858
DE	Adult:Other.up	BP	GO:0009607	response to biotic stimulus	5 of 386	7 of 4338	9.83e-05	0.00164	0.00132873	5	FUN_013987/FUN_013998/FUN_007562/FUN_004339/FUN_016543
DE	Adult:Other.up	BP	GO:0042401	cellular biogenic amine biosynthetic process	5 of 386	7 of 4338	9.83e-05	0.00164	0.00132873	5	FUN_001854/FUN_001855/FUN_001856/FUN_001857/FUN_001858
DE	Adult:Other.up	BP	GO:0043207	response to external biotic stimulus	5 of 386	7 of 4338	9.83e-05	0.00164	0.00132873	5	FUN_013987/FUN_013998/FUN_007562/FUN_004339/FUN_016543
DE	Adult:Other.up	BP	GO:0051606	detection of stimulus	5 of 386	7 of 4338	9.83e-05	0.00164	0.00132873	5	FUN_013754/FUN_009052/FUN_010742/FUN_018336/FUN_018340
DE	Adult:Other.up	BP	GO:0051707	response to other organism	5 of 386	7 of 4338	9.83e-05	0.00164	0.00132873	5	FUN_013987/FUN_013998/FUN_007562/FUN_004339/FUN_016543
DE	Adult:Other.up	BP	GO:0006165	nucleoside diphosphate phosphorylation	8 of 386	19 of 4338	0.000115	0.00177	0.00144104	8	FUN_002360/FUN_010435/FUN_016338/FUN_005563/FUN_000625/FUN_021037/FUN_005993/FUN_001170
DE	Adult:Other.up	BP	GO:0046939	nucleotide phosphorylation	8 of 386	19 of 4338	0.000115	0.00177	0.00144104	8	FUN_002360/FUN_010435/FUN_016338/FUN_005563/FUN_000625/FUN_021037/FUN_005993/FUN_001170
DE	Adult:Other.up	BP	GO:0016052	carbohydrate catabolic process	8 of 386	20 of 4338	0.000177	0.00264	0.0021408	8	FUN_002360/FUN_010435/FUN_016338/FUN_005563/FUN_000625/FUN_021037/FUN_005993/FUN_001170
DE	Adult:Other.up	BP	GO:0006508	proteolysis	63 of 386	463 of 4338	0.000242	0.00349	0.00283751	63	FUN_016293/FUN_001820/FUN_016039/FUN_016057/FUN_003996/FUN_016294/FUN_012400/FUN_006228/FUN_019508/FUN_019499/FUN_006161/FUN_011699/FUN_003323/FUN_012292/FUN_018054/FUN_016578/FUN_011294/FUN_019505/FUN_019507/FUN_015135/FUN_015896/FUN_001044/FUN_001391/FUN_005391/FUN_012038/FUN_005765/FUN_004277/FUN_011942/FUN_014077/FUN_010018/FUN_014100/FUN_013807/FUN_019500/FUN_006348/FUN_004003/FUN_020088/FUN…
DE	Adult:Other.up	BP	GO:0009132	nucleoside diphosphate metabolic process	8 of 386	22 of 4338	0.000382	0.00501	0.00407124	8	FUN_002360/FUN_010435/FUN_016338/FUN_005563/FUN_000625/FUN_021037/FUN_005993/FUN_001170
DE	Adult:Other.up	BP	GO:0019359	nicotinamide nucleotide biosynthetic process	8 of 386	22 of 4338	0.000382	0.00501	0.00407124	8	FUN_002360/FUN_010435/FUN_016338/FUN_005563/FUN_000625/FUN_021037/FUN_005993/FUN_001170
DE	Adult:Other.up	BP	GO:0019363	pyridine nucleotide biosynthetic process	8 of 386	22 of 4338	0.000382	0.00501	0.00407124	8	FUN_002360/FUN_010435/FUN_016338/FUN_005563/FUN_000625/FUN_021037/FUN_005993/FUN_001170
DE	Adult:Other.up	BP	GO:0046434	organophosphate catabolic process	10 of 386	33 of 4338	0.000395	0.00503	0.00408338	10	FUN_010540/FUN_002360/FUN_010435/FUN_016338/FUN_005563/FUN_000625/FUN_021037/FUN_005993/FUN_002368/FUN_001170
DE	Adult:Other.up	BP	GO:0072330	monocarboxylic acid biosynthetic process	8 of 386	23 of 4338	0.000541	0.00669	0.00543519	8	FUN_002360/FUN_010435/FUN_016338/FUN_005563/FUN_000625/FUN_021037/FUN_005993/FUN_001170
DE	Adult:Other.up	BP	GO:0032787	monocarboxylic acid metabolic process	11 of 386	41 of 4338	0.000652	0.00784	0.00636521	11	FUN_000251/FUN_002360/FUN_010435/FUN_016338/FUN_005563/FUN_000625/FUN_021037/FUN_011707/FUN_005993/FUN_009722/FUN_001170
DE	Adult:Other.up	BP	GO:0006576	cellular biogenic amine metabolic process	5 of 386	10 of 4338	0.00094	0.0104	0.00847286	5	FUN_001854/FUN_001855/FUN_001856/FUN_001857/FUN_001858
DE	Adult:Other.up	BP	GO:0009308	amine metabolic process	5 of 386	10 of 4338	0.00094	0.0104	0.00847286	5	FUN_001854/FUN_001855/FUN_001856/FUN_001857/FUN_001858
DE	Adult:Other.up	BP	GO:0044106	cellular amine metabolic process	5 of 386	10 of 4338	0.00094	0.0104	0.00847286	5	FUN_001854/FUN_001855/FUN_001856/FUN_001857/FUN_001858
DE	Adult:Other.up	BP	GO:0051704	multi-organism process	6 of 386	15 of 4338	0.00119	0.0129	0.0104751	6	FUN_013987/FUN_013998/FUN_007562/FUN_004339/FUN_016543/FUN_006845
DE	Adult:Other.up	BP	GO:0072525	pyridine-containing compound biosynthetic process	8 of 386	26 of 4338	0.00136	0.0143	0.0116477	8	FUN_002360/FUN_010435/FUN_016338/FUN_005563/FUN_000625/FUN_021037/FUN_005993/FUN_001170
DE	Adult:Other.up	BP	GO:0030001	metal ion transport	19 of 386	104 of 4338	0.00173	0.0168	0.0136283	19	FUN_016775/FUN_016773/FUN_015491/FUN_015489/FUN_009153/FUN_019690/FUN_010081/FUN_006209/FUN_000240/FUN_019692/FUN_010906/FUN_019109/FUN_004660/FUN_010407/FUN_002396/FUN_017579/FUN_009679/FUN_013042/FUN_014225
DE	Adult:Other.up	BP	GO:0050909	sensory perception of taste	4 of 386	7 of 4338	0.00174	0.0168	0.0136283	4	FUN_018336/FUN_007700/FUN_003718/FUN_018340
DE	Adult:Other.up	BP	GO:0009166	nucleotide catabolic process	8 of 386	27 of 4338	0.00178	0.0168	0.0136283	8	FUN_002360/FUN_010435/FUN_016338/FUN_005563/FUN_000625/FUN_021037/FUN_005993/FUN_001170
DE	Adult:Other.up	BP	GO:0019362	pyridine nucleotide metabolic process	8 of 386	27 of 4338	0.00178	0.0168	0.0136283	8	FUN_002360/FUN_010435/FUN_016338/FUN_005563/FUN_000625/FUN_021037/FUN_005993/FUN_001170
DE	Adult:Other.up	BP	GO:0046496	nicotinamide nucleotide metabolic process	8 of 386	27 of 4338	0.00178	0.0168	0.0136283	8	FUN_002360/FUN_010435/FUN_016338/FUN_005563/FUN_000625/FUN_021037/FUN_005993/FUN_001170
DE	Adult:Other.up	BP	GO:0032501	multicellular organismal process	14 of 386	68 of 4338	0.00218	0.02	0.0162704	14	FUN_013754/FUN_009052/FUN_010742/FUN_018336/FUN_001137/FUN_010333/FUN_019376/FUN_007700/FUN_019109/FUN_015923/FUN_010101/FUN_003718/FUN_017678/FUN_018340
DE	Adult:Other.up	BP	GO:1901292	nucleoside phosphate catabolic process	8 of 386	28 of 4338	0.00231	0.0208	0.0168926	8	FUN_002360/FUN_010435/FUN_016338/FUN_005563/FUN_000625/FUN_021037/FUN_005993/FUN_001170
DE	Adult:Other.up	BP	GO:0006816	calcium ion transport	6 of 386	17 of 4338	0.00253	0.0223	0.0181296	6	FUN_016775/FUN_016773/FUN_015491/FUN_015489/FUN_010081/FUN_006209
DE	Adult:Other.up	BP	GO:0009152	purine ribonucleotide biosynthetic process	13 of 386	63 of 4338	0.00304	0.0263	0.0213502	13	FUN_018553/FUN_000251/FUN_009760/FUN_002360/FUN_010435/FUN_016338/FUN_009767/FUN_005563/FUN_000625/FUN_021037/FUN_005993/FUN_009722/FUN_001170
DE	Adult:Other.up	BP	GO:0007608	sensory perception of smell	4 of 386	8 of 4338	0.00323	0.0275	0.0222916	4	FUN_001137/FUN_010333/FUN_015923/FUN_010101
DE	Adult:Other.up	BP	GO:0070838	divalent metal ion transport	6 of 386	18 of 4338	0.00351	0.0287	0.0232856	6	FUN_016775/FUN_016773/FUN_015491/FUN_015489/FUN_010081/FUN_006209
DE	Adult:Other.up	BP	GO:0072511	divalent inorganic cation transport	6 of 386	18 of 4338	0.00351	0.0287	0.0232856	6	FUN_016775/FUN_016773/FUN_015491/FUN_015489/FUN_010081/FUN_006209
DE	Adult:Other.up	BP	GO:0009260	ribonucleotide biosynthetic process	13 of 386	65 of 4338	0.00404	0.0318	0.0258524	13	FUN_018553/FUN_000251/FUN_009760/FUN_002360/FUN_010435/FUN_016338/FUN_009767/FUN_005563/FUN_000625/FUN_021037/FUN_005993/FUN_009722/FUN_001170
DE	Adult:Other.up	BP	GO:0046390	ribose phosphate biosynthetic process	13 of 386	65 of 4338	0.00404	0.0318	0.0258524	13	FUN_018553/FUN_000251/FUN_009760/FUN_002360/FUN_010435/FUN_016338/FUN_009767/FUN_005563/FUN_000625/FUN_021037/FUN_005993/FUN_009722/FUN_001170
DE	Adult:Other.up	BP	GO:0034220	ion transmembrane transport	17 of 386	96 of 4338	0.00418	0.0323	0.0262274	17	FUN_016775/FUN_016773/FUN_006109/FUN_005949/FUN_002011/FUN_021105/FUN_002008/FUN_011290/FUN_010322/FUN_006209/FUN_003910/FUN_001427/FUN_003986/FUN_019109/FUN_009650/FUN_000666/FUN_002286
DE	Adult:Other.up	BP	GO:0009108	coenzyme biosynthetic process	11 of 386	51 of 4338	0.00436	0.0331	0.0269112	11	FUN_018553/FUN_000251/FUN_002360/FUN_010435/FUN_016338/FUN_005563/FUN_000625/FUN_021037/FUN_005993/FUN_009722/FUN_001170
DE	Adult:Other.up	BP	GO:0072524	pyridine-containing compound metabolic process	8 of 386	31 of 4338	0.00462	0.0341	0.0276565	8	FUN_002360/FUN_010435/FUN_016338/FUN_005563/FUN_000625/FUN_021037/FUN_005993/FUN_001170
DE	Adult:Other.up	BP	GO:0006164	purine nucleotide biosynthetic process	13 of 386	66 of 4338	0.00464	0.0341	0.0276565	13	FUN_018553/FUN_000251/FUN_009760/FUN_002360/FUN_010435/FUN_016338/FUN_009767/FUN_005563/FUN_000625/FUN_021037/FUN_005993/FUN_009722/FUN_001170
DE	Adult:Other.up	BP	GO:0006006	glucose metabolic process	3 of 386	5 of 4338	0.0061	0.0426	0.0345965	3	FUN_005563/FUN_007385/FUN_011707
DE	Adult:Other.up	BP	GO:0006084	acetyl-CoA metabolic process	3 of 386	5 of 4338	0.0061	0.0426	0.0345965	3	FUN_018553/FUN_000251/FUN_009722
DE	Adult:Other.up	BP	GO:0006560	proline metabolic process	3 of 386	5 of 4338	0.0061	0.0426	0.0345965	3	FUN_016614/FUN_007432/FUN_006082
DE	Adult:Other.up	BP	GO:0072522	purine-containing compound biosynthetic process	13 of 386	69 of 4338	0.00687	0.0456	0.0369932	13	FUN_018553/FUN_000251/FUN_009760/FUN_002360/FUN_010435/FUN_016338/FUN_009767/FUN_005563/FUN_000625/FUN_021037/FUN_005993/FUN_009722/FUN_001170
DE	Adult:Other.up	BP	GO:0016053	organic acid biosynthetic process	11 of 386	54 of 4338	0.00688	0.0456	0.0369932	11	FUN_016614/FUN_007432/FUN_002360/FUN_010435/FUN_016338/FUN_005563/FUN_000625/FUN_021037/FUN_006082/FUN_005993/FUN_001170
DE	Adult:Other.up	BP	GO:0046394	carboxylic acid biosynthetic process	11 of 386	54 of 4338	0.00688	0.0456	0.0369932	11	FUN_016614/FUN_007432/FUN_002360/FUN_010435/FUN_016338/FUN_005563/FUN_000625/FUN_021037/FUN_006082/FUN_005993/FUN_001170
DE	Adult:Other.up	BP	GO:0006733	oxidoreduction coenzyme metabolic process	8 of 386	33 of 4338	0.00694	0.0456	0.0369932	8	FUN_002360/FUN_010435/FUN_016338/FUN_005563/FUN_000625/FUN_021037/FUN_005993/FUN_001170
DE	Adult:Other.up	BP	GO:0034404	nucleobase-containing small molecule biosynthetic process	8 of 386	35 of 4338	0.0101	0.065	0.0527962	8	FUN_002360/FUN_010435/FUN_016338/FUN_005563/FUN_000625/FUN_021037/FUN_005993/FUN_001170
DE	Adult:Other.up	BP	GO:0006637	acyl-CoA metabolic process	3 of 386	6 of 4338	0.0114	0.0686	0.0556709	3	FUN_018553/FUN_000251/FUN_009722
DE	Adult:Other.up	BP	GO:0033866	nucleoside bisphosphate biosynthetic process	3 of 386	6 of 4338	0.0114	0.0686	0.0556709	3	FUN_018553/FUN_000251/FUN_009722
DE	Adult:Other.up	BP	GO:0034030	ribonucleoside bisphosphate biosynthetic process	3 of 386	6 of 4338	0.0114	0.0686	0.0556709	3	FUN_018553/FUN_000251/FUN_009722
DE	Adult:Other.up	BP	GO:0034033	purine nucleoside bisphosphate biosynthetic process	3 of 386	6 of 4338	0.0114	0.0686	0.0556709	3	FUN_018553/FUN_000251/FUN_009722
DE	Adult:Other.up	BP	GO:0035383	thioester metabolic process	3 of 386	6 of 4338	0.0114	0.0686	0.0556709	3	FUN_018553/FUN_000251/FUN_009722
DE	Adult:Other.up	BP	GO:0006754	ATP biosynthetic process	8 of 386	36 of 4338	0.012	0.0709	0.0576065	8	FUN_002360/FUN_010435/FUN_016338/FUN_005563/FUN_000625/FUN_021037/FUN_005993/FUN_001170
DE	Adult:Other.up	BP	GO:0055114	oxidation-reduction process	53 of 386	442 of 4338	0.0123	0.0717	0.0582243	53	FUN_001181/FUN_000931/FUN_015110/FUN_001177/FUN_012854/FUN_012577/FUN_017488/FUN_012698/FUN_004907/FUN_019588/FUN_015129/FUN_011712/FUN_015111/FUN_013260/FUN_011711/FUN_010540/FUN_012931/FUN_006349/FUN_004357/FUN_000381/FUN_004290/FUN_014911/FUN_004288/FUN_004109/FUN_010608/FUN_005883/FUN_000923/FUN_016614/FUN_007432/FUN_000930/FUN_001784/FUN_011465/FUN_017762/FUN_001145/FUN_011260/FUN_019293/FUN…
DE	Adult:Other.up	BP	GO:0006091	generation of precursor metabolites and energy	11 of 386	59 of 4338	0.0135	0.0777	0.06308	11	FUN_002360/FUN_010435/FUN_016338/FUN_013749/FUN_005563/FUN_000625/FUN_021037/FUN_007376/FUN_005993/FUN_001170/FUN_007735
DE	Adult:Other.up	BP	GO:0006814	sodium ion transport	7 of 386	30 of 4338	0.0141	0.0801	0.0650374	7	FUN_009153/FUN_019690/FUN_019692/FUN_010906/FUN_009679/FUN_013042/FUN_014225
DE	Adult:Other.up	BP	GO:0017144	drug metabolic process	23 of 386	162 of 4338	0.0155	0.0873	0.0709004	23	FUN_015861/FUN_019139/FUN_015866/FUN_001023/FUN_018553/FUN_000251/FUN_009592/FUN_017968/FUN_002360/FUN_010435/FUN_010358/FUN_016338/FUN_019165/FUN_017831/FUN_013749/FUN_005563/FUN_000625/FUN_010941/FUN_021037/FUN_021074/FUN_005993/FUN_001170/FUN_007735
DE	Adult:Other.up	BP	GO:0051188	cofactor biosynthetic process	11 of 386	61 of 4338	0.0171	0.0951	0.0771791	11	FUN_018553/FUN_000251/FUN_002360/FUN_010435/FUN_016338/FUN_005563/FUN_000625/FUN_021037/FUN_005993/FUN_009722/FUN_001170
DE	Adult:Other.up	BP	GO:0009628	response to abiotic stimulus	3 of 386	7 of 4338	0.0186	0.1	0.0814892	3	FUN_013754/FUN_009052/FUN_010742
DE	Adult:Other.up	BP	GO:0015718	monocarboxylic acid transport	3 of 386	7 of 4338	0.0186	0.1	0.0814892	3	FUN_011290/FUN_003910/FUN_020413
DE	Adult:Other.up	BP	GO:0006732	coenzyme metabolic process	11 of 386	62 of 4338	0.0192	0.1	0.0814892	11	FUN_018553/FUN_000251/FUN_002360/FUN_010435/FUN_016338/FUN_005563/FUN_000625/FUN_021037/FUN_005993/FUN_009722/FUN_001170
DE	Adult:Other.up	BP	GO:0009145	purine nucleoside triphosphate biosynthetic process	8 of 386	39 of 4338	0.0192	0.1	0.0814892	8	FUN_002360/FUN_010435/FUN_016338/FUN_005563/FUN_000625/FUN_021037/FUN_005993/FUN_001170
DE	Adult:Other.up	BP	GO:0009206	purine ribonucleoside triphosphate biosynthetic process	8 of 386	39 of 4338	0.0192	0.1	0.0814892	8	FUN_002360/FUN_010435/FUN_016338/FUN_005563/FUN_000625/FUN_021037/FUN_005993/FUN_001170
DE	Adult:Other.up	BP	GO:0009142	nucleoside triphosphate biosynthetic process	8 of 386	40 of 4338	0.0222	0.113	0.0920115	8	FUN_002360/FUN_010435/FUN_016338/FUN_005563/FUN_000625/FUN_021037/FUN_005993/FUN_001170
DE	Adult:Other.up	BP	GO:0009201	ribonucleoside triphosphate biosynthetic process	8 of 386	40 of 4338	0.0222	0.113	0.0920115	8	FUN_002360/FUN_010435/FUN_016338/FUN_005563/FUN_000625/FUN_021037/FUN_005993/FUN_001170
DE	Adult:Other.up	BP	GO:0002376	immune system process	4 of 386	13 of 4338	0.0231	0.115	0.0932599	4	FUN_004339/FUN_000993/FUN_011991/FUN_005824
DE	Adult:Other.up	BP	GO:0006955	immune response	4 of 386	13 of 4338	0.0231	0.115	0.0932599	4	FUN_004339/FUN_000993/FUN_011991/FUN_005824
DE	Adult:Other.up	BP	GO:0009150	purine ribonucleotide metabolic process	13 of 386	82 of 4338	0.0276	0.134	0.108975	13	FUN_018553/FUN_000251/FUN_009760/FUN_002360/FUN_010435/FUN_016338/FUN_009767/FUN_005563/FUN_000625/FUN_021037/FUN_005993/FUN_009722/FUN_001170
DE	Adult:Other.up	BP	GO:0015849	organic acid transport	3 of 386	8 of 4338	0.0279	0.134	0.108975	3	FUN_011290/FUN_003910/FUN_020413
DE	Adult:Other.up	BP	GO:0046942	carboxylic acid transport	3 of 386	8 of 4338	0.0279	0.134	0.108975	3	FUN_011290/FUN_003910/FUN_020413
DE	Adult:Other.up	BP	GO:0006022	aminoglycan metabolic process	11 of 386	66 of 4338	0.0295	0.14	0.113956	11	FUN_015861/FUN_019139/FUN_015866/FUN_000993/FUN_009592/FUN_011991/FUN_017968/FUN_019165/FUN_017831/FUN_010941/FUN_021074
DE	Adult:Other.up	BP	GO:0009259	ribonucleotide metabolic process	13 of 386	84 of 4338	0.033	0.153	0.124282	13	FUN_018553/FUN_000251/FUN_009760/FUN_002360/FUN_010435/FUN_016338/FUN_009767/FUN_005563/FUN_000625/FUN_021037/FUN_005993/FUN_009722/FUN_001170
DE	Adult:Other.up	BP	GO:0009127	purine nucleoside monophosphate biosynthetic process	8 of 386	43 of 4338	0.0332	0.153	0.124282	8	FUN_002360/FUN_010435/FUN_016338/FUN_005563/FUN_000625/FUN_021037/FUN_005993/FUN_001170
DE	Adult:Other.up	BP	GO:0009168	purine ribonucleoside monophosphate biosynthetic process	8 of 386	43 of 4338	0.0332	0.153	0.124282	8	FUN_002360/FUN_010435/FUN_016338/FUN_005563/FUN_000625/FUN_021037/FUN_005993/FUN_001170
DE	Adult:Other.up	BP	GO:0006812	cation transport	22 of 386	166 of 4338	0.036	0.164	0.133141	22	FUN_016775/FUN_016773/FUN_012208/FUN_012207/FUN_015491/FUN_015489/FUN_009153/FUN_019690/FUN_021105/FUN_010081/FUN_006209/FUN_000240/FUN_019692/FUN_010906/FUN_019109/FUN_004660/FUN_010407/FUN_002396/FUN_017579/FUN_009679/FUN_013042/FUN_014225
DE	Adult:Other.up	BP	GO:0006163	purine nucleotide metabolic process	13 of 386	86 of 4338	0.039	0.176	0.142915	13	FUN_018553/FUN_000251/FUN_009760/FUN_002360/FUN_010435/FUN_016338/FUN_009767/FUN_005563/FUN_000625/FUN_021037/FUN_005993/FUN_009722/FUN_001170
DE	Adult:Other.up	BP	GO:0072521	purine-containing compound metabolic process	14 of 386	96 of 4338	0.043	0.192	0.156032	14	FUN_001023/FUN_018553/FUN_000251/FUN_009760/FUN_002360/FUN_010435/FUN_016338/FUN_009767/FUN_005563/FUN_000625/FUN_021037/FUN_005993/FUN_009722/FUN_001170
DE	Adult:Other.up	BP	GO:0009156	ribonucleoside monophosphate biosynthetic process	8 of 386	46 of 4338	0.0474	0.21	0.170127	8	FUN_002360/FUN_010435/FUN_016338/FUN_005563/FUN_000625/FUN_021037/FUN_005993/FUN_001170
DE	Adult:Other.up	BP	GO:0019693	ribose phosphate metabolic process	13 of 386	89 of 4338	0.0495	0.217	0.175928	13	FUN_018553/FUN_000251/FUN_009760/FUN_002360/FUN_010435/FUN_016338/FUN_009767/FUN_005563/FUN_000625/FUN_021037/FUN_005993/FUN_009722/FUN_001170
DE	Adult:Other.up	BP	GO:0006030	chitin metabolic process	9 of 386	55 of 4338	0.0515	0.22	0.178556	9	FUN_015861/FUN_019139/FUN_015866/FUN_009592/FUN_017968/FUN_019165/FUN_017831/FUN_010941/FUN_021074
DE	Adult:Other.up	BP	GO:0033865	nucleoside bisphosphate metabolic process	3 of 386	10 of 4338	0.0523	0.22	0.178556	3	FUN_018553/FUN_000251/FUN_009722
DE	Adult:Other.up	BP	GO:0033875	ribonucleoside bisphosphate metabolic process	3 of 386	10 of 4338	0.0523	0.22	0.178556	3	FUN_018553/FUN_000251/FUN_009722
DE	Adult:Other.up	BP	GO:0034032	purine nucleoside bisphosphate metabolic process	3 of 386	10 of 4338	0.0523	0.22	0.178556	3	FUN_018553/FUN_000251/FUN_009722
DE	Adult:Other.up	BP	GO:0009165	nucleotide biosynthetic process	14 of 386	99 of 4338	0.0537	0.221	0.179714	14	FUN_018553/FUN_000251/FUN_009760/FUN_002360/FUN_010435/FUN_016338/FUN_009767/FUN_002647/FUN_005563/FUN_000625/FUN_021037/FUN_005993/FUN_009722/FUN_001170
DE	Adult:Other.up	BP	GO:1901293	nucleoside phosphate biosynthetic process	14 of 386	99 of 4338	0.0537	0.221	0.179714	14	FUN_018553/FUN_000251/FUN_009760/FUN_002360/FUN_010435/FUN_016338/FUN_009767/FUN_002647/FUN_005563/FUN_000625/FUN_021037/FUN_005993/FUN_009722/FUN_001170
DE	Adult:Other.up	BP	GO:0009124	nucleoside monophosphate biosynthetic process	8 of 386	48 of 4338	0.0588	0.24	0.195019	8	FUN_002360/FUN_010435/FUN_016338/FUN_005563/FUN_000625/FUN_021037/FUN_005993/FUN_001170
DE	Adult:Other.up	CC	GO:0005576	extracellular region	24 of 240	122 of 2543	0.00029	0.0241	0.0223077	24	FUN_013987/FUN_015861/FUN_019139/FUN_013996/FUN_013995/FUN_013997/FUN_013998/FUN_015866/FUN_007562/FUN_004339/FUN_016543/FUN_001023/FUN_009592/FUN_010347/FUN_017968/FUN_013807/FUN_019165/FUN_017831/FUN_005438/FUN_000310/FUN_010941/FUN_019334/FUN_011376/FUN_021074
DE	Adult:Other.up	CC	GO:0005887	integral component of plasma membrane	8 of 240	26 of 2543	0.00194	0.0553	0.0511783	8	FUN_019690/FUN_017082/FUN_004266/FUN_000240/FUN_019692/FUN_002396/FUN_013042/FUN_014225
DE	Adult:Other.up	CC	GO:0044459	plasma membrane part	12 of 240	52 of 2543	0.00253	0.0553	0.0511783	12	FUN_019690/FUN_017082/FUN_018982/FUN_004266/FUN_006209/FUN_000240/FUN_019692/FUN_009650/FUN_002396/FUN_002286/FUN_013042/FUN_014225
DE	Adult:Other.up	CC	GO:0031226	intrinsic component of plasma membrane	8 of 240	28 of 2543	0.00327	0.0553	0.0511783	8	FUN_019690/FUN_017082/FUN_004266/FUN_000240/FUN_019692/FUN_002396/FUN_013042/FUN_014225
DE	Adult:Other.up	CC	GO:1902495	transmembrane transporter complex	7 of 240	23 of 2543	0.004	0.0553	0.0511783	7	FUN_019690/FUN_006209/FUN_000240/FUN_019692/FUN_002396/FUN_013042/FUN_014225
DE	Adult:Other.up	CC	GO:1990351	transporter complex	7 of 240	23 of 2543	0.004	0.0553	0.0511783	7	FUN_019690/FUN_006209/FUN_000240/FUN_019692/FUN_002396/FUN_013042/FUN_014225
DE	Adult:Other.up	CC	GO:0098797	plasma membrane protein complex	9 of 240	37 of 2543	0.00599	0.065	0.0602007	9	FUN_019690/FUN_017082/FUN_018982/FUN_006209/FUN_000240/FUN_019692/FUN_002396/FUN_013042/FUN_014225
DE	Adult:Other.up	CC	GO:0034702	ion channel complex	5 of 240	14 of 2543	0.00705	0.065	0.0602007	5	FUN_006209/FUN_000240/FUN_002396/FUN_013042/FUN_014225
DE	Adult:Other.up	CC	GO:0034703	cation channel complex	5 of 240	14 of 2543	0.00705	0.065	0.0602007	5	FUN_006209/FUN_000240/FUN_002396/FUN_013042/FUN_014225
DE	Adult:Other.up	MF	GO:0005230	extracellular ligand-gated ion channel activity	26 of 545	56 of 6899	8.59e-15	2.52e-12	1.95231e-12	26	FUN_006109/FUN_016508/FUN_005949/FUN_016511/FUN_005391/FUN_002011/FUN_002008/FUN_019116/FUN_010322/FUN_010900/FUN_012589/FUN_018747/FUN_021132/FUN_018966/FUN_016581/FUN_001427/FUN_003986/FUN_008416/FUN_018970/FUN_013819/FUN_009650/FUN_015865/FUN_000666/FUN_002286/FUN_012796/FUN_008417
DE	Adult:Other.up	MF	GO:0005549	odorant binding	22 of 545	41 of 6899	2.19e-14	3.21e-12	2.49223e-12	22	FUN_002648/FUN_008266/FUN_008247/FUN_011800/FUN_008263/FUN_001309/FUN_002406/FUN_011803/FUN_004489/FUN_011801/FUN_008265/FUN_007719/FUN_011802/FUN_011798/FUN_009830/FUN_001137/FUN_010333/FUN_009668/FUN_007718/FUN_015923/FUN_010101/FUN_016807
DE	Adult:Other.up	MF	GO:0015276	ligand-gated ion channel activity	27 of 545	65 of 6899	7.73e-14	5.66e-12	4.39115e-12	27	FUN_006109/FUN_016508/FUN_005949/FUN_016511/FUN_005391/FUN_002011/FUN_002008/FUN_019116/FUN_010322/FUN_010900/FUN_012589/FUN_018747/FUN_021132/FUN_018966/FUN_016581/FUN_001427/FUN_003986/FUN_008416/FUN_018970/FUN_004660/FUN_013819/FUN_009650/FUN_015865/FUN_000666/FUN_002286/FUN_012796/FUN_008417
DE	Adult:Other.up	MF	GO:0022834	ligand-gated channel activity	27 of 545	65 of 6899	7.73e-14	5.66e-12	4.39115e-12	27	FUN_006109/FUN_016508/FUN_005949/FUN_016511/FUN_005391/FUN_002011/FUN_002008/FUN_019116/FUN_010322/FUN_010900/FUN_012589/FUN_018747/FUN_021132/FUN_018966/FUN_016581/FUN_001427/FUN_003986/FUN_008416/FUN_018970/FUN_004660/FUN_013819/FUN_009650/FUN_015865/FUN_000666/FUN_002286/FUN_012796/FUN_008417
DE	Adult:Other.up	MF	GO:0022836	gated channel activity	30 of 545	85 of 6899	5.29e-13	2.24e-11	1.73619e-11	30	FUN_006109/FUN_016508/FUN_005949/FUN_016511/FUN_005391/FUN_002011/FUN_002008/FUN_019116/FUN_010322/FUN_010900/FUN_012589/FUN_018747/FUN_021132/FUN_018966/FUN_006209/FUN_016581/FUN_000240/FUN_001427/FUN_003986/FUN_008416/FUN_018970/FUN_004660/FUN_013819/FUN_009650/FUN_015865/FUN_002396/FUN_000666/FUN_002286/FUN_012796/FUN_008417
DE	Adult:Other.up	MF	GO:0022839	ion gated channel activity	30 of 545	85 of 6899	5.29e-13	2.24e-11	1.73619e-11	30	FUN_006109/FUN_016508/FUN_005949/FUN_016511/FUN_005391/FUN_002011/FUN_002008/FUN_019116/FUN_010322/FUN_010900/FUN_012589/FUN_018747/FUN_021132/FUN_018966/FUN_006209/FUN_016581/FUN_000240/FUN_001427/FUN_003986/FUN_008416/FUN_018970/FUN_004660/FUN_013819/FUN_009650/FUN_015865/FUN_002396/FUN_000666/FUN_002286/FUN_012796/FUN_008417
DE	Adult:Other.up	MF	GO:0005216	ion channel activity	39 of 545	138 of 6899	6.11e-13	2.24e-11	1.73619e-11	39	FUN_016775/FUN_016773/FUN_016776/FUN_006109/FUN_016508/FUN_005949/FUN_016511/FUN_003553/FUN_008535/FUN_005391/FUN_002011/FUN_002008/FUN_019116/FUN_010322/FUN_010900/FUN_012589/FUN_018747/FUN_021132/FUN_018966/FUN_006209/FUN_016581/FUN_000240/FUN_001427/FUN_010906/FUN_003986/FUN_008416/FUN_018970/FUN_004660/FUN_013819/FUN_009650/FUN_015865/FUN_002396/FUN_000666/FUN_002286/FUN_009679/FUN_012796/FUN…
DE	Adult:Other.up	MF	GO:0022838	substrate-specific channel activity	39 of 545	138 of 6899	6.11e-13	2.24e-11	1.73619e-11	39	FUN_016775/FUN_016773/FUN_016776/FUN_006109/FUN_016508/FUN_005949/FUN_016511/FUN_003553/FUN_008535/FUN_005391/FUN_002011/FUN_002008/FUN_019116/FUN_010322/FUN_010900/FUN_012589/FUN_018747/FUN_021132/FUN_018966/FUN_006209/FUN_016581/FUN_000240/FUN_001427/FUN_010906/FUN_003986/FUN_008416/FUN_018970/FUN_004660/FUN_013819/FUN_009650/FUN_015865/FUN_002396/FUN_000666/FUN_002286/FUN_009679/FUN_012796/FUN…
DE	Adult:Other.up	MF	GO:0015267	channel activity	40 of 545	148 of 6899	1.5e-12	4.4e-11	3.41606e-11	40	FUN_016775/FUN_016773/FUN_016776/FUN_006109/FUN_016508/FUN_005949/FUN_016511/FUN_003553/FUN_008535/FUN_005391/FUN_002011/FUN_002008/FUN_019116/FUN_010322/FUN_010900/FUN_012589/FUN_018747/FUN_021132/FUN_018966/FUN_006209/FUN_016581/FUN_000240/FUN_001427/FUN_010906/FUN_003986/FUN_008416/FUN_018970/FUN_004660/FUN_013819/FUN_009650/FUN_015865/FUN_002396/FUN_000666/FUN_010338/FUN_002286/FUN_009679/FUN…
DE	Adult:Other.up	MF	GO:0022803	passive transmembrane transporter activity	40 of 545	148 of 6899	1.5e-12	4.4e-11	3.41606e-11	40	FUN_016775/FUN_016773/FUN_016776/FUN_006109/FUN_016508/FUN_005949/FUN_016511/FUN_003553/FUN_008535/FUN_005391/FUN_002011/FUN_002008/FUN_019116/FUN_010322/FUN_010900/FUN_012589/FUN_018747/FUN_021132/FUN_018966/FUN_006209/FUN_016581/FUN_000240/FUN_001427/FUN_010906/FUN_003986/FUN_008416/FUN_018970/FUN_004660/FUN_013819/FUN_009650/FUN_015865/FUN_002396/FUN_000666/FUN_010338/FUN_002286/FUN_009679/FUN…
DE	Adult:Other.up	MF	GO:0015318	inorganic molecular entity transmembrane transporter activity	53 of 545	259 of 6899	4.92e-11	1.31e-09	1.01764e-09	53	FUN_016775/FUN_016773/FUN_016776/FUN_006109/FUN_016508/FUN_005949/FUN_012208/FUN_016511/FUN_003553/FUN_012207/FUN_015491/FUN_015489/FUN_009153/FUN_012403/FUN_008535/FUN_005391/FUN_002011/FUN_021105/FUN_002008/FUN_019116/FUN_010322/FUN_010900/FUN_010035/FUN_012589/FUN_018747/FUN_021132/FUN_018966/FUN_010081/FUN_006209/FUN_005915/FUN_016581/FUN_000240/FUN_001427/FUN_010906/FUN_003986/FUN_008416/FUN…
DE	Adult:Other.up	MF	GO:0004888	transmembrane signaling receptor activity	44 of 545	197 of 6899	1.23e-10	3e-09	2.325e-09	44	FUN_013754/FUN_009052/FUN_010742/FUN_006109/FUN_016508/FUN_005949/FUN_016511/FUN_017077/FUN_007629/FUN_005391/FUN_002011/FUN_002008/FUN_010322/FUN_010900/FUN_004408/FUN_015589/FUN_004266/FUN_018336/FUN_001137/FUN_001432/FUN_012589/FUN_010333/FUN_018747/FUN_018966/FUN_004286/FUN_016581/FUN_005828/FUN_000071/FUN_001427/FUN_003986/FUN_008416/FUN_018970/FUN_015923/FUN_009650/FUN_010101/FUN_016074/FUN…
DE	Adult:Other.up	MF	GO:0015075	ion transmembrane transporter activity	52 of 545	272 of 6899	1.01e-09	2.29e-08	1.77481e-08	52	FUN_016775/FUN_016773/FUN_016776/FUN_006109/FUN_016508/FUN_005949/FUN_012208/FUN_016511/FUN_003553/FUN_012207/FUN_015491/FUN_015489/FUN_009153/FUN_012403/FUN_008535/FUN_005391/FUN_002011/FUN_021105/FUN_002008/FUN_019116/FUN_010322/FUN_010900/FUN_010035/FUN_012589/FUN_018747/FUN_021132/FUN_018966/FUN_010081/FUN_006209/FUN_005915/FUN_016581/FUN_000240/FUN_001427/FUN_010906/FUN_003986/FUN_008416/FUN…
DE	Adult:Other.up	MF	GO:0038023	signaling receptor activity	44 of 545	214 of 6899	2.03e-09	4.26e-08	3.30398e-08	44	FUN_013754/FUN_009052/FUN_010742/FUN_006109/FUN_016508/FUN_005949/FUN_016511/FUN_017077/FUN_007629/FUN_005391/FUN_002011/FUN_002008/FUN_010322/FUN_010900/FUN_004408/FUN_015589/FUN_004266/FUN_018336/FUN_001137/FUN_001432/FUN_012589/FUN_010333/FUN_018747/FUN_018966/FUN_004286/FUN_016581/FUN_005828/FUN_000071/FUN_001427/FUN_003986/FUN_008416/FUN_018970/FUN_015923/FUN_009650/FUN_010101/FUN_016074/FUN…
DE	Adult:Other.up	MF	GO:0060089	molecular transducer activity	44 of 545	215 of 6899	2.37e-09	4.63e-08	3.59589e-08	44	FUN_013754/FUN_009052/FUN_010742/FUN_006109/FUN_016508/FUN_005949/FUN_016511/FUN_017077/FUN_007629/FUN_005391/FUN_002011/FUN_002008/FUN_010322/FUN_010900/FUN_004408/FUN_015589/FUN_004266/FUN_018336/FUN_001137/FUN_001432/FUN_012589/FUN_010333/FUN_018747/FUN_018966/FUN_004286/FUN_016581/FUN_005828/FUN_000071/FUN_001427/FUN_003986/FUN_008416/FUN_018970/FUN_015923/FUN_009650/FUN_010101/FUN_016074/FUN…
DE	Adult:Other.up	MF	GO:0030594	neurotransmitter receptor activity	15 of 545	42 of 6899	3.19e-07	5.65e-06	4.38768e-06	15	FUN_016508/FUN_016511/FUN_005391/FUN_010900/FUN_004266/FUN_012589/FUN_018747/FUN_018966/FUN_016581/FUN_008416/FUN_018970/FUN_009650/FUN_002286/FUN_012796/FUN_008417
DE	Adult:Other.up	MF	GO:0022824	transmitter-gated ion channel activity	14 of 545	37 of 6899	3.47e-07	5.65e-06	4.38768e-06	14	FUN_016508/FUN_016511/FUN_005391/FUN_010900/FUN_012589/FUN_018747/FUN_018966/FUN_016581/FUN_008416/FUN_018970/FUN_009650/FUN_002286/FUN_012796/FUN_008417
DE	Adult:Other.up	MF	GO:0022835	transmitter-gated channel activity	14 of 545	37 of 6899	3.47e-07	5.65e-06	4.38768e-06	14	FUN_016508/FUN_016511/FUN_005391/FUN_010900/FUN_012589/FUN_018747/FUN_018966/FUN_016581/FUN_008416/FUN_018970/FUN_009650/FUN_002286/FUN_012796/FUN_008417
DE	Adult:Other.up	MF	GO:0004970	ionotropic glutamate receptor activity	12 of 545	29 of 6899	7.8e-07	1.14e-05	8.86556e-06	12	FUN_016508/FUN_016511/FUN_005391/FUN_010900/FUN_012589/FUN_018747/FUN_018966/FUN_016581/FUN_008416/FUN_018970/FUN_012796/FUN_008417
DE	Adult:Other.up	MF	GO:0008066	glutamate receptor activity	12 of 545	29 of 6899	7.8e-07	1.14e-05	8.86556e-06	12	FUN_016508/FUN_016511/FUN_005391/FUN_010900/FUN_012589/FUN_018747/FUN_018966/FUN_016581/FUN_008416/FUN_018970/FUN_012796/FUN_008417
DE	Adult:Other.up	MF	GO:0070011	peptidase activity, acting on L-amino acid peptides	64 of 545	441 of 6899	8.3e-07	1.16e-05	8.98252e-06	64	FUN_016293/FUN_001820/FUN_016039/FUN_016057/FUN_003996/FUN_016294/FUN_012400/FUN_006228/FUN_019508/FUN_019499/FUN_006161/FUN_011699/FUN_003323/FUN_012031/FUN_012292/FUN_018054/FUN_016578/FUN_011294/FUN_019505/FUN_019507/FUN_015135/FUN_015896/FUN_001044/FUN_001391/FUN_005391/FUN_012038/FUN_005765/FUN_004277/FUN_011942/FUN_014077/FUN_010018/FUN_014100/FUN_013807/FUN_019500/FUN_006348/FUN_004003/FUN…
DE	Adult:Other.up	MF	GO:0008233	peptidase activity	64 of 545	449 of 6899	1.57e-06	2.1e-05	1.62611e-05	64	FUN_016293/FUN_001820/FUN_016039/FUN_016057/FUN_003996/FUN_016294/FUN_012400/FUN_006228/FUN_019508/FUN_019499/FUN_006161/FUN_011699/FUN_003323/FUN_012031/FUN_012292/FUN_018054/FUN_016578/FUN_011294/FUN_019505/FUN_019507/FUN_015135/FUN_015896/FUN_001044/FUN_001391/FUN_005391/FUN_012038/FUN_005765/FUN_004277/FUN_011942/FUN_014077/FUN_010018/FUN_014100/FUN_013807/FUN_019500/FUN_006348/FUN_004003/FUN…
DE	Adult:Other.up	MF	GO:0030414	peptidase inhibitor activity	13 of 545	38 of 6899	3.46e-06	4.23e-05	3.28106e-05	13	FUN_014473/FUN_005388/FUN_018683/FUN_019519/FUN_005438/FUN_018685/FUN_005553/FUN_009814/FUN_011376/FUN_011385/FUN_018686/FUN_005555/FUN_002849
DE	Adult:Other.up	MF	GO:0061134	peptidase regulator activity	13 of 545	38 of 6899	3.46e-06	4.23e-05	3.28106e-05	13	FUN_014473/FUN_005388/FUN_018683/FUN_019519/FUN_005438/FUN_018685/FUN_005553/FUN_009814/FUN_011376/FUN_011385/FUN_018686/FUN_005555/FUN_002849
DE	Adult:Other.up	MF	GO:0004252	serine-type endopeptidase activity	35 of 545	204 of 6899	8.21e-06	9.63e-05	7.47072e-05	35	FUN_016293/FUN_001820/FUN_016057/FUN_003996/FUN_016294/FUN_006228/FUN_006161/FUN_011699/FUN_003323/FUN_011294/FUN_015896/FUN_005765/FUN_004277/FUN_014077/FUN_014100/FUN_006348/FUN_004003/FUN_020088/FUN_005749/FUN_014901/FUN_017255/FUN_011700/FUN_005829/FUN_012758/FUN_000698/FUN_011701/FUN_006517/FUN_017769/FUN_008677/FUN_020414/FUN_017678/FUN_000731/FUN_008210/FUN_017256/FUN_014094
DE	Adult:Other.up	MF	GO:0004857	enzyme inhibitor activity	14 of 545	48 of 6899	1.21e-05	0.000137	0.00010613	14	FUN_014473/FUN_005388/FUN_018683/FUN_019519/FUN_005438/FUN_018685/FUN_005553/FUN_016760/FUN_009814/FUN_011376/FUN_011385/FUN_018686/FUN_005555/FUN_002849
DE	Adult:Other.up	MF	GO:0008236	serine-type peptidase activity	37 of 545	229 of 6899	1.86e-05	0.000194	0.000150873	37	FUN_016293/FUN_001820/FUN_016039/FUN_016057/FUN_003996/FUN_016294/FUN_006228/FUN_006161/FUN_011699/FUN_003323/FUN_012292/FUN_011294/FUN_015896/FUN_005765/FUN_004277/FUN_014077/FUN_014100/FUN_006348/FUN_004003/FUN_020088/FUN_005749/FUN_014901/FUN_017255/FUN_011700/FUN_005829/FUN_012758/FUN_000698/FUN_011701/FUN_006517/FUN_017769/FUN_008677/FUN_020414/FUN_017678/FUN_000731/FUN_008210/FUN_017256/FUN…
DE	Adult:Other.up	MF	GO:0017171	serine hydrolase activity	37 of 545	229 of 6899	1.86e-05	0.000194	0.000150873	37	FUN_016293/FUN_001820/FUN_016039/FUN_016057/FUN_003996/FUN_016294/FUN_006228/FUN_006161/FUN_011699/FUN_003323/FUN_012292/FUN_011294/FUN_015896/FUN_005765/FUN_004277/FUN_014077/FUN_014100/FUN_006348/FUN_004003/FUN_020088/FUN_005749/FUN_014901/FUN_017255/FUN_011700/FUN_005829/FUN_012758/FUN_000698/FUN_011701/FUN_006517/FUN_017769/FUN_008677/FUN_020414/FUN_017678/FUN_000731/FUN_008210/FUN_017256/FUN…
DE	Adult:Other.up	MF	GO:0004866	endopeptidase inhibitor activity	9 of 545	26 of 6899	0.000103	0.00101	0.000782386	9	FUN_014473/FUN_005388/FUN_018683/FUN_019519/FUN_018685/FUN_011376/FUN_011385/FUN_018686/FUN_002849
DE	Adult:Other.up	MF	GO:0061135	endopeptidase regulator activity	9 of 545	26 of 6899	0.000103	0.00101	0.000782386	9	FUN_014473/FUN_005388/FUN_018683/FUN_019519/FUN_018685/FUN_011376/FUN_011385/FUN_018686/FUN_002849
DE	Adult:Other.up	MF	GO:0004175	endopeptidase activity	40 of 545	285 of 6899	0.000221	0.00209	0.00162114	40	FUN_016293/FUN_001820/FUN_016057/FUN_003996/FUN_016294/FUN_012400/FUN_006228/FUN_006161/FUN_011699/FUN_003323/FUN_011294/FUN_015135/FUN_015896/FUN_001044/FUN_001391/FUN_005765/FUN_004277/FUN_014077/FUN_014100/FUN_013807/FUN_006348/FUN_004003/FUN_020088/FUN_005749/FUN_014901/FUN_017255/FUN_011700/FUN_005829/FUN_012758/FUN_000698/FUN_011701/FUN_006517/FUN_017769/FUN_008677/FUN_020414/FUN_017678/FUN…
DE	Adult:Other.up	MF	GO:0008241	peptidyl-dipeptidase activity	5 of 545	9 of 6899	0.000291	0.00267	0.00206882	5	FUN_018054/FUN_011942/FUN_011934/FUN_017961/FUN_011940
DE	Adult:Other.up	MF	GO:0048037	cofactor binding	44 of 545	333 of 6899	0.000424	0.00376	0.00292031	44	FUN_001181/FUN_009401/FUN_000931/FUN_001177/FUN_003812/FUN_012854/FUN_017488/FUN_004907/FUN_019588/FUN_010802/FUN_011712/FUN_013260/FUN_011711/FUN_010540/FUN_006349/FUN_018553/FUN_004357/FUN_004290/FUN_014911/FUN_004288/FUN_010608/FUN_009760/FUN_017223/FUN_000923/FUN_006323/FUN_000930/FUN_010590/FUN_001784/FUN_011465/FUN_009767/FUN_019293/FUN_002959/FUN_012050/FUN_016913/FUN_004908/FUN_019334/FUN…
DE	Adult:Other.up	MF	GO:0015291	secondary active transmembrane transporter activity	11 of 545	46 of 6899	0.000703	0.00606	0.00470196	11	FUN_017083/FUN_012208/FUN_012207/FUN_015491/FUN_015489/FUN_009153/FUN_012403/FUN_010035/FUN_005915/FUN_001717/FUN_013814
DE	Adult:Other.up	MF	GO:0020037	heme binding	20 of 545	119 of 6899	0.000937	0.00784	0.00608697	20	FUN_001181/FUN_001177/FUN_012854/FUN_017488/FUN_004907/FUN_013260/FUN_006349/FUN_004357/FUN_004290/FUN_004288/FUN_009760/FUN_006323/FUN_001784/FUN_011465/FUN_009767/FUN_004908/FUN_019334/FUN_007088/FUN_005146/FUN_001979
DE	Adult:Other.up	MF	GO:0046906	tetrapyrrole binding	20 of 545	120 of 6899	0.00104	0.00849	0.00659177	20	FUN_001181/FUN_001177/FUN_012854/FUN_017488/FUN_004907/FUN_013260/FUN_006349/FUN_004357/FUN_004290/FUN_004288/FUN_009760/FUN_006323/FUN_001784/FUN_011465/FUN_009767/FUN_004908/FUN_019334/FUN_007088/FUN_005146/FUN_001979
DE	Adult:Other.up	MF	GO:0015297	antiporter activity	5 of 545	12 of 6899	0.0015	0.0115	0.0089545	5	FUN_012208/FUN_012207/FUN_015491/FUN_015489/FUN_009153
DE	Adult:Other.up	MF	GO:0015298	solute:cation antiporter activity	5 of 545	12 of 6899	0.0015	0.0115	0.0089545	5	FUN_012208/FUN_012207/FUN_015491/FUN_015489/FUN_009153
DE	Adult:Other.up	MF	GO:0015081	sodium ion transmembrane transporter activity	10 of 545	43 of 6899	0.00154	0.0115	0.0089545	10	FUN_015491/FUN_015489/FUN_009153/FUN_010035/FUN_005915/FUN_010906/FUN_001717/FUN_009679/FUN_013042/FUN_014225
DE	Adult:Other.up	MF	GO:0015085	calcium ion transmembrane transporter activity	6 of 545	18 of 6899	0.00193	0.0136	0.0105317	6	FUN_016775/FUN_016773/FUN_015491/FUN_015489/FUN_010081/FUN_006209
DE	Adult:Other.up	MF	GO:0022804	active transmembrane transporter activity	17 of 545	100 of 6899	0.00195	0.0136	0.0105317	17	FUN_017083/FUN_009721/FUN_012208/FUN_012207/FUN_015491/FUN_015489/FUN_009153/FUN_012403/FUN_008700/FUN_021105/FUN_013766/FUN_010035/FUN_010081/FUN_005915/FUN_000261/FUN_001717/FUN_013814
DE	Adult:Other.up	MF	GO:0046873	metal ion transmembrane transporter activity	18 of 545	109 of 6899	0.00204	0.0136	0.0105317	18	FUN_016775/FUN_016773/FUN_015491/FUN_015489/FUN_009153/FUN_010035/FUN_010081/FUN_006209/FUN_005915/FUN_000240/FUN_010906/FUN_004660/FUN_002396/FUN_017579/FUN_001717/FUN_009679/FUN_013042/FUN_014225
DE	Adult:Other.up	MF	GO:0019842	vitamin binding	11 of 545	52 of 6899	0.00206	0.0136	0.0105317	11	FUN_009401/FUN_003812/FUN_010802/FUN_010608/FUN_017223/FUN_010590/FUN_012050/FUN_016913/FUN_015673/FUN_011707/FUN_007831
DE	Adult:Other.up	MF	GO:0004984	olfactory receptor activity	4 of 545	8 of 6899	0.00208	0.0136	0.0105317	4	FUN_001137/FUN_010333/FUN_015923/FUN_010101
DE	Adult:Other.up	MF	GO:0016861	intramolecular oxidoreductase activity, interconverting aldoses and ketoses	4 of 545	8 of 6899	0.00208	0.0136	0.0105317	4	FUN_009334/FUN_005563/FUN_000625/FUN_021037
DE	Adult:Other.up	MF	GO:0030170	pyridoxal phosphate binding	9 of 545	39 of 6899	0.00277	0.0173	0.0134045	9	FUN_009401/FUN_003812/FUN_010802/FUN_017223/FUN_010590/FUN_012050/FUN_016913/FUN_015673/FUN_007831
DE	Adult:Other.up	MF	GO:0070279	vitamin B6 binding	9 of 545	39 of 6899	0.00277	0.0173	0.0134045	9	FUN_009401/FUN_003812/FUN_010802/FUN_017223/FUN_010590/FUN_012050/FUN_016913/FUN_015673/FUN_007831
DE	Adult:Other.up	MF	GO:0008237	metallopeptidase activity	18 of 545	114 of 6899	0.00338	0.0206	0.0159948	18	FUN_012400/FUN_012031/FUN_018054/FUN_016578/FUN_015135/FUN_001044/FUN_001391/FUN_005391/FUN_012038/FUN_011942/FUN_010018/FUN_013807/FUN_011934/FUN_004057/FUN_017961/FUN_002203/FUN_011940/FUN_017728
DE	Adult:Other.up	MF	GO:0015491	cation:cation antiporter activity	3 of 545	5 of 6899	0.00434	0.0255	0.0197571	3	FUN_015491/FUN_015489/FUN_009153
DE	Adult:Other.up	MF	GO:0099516	ion antiporter activity	3 of 545	5 of 6899	0.00434	0.0255	0.0197571	3	FUN_015491/FUN_015489/FUN_009153
DE	Adult:Other.up	MF	GO:0005261	cation channel activity	12 of 545	67 of 6899	0.00563	0.0324	0.0251189	12	FUN_016775/FUN_016773/FUN_006209/FUN_000240/FUN_010906/FUN_004660/FUN_009650/FUN_002396/FUN_002286/FUN_009679/FUN_013042/FUN_014225
DE	Adult:Other.up	MF	GO:0016917	GABA receptor activity	3 of 545	6 of 6899	0.00818	0.0461	0.0357732	3	FUN_002011/FUN_002008/FUN_000666
DE	Adult:Other.up	MF	GO:0030234	enzyme regulator activity	15 of 545	98 of 6899	0.0095	0.0525	0.0407394	15	FUN_014473/FUN_005388/FUN_018683/FUN_019519/FUN_007333/FUN_005438/FUN_018685/FUN_005553/FUN_016760/FUN_009814/FUN_011376/FUN_011385/FUN_018686/FUN_005555/FUN_002849
DE	Adult:Other.up	MF	GO:0022890	inorganic cation transmembrane transporter activity	23 of 545	176 of 6899	0.011	0.0599	0.0464884	23	FUN_016775/FUN_016773/FUN_012208/FUN_012207/FUN_015491/FUN_015489/FUN_009153/FUN_021105/FUN_010035/FUN_010081/FUN_006209/FUN_005915/FUN_000240/FUN_010906/FUN_004660/FUN_009650/FUN_002396/FUN_017579/FUN_001717/FUN_002286/FUN_009679/FUN_013042/FUN_014225
DE	Adult:Other.up	MF	GO:0005506	iron ion binding	16 of 545	111 of 6899	0.0132	0.0693	0.0537866	16	FUN_001181/FUN_001177/FUN_012854/FUN_017488/FUN_004907/FUN_011712/FUN_013260/FUN_006349/FUN_004357/FUN_004290/FUN_004288/FUN_001784/FUN_004908/FUN_007088/FUN_005146/FUN_001979
DE	Adult:Other.up	MF	GO:0004869	cysteine-type endopeptidase inhibitor activity	3 of 545	7 of 6899	0.0135	0.0693	0.0537866	3	FUN_018683/FUN_018685/FUN_018686
DE	Adult:Other.up	MF	GO:0005539	glycosaminoglycan binding	3 of 545	7 of 6899	0.0135	0.0693	0.0537866	3	FUN_000993/FUN_011991/FUN_008753
DE	Adult:Other.up	MF	GO:0004867	serine-type endopeptidase inhibitor activity	4 of 545	13 of 6899	0.0155	0.0757	0.0587558	4	FUN_014473/FUN_019519/FUN_011385/FUN_002849
DE	Adult:Other.up	MF	GO:0016860	intramolecular oxidoreductase activity	4 of 545	13 of 6899	0.0155	0.0757	0.0587558	4	FUN_009334/FUN_005563/FUN_000625/FUN_021037
DE	Adult:Other.up	MF	GO:0016705	oxidoreductase activity, acting on paired donors, with incorporation or reduction of molecular oxygen	16 of 545	113 of 6899	0.0155	0.0757	0.0587558	16	FUN_001181/FUN_001177/FUN_012854/FUN_012577/FUN_017488/FUN_004907/FUN_013260/FUN_006349/FUN_004357/FUN_004290/FUN_004288/FUN_001784/FUN_004908/FUN_007088/FUN_005146/FUN_001979
DE	Adult:Other.up	MF	GO:0016903	oxidoreductase activity, acting on the aldehyde or oxo group of donors	5 of 545	20 of 6899	0.0173	0.083	0.0644415	5	FUN_016614/FUN_007432/FUN_010527/FUN_007385/FUN_009722
DE	Adult:Other.up	MF	GO:0016747	transferase activity, transferring acyl groups other than amino-acyl groups	10 of 545	61 of 6899	0.0201	0.0917	0.0711834	10	FUN_017277/FUN_009165/FUN_008331/FUN_000757/FUN_008475/FUN_007712/FUN_010608/FUN_001145/FUN_012050/FUN_013957
DE	Adult:Other.up	MF	GO:0005044	scavenger receptor activity	3 of 545	8 of 6899	0.0203	0.0917	0.0711834	3	FUN_015896/FUN_004109/FUN_005824
DE	Adult:Other.up	MF	GO:0016746	transferase activity, transferring acyl groups	12 of 545	79 of 6899	0.0203	0.0917	0.0711834	12	FUN_017277/FUN_009165/FUN_008331/FUN_000757/FUN_014710/FUN_008475/FUN_007712/FUN_018553/FUN_010608/FUN_001145/FUN_012050/FUN_013957
DE	Adult:Other.up	MF	GO:0004620	phospholipase activity	4 of 545	14 of 6899	0.0203	0.0917	0.0711834	4	FUN_011614/FUN_020413/FUN_018956/FUN_002368
DE	Adult:Other.up	MF	GO:0008324	cation transmembrane transporter activity	23 of 545	187 of 6899	0.0216	0.094	0.0729301	23	FUN_016775/FUN_016773/FUN_012208/FUN_012207/FUN_015491/FUN_015489/FUN_009153/FUN_021105/FUN_010035/FUN_010081/FUN_006209/FUN_005915/FUN_000240/FUN_010906/FUN_004660/FUN_009650/FUN_002396/FUN_017579/FUN_001717/FUN_002286/FUN_009679/FUN_013042/FUN_014225
DE	Adult:Other.up	MF	GO:0016758	transferase activity, transferring hexosyl groups	13 of 545	89 of 6899	0.0218	0.094	0.0729301	13	FUN_014015/FUN_014005/FUN_014009/FUN_014011/FUN_014016/FUN_003241/FUN_004721/FUN_003243/FUN_014017/FUN_004598/FUN_016913/FUN_007376/FUN_003906
DE	Adult:Other.up	MF	GO:0050662	coenzyme binding	22 of 545	177 of 6899	0.0218	0.094	0.0729301	22	FUN_009401/FUN_000931/FUN_003812/FUN_019588/FUN_010802/FUN_011712/FUN_011711/FUN_010540/FUN_014911/FUN_017223/FUN_000923/FUN_000930/FUN_010590/FUN_019293/FUN_002959/FUN_012050/FUN_016913/FUN_015673/FUN_007385/FUN_011707/FUN_007831/FUN_008269
DE	Adult:Other.up	MF	GO:0004930	G protein-coupled receptor activity	16 of 545	118 of 6899	0.0226	0.0961	0.0745794	16	FUN_013754/FUN_009052/FUN_010742/FUN_017077/FUN_007629/FUN_004408/FUN_015589/FUN_004266/FUN_001432/FUN_004286/FUN_005828/FUN_000071/FUN_016074/FUN_015879/FUN_018327/FUN_000375
DE	Adult:Other.up	MF	GO:0005272	sodium channel activity	4 of 545	15 of 6899	0.0261	0.106	0.0822878	4	FUN_010906/FUN_009679/FUN_013042/FUN_014225
DE	Adult:Other.up	MF	GO:0016620	oxidoreductase activity, acting on the aldehyde or oxo group of donors, NAD or NADP as acceptor	4 of 545	15 of 6899	0.0261	0.106	0.0822878	4	FUN_016614/FUN_007432/FUN_010527/FUN_007385
DE	Adult:Other.up	MF	GO:0016831	carboxy-lyase activity	4 of 545	15 of 6899	0.0261	0.106	0.0822878	4	FUN_003812/FUN_010802/FUN_011139/FUN_007831
DE	Adult:Other.up	MF	GO:0038024	cargo receptor activity	3 of 545	9 of 6899	0.0287	0.115	0.0894715	3	FUN_015896/FUN_004109/FUN_005824
DE	Adult:Other.up	MF	GO:0015299	solute:proton antiporter activity	3 of 545	10 of 6899	0.0387	0.153	0.118844	3	FUN_012208/FUN_012207/FUN_009153
DE	Adult:Other.up	MF	GO:0008138	protein tyrosine/serine/threonine phosphatase activity	4 of 545	18 of 6899	0.0484	0.185	0.143512	4	FUN_005817/FUN_009146/FUN_009145/FUN_005818
DE	Adult:Other.up	MF	GO:0016298	lipase activity	4 of 545	18 of 6899	0.0484	0.185	0.143512	4	FUN_011614/FUN_020413/FUN_018956/FUN_002368
DE	Adult:Other.up	MF	GO:0008061	chitin binding	9 of 545	61 of 6899	0.0486	0.185	0.143512	9	FUN_015861/FUN_019139/FUN_015866/FUN_009592/FUN_017968/FUN_019165/FUN_017831/FUN_010941/FUN_021074
DE	Adult:Other.up	MF	GO:0042834	peptidoglycan binding	2 of 545	5 of 6899	0.0531	0.199	0.154658	2	FUN_000993/FUN_011991
DE	Adult:Other.up	MF	GO:0015077	monovalent inorganic cation transmembrane transporter activity	16 of 545	134 of 6899	0.0621	0.23	0.178779	16	FUN_012208/FUN_012207/FUN_015491/FUN_015489/FUN_009153/FUN_021105/FUN_010035/FUN_005915/FUN_000240/FUN_010906/FUN_004660/FUN_002396/FUN_001717/FUN_009679/FUN_013042/FUN_014225
DE	Adult:Other.up	MF	GO:0016830	carbon-carbon lyase activity	4 of 545	20 of 6899	0.0677	0.246	0.190925	4	FUN_003812/FUN_010802/FUN_011139/FUN_007831
DE	Adult:Other.up	MF	GO:0008234	cysteine-type peptidase activity	9 of 545	65 of 6899	0.068	0.246	0.190925	9	FUN_019508/FUN_019499/FUN_019505/FUN_019507/FUN_019500/FUN_011312/FUN_019501/FUN_019502/FUN_005824
DE	Adult:Other.up	MF	GO:0016829	lyase activity	10 of 545	75 of 6899	0.0694	0.248	0.192439	10	FUN_003812/FUN_010802/FUN_009760/FUN_011139/FUN_015633/FUN_014761/FUN_009767/FUN_002647/FUN_018265/FUN_007831
DE	Adult:Other.up	PFAM	PF07690	Major Facilitator Superfamily	55 of 742	212 of 9831	1.12e-16	3.8e-14	3.15949e-14	55	FUN_005839/FUN_005040/FUN_020042/FUN_014721/FUN_010497/FUN_009296/FUN_020039/FUN_014776/FUN_020040/FUN_018872/FUN_012673/FUN_005039/FUN_014773/FUN_005833/FUN_004194/FUN_020569/FUN_016437/FUN_020041/FUN_004157/FUN_005034/FUN_004117/FUN_005862/FUN_004118/FUN_016443/FUN_005827/FUN_005830/FUN_012616/FUN_004154/FUN_019375/FUN_005033/FUN_017017/FUN_004839/FUN_002419/FUN_004462/FUN_020037/FUN_016851/FUN…
DE	Adult:Other.up	PFAM	PF01395	PBP/GOBP family	16 of 742	27 of 9831	5.63e-12	9.51e-10	7.90715e-10	16	FUN_002648/FUN_008266/FUN_008247/FUN_011800/FUN_008263/FUN_001309/FUN_002406/FUN_011803/FUN_004489/FUN_011801/FUN_008265/FUN_011802/FUN_011798/FUN_009830/FUN_009668/FUN_016807
DE	Adult:Other.up	PFAM	PF02931	Neurotransmitter-gated ion-channel ligand binding domain	14 of 742	24 of 9831	1.66e-10	1.87e-08	1.55876e-08	14	FUN_006109/FUN_005949/FUN_002011/FUN_002008/FUN_019116/FUN_010322/FUN_021132/FUN_001427/FUN_003986/FUN_013819/FUN_009650/FUN_015865/FUN_000666/FUN_002286
DE	Adult:Other.up	PFAM	PF00083	Sugar (and other) transporter	32 of 742	127 of 9831	7.14e-10	6.03e-08	5.01545e-08	32	FUN_005839/FUN_014721/FUN_009296/FUN_014776/FUN_018872/FUN_012673/FUN_005833/FUN_004194/FUN_016437/FUN_004157/FUN_004117/FUN_004118/FUN_020135/FUN_016443/FUN_005827/FUN_005830/FUN_012616/FUN_004154/FUN_019375/FUN_017017/FUN_002419/FUN_004462/FUN_016442/FUN_005835/FUN_005953/FUN_005857/FUN_005834/FUN_013131/FUN_001404/FUN_014754/FUN_013132/FUN_009900
DE	Adult:Other.up	PFAM	PF03392	Insect pheromone-binding family, A10/OS-D	15 of 742	38 of 9831	3.82e-08	2.58e-06	2.14865e-06	15	FUN_020503/FUN_020511/FUN_020528/FUN_020509/FUN_020506/FUN_020500/FUN_020512/FUN_020535/FUN_021288/FUN_020507/FUN_020502/FUN_021287/FUN_020504/FUN_020505/FUN_020499
DE	Adult:Other.up	PFAM	PF10793	Gloverin-like protein	6 of 742	6 of 9831	1.81e-07	1.02e-05	8.49836e-06	6	FUN_013986/FUN_013985/FUN_013984/FUN_013981/FUN_013982/FUN_013978
DE	Adult:Other.up	PFAM	PF00089	Trypsin	33 of 742	180 of 9831	1.41e-06	6.82e-05	5.66748e-05	33	FUN_016293/FUN_001820/FUN_016057/FUN_003996/FUN_016294/FUN_006228/FUN_006161/FUN_011699/FUN_003323/FUN_011294/FUN_015896/FUN_005765/FUN_004277/FUN_014077/FUN_014100/FUN_006348/FUN_004003/FUN_020088/FUN_005749/FUN_014901/FUN_017255/FUN_005829/FUN_012758/FUN_000698/FUN_011701/FUN_006517/FUN_017769/FUN_008677/FUN_020414/FUN_017678/FUN_000731/FUN_017256/FUN_014094
DE	Adult:Other.up	PFAM	PF08246	Cathepsin propeptide inhibitor domain (I29)	11 of 742	27 of 9831	1.79e-06	7.54e-05	6.27252e-05	11	FUN_021109/FUN_004643/FUN_004642/FUN_019499/FUN_004640/FUN_019505/FUN_019507/FUN_019500/FUN_004644/FUN_019501/FUN_019502
DE	Adult:Other.up	PFAM	PF00474	Sodium:solute symporter family	6 of 742	8 of 9831	4.45e-06	0.00015	0.000125038	6	FUN_000367/FUN_007768/FUN_002669/FUN_004448/FUN_014702/FUN_010855
DE	Adult:Other.up	PFAM	PF01699	Sodium/calcium exchanger protein	6 of 742	8 of 9831	4.45e-06	0.00015	0.000125038	6	FUN_015491/FUN_015489/FUN_008390/FUN_008388/FUN_000368/FUN_004389
DE	Adult:Other.up	PFAM	PF00278	Pyridoxal-dependent decarboxylase, C-terminal sheet domain	5 of 742	6 of 9831	1.36e-05	0.000379	0.000315445	5	FUN_001854/FUN_001855/FUN_001856/FUN_001857/FUN_001858
DE	Adult:Other.up	PFAM	PF02784	Pyridoxal-dependent decarboxylase, pyridoxal binding domain	5 of 742	6 of 9831	1.36e-05	0.000379	0.000315445	5	FUN_001854/FUN_001855/FUN_001856/FUN_001857/FUN_001858
DE	Adult:Other.up	PFAM	PF00060	Ligand-gated ion channel	10 of 742	27 of 9831	1.46e-05	0.000379	0.000315445	10	FUN_016508/FUN_016511/FUN_010900/FUN_012589/FUN_018747/FUN_018966/FUN_016581/FUN_008416/FUN_018970/FUN_012796
DE	Adult:Other.up	PFAM	PF00050	Kazal-type serine protease inhibitor domain	7 of 742	16 of 9831	8.48e-05	0.00205	0.00170156	7	FUN_007679/FUN_006538/FUN_002307/FUN_015847/FUN_007682/FUN_007680/FUN_006537
DE	Adult:Other.up	PFAM	PF00112	Papain family cysteine protease	7 of 742	19 of 9831	0.000305	0.00645	0.00536456	7	FUN_019499/FUN_019505/FUN_019500/FUN_011312/FUN_019501/FUN_019502/FUN_005824
DE	Adult:Other.up	PFAM	PF10613	Ligated ion channel L-glutamate- and glycine-binding site	7 of 742	19 of 9831	0.000305	0.00645	0.00536456	7	FUN_016508/FUN_016511/FUN_005391/FUN_018966/FUN_016581/FUN_018970/FUN_008417
DE	Adult:Other.up	PFAM	PF02995	Protein of unknown function (DUF229)	4 of 742	6 of 9831	0.000427	0.00825	0.00686224	4	FUN_017653/FUN_007894/FUN_006699/FUN_006694
DE	Adult:Other.up	PFAM	PF07648	Kazal-type serine protease inhibitor domain	7 of 742	20 of 9831	0.000439	0.00825	0.00686224	7	FUN_007679/FUN_006538/FUN_002307/FUN_015847/FUN_007678/FUN_007680/FUN_006537
DE	Adult:Other.up	PFAM	PF02958	Ecdysteroid kinase	8 of 742	27 of 9831	0.000618	0.011	0.00914256	8	FUN_020389/FUN_008329/FUN_020782/FUN_004024/FUN_008299/FUN_003276/FUN_008298/FUN_003721
DE	Adult:Other.up	PFAM	PF00201	UDP-glucoronosyl and UDP-glucosyl transferase	9 of 742	35 of 9831	0.000895	0.0151	0.0125343	9	FUN_014015/FUN_014005/FUN_014009/FUN_014011/FUN_014016/FUN_003241/FUN_003243/FUN_014017/FUN_003906
DE	Adult:Other.up	PFAM	PF08395	7tm Chemosensory receptor	4 of 742	7 of 9831	0.000937	0.0151	0.0125343	4	FUN_018336/FUN_007700/FUN_003718/FUN_018340
DE	Adult:Other.up	PFAM	PF00520	Ion transport protein	9 of 742	38 of 9831	0.00168	0.0259	0.0215116	9	FUN_016773/FUN_016776/FUN_003553/FUN_008535/FUN_006209/FUN_000240/FUN_002396/FUN_013042/FUN_014225
DE	Adult:Other.up	PFAM	PF02949	7tm Odorant receptor	4 of 742	8 of 9831	0.00176	0.0259	0.0215243	4	FUN_001137/FUN_010333/FUN_015923/FUN_010101
DE	Adult:Other.up	PFAM	PF13193	AMP-binding enzyme C-terminal domain	6 of 742	19 of 9831	0.00209	0.0295	0.0245109	6	FUN_001104/FUN_000251/FUN_008700/FUN_001100/FUN_001103/FUN_012688
DE	Adult:Other.up	PFAM	PF00067	Cytochrome P450	13 of 742	71 of 9831	0.00225	0.0305	0.0253342	13	FUN_001181/FUN_001177/FUN_012854/FUN_017488/FUN_004907/FUN_013260/FUN_006349/FUN_004357/FUN_001784/FUN_004908/FUN_007088/FUN_005146/FUN_001979
DE	Adult:Other.up	PFAM	PF00497	Bacterial extracellular solute-binding proteins, family 3	5 of 742	14 of 9831	0.00272	0.0351	0.0291643	5	FUN_016508/FUN_016511/FUN_010900/FUN_018966/FUN_018970
DE	Adult:Other.up	PFAM	PF13450	NAD(P)-binding Rossmann-like domain	6 of 742	20 of 9831	0.0028	0.0351	0.0291643	6	FUN_000931/FUN_015110/FUN_015129/FUN_015111/FUN_012931/FUN_015114
DE	Adult:Other.up	PFAM	PF13499	EF-hand domain pair	9 of 742	42 of 9831	0.00351	0.0424	0.0352452	9	FUN_010091/FUN_002847/FUN_000293/FUN_017762/FUN_006275/FUN_001063/FUN_011762/FUN_007707/FUN_015979
DE	Adult:Other.up	PFAM	PF01593	Flavin containing amine oxidoreductase	4 of 742	10 of 9831	0.00468	0.0545	0.045313	4	FUN_015110/FUN_015129/FUN_015111/FUN_012931
DE	Adult:Other.up	PFAM	PF01826	Trypsin Inhibitor like cysteine rich domain	4 of 742	11 of 9831	0.00691	0.0779	0.0647635	4	FUN_011414/FUN_006360/FUN_010121/FUN_006361
DE	Adult:Other.up	PFAM	PF00501	AMP-binding enzyme	6 of 742	24 of 9831	0.00751	0.0819	0.0680703	6	FUN_004371/FUN_001104/FUN_000251/FUN_008700/FUN_001103/FUN_012688
DE	Adult:Other.up	PFAM	PF10320	Serpentine type 7TM GPCR chemoreceptor Srsx	8 of 742	40 of 9831	0.00895	0.0946	0.0786425	8	FUN_013754/FUN_009052/FUN_010742/FUN_004408/FUN_001432/FUN_004286/FUN_005828/FUN_016074
DE	Adult:Other.up	PFAM	PF09342	Domain of unknown function (DUF1986)	4 of 742	12 of 9831	0.00976	0.0999	0.083108	4	FUN_011294/FUN_005749/FUN_012758/FUN_006517
DE	Adult:Other.up	PFAM	PF00031	Cystatin domain	3 of 742	7 of 9831	0.0119	0.115	0.0955774	3	FUN_018683/FUN_018685/FUN_018686
DE	Adult:Other.up	PFAM	PF01401	Angiotensin-converting enzyme	3 of 742	7 of 9831	0.0119	0.115	0.0955774	3	FUN_018054/FUN_011942/FUN_017961
DE	Adult:Other.up	PFAM	PF07914	Protein of unknown function (DUF1679)	4 of 742	13 of 9831	0.0133	0.125	0.103573	4	FUN_008329/FUN_008299/FUN_008298/FUN_003721
DE	Adult:Other.up	PFAM	PF01607	Chitin binding Peritrophin-A domain	9 of 742	52 of 9831	0.0148	0.131	0.109107	9	FUN_015861/FUN_019139/FUN_015866/FUN_009592/FUN_017968/FUN_019165/FUN_017831/FUN_010941/FUN_021074
DE	Adult:Other.up	PFAM	PF00001	7 transmembrane receptor (rhodopsin family)	12 of 742	79 of 9831	0.0148	0.131	0.109107	12	FUN_013754/FUN_009052/FUN_010742/FUN_007629/FUN_004408/FUN_004266/FUN_001432/FUN_004286/FUN_005828/FUN_000071/FUN_016074/FUN_000375
DE	Adult:Other.up	PFAM	PF00135	Carboxylesterase family	10 of 742	61 of 9831	0.0151	0.131	0.109107	10	FUN_020611/FUN_011202/FUN_012554/FUN_017475/FUN_002119/FUN_010358/FUN_005068/FUN_008484/FUN_005069/FUN_018211
DE	Adult:Other.up	PFAM	PF01370	NAD dependent epimerase/dehydratase family	7 of 742	36 of 9831	0.0165	0.138	0.114893	7	FUN_013213/FUN_019588/FUN_013256/FUN_000842/FUN_013251/FUN_017082/FUN_010299
DE	Adult:Other.up	PFAM	PF00431	CUB domain	5 of 742	21 of 9831	0.0178	0.138	0.114893	5	FUN_011411/FUN_004827/FUN_009403/FUN_011328/FUN_009324
DE	Adult:Other.up	PFAM	PF03015	Male sterility protein	5 of 742	21 of 9831	0.0178	0.138	0.114893	5	FUN_013213/FUN_013256/FUN_013251/FUN_017082/FUN_013218
DE	Adult:Other.up	PFAM	PF10328	Serpentine type 7TM GPCR chemoreceptor Srx	5 of 742	21 of 9831	0.0178	0.138	0.114893	5	FUN_009052/FUN_004286/FUN_005828/FUN_016074/FUN_000375
DE	Adult:Other.up	PFAM	PF00282	Pyridoxal-dependent decarboxylase conserved domain	3 of 742	8 of 9831	0.018	0.138	0.114893	3	FUN_003812/FUN_010802/FUN_007831
DE	Adult:Other.up	PFAM	PF01094	Receptor family ligand binding region	5 of 742	22 of 9831	0.0216	0.163	0.135164	5	FUN_016508/FUN_016511/FUN_017077/FUN_010900/FUN_018966
DE	Adult:Other.up	PFAM	PF13202	EF hand	8 of 742	47 of 9831	0.023	0.169	0.140702	8	FUN_010091/FUN_006544/FUN_000293/FUN_014829/FUN_006275/FUN_001063/FUN_007707/FUN_015979
DE	Adult:Other.up	PFAM	PF00999	Sodium/hydrogen exchanger family	3 of 742	9 of 9831	0.0255	0.176	0.146202	3	FUN_012208/FUN_012207/FUN_009153
DE	Adult:Other.up	PFAM	PF01400	Astacin (Peptidase family M12A)	3 of 742	9 of 9831	0.0255	0.176	0.146202	3	FUN_012400/FUN_015135/FUN_001044
DE	Adult:Other.up	PFAM	PF16077	Spaetzle	3 of 742	9 of 9831	0.0255	0.176	0.146202	3	FUN_011988/FUN_011985/FUN_011989
DE	Adult:Other.up	PFAM	PF00057	Low-density lipoprotein receptor domain class A	6 of 742	31 of 9831	0.0262	0.177	0.147355	6	FUN_015896/FUN_009403/FUN_002367/FUN_005621/FUN_002007/FUN_007981
DE	Adult:Other.up	PFAM	PF13365	Trypsin-like peptidase domain	4 of 742	16 of 9831	0.0282	0.183	0.152361	4	FUN_016293/FUN_001820/FUN_016294/FUN_015896
DE	Adult:Other.up	PFAM	PF15868	Transcription activator MBF2	4 of 742	16 of 9831	0.0282	0.183	0.152361	4	FUN_015791/FUN_012640/FUN_017975/FUN_007771
DE	Adult:Other.up	PFAM	PF00732	GMC oxidoreductase	6 of 742	32 of 9831	0.0303	0.193	0.160544	6	FUN_000931/FUN_019588/FUN_000923/FUN_000930/FUN_019293/FUN_008269
DE	Adult:Other.up	PFAM	PF06585	Haemolymph juvenile hormone binding protein (JHBP)	8 of 742	50 of 9831	0.0323	0.202	0.167984	8	FUN_007605/FUN_000777/FUN_007467/FUN_018301/FUN_018307/FUN_002412/FUN_007683/FUN_016423
DE	Adult:Other.up	PFAM	PF00014	Kunitz/Bovine pancreatic trypsin inhibitor domain	3 of 742	10 of 9831	0.0344	0.206	0.171222	3	FUN_014473/FUN_019519/FUN_011385
DE	Adult:Other.up	PFAM	PF02932	Neurotransmitter-gated ion-channel transmembrane region	3 of 742	10 of 9831	0.0344	0.206	0.171222	3	FUN_002008/FUN_000666/FUN_002286
DE	Adult:Other.up	PFAM	PF05199	GMC oxidoreductase	6 of 742	33 of 9831	0.0347	0.206	0.171222	6	FUN_000931/FUN_019588/FUN_000923/FUN_000930/FUN_019293/FUN_008269
DE	Adult:Other.up	PFAM	PF00168	C2 domain	7 of 742	42 of 9831	0.036	0.208	0.172646	7	FUN_011614/FUN_013823/FUN_001109/FUN_018956/FUN_018636/FUN_003439/FUN_009773
DE	Adult:Other.up	PFAM	PF07993	Male sterility protein	5 of 742	25 of 9831	0.0362	0.208	0.172646	5	FUN_013213/FUN_013256/FUN_013251/FUN_017082/FUN_013218
DE	Adult:Other.up	PFAM	PF13927	Immunoglobulin domain	15 of 742	121 of 9831	0.0385	0.217	0.180195	15	FUN_019037/FUN_009701/FUN_016974/FUN_012824/FUN_000406/FUN_015589/FUN_020794/FUN_001703/FUN_016626/FUN_017036/FUN_006748/FUN_017238/FUN_010365/FUN_004965/FUN_001907
DE	Adult:Other.up	PFAM	PF13405	EF-hand domain	5 of 742	26 of 9831	0.0422	0.232	0.193179	5	FUN_010091/FUN_011429/FUN_000293/FUN_006275/FUN_001063
DE	Adult:Other.up	PFAM	PF13602	Zinc-binding dehydrogenase	3 of 742	11 of 9831	0.0447	0.232	0.193179	3	FUN_010608/FUN_001145/FUN_000519
DE	Adult:Other.up	PFAM	PF00062	C-type lysozyme/alpha-lactalbumin family	2 of 742	5 of 9831	0.0488	0.232	0.193179	2	FUN_017100/FUN_015868
DE	Adult:Other.up	PFAM	PF00109	Beta-ketoacyl synthase, N-terminal domain	2 of 742	5 of 9831	0.0488	0.232	0.193179	2	FUN_010608/FUN_001145
DE	Adult:Other.up	PFAM	PF00287	Sodium / potassium ATPase beta chain	2 of 742	5 of 9831	0.0488	0.232	0.193179	2	FUN_019690/FUN_019692
DE	Adult:Other.up	PFAM	PF00550	Phosphopantetheine attachment site	2 of 742	5 of 9831	0.0488	0.232	0.193179	2	FUN_004371/FUN_010608
DE	Adult:Other.up	PFAM	PF00698	Acyl transferase domain	2 of 742	5 of 9831	0.0488	0.232	0.193179	2	FUN_010608/FUN_001145
DE	Adult:Other.up	PFAM	PF01546	Peptidase family M20/M25/M40	2 of 742	5 of 9831	0.0488	0.232	0.193179	2	FUN_016578/FUN_014048
DE	Adult:Other.up	PFAM	PF02801	Beta-ketoacyl synthase, C-terminal domain	2 of 742	5 of 9831	0.0488	0.232	0.193179	2	FUN_010608/FUN_001145
DE	Adult:Other.up	PFAM	PF10323	Serpentine type 7TM GPCR chemoreceptor Srv	2 of 742	5 of 9831	0.0488	0.232	0.193179	2	FUN_007629/FUN_016074
DE	Adult:Other.up	PFAM	PF12248	Farnesoic acid 0-methyl transferase	2 of 742	5 of 9831	0.0488	0.232	0.193179	2	FUN_015865/FUN_011376
DE	AdultParts:Other.down	BP	GO:0055114	oxidation-reduction process	75 of 410	442 of 4338	1.04e-07	3.94e-05	3.72296e-05	75	FUN_020264/FUN_000881/FUN_005384/FUN_012537/FUN_019105/FUN_019104/FUN_000885/FUN_003182/FUN_001013/FUN_000066/FUN_011689/FUN_018365/FUN_014581/FUN_012956/FUN_011181/FUN_019129/FUN_017047/FUN_019130/FUN_011366/FUN_011060/FUN_003734/FUN_007998/FUN_002868/FUN_021242/FUN_001524/FUN_010511/FUN_013677/FUN_010440/FUN_013900/FUN_015228/FUN_016903/FUN_012826/FUN_013678/FUN_004863/FUN_014623/FUN_004823/FUN…
DE	AdultParts:Other.down	BP	GO:0016054	organic acid catabolic process	9 of 410	23 of 4338	0.000135	0.0171	0.0161574	9	FUN_005384/FUN_000066/FUN_003738/FUN_002189/FUN_000068/FUN_002811/FUN_000939/FUN_002810/FUN_008523
DE	AdultParts:Other.down	BP	GO:0046395	carboxylic acid catabolic process	9 of 410	23 of 4338	0.000135	0.0171	0.0161574	9	FUN_005384/FUN_000066/FUN_003738/FUN_002189/FUN_000068/FUN_002811/FUN_000939/FUN_002810/FUN_008523
DE	AdultParts:Other.down	BP	GO:0006544	glycine metabolic process	4 of 410	5 of 4338	0.000364	0.0217	0.0205171	4	FUN_005384/FUN_003738/FUN_000068/FUN_004685
DE	AdultParts:Other.down	BP	GO:0007156	homophilic cell adhesion via plasma membrane adhesion molecules	8 of 410	21 of 4338	0.0004	0.0217	0.0205171	8	FUN_016854/FUN_016857/FUN_020202/FUN_016995/FUN_020164/FUN_011074/FUN_017084/FUN_017088
DE	AdultParts:Other.down	BP	GO:0098609	cell-cell adhesion	8 of 410	21 of 4338	0.0004	0.0217	0.0205171	8	FUN_016854/FUN_016857/FUN_020202/FUN_016995/FUN_020164/FUN_011074/FUN_017084/FUN_017088
DE	AdultParts:Other.down	BP	GO:0098742	cell-cell adhesion via plasma-membrane adhesion molecules	8 of 410	21 of 4338	0.0004	0.0217	0.0205171	8	FUN_016854/FUN_016857/FUN_020202/FUN_016995/FUN_020164/FUN_011074/FUN_017084/FUN_017088
DE	AdultParts:Other.down	BP	GO:1901605	alpha-amino acid metabolic process	12 of 410	45 of 4338	0.000688	0.0327	0.03088	12	FUN_013961/FUN_005384/FUN_000066/FUN_003738/FUN_012956/FUN_007803/FUN_000068/FUN_013834/FUN_017296/FUN_004685/FUN_014287/FUN_008523
DE	AdultParts:Other.down	BP	GO:0009063	cellular amino acid catabolic process	6 of 410	14 of 4338	0.00107	0.0429	0.0405156	6	FUN_005384/FUN_000066/FUN_003738/FUN_002189/FUN_000068/FUN_008523
DE	AdultParts:Other.down	BP	GO:0006270	DNA replication initiation	5 of 410	10 of 4338	0.00124	0.0429	0.0405156	5	FUN_018273/FUN_008435/FUN_004253/FUN_018656/FUN_003875
DE	AdultParts:Other.down	BP	GO:0042133	neurotransmitter metabolic process	5 of 410	10 of 4338	0.00124	0.0429	0.0405156	5	FUN_005384/FUN_003738/FUN_000068/FUN_007998/FUN_004685
DE	AdultParts:Other.down	BP	GO:0006040	amino sugar metabolic process	13 of 410	57 of 4338	0.00202	0.0591	0.055838	13	FUN_017963/FUN_016322/FUN_019481/FUN_003580/FUN_004593/FUN_006399/FUN_003551/FUN_016702/FUN_014576/FUN_001938/FUN_019182/FUN_019166/FUN_001796
DE	AdultParts:Other.down	BP	GO:1901071	glucosamine-containing compound metabolic process	13 of 410	57 of 4338	0.00202	0.0591	0.055838	13	FUN_017963/FUN_016322/FUN_019481/FUN_003580/FUN_004593/FUN_006399/FUN_003551/FUN_016702/FUN_014576/FUN_001938/FUN_019182/FUN_019166/FUN_001796
DE	AdultParts:Other.down	BP	GO:0007155	cell adhesion	11 of 410	46 of 4338	0.00297	0.0752	0.0710791	11	FUN_012722/FUN_000536/FUN_016854/FUN_016857/FUN_020202/FUN_016995/FUN_020164/FUN_011074/FUN_017084/FUN_014242/FUN_017088
DE	AdultParts:Other.down	BP	GO:0022610	biological adhesion	11 of 410	46 of 4338	0.00297	0.0752	0.0710791	11	FUN_012722/FUN_000536/FUN_016854/FUN_016857/FUN_020202/FUN_016995/FUN_020164/FUN_011074/FUN_017084/FUN_014242/FUN_017088
DE	AdultParts:Other.down	BP	GO:0001505	regulation of neurotransmitter levels	5 of 410	12 of 4338	0.00333	0.0756	0.0713844	5	FUN_005384/FUN_003738/FUN_000068/FUN_007998/FUN_004685
DE	AdultParts:Other.down	BP	GO:0044282	small molecule catabolic process	9 of 410	34 of 4338	0.00338	0.0756	0.0713844	9	FUN_005384/FUN_000066/FUN_003738/FUN_002189/FUN_000068/FUN_002811/FUN_000939/FUN_002810/FUN_008523
DE	AdultParts:Other.down	BP	GO:0006030	chitin metabolic process	12 of 410	55 of 4338	0.0044	0.0928	0.0876749	12	FUN_017963/FUN_016322/FUN_019481/FUN_003580/FUN_004593/FUN_006399/FUN_003551/FUN_014576/FUN_001938/FUN_019182/FUN_019166/FUN_001796
DE	AdultParts:Other.down	BP	GO:1901606	alpha-amino acid catabolic process	5 of 410	13 of 4338	0.00499	0.0951	0.0898722	5	FUN_005384/FUN_000066/FUN_003738/FUN_000068/FUN_008523
DE	AdultParts:Other.down	BP	GO:0006260	DNA replication	11 of 410	49 of 4338	0.00501	0.0951	0.0898722	11	FUN_018273/FUN_019990/FUN_008435/FUN_004253/FUN_005050/FUN_015574/FUN_012608/FUN_007301/FUN_003357/FUN_018656/FUN_003875
DE	AdultParts:Other.down	BP	GO:0042135	neurotransmitter catabolic process	3 of 410	5 of 4338	0.00725	0.119	0.112864	3	FUN_005384/FUN_003738/FUN_000068
DE	AdultParts:Other.down	BP	GO:0032502	developmental process	10 of 410	45 of 4338	0.0079	0.119	0.112864	10	FUN_006454/FUN_012401/FUN_019826/FUN_002779/FUN_019189/FUN_006287/FUN_012396/FUN_014242/FUN_019188/FUN_015334
DE	AdultParts:Other.down	BP	GO:0006486	protein glycosylation	8 of 410	32 of 4338	0.00818	0.119	0.112864	8	FUN_005485/FUN_012978/FUN_017526/FUN_018690/FUN_012977/FUN_002820/FUN_008107/FUN_017641
DE	AdultParts:Other.down	BP	GO:0009101	glycoprotein biosynthetic process	8 of 410	32 of 4338	0.00818	0.119	0.112864	8	FUN_005485/FUN_012978/FUN_017526/FUN_018690/FUN_012977/FUN_002820/FUN_008107/FUN_017641
DE	AdultParts:Other.down	BP	GO:0043413	macromolecule glycosylation	8 of 410	32 of 4338	0.00818	0.119	0.112864	8	FUN_005485/FUN_012978/FUN_017526/FUN_018690/FUN_012977/FUN_002820/FUN_008107/FUN_017641
DE	AdultParts:Other.down	BP	GO:0070085	glycosylation	8 of 410	32 of 4338	0.00818	0.119	0.112864	8	FUN_005485/FUN_012978/FUN_017526/FUN_018690/FUN_012977/FUN_002820/FUN_008107/FUN_017641
DE	AdultParts:Other.down	BP	GO:0009100	glycoprotein metabolic process	8 of 410	33 of 4338	0.00993	0.135	0.127334	8	FUN_005485/FUN_012978/FUN_017526/FUN_018690/FUN_012977/FUN_002820/FUN_008107/FUN_017641
DE	AdultParts:Other.down	BP	GO:0009069	serine family amino acid metabolic process	5 of 410	15 of 4338	0.00993	0.135	0.127334	5	FUN_005384/FUN_003738/FUN_000068/FUN_004685/FUN_014287
DE	AdultParts:Other.down	BP	GO:0006508	proteolysis	58 of 410	463 of 4338	0.0125	0.163	0.154343	58	FUN_008666/FUN_017752/FUN_021148/FUN_002411/FUN_015183/FUN_014951/FUN_016907/FUN_005802/FUN_003560/FUN_012296/FUN_010560/FUN_012775/FUN_005567/FUN_016055/FUN_016056/FUN_014950/FUN_004612/FUN_012615/FUN_013834/FUN_012771/FUN_011623/FUN_011622/FUN_016054/FUN_002238/FUN_008738/FUN_004006/FUN_004581/FUN_003997/FUN_007794/FUN_018944/FUN_017994/FUN_011344/FUN_007741/FUN_015037/FUN_011943/FUN_011978/FUN…
DE	AdultParts:Other.down	BP	GO:0042737	drug catabolic process	5 of 410	16 of 4338	0.0133	0.165	0.156188	5	FUN_005384/FUN_000066/FUN_003738/FUN_007798/FUN_000068
DE	AdultParts:Other.down	BP	GO:0006144	purine nucleobase metabolic process	3 of 410	6 of 4338	0.0135	0.165	0.156188	3	FUN_003472/FUN_012331/FUN_020614
DE	AdultParts:Other.down	BP	GO:0005975	carbohydrate metabolic process	28 of 410	194 of 4338	0.0141	0.168	0.158437	28	FUN_018584/FUN_003368/FUN_018564/FUN_018571/FUN_018572/FUN_018568/FUN_018581/FUN_018575/FUN_014236/FUN_002228/FUN_018577/FUN_002189/FUN_012873/FUN_017779/FUN_006399/FUN_016702/FUN_008522/FUN_003367/FUN_017716/FUN_016924/FUN_003115/FUN_004361/FUN_017726/FUN_013021/FUN_014042/FUN_011660/FUN_017715/FUN_012993
DE	AdultParts:Other.down	BP	GO:0009112	nucleobase metabolic process	4 of 410	11 of 4338	0.0151	0.174	0.164757	4	FUN_003472/FUN_012331/FUN_020614/FUN_007790
DE	AdultParts:Other.down	BP	GO:0006261	DNA-dependent DNA replication	5 of 410	17 of 4338	0.0175	0.195	0.184524	5	FUN_018273/FUN_008435/FUN_004253/FUN_018656/FUN_003875
DE	AdultParts:Other.down	BP	GO:0006022	aminoglycan metabolic process	12 of 410	66 of 4338	0.0191	0.201	0.19033	12	FUN_017963/FUN_016322/FUN_019481/FUN_003580/FUN_004593/FUN_006399/FUN_003551/FUN_014576/FUN_001938/FUN_019182/FUN_019166/FUN_001796
DE	AdultParts:Other.down	BP	GO:0006520	cellular amino acid metabolic process	18 of 410	114 of 4338	0.0196	0.201	0.19033	18	FUN_013961/FUN_005384/FUN_000066/FUN_003738/FUN_002189/FUN_012956/FUN_007803/FUN_000068/FUN_013834/FUN_017296/FUN_002062/FUN_004685/FUN_007791/FUN_014287/FUN_008523/FUN_007790/FUN_017204/FUN_017207
DE	AdultParts:Other.down	BP	GO:0048856	anatomical structure development	9 of 410	44 of 4338	0.0196	0.201	0.19033	9	FUN_006454/FUN_012401/FUN_019826/FUN_019189/FUN_006287/FUN_012396/FUN_014242/FUN_019188/FUN_015334
DE	AdultParts:Other.down	CC	GO:0042555	MCM complex	5 of 201	7 of 2543	5.42e-05	0.00345	0.00321471	5	FUN_018273/FUN_008435/FUN_004253/FUN_018656/FUN_003875
DE	AdultParts:Other.down	CC	GO:0044815	DNA packaging complex	15 of 201	66 of 2543	0.000125	0.00345	0.00321471	15	FUN_005087/FUN_009229/FUN_018614/FUN_018599/FUN_020941/FUN_021261/FUN_019088/FUN_020946/FUN_018613/FUN_020943/FUN_020957/FUN_020938/FUN_020947/FUN_018607/FUN_019093
DE	AdultParts:Other.down	CC	GO:0000785	chromatin	15 of 201	67 of 2543	0.00015	0.00345	0.00321471	15	FUN_005169/FUN_005087/FUN_018614/FUN_018599/FUN_020941/FUN_021261/FUN_019088/FUN_020946/FUN_018613/FUN_020943/FUN_020957/FUN_020938/FUN_020947/FUN_018607/FUN_019093
DE	AdultParts:Other.down	CC	GO:0000786	nucleosome	14 of 201	65 of 2543	0.000386	0.0063	0.00585878	14	FUN_005087/FUN_018614/FUN_018599/FUN_020941/FUN_021261/FUN_019088/FUN_020946/FUN_018613/FUN_020943/FUN_020957/FUN_020938/FUN_020947/FUN_018607/FUN_019093
DE	AdultParts:Other.down	CC	GO:0032993	protein-DNA complex	14 of 201	66 of 2543	0.000456	0.0063	0.00585878	14	FUN_005087/FUN_018614/FUN_018599/FUN_020941/FUN_021261/FUN_019088/FUN_020946/FUN_018613/FUN_020943/FUN_020957/FUN_020938/FUN_020947/FUN_018607/FUN_019093
DE	AdultParts:Other.down	CC	GO:0044427	chromosomal part	16 of 201	87 of 2543	0.000972	0.0112	0.0104067	16	FUN_005169/FUN_005087/FUN_009229/FUN_018614/FUN_018599/FUN_020941/FUN_021261/FUN_019088/FUN_020946/FUN_018613/FUN_020943/FUN_020957/FUN_020938/FUN_020947/FUN_018607/FUN_019093
DE	AdultParts:Other.down	CC	GO:0005694	chromosome	16 of 201	95 of 2543	0.00256	0.0252	0.0234707	16	FUN_005169/FUN_005087/FUN_009229/FUN_018614/FUN_018599/FUN_020941/FUN_021261/FUN_019088/FUN_020946/FUN_018613/FUN_020943/FUN_020957/FUN_020938/FUN_020947/FUN_018607/FUN_019093
DE	AdultParts:Other.down	CC	GO:0005576	extracellular region	18 of 201	122 of 2543	0.00621	0.0535	0.0498087	18	FUN_017963/FUN_016322/FUN_019481/FUN_003580/FUN_004593/FUN_006399/FUN_003551/FUN_014576/FUN_001938/FUN_019100/FUN_021188/FUN_019182/FUN_012401/FUN_019166/FUN_001796/FUN_008116/FUN_007804/FUN_012396
DE	AdultParts:Other.down	MF	GO:0042302	structural constituent of cuticle	41 of 590	176 of 6899	1.56e-09	2.59e-07	2.30526e-07	41	FUN_005341/FUN_005339/FUN_010966/FUN_003383/FUN_008361/FUN_003382/FUN_005335/FUN_005340/FUN_005325/FUN_009485/FUN_011008/FUN_005334/FUN_005314/FUN_005326/FUN_011908/FUN_005336/FUN_019296/FUN_009607/FUN_004961/FUN_005330/FUN_011907/FUN_006718/FUN_011007/FUN_015755/FUN_010963/FUN_005332/FUN_017783/FUN_010992/FUN_010975/FUN_009604/FUN_011006/FUN_009608/FUN_010973/FUN_009601/FUN_018650/FUN_018360/FUN…
DE	AdultParts:Other.down	MF	GO:0048037	cofactor binding	62 of 590	333 of 6899	1.85e-09	2.59e-07	2.30526e-07	62	FUN_000881/FUN_008086/FUN_000885/FUN_016693/FUN_011689/FUN_014581/FUN_012956/FUN_011181/FUN_017047/FUN_009399/FUN_011366/FUN_011060/FUN_003734/FUN_007998/FUN_010511/FUN_009306/FUN_015228/FUN_016903/FUN_012826/FUN_013678/FUN_004863/FUN_014623/FUN_004823/FUN_002811/FUN_014960/FUN_004291/FUN_011721/FUN_007723/FUN_015229/FUN_012827/FUN_013890/FUN_002225/FUN_016062/FUN_002224/FUN_012351/FUN_002124/FUN…
DE	AdultParts:Other.down	MF	GO:0005506	iron ion binding	28 of 590	111 of 6899	1.09e-07	1.02e-05	9.05955e-06	28	FUN_020264/FUN_000066/FUN_011689/FUN_017047/FUN_003734/FUN_001524/FUN_010511/FUN_016903/FUN_012826/FUN_004863/FUN_004291/FUN_011721/FUN_015229/FUN_012827/FUN_013890/FUN_002225/FUN_002224/FUN_002226/FUN_010800/FUN_004296/FUN_003735/FUN_000110/FUN_012949/FUN_011551/FUN_009704/FUN_012829/FUN_001182/FUN_007870
DE	AdultParts:Other.down	MF	GO:0020037	heme binding	28 of 590	119 of 6899	5.2e-07	2.92e-05	2.5994e-05	28	FUN_016693/FUN_014581/FUN_011181/FUN_017047/FUN_003734/FUN_007998/FUN_010511/FUN_012826/FUN_004863/FUN_014960/FUN_004291/FUN_007723/FUN_015229/FUN_012827/FUN_013890/FUN_002225/FUN_002224/FUN_002226/FUN_010800/FUN_004296/FUN_003735/FUN_000110/FUN_012949/FUN_012086/FUN_009704/FUN_012829/FUN_001182/FUN_007870
DE	AdultParts:Other.down	MF	GO:0016705	oxidoreductase activity, acting on paired donors, with incorporation or reduction of molecular oxygen	27 of 590	113 of 6899	6e-07	2.92e-05	2.5994e-05	27	FUN_003182/FUN_000066/FUN_017047/FUN_003734/FUN_007998/FUN_001524/FUN_010511/FUN_012826/FUN_004863/FUN_004291/FUN_015229/FUN_012585/FUN_012827/FUN_013890/FUN_002225/FUN_002224/FUN_002226/FUN_012588/FUN_010800/FUN_004296/FUN_003735/FUN_000110/FUN_012949/FUN_009704/FUN_012829/FUN_001182/FUN_007870
DE	AdultParts:Other.down	MF	GO:0046906	tetrapyrrole binding	28 of 590	120 of 6899	6.25e-07	2.92e-05	2.5994e-05	28	FUN_016693/FUN_014581/FUN_011181/FUN_017047/FUN_003734/FUN_007998/FUN_010511/FUN_012826/FUN_004863/FUN_014960/FUN_004291/FUN_007723/FUN_015229/FUN_012827/FUN_013890/FUN_002225/FUN_002224/FUN_002226/FUN_010800/FUN_004296/FUN_003735/FUN_000110/FUN_012949/FUN_012086/FUN_009704/FUN_012829/FUN_001182/FUN_007870
DE	AdultParts:Other.down	MF	GO:0004252	serine-type endopeptidase activity	38 of 590	204 of 6899	2.91e-06	0.000105	9.34164e-05	38	FUN_008666/FUN_021148/FUN_002411/FUN_014951/FUN_016907/FUN_005802/FUN_003560/FUN_010560/FUN_012775/FUN_016055/FUN_016056/FUN_014950/FUN_004612/FUN_013834/FUN_012771/FUN_011623/FUN_011622/FUN_016054/FUN_002238/FUN_008738/FUN_004006/FUN_003997/FUN_018944/FUN_017994/FUN_011344/FUN_007741/FUN_015037/FUN_003984/FUN_000804/FUN_008955/FUN_008665/FUN_018011/FUN_018048/FUN_017250/FUN_017824/FUN_017827/FUN…
DE	AdultParts:Other.down	MF	GO:0008236	serine-type peptidase activity	41 of 590	229 of 6899	3.37e-06	0.000105	9.34164e-05	41	FUN_008666/FUN_017752/FUN_021148/FUN_002411/FUN_014951/FUN_016907/FUN_005802/FUN_003560/FUN_012296/FUN_010560/FUN_012775/FUN_016055/FUN_016056/FUN_014950/FUN_004612/FUN_012615/FUN_013834/FUN_012771/FUN_011623/FUN_011622/FUN_016054/FUN_002238/FUN_008738/FUN_004006/FUN_003997/FUN_018944/FUN_017994/FUN_011344/FUN_007741/FUN_015037/FUN_003984/FUN_000804/FUN_008955/FUN_008665/FUN_018011/FUN_018048/FUN…
DE	AdultParts:Other.down	MF	GO:0017171	serine hydrolase activity	41 of 590	229 of 6899	3.37e-06	0.000105	9.34164e-05	41	FUN_008666/FUN_017752/FUN_021148/FUN_002411/FUN_014951/FUN_016907/FUN_005802/FUN_003560/FUN_012296/FUN_010560/FUN_012775/FUN_016055/FUN_016056/FUN_014950/FUN_004612/FUN_012615/FUN_013834/FUN_012771/FUN_011623/FUN_011622/FUN_016054/FUN_002238/FUN_008738/FUN_004006/FUN_003997/FUN_018944/FUN_017994/FUN_011344/FUN_007741/FUN_015037/FUN_003984/FUN_000804/FUN_008955/FUN_008665/FUN_018011/FUN_018048/FUN…
DE	AdultParts:Other.down	MF	GO:0043565	sequence-specific DNA binding	27 of 590	134 of 6899	1.88e-05	0.000527	0.000469835	27	FUN_018123/FUN_018118/FUN_018020/FUN_020746/FUN_016355/FUN_010255/FUN_020183/FUN_004242/FUN_011259/FUN_020812/FUN_020184/FUN_004278/FUN_014970/FUN_017167/FUN_001671/FUN_014980/FUN_017899/FUN_006280/FUN_018131/FUN_000690/FUN_019189/FUN_018656/FUN_019188/FUN_016300/FUN_006279/FUN_000561/FUN_002152
DE	AdultParts:Other.down	MF	GO:0050662	coenzyme binding	32 of 590	177 of 6899	3.32e-05	0.000758	0.000675582	32	FUN_008086/FUN_000885/FUN_011689/FUN_012956/FUN_009399/FUN_011366/FUN_011060/FUN_007998/FUN_009306/FUN_016903/FUN_013678/FUN_014623/FUN_004823/FUN_002811/FUN_011721/FUN_016062/FUN_012351/FUN_002124/FUN_002810/FUN_013668/FUN_004685/FUN_000932/FUN_002191/FUN_000928/FUN_018394/FUN_000590/FUN_002192/FUN_008523/FUN_011551/FUN_014149/FUN_008085/FUN_009891
DE	AdultParts:Other.down	MF	GO:0004175	endopeptidase activity	45 of 590	285 of 6899	3.34e-05	0.000758	0.000675582	45	FUN_008666/FUN_021148/FUN_002411/FUN_014951/FUN_016907/FUN_005802/FUN_003560/FUN_010560/FUN_012775/FUN_016055/FUN_016056/FUN_014950/FUN_004612/FUN_013834/FUN_012771/FUN_011623/FUN_011622/FUN_016054/FUN_002238/FUN_008738/FUN_004006/FUN_003997/FUN_018944/FUN_017994/FUN_011344/FUN_007741/FUN_015037/FUN_011978/FUN_002606/FUN_003984/FUN_000804/FUN_012479/FUN_008955/FUN_008665/FUN_008376/FUN_018011/FUN…
DE	AdultParts:Other.down	MF	GO:0005198	structural molecule activity	51 of 590	338 of 6899	3.52e-05	0.000758	0.000675582	51	FUN_005341/FUN_005339/FUN_010966/FUN_003383/FUN_008361/FUN_003382/FUN_005335/FUN_005340/FUN_005325/FUN_009485/FUN_011920/FUN_011008/FUN_005334/FUN_005314/FUN_005326/FUN_011908/FUN_005336/FUN_019296/FUN_019100/FUN_009607/FUN_004961/FUN_005330/FUN_011907/FUN_006718/FUN_011007/FUN_015755/FUN_010963/FUN_005332/FUN_017783/FUN_010992/FUN_010975/FUN_009604/FUN_011006/FUN_009608/FUN_010973/FUN_009601/FUN…
DE	AdultParts:Other.down	MF	GO:0031409	pigment binding	6 of 590	12 of 6899	0.000225	0.0045	0.00401017	6	FUN_015527/FUN_015528/FUN_015522/FUN_015525/FUN_015520/FUN_015517
DE	AdultParts:Other.down	MF	GO:0070011	peptidase activity, acting on L-amino acid peptides	59 of 590	441 of 6899	0.000284	0.0053	0.00472604	59	FUN_008666/FUN_017752/FUN_021148/FUN_002411/FUN_015183/FUN_014951/FUN_016907/FUN_005802/FUN_003560/FUN_012296/FUN_010560/FUN_012775/FUN_005567/FUN_016055/FUN_015143/FUN_016056/FUN_014950/FUN_004612/FUN_012615/FUN_013834/FUN_012771/FUN_011623/FUN_011622/FUN_016054/FUN_002238/FUN_008738/FUN_004006/FUN_004581/FUN_003997/FUN_007794/FUN_018944/FUN_017994/FUN_011344/FUN_007741/FUN_015037/FUN_011943/FUN…
DE	AdultParts:Other.down	MF	GO:0046982	protein heterodimerization activity	16 of 590	74 of 6899	0.000411	0.00719	0.00640561	16	FUN_005087/FUN_018614/FUN_018599/FUN_020941/FUN_021261/FUN_019088/FUN_020946/FUN_018613/FUN_020943/FUN_020957/FUN_001741/FUN_020938/FUN_020947/FUN_018607/FUN_019093/FUN_006943
DE	AdultParts:Other.down	MF	GO:0008233	peptidase activity	59 of 590	449 of 6899	0.000458	0.00754	0.00671755	59	FUN_008666/FUN_017752/FUN_021148/FUN_002411/FUN_015183/FUN_014951/FUN_016907/FUN_005802/FUN_003560/FUN_012296/FUN_010560/FUN_012775/FUN_005567/FUN_016055/FUN_015143/FUN_016056/FUN_014950/FUN_004612/FUN_012615/FUN_013834/FUN_012771/FUN_011623/FUN_011622/FUN_016054/FUN_002238/FUN_008738/FUN_004006/FUN_004581/FUN_003997/FUN_007794/FUN_018944/FUN_017994/FUN_011344/FUN_007741/FUN_015037/FUN_011943/FUN…
DE	AdultParts:Other.down	MF	GO:0005201	extracellular matrix structural constituent	4 of 590	6 of 6899	0.000691	0.0107	0.00957176	4	FUN_013917/FUN_012131/FUN_018762/FUN_018761
DE	AdultParts:Other.down	MF	GO:0004553	hydrolase activity, hydrolyzing O-glycosyl compounds	18 of 590	102 of 6899	0.00228	0.0337	0.0299908	18	FUN_018584/FUN_018564/FUN_018571/FUN_018572/FUN_018568/FUN_018581/FUN_018575/FUN_014236/FUN_002228/FUN_018577/FUN_012873/FUN_017716/FUN_003115/FUN_004361/FUN_017726/FUN_013021/FUN_014042/FUN_017715
DE	AdultParts:Other.down	MF	GO:0071949	FAD binding	7 of 590	24 of 6899	0.00307	0.043	0.0383313	7	FUN_011689/FUN_012956/FUN_016903/FUN_002811/FUN_011721/FUN_002810/FUN_011551
DE	AdultParts:Other.down	MF	GO:0016798	hydrolase activity, acting on glycosyl bonds	18 of 590	108 of 6899	0.00433	0.0578	0.0514771	18	FUN_018584/FUN_018564/FUN_018571/FUN_018572/FUN_018568/FUN_018581/FUN_018575/FUN_014236/FUN_002228/FUN_018577/FUN_012873/FUN_017716/FUN_003115/FUN_004361/FUN_017726/FUN_013021/FUN_014042/FUN_017715
DE	AdultParts:Other.down	MF	GO:0008061	chitin binding	12 of 590	61 of 6899	0.00484	0.0616	0.0549187	12	FUN_017963/FUN_016322/FUN_019481/FUN_003580/FUN_004593/FUN_006399/FUN_003551/FUN_014576/FUN_001938/FUN_019182/FUN_019166/FUN_001796
DE	AdultParts:Other.down	MF	GO:0005509	calcium ion binding	23 of 590	159 of 6899	0.00836	0.102	0.0906252	23	FUN_019148/FUN_006630/FUN_016907/FUN_012722/FUN_002990/FUN_016854/FUN_016857/FUN_020202/FUN_010816/FUN_011978/FUN_016995/FUN_006120/FUN_020164/FUN_001198/FUN_011074/FUN_000716/FUN_017084/FUN_015226/FUN_017088/FUN_011484/FUN_007874/FUN_001939/FUN_015334
DE	AdultParts:Other.down	MF	GO:0050660	flavin adenine dinucleotide binding	14 of 590	83 of 6899	0.0101	0.11	0.0983743	14	FUN_000885/FUN_011689/FUN_012956/FUN_011060/FUN_007998/FUN_016903/FUN_014623/FUN_002811/FUN_011721/FUN_002810/FUN_000932/FUN_000928/FUN_011551/FUN_014149
DE	AdultParts:Other.down	MF	GO:0008238	exopeptidase activity	12 of 590	67 of 6899	0.0104	0.11	0.0983743	12	FUN_017752/FUN_015183/FUN_015143/FUN_012615/FUN_004581/FUN_007794/FUN_011943/FUN_008552/FUN_019131/FUN_004580/FUN_006440/FUN_017823
DE	AdultParts:Other.down	MF	GO:0008483	transaminase activity	4 of 590	11 of 6899	0.0107	0.11	0.0983743	4	FUN_009306/FUN_002062/FUN_016062/FUN_002124
DE	AdultParts:Other.down	MF	GO:0016769	transferase activity, transferring nitrogenous groups	4 of 590	11 of 6899	0.0107	0.11	0.0983743	4	FUN_009306/FUN_002062/FUN_016062/FUN_002124
DE	AdultParts:Other.down	MF	GO:0004180	carboxypeptidase activity	8 of 590	37 of 6899	0.0114	0.11	0.0983743	8	FUN_017752/FUN_012615/FUN_004581/FUN_007794/FUN_008552/FUN_019131/FUN_004580/FUN_006440
DE	AdultParts:Other.down	MF	GO:0019842	vitamin binding	10 of 590	52 of 6899	0.0114	0.11	0.0983743	10	FUN_000881/FUN_009399/FUN_011366/FUN_009306/FUN_016062/FUN_002124/FUN_004685/FUN_002191/FUN_002192/FUN_008523
DE	AdultParts:Other.down	MF	GO:0046983	protein dimerization activity	21 of 590	147 of 6899	0.0131	0.122	0.108804	21	FUN_005087/FUN_018678/FUN_010697/FUN_018614/FUN_018599/FUN_020941/FUN_021261/FUN_003170/FUN_019088/FUN_020946/FUN_018613/FUN_020943/FUN_020957/FUN_001741/FUN_020938/FUN_020947/FUN_018607/FUN_015708/FUN_019093/FUN_010809/FUN_006943
DE	AdultParts:Other.down	MF	GO:0008235	metalloexopeptidase activity	8 of 590	39 of 6899	0.0156	0.132	0.117858	8	FUN_015183/FUN_015143/FUN_004581/FUN_007794/FUN_008552/FUN_019131/FUN_004580/FUN_006440
DE	AdultParts:Other.down	MF	GO:0030170	pyridoxal phosphate binding	8 of 590	39 of 6899	0.0156	0.132	0.117858	8	FUN_009399/FUN_009306/FUN_016062/FUN_002124/FUN_004685/FUN_002191/FUN_002192/FUN_008523
DE	AdultParts:Other.down	MF	GO:0070279	vitamin B6 binding	8 of 590	39 of 6899	0.0156	0.132	0.117858	8	FUN_009399/FUN_009306/FUN_016062/FUN_002124/FUN_004685/FUN_002191/FUN_002192/FUN_008523
DE	AdultParts:Other.down	MF	GO:0008017	microtubule binding	7 of 590	32 of 6899	0.0164	0.135	0.120619	7	FUN_017170/FUN_005025/FUN_004001/FUN_019816/FUN_010216/FUN_013273/FUN_015625
DE	AdultParts:Other.down	MF	GO:0003677	DNA binding	55 of 590	493 of 6899	0.0224	0.176	0.157003	55	FUN_018123/FUN_018118/FUN_018020/FUN_006461/FUN_020746/FUN_016355/FUN_005169/FUN_018273/FUN_005087/FUN_010255/FUN_020183/FUN_004242/FUN_011259/FUN_015676/FUN_020812/FUN_020184/FUN_004278/FUN_014970/FUN_017167/FUN_001671/FUN_014980/FUN_008435/FUN_015674/FUN_018614/FUN_004253/FUN_018599/FUN_020941/FUN_017899/FUN_005050/FUN_006280/FUN_021261/FUN_018131/FUN_019088/FUN_015574/FUN_020946/FUN_018613/FUN…
DE	AdultParts:Other.down	MF	GO:0003777	microtubule motor activity	7 of 590	34 of 6899	0.0227	0.176	0.157003	7	FUN_017170/FUN_005025/FUN_004001/FUN_019816/FUN_010216/FUN_013273/FUN_015625
DE	AdultParts:Other.down	MF	GO:0016903	oxidoreductase activity, acting on the aldehyde or oxo group of donors	5 of 590	20 of 6899	0.0237	0.179	0.159488	5	FUN_011366/FUN_014352/FUN_000939/FUN_010072/FUN_019894
DE	AdultParts:Other.down	MF	GO:0003774	motor activity	9 of 590	51 of 6899	0.0272	0.2	0.17842	9	FUN_017170/FUN_005025/FUN_004001/FUN_019816/FUN_010613/FUN_010216/FUN_013273/FUN_012355/FUN_015625
DE	AdultParts:Other.down	MF	GO:0051537	2 iron, 2 sulfur cluster binding	5 of 590	21 of 6899	0.0289	0.208	0.185035	5	FUN_011689/FUN_015228/FUN_016903/FUN_011721/FUN_011551
DE	AdultParts:Other.down	PFAM	PF00379	Insect cuticle protein	41 of 805	174 of 9831	3.53e-10	1.29e-07	1.10794e-07	41	FUN_005341/FUN_005339/FUN_010966/FUN_003383/FUN_008361/FUN_003382/FUN_005335/FUN_005340/FUN_005325/FUN_009485/FUN_011008/FUN_005334/FUN_005314/FUN_005326/FUN_011908/FUN_005336/FUN_019296/FUN_009607/FUN_004961/FUN_005330/FUN_011907/FUN_006718/FUN_011007/FUN_015755/FUN_010963/FUN_005332/FUN_017783/FUN_010992/FUN_010975/FUN_009604/FUN_011006/FUN_009608/FUN_010973/FUN_009601/FUN_018650/FUN_018360/FUN…
DE	AdultParts:Other.down	PFAM	PF00232	Glycosyl hydrolase family 1	12 of 805	23 of 9831	4.87e-08	8.86e-06	7.63201e-06	12	FUN_018584/FUN_018564/FUN_018571/FUN_018572/FUN_018568/FUN_018581/FUN_018575/FUN_002228/FUN_018577/FUN_017716/FUN_017726/FUN_017715
DE	AdultParts:Other.down	PFAM	PF08659	KR domain	20 of 805	65 of 9831	1.19e-07	1.12e-05	9.62043e-06	20	FUN_006642/FUN_000881/FUN_001207/FUN_007986/FUN_001206/FUN_007983/FUN_004545/FUN_006637/FUN_015978/FUN_004547/FUN_006638/FUN_007990/FUN_006636/FUN_007987/FUN_019733/FUN_001260/FUN_007985/FUN_007992/FUN_010566/FUN_018250
DE	AdultParts:Other.down	PFAM	PF00089	Trypsin	37 of 805	180 of 9831	1.23e-07	1.12e-05	9.62043e-06	37	FUN_008666/FUN_021148/FUN_002411/FUN_014951/FUN_016907/FUN_005802/FUN_003560/FUN_010560/FUN_012775/FUN_016055/FUN_016056/FUN_014950/FUN_004612/FUN_012771/FUN_011623/FUN_011622/FUN_016054/FUN_002238/FUN_008738/FUN_004006/FUN_003997/FUN_018944/FUN_017994/FUN_011344/FUN_007741/FUN_015037/FUN_003984/FUN_000804/FUN_008955/FUN_008665/FUN_018011/FUN_018048/FUN_017250/FUN_017824/FUN_017827/FUN_014744/FUN…
DE	AdultParts:Other.down	PFAM	PF13561	Enoyl-(Acyl carrier protein) reductase	20 of 805	78 of 9831	2.99e-06	0.000218	0.000187852	20	FUN_006642/FUN_001207/FUN_007986/FUN_001206/FUN_007983/FUN_004545/FUN_006637/FUN_015978/FUN_004547/FUN_006638/FUN_007990/FUN_006636/FUN_007987/FUN_010711/FUN_019733/FUN_001260/FUN_007985/FUN_007992/FUN_010566/FUN_018250
DE	AdultParts:Other.down	PFAM	PF00106	short chain dehydrogenase	20 of 805	80 of 9831	4.57e-06	0.000277	0.000238826	20	FUN_006642/FUN_001207/FUN_007986/FUN_001206/FUN_007983/FUN_004545/FUN_006637/FUN_015978/FUN_004547/FUN_006638/FUN_007990/FUN_006636/FUN_007987/FUN_010711/FUN_019733/FUN_001260/FUN_007985/FUN_007992/FUN_010566/FUN_018250
DE	AdultParts:Other.down	PFAM	PF00067	Cytochrome P450	18 of 805	71 of 9831	1.1e-05	0.000543	0.000467933	18	FUN_017047/FUN_003734/FUN_012826/FUN_004863/FUN_004291/FUN_015229/FUN_013890/FUN_002225/FUN_002224/FUN_002226/FUN_010800/FUN_004296/FUN_000110/FUN_012949/FUN_009704/FUN_012829/FUN_001182/FUN_007870
DE	AdultParts:Other.down	PFAM	PF00808	Histone-like transcription factor (CBF/NF-Y) and archaeal histone	12 of 805	35 of 9831	1.19e-05	0.000543	0.000467933	12	FUN_005087/FUN_018614/FUN_018599/FUN_019088/FUN_020946/FUN_018613/FUN_020943/FUN_020957/FUN_020938/FUN_020947/FUN_018607/FUN_006943
DE	AdultParts:Other.down	PFAM	PF00125	Core histone H2A/H2B/H3/H4	12 of 805	40 of 9831	5.45e-05	0.0022	0.00189402	12	FUN_005087/FUN_018614/FUN_018599/FUN_021261/FUN_019088/FUN_020946/FUN_018613/FUN_020943/FUN_020957/FUN_020938/FUN_020947/FUN_018607
DE	AdultParts:Other.down	PFAM	PF00028	Cadherin domain	8 of 805	19 of 9831	6.52e-05	0.0022	0.00189402	8	FUN_016854/FUN_016857/FUN_020202/FUN_016995/FUN_020164/FUN_011074/FUN_017084/FUN_017088
DE	AdultParts:Other.down	PFAM	PF14551	MCM N-terminal domain	5 of 805	7 of 9831	6.64e-05	0.0022	0.00189402	5	FUN_018273/FUN_008435/FUN_004253/FUN_018656/FUN_003875
DE	AdultParts:Other.down	PFAM	PF00061	Lipocalin / cytosolic fatty-acid binding protein family	7 of 805	15 of 9831	8.62e-05	0.00261	0.00225286	7	FUN_015527/FUN_015528/FUN_015522/FUN_015525/FUN_015520/FUN_008103/FUN_002779
DE	AdultParts:Other.down	PFAM	PF01391	Collagen triple helix repeat (20 copies)	7 of 805	16 of 9831	0.000142	0.00399	0.00343672	7	FUN_012129/FUN_012130/FUN_013917/FUN_012131/FUN_012128/FUN_018762/FUN_018761
DE	AdultParts:Other.down	PFAM	PF00046	Homeodomain	17 of 805	79 of 9831	0.000178	0.00462	0.0039813	17	FUN_018123/FUN_018118/FUN_020746/FUN_004242/FUN_011259/FUN_015676/FUN_004278/FUN_014970/FUN_001671/FUN_014980/FUN_017899/FUN_006280/FUN_018131/FUN_019189/FUN_019188/FUN_002681/FUN_006279
DE	AdultParts:Other.down	PFAM	PF03067	Lytic polysaccharide mono-oxygenase, cellulose-degrading	4 of 805	5 of 9831	0.000209	0.00506	0.00436418	4	FUN_009953/FUN_000895/FUN_006577/FUN_006579
DE	AdultParts:Other.down	PFAM	PF00135	Carboxylesterase family	14 of 805	61 of 9831	0.000322	0.00664	0.00572094	14	FUN_018214/FUN_018203/FUN_008486/FUN_018204/FUN_001540/FUN_008487/FUN_018207/FUN_018206/FUN_015068/FUN_018211/FUN_015499/FUN_018200/FUN_002038/FUN_011203
DE	AdultParts:Other.down	PFAM	PF00493	MCM P-loop domain	5 of 805	9 of 9831	0.000347	0.00664	0.00572094	5	FUN_018273/FUN_008435/FUN_004253/FUN_018656/FUN_003875
DE	AdultParts:Other.down	PFAM	PF17207	MCM OB domain	5 of 805	9 of 9831	0.000347	0.00664	0.00572094	5	FUN_018273/FUN_008435/FUN_004253/FUN_018656/FUN_003875
DE	AdultParts:Other.down	PFAM	PF17855	MCM AAA-lid domain	5 of 805	9 of 9831	0.000347	0.00664	0.00572094	5	FUN_018273/FUN_008435/FUN_004253/FUN_018656/FUN_003875
DE	AdultParts:Other.down	PFAM	PF00225	Kinesin motor domain	7 of 805	19 of 9831	0.000504	0.00918	0.00790855	7	FUN_017170/FUN_005025/FUN_004001/FUN_019816/FUN_010216/FUN_013273/FUN_015625
DE	AdultParts:Other.down	PFAM	PF16796	Microtubule binding	7 of 805	20 of 9831	0.000721	0.0125	0.0107761	7	FUN_017170/FUN_005025/FUN_004001/FUN_019816/FUN_010216/FUN_013273/FUN_015625
DE	AdultParts:Other.down	PFAM	PF08212	Lipocalin-like domain	4 of 805	7 of 9831	0.00128	0.0211	0.018212	4	FUN_015527/FUN_015528/FUN_015522/FUN_002779
DE	AdultParts:Other.down	PFAM	PF01370	NAD dependent epimerase/dehydratase family	9 of 805	36 of 9831	0.00198	0.0313	0.0269672	9	FUN_013257/FUN_004545/FUN_004547/FUN_013242/FUN_006638/FUN_007990/FUN_007987/FUN_012351/FUN_010163
DE	AdultParts:Other.down	PFAM	PF01607	Chitin binding Peritrophin-A domain	11 of 805	52 of 9831	0.00278	0.0421	0.0362896	11	FUN_017963/FUN_016322/FUN_019481/FUN_003580/FUN_004593/FUN_006399/FUN_003551/FUN_001938/FUN_019182/FUN_019166/FUN_001796
DE	AdultParts:Other.down	PFAM	PF07898	Protein of unknown function (DUF1676)	7 of 805	25 of 9831	0.00312	0.0454	0.0391028	7	FUN_004329/FUN_004310/FUN_004330/FUN_004324/FUN_004328/FUN_004321/FUN_004334
DE	AdultParts:Other.down	PFAM	PF00128	Alpha amylase, catalytic domain	4 of 805	9 of 9831	0.00402	0.0563	0.0485455	4	FUN_003368/FUN_017779/FUN_008522/FUN_003367
DE	AdultParts:Other.down	PFAM	PF00248	Aldo/keto reductase family	6 of 805	20 of 9831	0.00422	0.0566	0.0488093	6	FUN_019104/FUN_001013/FUN_018365/FUN_019129/FUN_019130/FUN_014491
DE	AdultParts:Other.down	PFAM	PF00202	Aminotransferase class-III	3 of 805	5 of 9831	0.00482	0.0566	0.0488093	3	FUN_009306/FUN_016062/FUN_002124
DE	AdultParts:Other.down	PFAM	PF03103	Domain of unknown function (DUF243)	3 of 805	5 of 9831	0.00482	0.0566	0.0488093	3	FUN_000346/FUN_000290/FUN_003407
DE	AdultParts:Other.down	PFAM	PF03973	Triabin	3 of 805	5 of 9831	0.00482	0.0566	0.0488093	3	FUN_015527/FUN_015528/FUN_002779
DE	AdultParts:Other.down	PFAM	PF15998	Domain of unknown function (DUF4773)	3 of 805	5 of 9831	0.00482	0.0566	0.0488093	3	FUN_002655/FUN_002656/FUN_002652
DE	AdultParts:Other.down	PFAM	PF00941	FAD binding domain in molybdopterin dehydrogenase	4 of 805	10 of 9831	0.00628	0.0692	0.0596503	4	FUN_011689/FUN_016903/FUN_011721/FUN_011551
DE	AdultParts:Other.down	PFAM	PF03722	Hemocyanin, all-alpha domain	4 of 805	10 of 9831	0.00628	0.0692	0.0596503	4	FUN_019878/FUN_006277/FUN_006273/FUN_006271
DE	AdultParts:Other.down	PFAM	PF16211	C-terminus of histone H2A	6 of 805	22 of 9831	0.00706	0.0756	0.0651124	6	FUN_005087/FUN_018613/FUN_020943/FUN_020938/FUN_020947/FUN_018607
DE	AdultParts:Other.down	PFAM	PF00372	Hemocyanin, copper containing domain	4 of 805	11 of 9831	0.00923	0.084	0.0723784	4	FUN_019878/FUN_006277/FUN_006273/FUN_006271
DE	AdultParts:Other.down	PFAM	PF01315	Aldehyde oxidase and xanthine dehydrogenase, a/b hammerhead domain	4 of 805	11 of 9831	0.00923	0.084	0.0723784	4	FUN_011689/FUN_016903/FUN_011721/FUN_011551
DE	AdultParts:Other.down	PFAM	PF01799	[2Fe-2S] binding domain	4 of 805	11 of 9831	0.00923	0.084	0.0723784	4	FUN_011689/FUN_016903/FUN_011721/FUN_011551
DE	AdultParts:Other.down	PFAM	PF02738	Molybdopterin-binding domain of aldehyde dehydrogenase	4 of 805	11 of 9831	0.00923	0.084	0.0723784	4	FUN_011689/FUN_016903/FUN_011721/FUN_011551
DE	AdultParts:Other.down	PFAM	PF03450	CO dehydrogenase flavoprotein C-terminal domain	4 of 805	11 of 9831	0.00923	0.084	0.0723784	4	FUN_011689/FUN_016903/FUN_011721/FUN_011551
DE	AdultParts:Other.down	PFAM	PF03723	Hemocyanin, ig-like domain	4 of 805	11 of 9831	0.00923	0.084	0.0723784	4	FUN_019878/FUN_006277/FUN_006273/FUN_006271
DE	AdultParts:Other.down	PFAM	PF00348	Polyprenyl synthetase	5 of 805	17 of 9831	0.00979	0.0848	0.0731209	5	FUN_010415/FUN_010417/FUN_010416/FUN_010414/FUN_017839
DE	AdultParts:Other.down	PFAM	PF01151	GNS1/SUR4 family	5 of 805	17 of 9831	0.00979	0.0848	0.0731209	5	FUN_000908/FUN_014318/FUN_005009/FUN_004993/FUN_001429
DE	AdultParts:Other.down	PFAM	PF09342	Domain of unknown function (DUF1986)	4 of 805	12 of 9831	0.013	0.11	0.0945438	4	FUN_002411/FUN_005802/FUN_002238/FUN_017827
DE	AdultParts:Other.down	PFAM	PF07645	Calcium-binding EGF domain	5 of 805	19 of 9831	0.016	0.13	0.111873	5	FUN_019148/FUN_012722/FUN_010816/FUN_011978/FUN_006120
DE	AdultParts:Other.down	PFAM	PF14497	Glutathione S-transferase, C-terminal domain	5 of 805	19 of 9831	0.016	0.13	0.111873	5	FUN_011379/FUN_009125/FUN_014893/FUN_008421/FUN_017204
DE	AdultParts:Other.down	PFAM	PF00246	Zinc carboxypeptidase	6 of 805	26 of 9831	0.0165	0.13	0.112204	6	FUN_004581/FUN_007794/FUN_008552/FUN_019131/FUN_004580/FUN_006440
DE	AdultParts:Other.down	PFAM	PF00053	Laminin EGF domain	4 of 805	13 of 9831	0.0175	0.136	0.116988	4	FUN_000536/FUN_002066/FUN_011074/FUN_000537
DE	AdultParts:Other.down	PFAM	PF01105	emp24/gp25L/p24 family/GOLD	3 of 805	8 of 9831	0.0224	0.161	0.138642	3	FUN_015644/FUN_017396/FUN_008091
DE	AdultParts:Other.down	PFAM	PF02221	ML domain	3 of 805	8 of 9831	0.0224	0.161	0.138642	3	FUN_018589/FUN_008854/FUN_017372
DE	AdultParts:Other.down	PFAM	PF02872	5'-nucleotidase, C-terminal domain	3 of 805	8 of 9831	0.0224	0.161	0.138642	3	FUN_003898/FUN_003899/FUN_003896
DE	AdultParts:Other.down	PFAM	PF02244	Carboxypeptidase activation peptide	4 of 805	14 of 9831	0.023	0.161	0.138642	4	FUN_007794/FUN_008552/FUN_019131/FUN_006440
DE	AdultParts:Other.down	PFAM	PF07841	DM4/DM12 family	4 of 805	14 of 9831	0.023	0.161	0.138642	4	FUN_004310/FUN_008591/FUN_011818/FUN_009645
DE	AdultParts:Other.down	PFAM	PF07690	Major Facilitator Superfamily	26 of 805	212 of 9831	0.0243	0.162	0.139834	26	FUN_018308/FUN_005036/FUN_020035/FUN_005035/FUN_007519/FUN_014755/FUN_001788/FUN_005955/FUN_002825/FUN_004098/FUN_007453/FUN_005886/FUN_007579/FUN_018156/FUN_005039/FUN_017510/FUN_002458/FUN_012923/FUN_014774/FUN_005863/FUN_004106/FUN_014518/FUN_007572/FUN_005954/FUN_014758/FUN_001789
DE	AdultParts:Other.down	PFAM	PF00090	Thrombospondin type 1 domain	5 of 805	21 of 9831	0.0245	0.162	0.139834	5	FUN_000875/FUN_009838/FUN_001736/FUN_016601/FUN_001737
DE	AdultParts:Other.down	PFAM	PF00250	Forkhead domain	5 of 805	21 of 9831	0.0245	0.162	0.139834	5	FUN_020812/FUN_017167/FUN_000690/FUN_000561/FUN_002152
DE	AdultParts:Other.down	PFAM	PF00650	CRAL/TRIO domain	8 of 805	45 of 9831	0.0279	0.181	0.156362	8	FUN_012253/FUN_001084/FUN_012252/FUN_001045/FUN_012255/FUN_005747/FUN_001129/FUN_017700
DE	AdultParts:Other.down	PFAM	PF00100	Zona pellucida-like domain	3 of 805	9 of 9831	0.0316	0.198	0.170895	3	FUN_002216/FUN_011392/FUN_011393
DE	AdultParts:Other.down	PFAM	PF03098	Animal haem peroxidase	3 of 805	9 of 9831	0.0316	0.198	0.170895	3	FUN_014581/FUN_011181/FUN_014960
DE	AdultParts:Other.down	PFAM	PF13855	Leucine rich repeat	13 of 805	92 of 9831	0.0363	0.224	0.192777	13	FUN_017712/FUN_002679/FUN_013306/FUN_003145/FUN_002680/FUN_013971/FUN_013239/FUN_018842/FUN_009943/FUN_014314/FUN_007495/FUN_005207/FUN_008420
DE	AdultParts:Other.up	BP	GO:0006091	generation of precursor metabolites and energy	35 of 351	59 of 4338	4.37e-24	1.94e-21	1.32869e-21	35	FUN_010435/FUN_016338/FUN_019239/FUN_021037/FUN_002360/FUN_013749/FUN_003139/FUN_005057/FUN_005563/FUN_001170/FUN_007735/FUN_004782/FUN_000838/FUN_016487/FUN_000625/FUN_007376/FUN_000326/FUN_005993/FUN_016065/FUN_000940/FUN_000976/FUN_004248/FUN_013167/FUN_006475/FUN_016068/FUN_002131/FUN_001141/FUN_002163/FUN_005506/FUN_002128/FUN_017891/FUN_005111/FUN_005549/FUN_012178/FUN_012877
DE	AdultParts:Other.up	BP	GO:0046034	ATP metabolic process	26 of 351	50 of 4338	3.37e-16	7.49e-14	5.12059e-14	26	FUN_010435/FUN_016338/FUN_021037/FUN_002360/FUN_003139/FUN_005563/FUN_001170/FUN_016487/FUN_000625/FUN_005993/FUN_000940/FUN_000976/FUN_006475/FUN_016068/FUN_002131/FUN_010377/FUN_015403/FUN_001141/FUN_002163/FUN_003991/FUN_009331/FUN_017891/FUN_002870/FUN_005549/FUN_018372/FUN_012178
DE	AdultParts:Other.up	BP	GO:0015980	energy derivation by oxidation of organic compounds	22 of 351	38 of 4338	3.38e-15	3.11e-13	2.12467e-13	22	FUN_013749/FUN_005057/FUN_007735/FUN_004782/FUN_000838/FUN_007376/FUN_000326/FUN_016065/FUN_000940/FUN_000976/FUN_004248/FUN_013167/FUN_006475/FUN_016068/FUN_002131/FUN_002163/FUN_002128/FUN_017891/FUN_005111/FUN_005549/FUN_012178/FUN_012877
DE	AdultParts:Other.up	BP	GO:0009144	purine nucleoside triphosphate metabolic process	26 of 351	54 of 4338	3.84e-15	3.11e-13	2.12467e-13	26	FUN_010435/FUN_016338/FUN_021037/FUN_002360/FUN_003139/FUN_005563/FUN_001170/FUN_016487/FUN_000625/FUN_005993/FUN_000940/FUN_000976/FUN_006475/FUN_016068/FUN_002131/FUN_010377/FUN_015403/FUN_001141/FUN_002163/FUN_003991/FUN_009331/FUN_017891/FUN_002870/FUN_005549/FUN_018372/FUN_012178
DE	AdultParts:Other.up	BP	GO:0009205	purine ribonucleoside triphosphate metabolic process	26 of 351	54 of 4338	3.84e-15	3.11e-13	2.12467e-13	26	FUN_010435/FUN_016338/FUN_021037/FUN_002360/FUN_003139/FUN_005563/FUN_001170/FUN_016487/FUN_000625/FUN_005993/FUN_000940/FUN_000976/FUN_006475/FUN_016068/FUN_002131/FUN_010377/FUN_015403/FUN_001141/FUN_002163/FUN_003991/FUN_009331/FUN_017891/FUN_002870/FUN_005549/FUN_018372/FUN_012178
DE	AdultParts:Other.up	BP	GO:0009150	purine ribonucleotide metabolic process	32 of 351	82 of 4338	4.19e-15	3.11e-13	2.12467e-13	32	FUN_010435/FUN_016338/FUN_021037/FUN_002360/FUN_000251/FUN_009722/FUN_003139/FUN_009760/FUN_005563/FUN_001170/FUN_016487/FUN_009767/FUN_000625/FUN_005993/FUN_000940/FUN_000976/FUN_006475/FUN_016068/FUN_002131/FUN_010377/FUN_015403/FUN_001141/FUN_002163/FUN_003991/FUN_009331/FUN_004220/FUN_017891/FUN_002870/FUN_005549/FUN_018372/FUN_012178/FUN_017528
DE	AdultParts:Other.up	BP	GO:0009199	ribonucleoside triphosphate metabolic process	26 of 351	55 of 4338	6.76e-15	4.3e-13	2.9372e-13	26	FUN_010435/FUN_016338/FUN_021037/FUN_002360/FUN_003139/FUN_005563/FUN_001170/FUN_016487/FUN_000625/FUN_005993/FUN_000940/FUN_000976/FUN_006475/FUN_016068/FUN_002131/FUN_010377/FUN_015403/FUN_001141/FUN_002163/FUN_003991/FUN_009331/FUN_017891/FUN_002870/FUN_005549/FUN_018372/FUN_012178
DE	AdultParts:Other.up	BP	GO:0009259	ribonucleotide metabolic process	32 of 351	84 of 4338	9.48e-15	5.27e-13	3.60489e-13	32	FUN_010435/FUN_016338/FUN_021037/FUN_002360/FUN_000251/FUN_009722/FUN_003139/FUN_009760/FUN_005563/FUN_001170/FUN_016487/FUN_009767/FUN_000625/FUN_005993/FUN_000940/FUN_000976/FUN_006475/FUN_016068/FUN_002131/FUN_010377/FUN_015403/FUN_001141/FUN_002163/FUN_003991/FUN_009331/FUN_004220/FUN_017891/FUN_002870/FUN_005549/FUN_018372/FUN_012178/FUN_017528
DE	AdultParts:Other.up	BP	GO:0009141	nucleoside triphosphate metabolic process	26 of 351	56 of 4338	1.17e-14	5.78e-13	3.95392e-13	26	FUN_010435/FUN_016338/FUN_021037/FUN_002360/FUN_003139/FUN_005563/FUN_001170/FUN_016487/FUN_000625/FUN_005993/FUN_000940/FUN_000976/FUN_006475/FUN_016068/FUN_002131/FUN_010377/FUN_015403/FUN_001141/FUN_002163/FUN_003991/FUN_009331/FUN_017891/FUN_002870/FUN_005549/FUN_018372/FUN_012178
DE	AdultParts:Other.up	BP	GO:0009126	purine nucleoside monophosphate metabolic process	26 of 351	57 of 4338	1.99e-14	7.73e-13	5.28185e-13	26	FUN_010435/FUN_016338/FUN_021037/FUN_002360/FUN_003139/FUN_005563/FUN_001170/FUN_016487/FUN_000625/FUN_005993/FUN_000940/FUN_000976/FUN_006475/FUN_016068/FUN_002131/FUN_010377/FUN_015403/FUN_001141/FUN_002163/FUN_003991/FUN_009331/FUN_017891/FUN_002870/FUN_005549/FUN_018372/FUN_012178
DE	AdultParts:Other.up	BP	GO:0009167	purine ribonucleoside monophosphate metabolic process	26 of 351	57 of 4338	1.99e-14	7.73e-13	5.28185e-13	26	FUN_010435/FUN_016338/FUN_021037/FUN_002360/FUN_003139/FUN_005563/FUN_001170/FUN_016487/FUN_000625/FUN_005993/FUN_000940/FUN_000976/FUN_006475/FUN_016068/FUN_002131/FUN_010377/FUN_015403/FUN_001141/FUN_002163/FUN_003991/FUN_009331/FUN_017891/FUN_002870/FUN_005549/FUN_018372/FUN_012178
DE	AdultParts:Other.up	BP	GO:0006163	purine nucleotide metabolic process	32 of 351	86 of 4338	2.08e-14	7.73e-13	5.28185e-13	32	FUN_010435/FUN_016338/FUN_021037/FUN_002360/FUN_000251/FUN_009722/FUN_003139/FUN_009760/FUN_005563/FUN_001170/FUN_016487/FUN_009767/FUN_000625/FUN_005993/FUN_000940/FUN_000976/FUN_006475/FUN_016068/FUN_002131/FUN_010377/FUN_015403/FUN_001141/FUN_002163/FUN_003991/FUN_009331/FUN_004220/FUN_017891/FUN_002870/FUN_005549/FUN_018372/FUN_012178/FUN_017528
DE	AdultParts:Other.up	BP	GO:0045333	cellular respiration	20 of 351	34 of 4338	4.19e-14	1.43e-12	9.80992e-13	20	FUN_013749/FUN_007735/FUN_004782/FUN_000838/FUN_000326/FUN_016065/FUN_000940/FUN_000976/FUN_004248/FUN_013167/FUN_006475/FUN_016068/FUN_002131/FUN_002163/FUN_002128/FUN_017891/FUN_005111/FUN_005549/FUN_012178/FUN_012877
DE	AdultParts:Other.up	BP	GO:0019693	ribose phosphate metabolic process	32 of 351	89 of 4338	6.45e-14	2.05e-12	1.40242e-12	32	FUN_010435/FUN_016338/FUN_021037/FUN_002360/FUN_000251/FUN_009722/FUN_003139/FUN_009760/FUN_005563/FUN_001170/FUN_016487/FUN_009767/FUN_000625/FUN_005993/FUN_000940/FUN_000976/FUN_006475/FUN_016068/FUN_002131/FUN_010377/FUN_015403/FUN_001141/FUN_002163/FUN_003991/FUN_009331/FUN_004220/FUN_017891/FUN_002870/FUN_005549/FUN_018372/FUN_012178/FUN_017528
DE	AdultParts:Other.up	BP	GO:0009161	ribonucleoside monophosphate metabolic process	26 of 351	60 of 4338	9.09e-14	2.7e-12	1.84347e-12	26	FUN_010435/FUN_016338/FUN_021037/FUN_002360/FUN_003139/FUN_005563/FUN_001170/FUN_016487/FUN_000625/FUN_005993/FUN_000940/FUN_000976/FUN_006475/FUN_016068/FUN_002131/FUN_010377/FUN_015403/FUN_001141/FUN_002163/FUN_003991/FUN_009331/FUN_017891/FUN_002870/FUN_005549/FUN_018372/FUN_012178
DE	AdultParts:Other.up	BP	GO:0072521	purine-containing compound metabolic process	33 of 351	96 of 4338	1.14e-13	3.18e-12	2.17359e-12	33	FUN_001023/FUN_010435/FUN_016338/FUN_021037/FUN_002360/FUN_000251/FUN_009722/FUN_003139/FUN_009760/FUN_005563/FUN_001170/FUN_016487/FUN_009767/FUN_000625/FUN_005993/FUN_000940/FUN_000976/FUN_006475/FUN_016068/FUN_002131/FUN_010377/FUN_015403/FUN_001141/FUN_002163/FUN_003991/FUN_009331/FUN_004220/FUN_017891/FUN_002870/FUN_005549/FUN_018372/FUN_012178/FUN_017528
DE	AdultParts:Other.up	BP	GO:0009123	nucleoside monophosphate metabolic process	26 of 351	62 of 4338	2.35e-13	6.14e-12	4.19699e-12	26	FUN_010435/FUN_016338/FUN_021037/FUN_002360/FUN_003139/FUN_005563/FUN_001170/FUN_016487/FUN_000625/FUN_005993/FUN_000940/FUN_000976/FUN_006475/FUN_016068/FUN_002131/FUN_010377/FUN_015403/FUN_001141/FUN_002163/FUN_003991/FUN_009331/FUN_017891/FUN_002870/FUN_005549/FUN_018372/FUN_012178
DE	AdultParts:Other.up	BP	GO:0017144	drug metabolic process	42 of 351	162 of 4338	2.46e-12	6.08e-11	4.15928e-11	42	FUN_001023/FUN_010941/FUN_017968/FUN_010435/FUN_009957/FUN_016338/FUN_021037/FUN_002360/FUN_000251/FUN_013749/FUN_003139/FUN_005563/FUN_001170/FUN_003953/FUN_007735/FUN_004782/FUN_019139/FUN_000838/FUN_016487/FUN_000625/FUN_000326/FUN_005993/FUN_000940/FUN_000976/FUN_004248/FUN_013167/FUN_006475/FUN_016068/FUN_002131/FUN_010377/FUN_015403/FUN_001141/FUN_002163/FUN_003991/FUN_009331/FUN_017891/FUN…
DE	AdultParts:Other.up	BP	GO:0006090	pyruvate metabolic process	14 of 351	19 of 4338	3.23e-12	7.56e-11	5.16745e-11	14	FUN_010435/FUN_016338/FUN_021037/FUN_002360/FUN_009722/FUN_003139/FUN_005563/FUN_001170/FUN_006405/FUN_016487/FUN_000625/FUN_005993/FUN_011707/FUN_001141
DE	AdultParts:Other.up	BP	GO:0006811	ion transport	54 of 351	265 of 4338	4.75e-11	1.06e-09	7.21871e-10	54	FUN_016508/FUN_012208/FUN_016511/FUN_003553/FUN_012207/FUN_011290/FUN_010906/FUN_015489/FUN_014822/FUN_000240/FUN_009153/FUN_010081/FUN_015491/FUN_010138/FUN_016581/FUN_019109/FUN_003910/FUN_001427/FUN_010322/FUN_004660/FUN_004929/FUN_019116/FUN_000494/FUN_000847/FUN_019692/FUN_017858/FUN_010407/FUN_005947/FUN_019690/FUN_016776/FUN_008535/FUN_009086/FUN_020413/FUN_017756/FUN_007261/FUN_019689/FUN…
DE	AdultParts:Other.up	BP	GO:0009117	nucleotide metabolic process	36 of 351	137 of 4338	6.77e-11	1.44e-09	9.81166e-10	36	FUN_010435/FUN_016338/FUN_021037/FUN_002360/FUN_000251/FUN_015814/FUN_009722/FUN_003139/FUN_009760/FUN_005563/FUN_001170/FUN_010671/FUN_016487/FUN_009767/FUN_000625/FUN_005456/FUN_005993/FUN_000940/FUN_000976/FUN_005558/FUN_006475/FUN_016068/FUN_002131/FUN_010377/FUN_015403/FUN_001141/FUN_002163/FUN_003991/FUN_009331/FUN_004220/FUN_017891/FUN_002870/FUN_005549/FUN_018372/FUN_012178/FUN_017528
DE	AdultParts:Other.up	BP	GO:0006753	nucleoside phosphate metabolic process	36 of 351	138 of 4338	8.5e-11	1.72e-09	1.17542e-09	36	FUN_010435/FUN_016338/FUN_021037/FUN_002360/FUN_000251/FUN_015814/FUN_009722/FUN_003139/FUN_009760/FUN_005563/FUN_001170/FUN_010671/FUN_016487/FUN_009767/FUN_000625/FUN_005456/FUN_005993/FUN_000940/FUN_000976/FUN_005558/FUN_006475/FUN_016068/FUN_002131/FUN_010377/FUN_015403/FUN_001141/FUN_002163/FUN_003991/FUN_009331/FUN_004220/FUN_017891/FUN_002870/FUN_005549/FUN_018372/FUN_012178/FUN_017528
DE	AdultParts:Other.up	BP	GO:0009152	purine ribonucleotide biosynthetic process	23 of 351	63 of 4338	1.77e-10	3.42e-09	2.33609e-09	23	FUN_010435/FUN_016338/FUN_021037/FUN_002360/FUN_000251/FUN_009722/FUN_003139/FUN_009760/FUN_005563/FUN_001170/FUN_016487/FUN_009767/FUN_000625/FUN_005993/FUN_010377/FUN_015403/FUN_001141/FUN_003991/FUN_009331/FUN_004220/FUN_002870/FUN_018372/FUN_017528
DE	AdultParts:Other.up	BP	GO:0022904	respiratory electron transport chain	11 of 351	14 of 4338	2.45e-10	4.54e-09	3.10217e-09	11	FUN_016065/FUN_000940/FUN_000976/FUN_006475/FUN_016068/FUN_002131/FUN_002163/FUN_002128/FUN_017891/FUN_005549/FUN_012178
DE	AdultParts:Other.up	BP	GO:0022900	electron transport chain	12 of 351	17 of 4338	2.81e-10	5e-09	3.42043e-09	12	FUN_016065/FUN_000940/FUN_000976/FUN_006475/FUN_016068/FUN_002131/FUN_002163/FUN_005506/FUN_002128/FUN_017891/FUN_005549/FUN_012178
DE	AdultParts:Other.up	BP	GO:0009260	ribonucleotide biosynthetic process	23 of 351	65 of 4338	3.67e-10	6.04e-09	4.13082e-09	23	FUN_010435/FUN_016338/FUN_021037/FUN_002360/FUN_000251/FUN_009722/FUN_003139/FUN_009760/FUN_005563/FUN_001170/FUN_016487/FUN_009767/FUN_000625/FUN_005993/FUN_010377/FUN_015403/FUN_001141/FUN_003991/FUN_009331/FUN_004220/FUN_002870/FUN_018372/FUN_017528
DE	AdultParts:Other.up	BP	GO:0046390	ribose phosphate biosynthetic process	23 of 351	65 of 4338	3.67e-10	6.04e-09	4.13082e-09	23	FUN_010435/FUN_016338/FUN_021037/FUN_002360/FUN_000251/FUN_009722/FUN_003139/FUN_009760/FUN_005563/FUN_001170/FUN_016487/FUN_009767/FUN_000625/FUN_005993/FUN_010377/FUN_015403/FUN_001141/FUN_003991/FUN_009331/FUN_004220/FUN_002870/FUN_018372/FUN_017528
DE	AdultParts:Other.up	BP	GO:0006754	ATP biosynthetic process	17 of 351	36 of 4338	3.87e-10	6.16e-09	4.20781e-09	17	FUN_010435/FUN_016338/FUN_021037/FUN_002360/FUN_003139/FUN_005563/FUN_001170/FUN_016487/FUN_000625/FUN_005993/FUN_010377/FUN_015403/FUN_001141/FUN_003991/FUN_009331/FUN_002870/FUN_018372
DE	AdultParts:Other.up	BP	GO:0055114	oxidation-reduction process	73 of 351	442 of 4338	4.67e-10	7.16e-09	4.89797e-09	73	FUN_001181/FUN_004109/FUN_004907/FUN_013260/FUN_019588/FUN_012854/FUN_018657/FUN_010540/FUN_007432/FUN_001979/FUN_016614/FUN_017762/FUN_005146/FUN_005883/FUN_000636/FUN_012577/FUN_015110/FUN_003413/FUN_012698/FUN_010608/FUN_014911/FUN_006349/FUN_002959/FUN_007385/FUN_013749/FUN_005057/FUN_017489/FUN_001177/FUN_000671/FUN_007735/FUN_011260/FUN_004782/FUN_000838/FUN_010933/FUN_017799/FUN_007376/FUN…
DE	AdultParts:Other.up	BP	GO:0006164	purine nucleotide biosynthetic process	23 of 351	66 of 4338	5.22e-10	7.74e-09	5.28948e-09	23	FUN_010435/FUN_016338/FUN_021037/FUN_002360/FUN_000251/FUN_009722/FUN_003139/FUN_009760/FUN_005563/FUN_001170/FUN_016487/FUN_009767/FUN_000625/FUN_005993/FUN_010377/FUN_015403/FUN_001141/FUN_003991/FUN_009331/FUN_004220/FUN_002870/FUN_018372/FUN_017528
DE	AdultParts:Other.up	BP	GO:0055086	nucleobase-containing small molecule metabolic process	38 of 351	162 of 4338	7.28e-10	1.04e-08	7.14142e-09	38	FUN_001023/FUN_010435/FUN_016338/FUN_021037/FUN_002360/FUN_000251/FUN_015814/FUN_009722/FUN_003139/FUN_003994/FUN_009760/FUN_005563/FUN_001170/FUN_010671/FUN_016487/FUN_009767/FUN_000625/FUN_005456/FUN_005993/FUN_000940/FUN_000976/FUN_005558/FUN_006475/FUN_016068/FUN_002131/FUN_010377/FUN_015403/FUN_001141/FUN_002163/FUN_003991/FUN_009331/FUN_004220/FUN_017891/FUN_002870/FUN_005549/FUN_018372/FUN…
DE	AdultParts:Other.up	BP	GO:1901135	carbohydrate derivative metabolic process	49 of 351	245 of 4338	8.41e-10	1.17e-08	7.99769e-09	49	FUN_000993/FUN_001023/FUN_010540/FUN_017762/FUN_004721/FUN_010941/FUN_017968/FUN_010435/FUN_009957/FUN_016338/FUN_021037/FUN_002360/FUN_000251/FUN_015814/FUN_009722/FUN_003139/FUN_003994/FUN_009760/FUN_005563/FUN_001170/FUN_003953/FUN_019139/FUN_016487/FUN_009767/FUN_000625/FUN_003774/FUN_005456/FUN_011991/FUN_000992/FUN_005993/FUN_000940/FUN_000976/FUN_006475/FUN_016068/FUN_002131/FUN_010377/FUN…
DE	AdultParts:Other.up	BP	GO:0072522	purine-containing compound biosynthetic process	23 of 351	69 of 4338	1.43e-09	1.93e-08	1.3219e-08	23	FUN_010435/FUN_016338/FUN_021037/FUN_002360/FUN_000251/FUN_009722/FUN_003139/FUN_009760/FUN_005563/FUN_001170/FUN_016487/FUN_009767/FUN_000625/FUN_005993/FUN_010377/FUN_015403/FUN_001141/FUN_003991/FUN_009331/FUN_004220/FUN_002870/FUN_018372/FUN_017528
DE	AdultParts:Other.up	BP	GO:0009145	purine nucleoside triphosphate biosynthetic process	17 of 351	39 of 4338	1.83e-09	2.33e-08	1.59168e-08	17	FUN_010435/FUN_016338/FUN_021037/FUN_002360/FUN_003139/FUN_005563/FUN_001170/FUN_016487/FUN_000625/FUN_005993/FUN_010377/FUN_015403/FUN_001141/FUN_003991/FUN_009331/FUN_002870/FUN_018372
DE	AdultParts:Other.up	BP	GO:0009206	purine ribonucleoside triphosphate biosynthetic process	17 of 351	39 of 4338	1.83e-09	2.33e-08	1.59168e-08	17	FUN_010435/FUN_016338/FUN_021037/FUN_002360/FUN_003139/FUN_005563/FUN_001170/FUN_016487/FUN_000625/FUN_005993/FUN_010377/FUN_015403/FUN_001141/FUN_003991/FUN_009331/FUN_002870/FUN_018372
DE	AdultParts:Other.up	BP	GO:0044281	small molecule metabolic process	64 of 351	378 of 4338	2.5e-09	2.89e-08	1.97307e-08	64	FUN_010802/FUN_003812/FUN_001023/FUN_015633/FUN_007432/FUN_016578/FUN_016614/FUN_010435/FUN_000636/FUN_016338/FUN_021037/FUN_002360/FUN_003413/FUN_000251/FUN_015814/FUN_009722/FUN_007385/FUN_013749/FUN_003139/FUN_003994/FUN_018867/FUN_009760/FUN_005563/FUN_001170/FUN_006405/FUN_007735/FUN_010671/FUN_007774/FUN_004782/FUN_000838/FUN_016487/FUN_009767/FUN_000625/FUN_005456/FUN_000326/FUN_002223/FUN…
DE	AdultParts:Other.up	BP	GO:0006096	glycolytic process	11 of 351	16 of 4338	2.53e-09	2.89e-08	1.97307e-08	11	FUN_010435/FUN_016338/FUN_021037/FUN_002360/FUN_003139/FUN_005563/FUN_001170/FUN_016487/FUN_000625/FUN_005993/FUN_001141
DE	AdultParts:Other.up	BP	GO:0006757	ATP generation from ADP	11 of 351	16 of 4338	2.53e-09	2.89e-08	1.97307e-08	11	FUN_010435/FUN_016338/FUN_021037/FUN_002360/FUN_003139/FUN_005563/FUN_001170/FUN_016487/FUN_000625/FUN_005993/FUN_001141
DE	AdultParts:Other.up	BP	GO:0042866	pyruvate biosynthetic process	11 of 351	16 of 4338	2.53e-09	2.89e-08	1.97307e-08	11	FUN_010435/FUN_016338/FUN_021037/FUN_002360/FUN_003139/FUN_005563/FUN_001170/FUN_016487/FUN_000625/FUN_005993/FUN_001141
DE	AdultParts:Other.up	BP	GO:0009142	nucleoside triphosphate biosynthetic process	17 of 351	40 of 4338	2.95e-09	3.2e-08	2.19071e-08	17	FUN_010435/FUN_016338/FUN_021037/FUN_002360/FUN_003139/FUN_005563/FUN_001170/FUN_016487/FUN_000625/FUN_005993/FUN_010377/FUN_015403/FUN_001141/FUN_003991/FUN_009331/FUN_002870/FUN_018372
DE	AdultParts:Other.up	BP	GO:0009201	ribonucleoside triphosphate biosynthetic process	17 of 351	40 of 4338	2.95e-09	3.2e-08	2.19071e-08	17	FUN_010435/FUN_016338/FUN_021037/FUN_002360/FUN_003139/FUN_005563/FUN_001170/FUN_016487/FUN_000625/FUN_005993/FUN_010377/FUN_015403/FUN_001141/FUN_003991/FUN_009331/FUN_002870/FUN_018372
DE	AdultParts:Other.up	BP	GO:0009135	purine nucleoside diphosphate metabolic process	11 of 351	17 of 4338	6.65e-09	6.58e-08	4.49661e-08	11	FUN_010435/FUN_016338/FUN_021037/FUN_002360/FUN_003139/FUN_005563/FUN_001170/FUN_016487/FUN_000625/FUN_005993/FUN_001141
DE	AdultParts:Other.up	BP	GO:0009179	purine ribonucleoside diphosphate metabolic process	11 of 351	17 of 4338	6.65e-09	6.58e-08	4.49661e-08	11	FUN_010435/FUN_016338/FUN_021037/FUN_002360/FUN_003139/FUN_005563/FUN_001170/FUN_016487/FUN_000625/FUN_005993/FUN_001141
DE	AdultParts:Other.up	BP	GO:0009185	ribonucleoside diphosphate metabolic process	11 of 351	17 of 4338	6.65e-09	6.58e-08	4.49661e-08	11	FUN_010435/FUN_016338/FUN_021037/FUN_002360/FUN_003139/FUN_005563/FUN_001170/FUN_016487/FUN_000625/FUN_005993/FUN_001141
DE	AdultParts:Other.up	BP	GO:0046031	ADP metabolic process	11 of 351	17 of 4338	6.65e-09	6.58e-08	4.49661e-08	11	FUN_010435/FUN_016338/FUN_021037/FUN_002360/FUN_003139/FUN_005563/FUN_001170/FUN_016487/FUN_000625/FUN_005993/FUN_001141
DE	AdultParts:Other.up	BP	GO:0019637	organophosphate metabolic process	43 of 351	213 of 4338	7.62e-09	7.37e-08	5.04104e-08	43	FUN_010540/FUN_017762/FUN_010435/FUN_014822/FUN_016338/FUN_021037/FUN_002360/FUN_000251/FUN_015814/FUN_009722/FUN_003139/FUN_009760/FUN_005563/FUN_001170/FUN_010671/FUN_016487/FUN_009767/FUN_000625/FUN_020413/FUN_005456/FUN_005993/FUN_000940/FUN_000976/FUN_005558/FUN_006475/FUN_016068/FUN_002131/FUN_010377/FUN_015475/FUN_015403/FUN_001141/FUN_002163/FUN_006803/FUN_003991/FUN_009331/FUN_004220/FUN…
DE	AdultParts:Other.up	BP	GO:0009127	purine nucleoside monophosphate biosynthetic process	17 of 351	43 of 4338	1.12e-08	1.04e-07	7.07727e-08	17	FUN_010435/FUN_016338/FUN_021037/FUN_002360/FUN_003139/FUN_005563/FUN_001170/FUN_016487/FUN_000625/FUN_005993/FUN_010377/FUN_015403/FUN_001141/FUN_003991/FUN_009331/FUN_002870/FUN_018372
DE	AdultParts:Other.up	BP	GO:0009168	purine ribonucleoside monophosphate biosynthetic process	17 of 351	43 of 4338	1.12e-08	1.04e-07	7.07727e-08	17	FUN_010435/FUN_016338/FUN_021037/FUN_002360/FUN_003139/FUN_005563/FUN_001170/FUN_016487/FUN_000625/FUN_005993/FUN_010377/FUN_015403/FUN_001141/FUN_003991/FUN_009331/FUN_002870/FUN_018372
DE	AdultParts:Other.up	BP	GO:0006119	oxidative phosphorylation	9 of 351	12 of 4338	2.38e-08	2.12e-07	1.45026e-07	9	FUN_000940/FUN_000976/FUN_006475/FUN_016068/FUN_002131/FUN_002163/FUN_017891/FUN_005549/FUN_012178
DE	AdultParts:Other.up	BP	GO:0042773	ATP synthesis coupled electron transport	9 of 351	12 of 4338	2.38e-08	2.12e-07	1.45026e-07	9	FUN_000940/FUN_000976/FUN_006475/FUN_016068/FUN_002131/FUN_002163/FUN_017891/FUN_005549/FUN_012178
DE	AdultParts:Other.up	BP	GO:0006165	nucleoside diphosphate phosphorylation	11 of 351	19 of 4338	3.5e-08	2.99e-07	2.04717e-07	11	FUN_010435/FUN_016338/FUN_021037/FUN_002360/FUN_003139/FUN_005563/FUN_001170/FUN_016487/FUN_000625/FUN_005993/FUN_001141
DE	AdultParts:Other.up	BP	GO:0046939	nucleotide phosphorylation	11 of 351	19 of 4338	3.5e-08	2.99e-07	2.04717e-07	11	FUN_010435/FUN_016338/FUN_021037/FUN_002360/FUN_003139/FUN_005563/FUN_001170/FUN_016487/FUN_000625/FUN_005993/FUN_001141
DE	AdultParts:Other.up	BP	GO:0009156	ribonucleoside monophosphate biosynthetic process	17 of 351	46 of 4338	3.7e-08	3.1e-07	2.12188e-07	17	FUN_010435/FUN_016338/FUN_021037/FUN_002360/FUN_003139/FUN_005563/FUN_001170/FUN_016487/FUN_000625/FUN_005993/FUN_010377/FUN_015403/FUN_001141/FUN_003991/FUN_009331/FUN_002870/FUN_018372
DE	AdultParts:Other.up	BP	GO:0032787	monocarboxylic acid metabolic process	16 of 351	41 of 4338	3.81e-08	3.14e-07	2.14723e-07	16	FUN_010435/FUN_016338/FUN_021037/FUN_002360/FUN_000251/FUN_009722/FUN_003139/FUN_005563/FUN_001170/FUN_006405/FUN_007774/FUN_016487/FUN_000625/FUN_005993/FUN_011707/FUN_001141
DE	AdultParts:Other.up	BP	GO:0019752	carboxylic acid metabolic process	38 of 351	188 of 4338	5.95e-08	4.81e-07	3.28946e-07	38	FUN_010802/FUN_003812/FUN_015633/FUN_007432/FUN_016578/FUN_016614/FUN_010435/FUN_000636/FUN_016338/FUN_021037/FUN_002360/FUN_003413/FUN_000251/FUN_009722/FUN_013749/FUN_003139/FUN_018867/FUN_005563/FUN_001170/FUN_006405/FUN_007735/FUN_007774/FUN_004782/FUN_000838/FUN_016487/FUN_000625/FUN_000326/FUN_002223/FUN_005993/FUN_004248/FUN_006082/FUN_013167/FUN_011707/FUN_001141/FUN_017024/FUN_017534/FUN…
DE	AdultParts:Other.up	BP	GO:0006082	organic acid metabolic process	38 of 351	189 of 4338	6.9e-08	5.39e-07	3.68438e-07	38	FUN_010802/FUN_003812/FUN_015633/FUN_007432/FUN_016578/FUN_016614/FUN_010435/FUN_000636/FUN_016338/FUN_021037/FUN_002360/FUN_003413/FUN_000251/FUN_009722/FUN_013749/FUN_003139/FUN_018867/FUN_005563/FUN_001170/FUN_006405/FUN_007735/FUN_007774/FUN_004782/FUN_000838/FUN_016487/FUN_000625/FUN_000326/FUN_002223/FUN_005993/FUN_004248/FUN_006082/FUN_013167/FUN_011707/FUN_001141/FUN_017024/FUN_017534/FUN…
DE	AdultParts:Other.up	BP	GO:0043436	oxoacid metabolic process	38 of 351	189 of 4338	6.9e-08	5.39e-07	3.68438e-07	38	FUN_010802/FUN_003812/FUN_015633/FUN_007432/FUN_016578/FUN_016614/FUN_010435/FUN_000636/FUN_016338/FUN_021037/FUN_002360/FUN_003413/FUN_000251/FUN_009722/FUN_013749/FUN_003139/FUN_018867/FUN_005563/FUN_001170/FUN_006405/FUN_007735/FUN_007774/FUN_004782/FUN_000838/FUN_016487/FUN_000625/FUN_000326/FUN_002223/FUN_005993/FUN_004248/FUN_006082/FUN_013167/FUN_011707/FUN_001141/FUN_017024/FUN_017534/FUN…
DE	AdultParts:Other.up	BP	GO:0016052	carbohydrate catabolic process	11 of 351	20 of 4338	7.22e-08	5.54e-07	3.7857e-07	11	FUN_010435/FUN_016338/FUN_021037/FUN_002360/FUN_003139/FUN_005563/FUN_001170/FUN_016487/FUN_000625/FUN_005993/FUN_001141
DE	AdultParts:Other.up	BP	GO:0009124	nucleoside monophosphate biosynthetic process	17 of 351	48 of 4338	7.71e-08	5.81e-07	3.97442e-07	17	FUN_010435/FUN_016338/FUN_021037/FUN_002360/FUN_003139/FUN_005563/FUN_001170/FUN_016487/FUN_000625/FUN_005993/FUN_010377/FUN_015403/FUN_001141/FUN_003991/FUN_009331/FUN_002870/FUN_018372
DE	AdultParts:Other.up	BP	GO:0009165	nucleotide biosynthetic process	25 of 351	99 of 4338	1.5e-07	1.1e-06	7.50047e-07	25	FUN_010435/FUN_016338/FUN_021037/FUN_002360/FUN_000251/FUN_009722/FUN_003139/FUN_009760/FUN_005563/FUN_001170/FUN_010671/FUN_016487/FUN_009767/FUN_000625/FUN_005456/FUN_005993/FUN_010377/FUN_015403/FUN_001141/FUN_003991/FUN_009331/FUN_004220/FUN_002870/FUN_018372/FUN_017528
DE	AdultParts:Other.up	BP	GO:1901293	nucleoside phosphate biosynthetic process	25 of 351	99 of 4338	1.5e-07	1.1e-06	7.50047e-07	25	FUN_010435/FUN_016338/FUN_021037/FUN_002360/FUN_000251/FUN_009722/FUN_003139/FUN_009760/FUN_005563/FUN_001170/FUN_010671/FUN_016487/FUN_009767/FUN_000625/FUN_005456/FUN_005993/FUN_010377/FUN_015403/FUN_001141/FUN_003991/FUN_009331/FUN_004220/FUN_002870/FUN_018372/FUN_017528
DE	AdultParts:Other.up	BP	GO:0042775	mitochondrial ATP synthesis coupled electron transport	7 of 351	8 of 4338	1.6e-07	1.15e-06	7.8464e-07	7	FUN_000976/FUN_016068/FUN_002131/FUN_002163/FUN_017891/FUN_005549/FUN_012178
DE	AdultParts:Other.up	BP	GO:0009132	nucleoside diphosphate metabolic process	11 of 351	22 of 4338	2.61e-07	1.79e-06	1.22239e-06	11	FUN_010435/FUN_016338/FUN_021037/FUN_002360/FUN_003139/FUN_005563/FUN_001170/FUN_016487/FUN_000625/FUN_005993/FUN_001141
DE	AdultParts:Other.up	BP	GO:0019359	nicotinamide nucleotide biosynthetic process	11 of 351	22 of 4338	2.61e-07	1.79e-06	1.22239e-06	11	FUN_010435/FUN_016338/FUN_021037/FUN_002360/FUN_003139/FUN_005563/FUN_001170/FUN_016487/FUN_000625/FUN_005993/FUN_001141
DE	AdultParts:Other.up	BP	GO:0019363	pyridine nucleotide biosynthetic process	11 of 351	22 of 4338	2.61e-07	1.79e-06	1.22239e-06	11	FUN_010435/FUN_016338/FUN_021037/FUN_002360/FUN_003139/FUN_005563/FUN_001170/FUN_016487/FUN_000625/FUN_005993/FUN_001141
DE	AdultParts:Other.up	BP	GO:0009166	nucleotide catabolic process	12 of 351	27 of 4338	3.73e-07	2.52e-06	1.72134e-06	12	FUN_010435/FUN_016338/FUN_021037/FUN_002360/FUN_015814/FUN_003139/FUN_005563/FUN_001170/FUN_016487/FUN_000625/FUN_005993/FUN_001141
DE	AdultParts:Other.up	BP	GO:0072330	monocarboxylic acid biosynthetic process	11 of 351	23 of 4338	4.65e-07	3.09e-06	2.10991e-06	11	FUN_010435/FUN_016338/FUN_021037/FUN_002360/FUN_003139/FUN_005563/FUN_001170/FUN_016487/FUN_000625/FUN_005993/FUN_001141
DE	AdultParts:Other.up	BP	GO:1901292	nucleoside phosphate catabolic process	12 of 351	28 of 4338	6.06e-07	3.97e-06	2.71316e-06	12	FUN_010435/FUN_016338/FUN_021037/FUN_002360/FUN_015814/FUN_003139/FUN_005563/FUN_001170/FUN_016487/FUN_000625/FUN_005993/FUN_001141
DE	AdultParts:Other.up	BP	GO:0046434	organophosphate catabolic process	13 of 351	33 of 4338	6.6e-07	4.26e-06	2.91061e-06	13	FUN_010540/FUN_010435/FUN_016338/FUN_021037/FUN_002360/FUN_015814/FUN_003139/FUN_005563/FUN_001170/FUN_016487/FUN_000625/FUN_005993/FUN_001141
DE	AdultParts:Other.up	BP	GO:0006812	cation transport	33 of 351	166 of 4338	7.04e-07	4.47e-06	3.05862e-06	33	FUN_012208/FUN_012207/FUN_010906/FUN_015489/FUN_000240/FUN_009153/FUN_010081/FUN_015491/FUN_019109/FUN_004660/FUN_000494/FUN_000847/FUN_019692/FUN_017858/FUN_010407/FUN_019690/FUN_009086/FUN_007261/FUN_019689/FUN_017579/FUN_000959/FUN_006209/FUN_002396/FUN_010377/FUN_015403/FUN_012025/FUN_003991/FUN_009331/FUN_002870/FUN_018372/FUN_006606/FUN_016775/FUN_005517
DE	AdultParts:Other.up	BP	GO:0072525	pyridine-containing compound biosynthetic process	11 of 351	26 of 4338	2.12e-06	1.33e-05	9.10187e-06	11	FUN_010435/FUN_016338/FUN_021037/FUN_002360/FUN_003139/FUN_005563/FUN_001170/FUN_016487/FUN_000625/FUN_005993/FUN_001141
DE	AdultParts:Other.up	BP	GO:0019362	pyridine nucleotide metabolic process	11 of 351	27 of 4338	3.33e-06	2.03e-05	1.38687e-05	11	FUN_010435/FUN_016338/FUN_021037/FUN_002360/FUN_003139/FUN_005563/FUN_001170/FUN_016487/FUN_000625/FUN_005993/FUN_001141
DE	AdultParts:Other.up	BP	GO:0046496	nicotinamide nucleotide metabolic process	11 of 351	27 of 4338	3.33e-06	2.03e-05	1.38687e-05	11	FUN_010435/FUN_016338/FUN_021037/FUN_002360/FUN_003139/FUN_005563/FUN_001170/FUN_016487/FUN_000625/FUN_005993/FUN_001141
DE	AdultParts:Other.up	BP	GO:0006099	tricarboxylic acid cycle	9 of 351	19 of 4338	5.98e-06	3.6e-05	2.45999e-05	9	FUN_013749/FUN_007735/FUN_004782/FUN_000838/FUN_000326/FUN_004248/FUN_013167/FUN_005111/FUN_012877
DE	AdultParts:Other.up	BP	GO:0006952	defense response	8 of 351	15 of 4338	6.59e-06	3.91e-05	2.67466e-05	8	FUN_013998/FUN_000993/FUN_013987/FUN_016543/FUN_001498/FUN_011991/FUN_000992/FUN_007562
DE	AdultParts:Other.up	BP	GO:0016999	antibiotic metabolic process	10 of 351	24 of 4338	7.42e-06	4.35e-05	2.97114e-05	10	FUN_000251/FUN_013749/FUN_007735/FUN_004782/FUN_000838/FUN_000326/FUN_004248/FUN_013167/FUN_005111/FUN_012877
DE	AdultParts:Other.up	BP	GO:0034404	nucleobase-containing small molecule biosynthetic process	12 of 351	35 of 4338	9.87e-06	5.7e-05	3.89355e-05	12	FUN_010435/FUN_016338/FUN_021037/FUN_002360/FUN_015814/FUN_003139/FUN_005563/FUN_001170/FUN_016487/FUN_000625/FUN_005993/FUN_001141
DE	AdultParts:Other.up	BP	GO:0006101	citrate metabolic process	9 of 351	20 of 4338	1.01e-05	5.7e-05	3.89355e-05	9	FUN_013749/FUN_007735/FUN_004782/FUN_000838/FUN_000326/FUN_004248/FUN_013167/FUN_005111/FUN_012877
DE	AdultParts:Other.up	BP	GO:0009060	aerobic respiration	9 of 351	20 of 4338	1.01e-05	5.7e-05	3.89355e-05	9	FUN_013749/FUN_007735/FUN_004782/FUN_000838/FUN_000326/FUN_004248/FUN_013167/FUN_005111/FUN_012877
DE	AdultParts:Other.up	BP	GO:1901137	carbohydrate derivative biosynthetic process	25 of 351	124 of 4338	1.29e-05	7.17e-05	4.90398e-05	25	FUN_004721/FUN_010435/FUN_016338/FUN_021037/FUN_002360/FUN_000251/FUN_009722/FUN_003139/FUN_009760/FUN_005563/FUN_001170/FUN_016487/FUN_009767/FUN_000625/FUN_003774/FUN_005993/FUN_010377/FUN_015403/FUN_001141/FUN_003991/FUN_009331/FUN_004220/FUN_002870/FUN_018372/FUN_017528
DE	AdultParts:Other.up	BP	GO:0072524	pyridine-containing compound metabolic process	11 of 351	31 of 4338	1.61e-05	8.82e-05	6.03187e-05	11	FUN_010435/FUN_016338/FUN_021037/FUN_002360/FUN_003139/FUN_005563/FUN_001170/FUN_016487/FUN_000625/FUN_005993/FUN_001141
DE	AdultParts:Other.up	BP	GO:0006120	mitochondrial electron transport, NADH to ubiquinone	5 of 351	6 of 4338	1.89e-05	0.000103	7.01889e-05	5	FUN_016068/FUN_002131/FUN_017891/FUN_005549/FUN_012178
DE	AdultParts:Other.up	BP	GO:0072350	tricarboxylic acid metabolic process	9 of 351	22 of 4338	2.59e-05	0.000139	9.48026e-05	9	FUN_013749/FUN_007735/FUN_004782/FUN_000838/FUN_000326/FUN_004248/FUN_013167/FUN_005111/FUN_012877
DE	AdultParts:Other.up	BP	GO:0006733	oxidoreduction coenzyme metabolic process	11 of 351	33 of 4338	3.17e-05	0.000168	0.000114629	11	FUN_010435/FUN_016338/FUN_021037/FUN_002360/FUN_003139/FUN_005563/FUN_001170/FUN_016487/FUN_000625/FUN_005993/FUN_001141
DE	AdultParts:Other.up	BP	GO:0009108	coenzyme biosynthetic process	14 of 351	51 of 4338	3.23e-05	0.000169	0.000115617	14	FUN_010435/FUN_016338/FUN_021037/FUN_002360/FUN_000251/FUN_009722/FUN_003139/FUN_005563/FUN_001170/FUN_016487/FUN_000625/FUN_005993/FUN_015475/FUN_001141
DE	AdultParts:Other.up	BP	GO:0015672	monovalent inorganic cation transport	22 of 351	109 of 4338	4.24e-05	0.000219	0.00014998	22	FUN_010906/FUN_000240/FUN_009153/FUN_019109/FUN_004660/FUN_000494/FUN_000847/FUN_019692/FUN_010407/FUN_019690/FUN_009086/FUN_019689/FUN_000959/FUN_002396/FUN_010377/FUN_015403/FUN_012025/FUN_003991/FUN_009331/FUN_002870/FUN_018372/FUN_006606
DE	AdultParts:Other.up	BP	GO:0090407	organophosphate biosynthetic process	26 of 351	141 of 4338	4.5e-05	0.00023	0.000157347	26	FUN_010435/FUN_016338/FUN_021037/FUN_002360/FUN_000251/FUN_009722/FUN_003139/FUN_009760/FUN_005563/FUN_001170/FUN_010671/FUN_016487/FUN_009767/FUN_000625/FUN_005456/FUN_005993/FUN_010377/FUN_015475/FUN_015403/FUN_001141/FUN_003991/FUN_009331/FUN_004220/FUN_002870/FUN_018372/FUN_017528
DE	AdultParts:Other.up	BP	GO:0015718	monocarboxylic acid transport	5 of 351	7 of 4338	6.18e-05	0.000313	0.000213707	5	FUN_011290/FUN_014822/FUN_003910/FUN_020413/FUN_005491
DE	AdultParts:Other.up	BP	GO:0030001	metal ion transport	21 of 351	104 of 4338	6.3e-05	0.000315	0.000215327	21	FUN_010906/FUN_015489/FUN_000240/FUN_009153/FUN_010081/FUN_015491/FUN_019109/FUN_004660/FUN_000847/FUN_019692/FUN_010407/FUN_019690/FUN_009086/FUN_007261/FUN_019689/FUN_017579/FUN_000959/FUN_006209/FUN_002396/FUN_006606/FUN_016775
DE	AdultParts:Other.up	BP	GO:0016053	organic acid biosynthetic process	14 of 351	54 of 4338	6.48e-05	0.000317	0.000216556	14	FUN_007432/FUN_016614/FUN_010435/FUN_016338/FUN_021037/FUN_002360/FUN_003139/FUN_005563/FUN_001170/FUN_016487/FUN_000625/FUN_005993/FUN_006082/FUN_001141
DE	AdultParts:Other.up	BP	GO:0046394	carboxylic acid biosynthetic process	14 of 351	54 of 4338	6.48e-05	0.000317	0.000216556	14	FUN_007432/FUN_016614/FUN_010435/FUN_016338/FUN_021037/FUN_002360/FUN_003139/FUN_005563/FUN_001170/FUN_016487/FUN_000625/FUN_005993/FUN_006082/FUN_001141
DE	AdultParts:Other.up	BP	GO:0005975	carbohydrate metabolic process	31 of 351	194 of 4338	0.000147	0.000711	0.000485732	31	FUN_001431/FUN_011097/FUN_010540/FUN_010435/FUN_016338/FUN_021037/FUN_002360/FUN_014595/FUN_012081/FUN_005592/FUN_016913/FUN_007385/FUN_003139/FUN_005057/FUN_012875/FUN_005563/FUN_001170/FUN_003953/FUN_021152/FUN_000838/FUN_016487/FUN_000625/FUN_007376/FUN_005993/FUN_019707/FUN_012699/FUN_011707/FUN_001141/FUN_006803/FUN_017024/FUN_005897
DE	AdultParts:Other.up	BP	GO:0015849	organic acid transport	5 of 351	8 of 4338	0.000154	0.000729	0.00049814	5	FUN_011290/FUN_014822/FUN_003910/FUN_020413/FUN_005491
DE	AdultParts:Other.up	BP	GO:0046942	carboxylic acid transport	5 of 351	8 of 4338	0.000154	0.000729	0.00049814	5	FUN_011290/FUN_014822/FUN_003910/FUN_020413/FUN_005491
DE	AdultParts:Other.up	BP	GO:0051188	cofactor biosynthetic process	14 of 351	61 of 4338	0.000266	0.00125	0.0008525	14	FUN_010435/FUN_016338/FUN_021037/FUN_002360/FUN_000251/FUN_009722/FUN_003139/FUN_005563/FUN_001170/FUN_016487/FUN_000625/FUN_005993/FUN_015475/FUN_001141
DE	AdultParts:Other.up	BP	GO:0006732	coenzyme metabolic process	14 of 351	62 of 4338	0.000319	0.00148	0.00101126	14	FUN_010435/FUN_016338/FUN_021037/FUN_002360/FUN_000251/FUN_009722/FUN_003139/FUN_005563/FUN_001170/FUN_016487/FUN_000625/FUN_005993/FUN_015475/FUN_001141
DE	AdultParts:Other.up	BP	GO:0034655	nucleobase-containing compound catabolic process	13 of 351	57 of 4338	0.00047	0.00215	0.00147268	13	FUN_001023/FUN_010435/FUN_016338/FUN_021037/FUN_002360/FUN_015814/FUN_003139/FUN_005563/FUN_001170/FUN_016487/FUN_000625/FUN_005993/FUN_001141
DE	AdultParts:Other.up	BP	GO:0034220	ion transmembrane transport	18 of 351	96 of 4338	0.00055	0.00244	0.00167013	18	FUN_011290/FUN_010138/FUN_019109/FUN_003910/FUN_001427/FUN_010322/FUN_000494/FUN_017858/FUN_006209/FUN_010377/FUN_015403/FUN_012025/FUN_003986/FUN_003991/FUN_009331/FUN_002870/FUN_018372/FUN_016775
DE	AdultParts:Other.up	BP	GO:0009617	response to bacterium	4 of 351	6 of 4338	0.000554	0.00244	0.00167013	4	FUN_013998/FUN_013987/FUN_016543/FUN_007562
DE	AdultParts:Other.up	BP	GO:0042742	defense response to bacterium	4 of 351	6 of 4338	0.000554	0.00244	0.00167013	4	FUN_013998/FUN_013987/FUN_016543/FUN_007562
DE	AdultParts:Other.up	BP	GO:0098542	defense response to other organism	4 of 351	6 of 4338	0.000554	0.00244	0.00167013	4	FUN_013998/FUN_013987/FUN_016543/FUN_007562
DE	AdultParts:Other.up	BP	GO:0051186	cofactor metabolic process	16 of 351	86 of 4338	0.00121	0.00513	0.0035097	16	FUN_010435/FUN_016338/FUN_021037/FUN_002360/FUN_000251/FUN_009722/FUN_003139/FUN_005563/FUN_007710/FUN_001170/FUN_016487/FUN_000625/FUN_005993/FUN_003082/FUN_015475/FUN_001141
DE	AdultParts:Other.up	BP	GO:0009607	response to biotic stimulus	4 of 351	7 of 4338	0.00121	0.00513	0.0035097	4	FUN_013998/FUN_013987/FUN_016543/FUN_007562
DE	AdultParts:Other.up	BP	GO:0043207	response to external biotic stimulus	4 of 351	7 of 4338	0.00121	0.00513	0.0035097	4	FUN_013998/FUN_013987/FUN_016543/FUN_007562
DE	AdultParts:Other.up	BP	GO:0051707	response to other organism	4 of 351	7 of 4338	0.00121	0.00513	0.0035097	4	FUN_013998/FUN_013987/FUN_016543/FUN_007562
DE	AdultParts:Other.up	BP	GO:0019439	aromatic compound catabolic process	13 of 351	65 of 4338	0.00174	0.0073	0.00499172	13	FUN_001023/FUN_010435/FUN_016338/FUN_021037/FUN_002360/FUN_015814/FUN_003139/FUN_005563/FUN_001170/FUN_016487/FUN_000625/FUN_005993/FUN_001141
DE	AdultParts:Other.up	BP	GO:0044270	cellular nitrogen compound catabolic process	13 of 351	66 of 4338	0.00201	0.00836	0.00571843	13	FUN_001023/FUN_010435/FUN_016338/FUN_021037/FUN_002360/FUN_015814/FUN_003139/FUN_005563/FUN_001170/FUN_016487/FUN_000625/FUN_005993/FUN_001141
DE	AdultParts:Other.up	BP	GO:0046700	heterocycle catabolic process	13 of 351	67 of 4338	0.00232	0.00955	0.00652786	13	FUN_001023/FUN_010435/FUN_016338/FUN_021037/FUN_002360/FUN_015814/FUN_003139/FUN_005563/FUN_001170/FUN_016487/FUN_000625/FUN_005993/FUN_001141
DE	AdultParts:Other.up	BP	GO:0002376	immune system process	5 of 351	13 of 4338	0.00252	0.0102	0.00695705	5	FUN_000993/FUN_005824/FUN_011991/FUN_000992/FUN_016023
DE	AdultParts:Other.up	BP	GO:0006955	immune response	5 of 351	13 of 4338	0.00252	0.0102	0.00695705	5	FUN_000993/FUN_005824/FUN_011991/FUN_000992/FUN_016023
DE	AdultParts:Other.up	BP	GO:0006813	potassium ion transport	10 of 351	45 of 4338	0.00259	0.0104	0.00709444	10	FUN_000240/FUN_019109/FUN_004660/FUN_019692/FUN_010407/FUN_019690/FUN_009086/FUN_019689/FUN_002396/FUN_006606
DE	AdultParts:Other.up	BP	GO:1901136	carbohydrate derivative catabolic process	6 of 351	19 of 4338	0.00294	0.0117	0.00799285	6	FUN_000993/FUN_001023/FUN_010540/FUN_003953/FUN_011991/FUN_000992
DE	AdultParts:Other.up	BP	GO:1901361	organic cyclic compound catabolic process	13 of 351	69 of 4338	0.00304	0.012	0.00819745	13	FUN_001023/FUN_010435/FUN_016338/FUN_021037/FUN_002360/FUN_015814/FUN_003139/FUN_005563/FUN_001170/FUN_016487/FUN_000625/FUN_005993/FUN_001141
DE	AdultParts:Other.up	BP	GO:0044283	small molecule biosynthetic process	16 of 351	95 of 4338	0.00352	0.0137	0.00939249	16	FUN_007432/FUN_016614/FUN_010435/FUN_016338/FUN_021037/FUN_002360/FUN_015814/FUN_003139/FUN_005563/FUN_001170/FUN_016487/FUN_000625/FUN_005993/FUN_006082/FUN_011707/FUN_001141
DE	AdultParts:Other.up	BP	GO:0015985	energy coupled proton transport, down electrochemical gradient	6 of 351	20 of 4338	0.00392	0.015	0.0102864	6	FUN_010377/FUN_015403/FUN_003991/FUN_009331/FUN_002870/FUN_018372
DE	AdultParts:Other.up	BP	GO:0015986	ATP synthesis coupled proton transport	6 of 351	20 of 4338	0.00392	0.015	0.0102864	6	FUN_010377/FUN_015403/FUN_003991/FUN_009331/FUN_002870/FUN_018372
DE	AdultParts:Other.up	BP	GO:0006006	glucose metabolic process	3 of 351	5 of 4338	0.00464	0.0164	0.0112102	3	FUN_007385/FUN_005563/FUN_011707
DE	AdultParts:Other.up	BP	GO:0006560	proline metabolic process	3 of 351	5 of 4338	0.00464	0.0164	0.0112102	3	FUN_007432/FUN_016614/FUN_006082
DE	AdultParts:Other.up	BP	GO:0015908	fatty acid transport	3 of 351	5 of 4338	0.00464	0.0164	0.0112102	3	FUN_014822/FUN_020413/FUN_005491
DE	AdultParts:Other.up	BP	GO:0015909	long-chain fatty acid transport	3 of 351	5 of 4338	0.00464	0.0164	0.0112102	3	FUN_014822/FUN_020413/FUN_005491
DE	AdultParts:Other.up	BP	GO:0032309	icosanoid secretion	3 of 351	5 of 4338	0.00464	0.0164	0.0112102	3	FUN_014822/FUN_020413/FUN_005491
DE	AdultParts:Other.up	BP	GO:0046717	acid secretion	3 of 351	5 of 4338	0.00464	0.0164	0.0112102	3	FUN_014822/FUN_020413/FUN_005491
DE	AdultParts:Other.up	BP	GO:0050482	arachidonic acid secretion	3 of 351	5 of 4338	0.00464	0.0164	0.0112102	3	FUN_014822/FUN_020413/FUN_005491
DE	AdultParts:Other.up	BP	GO:0071715	icosanoid transport	3 of 351	5 of 4338	0.00464	0.0164	0.0112102	3	FUN_014822/FUN_020413/FUN_005491
DE	AdultParts:Other.up	BP	GO:1901571	fatty acid derivative transport	3 of 351	5 of 4338	0.00464	0.0164	0.0112102	3	FUN_014822/FUN_020413/FUN_005491
DE	AdultParts:Other.up	BP	GO:1903963	arachidonate transport	3 of 351	5 of 4338	0.00464	0.0164	0.0112102	3	FUN_014822/FUN_020413/FUN_005491
DE	AdultParts:Other.up	BP	GO:0006026	aminoglycan catabolic process	4 of 351	10 of 4338	0.00597	0.0206	0.0140848	4	FUN_000993/FUN_003953/FUN_011991/FUN_000992
DE	AdultParts:Other.up	BP	GO:0009605	response to external stimulus	4 of 351	10 of 4338	0.00597	0.0206	0.0140848	4	FUN_013998/FUN_013987/FUN_016543/FUN_007562
DE	AdultParts:Other.up	BP	GO:0052652	cyclic purine nucleotide metabolic process	4 of 351	10 of 4338	0.00597	0.0206	0.0140848	4	FUN_009760/FUN_009767/FUN_004220/FUN_017528
DE	AdultParts:Other.up	BP	GO:0006814	sodium ion transport	7 of 351	30 of 4338	0.00852	0.029	0.0198231	7	FUN_010906/FUN_009153/FUN_000847/FUN_019692/FUN_019690/FUN_019689/FUN_000959
DE	AdultParts:Other.up	BP	GO:0006072	glycerol-3-phosphate metabolic process	3 of 351	6 of 4338	0.00873	0.029	0.0198231	3	FUN_010540/FUN_017762/FUN_006803
DE	AdultParts:Other.up	BP	GO:0006801	superoxide metabolic process	3 of 351	6 of 4338	0.00873	0.029	0.0198231	3	FUN_008084/FUN_008082/FUN_007372
DE	AdultParts:Other.up	BP	GO:0045087	innate immune response	3 of 351	6 of 4338	0.00873	0.029	0.0198231	3	FUN_000993/FUN_011991/FUN_000992
DE	AdultParts:Other.up	BP	GO:0052646	alditol phosphate metabolic process	3 of 351	6 of 4338	0.00873	0.029	0.0198231	3	FUN_010540/FUN_017762/FUN_006803
DE	AdultParts:Other.up	BP	GO:0006816	calcium ion transport	5 of 351	17 of 4338	0.00923	0.0302	0.0206515	5	FUN_015489/FUN_010081/FUN_015491/FUN_006209/FUN_016775
DE	AdultParts:Other.up	BP	GO:0015711	organic anion transport	5 of 351	17 of 4338	0.00923	0.0302	0.0206515	5	FUN_011290/FUN_014822/FUN_003910/FUN_020413/FUN_005491
DE	AdultParts:Other.up	BP	GO:0070838	divalent metal ion transport	5 of 351	18 of 4338	0.012	0.0385	0.0263502	5	FUN_015489/FUN_010081/FUN_015491/FUN_006209/FUN_016775
DE	AdultParts:Other.up	BP	GO:0072511	divalent inorganic cation transport	5 of 351	18 of 4338	0.012	0.0385	0.0263502	5	FUN_015489/FUN_010081/FUN_015491/FUN_006209/FUN_016775
DE	AdultParts:Other.up	BP	GO:1902600	proton transmembrane transport	8 of 351	40 of 4338	0.0131	0.042	0.028691	8	FUN_000494/FUN_010377/FUN_015403/FUN_012025/FUN_003991/FUN_009331/FUN_002870/FUN_018372
DE	AdultParts:Other.up	BP	GO:0006182	cGMP biosynthetic process	3 of 351	7 of 4338	0.0144	0.0453	0.0309977	3	FUN_009760/FUN_009767/FUN_004220
DE	AdultParts:Other.up	BP	GO:0046068	cGMP metabolic process	3 of 351	7 of 4338	0.0144	0.0453	0.0309977	3	FUN_009760/FUN_009767/FUN_004220
DE	AdultParts:Other.up	BP	GO:0006820	anion transport	7 of 351	33 of 4338	0.0145	0.0453	0.0309977	7	FUN_011290/FUN_014822/FUN_003910/FUN_004929/FUN_005947/FUN_020413/FUN_005491
DE	AdultParts:Other.up	BP	GO:0098655	cation transmembrane transport	12 of 351	74 of 4338	0.0146	0.0453	0.0309977	12	FUN_019109/FUN_000494/FUN_017858/FUN_006209/FUN_010377/FUN_015403/FUN_012025/FUN_003991/FUN_009331/FUN_002870/FUN_018372/FUN_016775
DE	AdultParts:Other.up	BP	GO:0051259	protein complex oligomerization	4 of 351	13 of 4338	0.0167	0.0517	0.0353642	4	FUN_000240/FUN_007733/FUN_009086/FUN_001071
DE	AdultParts:Other.up	BP	GO:0009064	glutamine family amino acid metabolic process	4 of 351	14 of 4338	0.022	0.067	0.0457839	4	FUN_007432/FUN_016614/FUN_002223/FUN_006082
DE	AdultParts:Other.up	BP	GO:0016051	carbohydrate biosynthetic process	4 of 351	14 of 4338	0.022	0.067	0.0457839	4	FUN_005057/FUN_005563/FUN_007376/FUN_011707
DE	AdultParts:Other.up	BP	GO:0051704	multi-organism process	4 of 351	15 of 4338	0.0281	0.085	0.0581034	4	FUN_013998/FUN_013987/FUN_016543/FUN_007562
DE	AdultParts:Other.up	BP	GO:0098660	inorganic ion transmembrane transport	11 of 351	72 of 4338	0.0285	0.085	0.0581034	11	FUN_019109/FUN_000494/FUN_006209/FUN_010377/FUN_015403/FUN_012025/FUN_003991/FUN_009331/FUN_002870/FUN_018372/FUN_016775
DE	AdultParts:Other.up	BP	GO:0098662	inorganic cation transmembrane transport	11 of 351	72 of 4338	0.0285	0.085	0.0581034	11	FUN_019109/FUN_000494/FUN_006209/FUN_010377/FUN_015403/FUN_012025/FUN_003991/FUN_009331/FUN_002870/FUN_018372/FUN_016775
DE	AdultParts:Other.up	BP	GO:0000270	peptidoglycan metabolic process	3 of 351	9 of 4338	0.0305	0.0888	0.0607193	3	FUN_000993/FUN_011991/FUN_000992
DE	AdultParts:Other.up	BP	GO:0006027	glycosaminoglycan catabolic process	3 of 351	9 of 4338	0.0305	0.0888	0.0607193	3	FUN_000993/FUN_011991/FUN_000992
DE	AdultParts:Other.up	BP	GO:0009253	peptidoglycan catabolic process	3 of 351	9 of 4338	0.0305	0.0888	0.0607193	3	FUN_000993/FUN_011991/FUN_000992
DE	AdultParts:Other.up	BP	GO:0072593	reactive oxygen species metabolic process	3 of 351	9 of 4338	0.0305	0.0888	0.0607193	3	FUN_008084/FUN_008082/FUN_007372
DE	AdultParts:Other.up	BP	GO:1901575	organic substance catabolic process	23 of 351	194 of 4338	0.0386	0.112	0.0763377	23	FUN_000993/FUN_001023/FUN_015633/FUN_010862/FUN_010540/FUN_010435/FUN_014822/FUN_016338/FUN_021037/FUN_002360/FUN_015814/FUN_003139/FUN_005563/FUN_001170/FUN_003953/FUN_019376/FUN_016487/FUN_000625/FUN_011991/FUN_000992/FUN_005993/FUN_003082/FUN_001141
DE	AdultParts:Other.up	BP	GO:0009187	cyclic nucleotide metabolic process	5 of 351	24 of 4338	0.0398	0.113	0.0775586	5	FUN_009760/FUN_010671/FUN_009767/FUN_004220/FUN_017528
DE	AdultParts:Other.up	BP	GO:0009190	cyclic nucleotide biosynthetic process	5 of 351	24 of 4338	0.0398	0.113	0.0775586	5	FUN_009760/FUN_010671/FUN_009767/FUN_004220/FUN_017528
DE	AdultParts:Other.up	BP	GO:0009084	glutamine family amino acid biosynthetic process	3 of 351	11 of 4338	0.0532	0.149	0.101726	3	FUN_007432/FUN_016614/FUN_006082
DE	AdultParts:Other.up	BP	GO:0030203	glycosaminoglycan metabolic process	3 of 351	11 of 4338	0.0532	0.149	0.101726	3	FUN_000993/FUN_011991/FUN_000992
DE	AdultParts:Other.up	BP	GO:0051260	protein homooligomerization	3 of 351	11 of 4338	0.0532	0.149	0.101726	3	FUN_000240/FUN_007733/FUN_009086
DE	AdultParts:Other.up	BP	GO:0009056	catabolic process	23 of 351	201 of 4338	0.0543	0.151	0.10332	23	FUN_000993/FUN_001023/FUN_015633/FUN_010862/FUN_010540/FUN_010435/FUN_014822/FUN_016338/FUN_021037/FUN_002360/FUN_015814/FUN_003139/FUN_005563/FUN_001170/FUN_003953/FUN_019376/FUN_016487/FUN_000625/FUN_011991/FUN_000992/FUN_005993/FUN_003082/FUN_001141
DE	AdultParts:Other.up	BP	GO:0006084	acetyl-CoA metabolic process	2 of 351	5 of 4338	0.0554	0.153	0.104689	2	FUN_000251/FUN_009722
DE	AdultParts:Other.up	BP	GO:0006793	phosphorus metabolic process	49 of 351	498 of 4338	0.0784	0.207	0.141741	49	FUN_010540/FUN_017762/FUN_010435/FUN_014822/FUN_005817/FUN_016338/FUN_021037/FUN_002360/FUN_000251/FUN_015814/FUN_005818/FUN_009722/FUN_000168/FUN_003139/FUN_003994/FUN_009760/FUN_005563/FUN_001170/FUN_010671/FUN_016487/FUN_009767/FUN_000625/FUN_020413/FUN_005456/FUN_006059/FUN_005993/FUN_000940/FUN_000976/FUN_005558/FUN_006475/FUN_016068/FUN_002131/FUN_010377/FUN_015475/FUN_015403/FUN_001141/FUN…
DE	AdultParts:Other.up	BP	GO:0006637	acyl-CoA metabolic process	2 of 351	6 of 4338	0.0787	0.207	0.141741	2	FUN_000251/FUN_009722
DE	AdultParts:Other.up	BP	GO:0032879	regulation of localization	2 of 351	6 of 4338	0.0787	0.207	0.141741	2	FUN_019109/FUN_015735
DE	AdultParts:Other.up	BP	GO:0033866	nucleoside bisphosphate biosynthetic process	2 of 351	6 of 4338	0.0787	0.207	0.141741	2	FUN_000251/FUN_009722
DE	AdultParts:Other.up	BP	GO:0034030	ribonucleoside bisphosphate biosynthetic process	2 of 351	6 of 4338	0.0787	0.207	0.141741	2	FUN_000251/FUN_009722
DE	AdultParts:Other.up	BP	GO:0034033	purine nucleoside bisphosphate biosynthetic process	2 of 351	6 of 4338	0.0787	0.207	0.141741	2	FUN_000251/FUN_009722
DE	AdultParts:Other.up	BP	GO:0034637	cellular carbohydrate biosynthetic process	2 of 351	6 of 4338	0.0787	0.207	0.141741	2	FUN_005057/FUN_007376
DE	AdultParts:Other.up	BP	GO:0035383	thioester metabolic process	2 of 351	6 of 4338	0.0787	0.207	0.141741	2	FUN_000251/FUN_009722
DE	AdultParts:Other.up	BP	GO:0006796	phosphate-containing compound metabolic process	48 of 351	497 of 4338	0.103	0.27	0.184685	48	FUN_010540/FUN_017762/FUN_010435/FUN_014822/FUN_005817/FUN_016338/FUN_021037/FUN_002360/FUN_000251/FUN_015814/FUN_005818/FUN_009722/FUN_000168/FUN_003139/FUN_009760/FUN_005563/FUN_001170/FUN_010671/FUN_016487/FUN_009767/FUN_000625/FUN_020413/FUN_005456/FUN_006059/FUN_005993/FUN_000940/FUN_000976/FUN_005558/FUN_006475/FUN_016068/FUN_002131/FUN_010377/FUN_015475/FUN_015403/FUN_001141/FUN_002163/FUN…
DE	AdultParts:Other.up	BP	GO:0043648	dicarboxylic acid metabolic process	2 of 351	7 of 4338	0.104	0.27	0.184808	2	FUN_000838/FUN_017024
DE	AdultParts:Other.up	BP	GO:1990542	mitochondrial transmembrane transport	2 of 351	7 of 4338	0.104	0.27	0.184808	2	FUN_011290/FUN_003910
DE	AdultParts:Other.up	CC	GO:0005743	mitochondrial inner membrane	22 of 214	45 of 2543	5.79e-13	2.81e-11	1.64603e-11	22	FUN_011290/FUN_003910/FUN_003085/FUN_016065/FUN_000940/FUN_015938/FUN_010531/FUN_016068/FUN_002131/FUN_015403/FUN_012572/FUN_009579/FUN_002163/FUN_005506/FUN_002128/FUN_003991/FUN_009331/FUN_017891/FUN_002870/FUN_005549/FUN_018372/FUN_012178
DE	AdultParts:Other.up	CC	GO:0019866	organelle inner membrane	22 of 214	45 of 2543	5.79e-13	2.81e-11	1.64603e-11	22	FUN_011290/FUN_003910/FUN_003085/FUN_016065/FUN_000940/FUN_015938/FUN_010531/FUN_016068/FUN_002131/FUN_015403/FUN_012572/FUN_009579/FUN_002163/FUN_005506/FUN_002128/FUN_003991/FUN_009331/FUN_017891/FUN_002870/FUN_005549/FUN_018372/FUN_012178
DE	AdultParts:Other.up	CC	GO:0070469	respiratory chain	13 of 214	16 of 2543	3.36e-12	1.09e-10	6.36275e-11	13	FUN_007735/FUN_003085/FUN_016065/FUN_010531/FUN_016068/FUN_002131/FUN_012572/FUN_002163/FUN_005506/FUN_002128/FUN_017891/FUN_005549/FUN_012178
DE	AdultParts:Other.up	CC	GO:0098800	inner mitochondrial membrane protein complex	17 of 214	29 of 2543	6.06e-12	1.43e-10	8.39395e-11	17	FUN_003085/FUN_016065/FUN_010531/FUN_016068/FUN_002131/FUN_015403/FUN_009579/FUN_002163/FUN_005506/FUN_002128/FUN_003991/FUN_009331/FUN_017891/FUN_002870/FUN_005549/FUN_018372/FUN_012178
DE	AdultParts:Other.up	CC	GO:0005746	mitochondrial respiratory chain	12 of 214	14 of 2543	7.38e-12	1.43e-10	8.39395e-11	12	FUN_003085/FUN_016065/FUN_010531/FUN_016068/FUN_002131/FUN_012572/FUN_002163/FUN_005506/FUN_002128/FUN_017891/FUN_005549/FUN_012178
DE	AdultParts:Other.up	CC	GO:0005740	mitochondrial envelope	24 of 214	61 of 2543	1.69e-11	2.73e-10	1.60054e-10	24	FUN_011290/FUN_003910/FUN_003085/FUN_007261/FUN_016065/FUN_000940/FUN_015938/FUN_010531/FUN_016068/FUN_002131/FUN_015403/FUN_012572/FUN_009579/FUN_002163/FUN_005506/FUN_002128/FUN_005632/FUN_003991/FUN_009331/FUN_017891/FUN_002870/FUN_005549/FUN_018372/FUN_012178
DE	AdultParts:Other.up	CC	GO:0044455	mitochondrial membrane part	18 of 214	35 of 2543	2.82e-11	3.91e-10	2.29012e-10	18	FUN_003085/FUN_016065/FUN_010531/FUN_016068/FUN_002131/FUN_015403/FUN_012572/FUN_009579/FUN_002163/FUN_005506/FUN_002128/FUN_003991/FUN_009331/FUN_017891/FUN_002870/FUN_005549/FUN_018372/FUN_012178
DE	AdultParts:Other.up	CC	GO:0098803	respiratory chain complex	12 of 214	15 of 2543	3.42e-11	3.95e-10	2.31683e-10	12	FUN_007735/FUN_003085/FUN_016065/FUN_010531/FUN_016068/FUN_002131/FUN_002163/FUN_005506/FUN_002128/FUN_017891/FUN_005549/FUN_012178
DE	AdultParts:Other.up	CC	GO:0005739	mitochondrion	29 of 214	90 of 2543	3.81e-11	3.95e-10	2.31683e-10	29	FUN_011290/FUN_003910/FUN_013749/FUN_018150/FUN_003085/FUN_007261/FUN_010656/FUN_016065/FUN_000940/FUN_015938/FUN_010531/FUN_016068/FUN_002131/FUN_015403/FUN_005188/FUN_012572/FUN_009579/FUN_002163/FUN_005506/FUN_002128/FUN_005632/FUN_003991/FUN_009331/FUN_017891/FUN_019831/FUN_002870/FUN_005549/FUN_018372/FUN_012178
DE	AdultParts:Other.up	CC	GO:1990204	oxidoreductase complex	14 of 214	21 of 2543	4.08e-11	3.95e-10	2.31683e-10	14	FUN_010540/FUN_017762/FUN_006405/FUN_007735/FUN_016065/FUN_010531/FUN_016068/FUN_002131/FUN_002163/FUN_005506/FUN_002128/FUN_017891/FUN_005549/FUN_012178
DE	AdultParts:Other.up	CC	GO:0031966	mitochondrial membrane	22 of 214	57 of 2543	1.97e-10	1.74e-09	1.01756e-09	22	FUN_011290/FUN_003910/FUN_003085/FUN_016065/FUN_000940/FUN_015938/FUN_010531/FUN_016068/FUN_002131/FUN_015403/FUN_012572/FUN_009579/FUN_002163/FUN_005506/FUN_002128/FUN_003991/FUN_009331/FUN_017891/FUN_002870/FUN_005549/FUN_018372/FUN_012178
DE	AdultParts:Other.up	CC	GO:0031967	organelle envelope	24 of 214	70 of 2543	5.04e-10	3.76e-09	2.20169e-09	24	FUN_011290/FUN_003910/FUN_003085/FUN_007261/FUN_016065/FUN_000940/FUN_015938/FUN_010531/FUN_016068/FUN_002131/FUN_015403/FUN_012572/FUN_009579/FUN_002163/FUN_005506/FUN_002128/FUN_005632/FUN_003991/FUN_009331/FUN_017891/FUN_002870/FUN_005549/FUN_018372/FUN_012178
DE	AdultParts:Other.up	CC	GO:0031975	envelope	24 of 214	70 of 2543	5.04e-10	3.76e-09	2.20169e-09	24	FUN_011290/FUN_003910/FUN_003085/FUN_007261/FUN_016065/FUN_000940/FUN_015938/FUN_010531/FUN_016068/FUN_002131/FUN_015403/FUN_012572/FUN_009579/FUN_002163/FUN_005506/FUN_002128/FUN_005632/FUN_003991/FUN_009331/FUN_017891/FUN_002870/FUN_005549/FUN_018372/FUN_012178
DE	AdultParts:Other.up	CC	GO:0044429	mitochondrial part	24 of 214	71 of 2543	7.05e-10	4.88e-09	2.86232e-09	24	FUN_011290/FUN_003910/FUN_003085/FUN_007261/FUN_016065/FUN_000940/FUN_015938/FUN_010531/FUN_016068/FUN_002131/FUN_015403/FUN_012572/FUN_009579/FUN_002163/FUN_005506/FUN_002128/FUN_005632/FUN_003991/FUN_009331/FUN_017891/FUN_002870/FUN_005549/FUN_018372/FUN_012178
DE	AdultParts:Other.up	CC	GO:0098798	mitochondrial protein complex	17 of 214	40 of 2543	4.46e-09	2.88e-08	1.68845e-08	17	FUN_003085/FUN_016065/FUN_010531/FUN_016068/FUN_002131/FUN_015403/FUN_009579/FUN_002163/FUN_005506/FUN_002128/FUN_003991/FUN_009331/FUN_017891/FUN_002870/FUN_005549/FUN_018372/FUN_012178
DE	AdultParts:Other.up	CC	GO:0005747	mitochondrial respiratory chain complex I	9 of 214	11 of 2543	8.56e-09	4.61e-08	2.70289e-08	9	FUN_016065/FUN_010531/FUN_016068/FUN_002131/FUN_005506/FUN_002128/FUN_017891/FUN_005549/FUN_012178
DE	AdultParts:Other.up	CC	GO:0030964	NADH dehydrogenase complex	9 of 214	11 of 2543	8.56e-09	4.61e-08	2.70289e-08	9	FUN_016065/FUN_010531/FUN_016068/FUN_002131/FUN_005506/FUN_002128/FUN_017891/FUN_005549/FUN_012178
DE	AdultParts:Other.up	CC	GO:0045271	respiratory chain complex I	9 of 214	11 of 2543	8.56e-09	4.61e-08	2.70289e-08	9	FUN_016065/FUN_010531/FUN_016068/FUN_002131/FUN_005506/FUN_002128/FUN_017891/FUN_005549/FUN_012178
DE	AdultParts:Other.up	CC	GO:0098796	membrane protein complex	30 of 214	140 of 2543	6.85e-07	3.5e-06	2.05004e-06	30	FUN_000240/FUN_000494/FUN_019692/FUN_007735/FUN_019690/FUN_009086/FUN_017082/FUN_003085/FUN_019689/FUN_016065/FUN_010531/FUN_016068/FUN_002131/FUN_006209/FUN_002396/FUN_010377/FUN_015403/FUN_012025/FUN_009579/FUN_002163/FUN_005506/FUN_002128/FUN_003991/FUN_009331/FUN_017891/FUN_002870/FUN_005549/FUN_018372/FUN_012178/FUN_006606
DE	AdultParts:Other.up	CC	GO:0031090	organelle membrane	22 of 214	92 of 2543	3.59e-06	1.74e-05	1.02025e-05	22	FUN_011290/FUN_003910/FUN_003085/FUN_016065/FUN_000940/FUN_015938/FUN_010531/FUN_016068/FUN_002131/FUN_015403/FUN_012572/FUN_009579/FUN_002163/FUN_005506/FUN_002128/FUN_003991/FUN_009331/FUN_017891/FUN_002870/FUN_005549/FUN_018372/FUN_012178
DE	AdultParts:Other.up	CC	GO:0005887	integral component of plasma membrane	9 of 214	26 of 2543	0.000157	0.000726	0.000425706	9	FUN_000240/FUN_004266/FUN_019692/FUN_019690/FUN_009086/FUN_017082/FUN_019689/FUN_002396/FUN_006606
DE	AdultParts:Other.up	CC	GO:0031226	intrinsic component of plasma membrane	9 of 214	28 of 2543	0.000299	0.00132	0.000773346	9	FUN_000240/FUN_004266/FUN_019692/FUN_019690/FUN_009086/FUN_017082/FUN_019689/FUN_002396/FUN_006606
DE	AdultParts:Other.up	CC	GO:1902495	transmembrane transporter complex	8 of 214	23 of 2543	0.000357	0.00144	0.000844827	8	FUN_000240/FUN_019692/FUN_019690/FUN_009086/FUN_019689/FUN_006209/FUN_002396/FUN_006606
DE	AdultParts:Other.up	CC	GO:1990351	transporter complex	8 of 214	23 of 2543	0.000357	0.00144	0.000844827	8	FUN_000240/FUN_019692/FUN_019690/FUN_009086/FUN_019689/FUN_006209/FUN_002396/FUN_006606
DE	AdultParts:Other.up	CC	GO:0000276	mitochondrial proton-transporting ATP synthase complex, coupling factor F(o)	5 of 214	9 of 2543	0.000384	0.00149	0.000872076	5	FUN_015403/FUN_003991/FUN_009331/FUN_002870/FUN_018372
DE	AdultParts:Other.up	CC	GO:0033177	proton-transporting two-sector ATPase complex, proton-transporting domain	7 of 214	19 of 2543	0.000568	0.00212	0.00124141	7	FUN_000494/FUN_015403/FUN_012025/FUN_003991/FUN_009331/FUN_002870/FUN_018372
DE	AdultParts:Other.up	CC	GO:0008076	voltage-gated potassium channel complex	4 of 214	6 of 2543	0.000639	0.00222	0.001298	4	FUN_000240/FUN_009086/FUN_002396/FUN_006606
DE	AdultParts:Other.up	CC	GO:0034705	potassium channel complex	4 of 214	6 of 2543	0.000639	0.00222	0.001298	4	FUN_000240/FUN_009086/FUN_002396/FUN_006606
DE	AdultParts:Other.up	CC	GO:0005753	mitochondrial proton-transporting ATP synthase complex	5 of 214	10 of 2543	0.000715	0.00231	0.00135445	5	FUN_015403/FUN_003991/FUN_009331/FUN_002870/FUN_018372
DE	AdultParts:Other.up	CC	GO:0045263	proton-transporting ATP synthase complex, coupling factor F(o)	5 of 214	10 of 2543	0.000715	0.00231	0.00135445	5	FUN_015403/FUN_003991/FUN_009331/FUN_002870/FUN_018372
DE	AdultParts:Other.up	CC	GO:0045259	proton-transporting ATP synthase complex	6 of 214	18 of 2543	0.00259	0.00812	0.00475725	6	FUN_010377/FUN_015403/FUN_003991/FUN_009331/FUN_002870/FUN_018372
DE	AdultParts:Other.up	CC	GO:0098797	plasma membrane protein complex	9 of 214	37 of 2543	0.00276	0.00835	0.00489469	9	FUN_000240/FUN_019692/FUN_019690/FUN_009086/FUN_017082/FUN_019689/FUN_006209/FUN_002396/FUN_006606
DE	AdultParts:Other.up	CC	GO:1902494	catalytic complex	22 of 214	146 of 2543	0.00426	0.0119	0.00696523	22	FUN_010540/FUN_017762/FUN_003139/FUN_019692/FUN_006405/FUN_007735/FUN_019690/FUN_000089/FUN_019689/FUN_016065/FUN_005558/FUN_010531/FUN_016068/FUN_002131/FUN_017382/FUN_002163/FUN_005506/FUN_002128/FUN_018654/FUN_017891/FUN_005549/FUN_012178
DE	AdultParts:Other.up	CC	GO:0034702	ion channel complex	5 of 214	14 of 2543	0.00429	0.0119	0.00696523	5	FUN_000240/FUN_009086/FUN_006209/FUN_002396/FUN_006606
DE	AdultParts:Other.up	CC	GO:0034703	cation channel complex	5 of 214	14 of 2543	0.00429	0.0119	0.00696523	5	FUN_000240/FUN_009086/FUN_006209/FUN_002396/FUN_006606
DE	AdultParts:Other.up	CC	GO:0044459	plasma membrane part	10 of 214	52 of 2543	0.00979	0.0263	0.0153846	10	FUN_000240/FUN_004266/FUN_019692/FUN_019690/FUN_009086/FUN_017082/FUN_019689/FUN_006209/FUN_002396/FUN_006606
DE	AdultParts:Other.up	CC	GO:0016469	proton-transporting two-sector ATPase complex	8 of 214	37 of 2543	0.01	0.0263	0.0153846	8	FUN_000494/FUN_010377/FUN_015403/FUN_012025/FUN_003991/FUN_009331/FUN_002870/FUN_018372
DE	AdultParts:Other.up	CC	GO:0005890	sodium:potassium-exchanging ATPase complex	3 of 214	7 of 2543	0.0159	0.0397	0.0232406	3	FUN_019692/FUN_019690/FUN_019689
DE	AdultParts:Other.up	CC	GO:0090533	cation-transporting ATPase complex	3 of 214	7 of 2543	0.0159	0.0397	0.0232406	3	FUN_019692/FUN_019690/FUN_019689
DE	AdultParts:Other.up	CC	GO:0098533	ATPase dependent transmembrane transport complex	3 of 214	9 of 2543	0.0337	0.0818	0.0479391	3	FUN_019692/FUN_019690/FUN_019689
DE	AdultParts:Other.up	CC	GO:0005886	plasma membrane	11 of 214	73 of 2543	0.039	0.0922	0.0540384	11	FUN_000240/FUN_004266/FUN_019692/FUN_019690/FUN_009086/FUN_017082/FUN_019689/FUN_006209/FUN_002396/FUN_006606/FUN_017528
DE	AdultParts:Other.up	CC	GO:1904949	ATPase complex	3 of 214	10 of 2543	0.0453	0.104	0.061236	3	FUN_019692/FUN_019690/FUN_019689
DE	AdultParts:Other.up	CC	GO:0005576	extracellular region	16 of 214	122 of 2543	0.0463	0.104	0.061236	16	FUN_013998/FUN_013996/FUN_013997/FUN_013995/FUN_013987/FUN_001023/FUN_016543/FUN_010941/FUN_017968/FUN_009957/FUN_013807/FUN_019139/FUN_018345/FUN_010347/FUN_007562/FUN_018795
DE	AdultParts:Other.up	CC	GO:0071944	cell periphery	11 of 214	82 of 2543	0.079	0.174	0.102003	11	FUN_000240/FUN_004266/FUN_019692/FUN_019690/FUN_009086/FUN_017082/FUN_019689/FUN_006209/FUN_002396/FUN_006606/FUN_017528
DE	AdultParts:Other.up	CC	GO:0044437	vacuolar part	2 of 214	6 of 2543	0.0843	0.182	0.106537	2	FUN_000494/FUN_012025
DE	AdultParts:Other.up	CC	GO:0044444	cytoplasmic part	39 of 214	384 of 2543	0.11	0.232	0.1362	39	FUN_010540/FUN_011290/FUN_017762/FUN_019239/FUN_003910/FUN_000494/FUN_013749/FUN_003139/FUN_006405/FUN_018150/FUN_003085/FUN_007261/FUN_010656/FUN_016065/FUN_000940/FUN_015938/FUN_010531/FUN_016068/FUN_002131/FUN_017382/FUN_015475/FUN_015403/FUN_005188/FUN_012572/FUN_012025/FUN_009579/FUN_002163/FUN_005506/FUN_002128/FUN_005632/FUN_003991/FUN_009331/FUN_017891/FUN_019831/FUN_002870/FUN_005549/FUN…
DE	AdultParts:Other.up	CC	GO:0005773	vacuole	2 of 214	8 of 2543	0.141	0.291	0.170466	2	FUN_000494/FUN_012025
DE	AdultParts:Other.up	CC	GO:0044421	extracellular region part	3 of 214	16 of 2543	0.146	0.295	0.17293	3	FUN_001023/FUN_013807/FUN_018795
DE	AdultParts:Other.up	CC	GO:0033179	proton-transporting V-type ATPase, V0 domain	2 of 214	9 of 2543	0.172	0.34	0.199044	2	FUN_000494/FUN_012025
DE	AdultParts:Other.up	MF	GO:0015318	inorganic molecular entity transmembrane transporter activity	51 of 521	259 of 6899	9.72e-11	2.75e-08	1.87232e-08	51	FUN_016508/FUN_012208/FUN_016511/FUN_003553/FUN_012207/FUN_005391/FUN_010906/FUN_015489/FUN_000240/FUN_009153/FUN_010081/FUN_015491/FUN_010138/FUN_016581/FUN_001427/FUN_010322/FUN_004660/FUN_004929/FUN_019116/FUN_000494/FUN_005947/FUN_016776/FUN_000668/FUN_008535/FUN_009086/FUN_003085/FUN_017756/FUN_015938/FUN_017579/FUN_000959/FUN_015144/FUN_005627/FUN_021282/FUN_006209/FUN_018966/FUN_002396/FUN…
DE	AdultParts:Other.up	MF	GO:0015075	ion transmembrane transporter activity	52 of 521	272 of 6899	1.96e-10	2.78e-08	1.89067e-08	52	FUN_016508/FUN_012208/FUN_016511/FUN_003553/FUN_012207/FUN_005391/FUN_010906/FUN_015489/FUN_000240/FUN_009153/FUN_010081/FUN_015491/FUN_010138/FUN_016581/FUN_001427/FUN_010322/FUN_004660/FUN_004929/FUN_019116/FUN_000494/FUN_017858/FUN_005947/FUN_016776/FUN_000668/FUN_008535/FUN_009086/FUN_003085/FUN_017756/FUN_015938/FUN_017579/FUN_000959/FUN_015144/FUN_005627/FUN_021282/FUN_006209/FUN_018966/FUN…
DE	AdultParts:Other.up	MF	GO:0005549	odorant binding	16 of 521	41 of 6899	1.56e-08	1.28e-06	8.71448e-07	16	FUN_002648/FUN_011800/FUN_007719/FUN_011803/FUN_011801/FUN_011802/FUN_016807/FUN_009668/FUN_011798/FUN_009830/FUN_002649/FUN_011804/FUN_008266/FUN_004489/FUN_008247/FUN_011085
DE	AdultParts:Other.up	MF	GO:0009055	electron transfer activity	18 of 521	52 of 6899	1.81e-08	1.28e-06	8.71448e-07	18	FUN_006323/FUN_019239/FUN_020225/FUN_007735/FUN_009234/FUN_010933/FUN_017799/FUN_003085/FUN_017935/FUN_002115/FUN_015938/FUN_000976/FUN_015144/FUN_005627/FUN_006475/FUN_021282/FUN_012572/FUN_005632
DE	AdultParts:Other.up	MF	GO:0015078	proton transmembrane transporter activity	19 of 521	59 of 6899	2.81e-08	1.59e-06	1.08217e-06	19	FUN_012208/FUN_012207/FUN_009153/FUN_000494/FUN_003085/FUN_015938/FUN_015144/FUN_005627/FUN_021282/FUN_010377/FUN_015403/FUN_012572/FUN_012025/FUN_005632/FUN_003991/FUN_009331/FUN_002870/FUN_018372/FUN_005517
DE	AdultParts:Other.up	MF	GO:0015077	monovalent inorganic cation transmembrane transporter activity	30 of 521	134 of 6899	4.13e-08	1.95e-06	1.32704e-06	30	FUN_012208/FUN_012207/FUN_010906/FUN_015489/FUN_000240/FUN_009153/FUN_015491/FUN_004660/FUN_000494/FUN_000668/FUN_009086/FUN_003085/FUN_015938/FUN_000959/FUN_015144/FUN_005627/FUN_021282/FUN_002396/FUN_010377/FUN_015403/FUN_012572/FUN_012025/FUN_005632/FUN_003991/FUN_009331/FUN_002870/FUN_018372/FUN_006606/FUN_000669/FUN_005517
DE	AdultParts:Other.up	MF	GO:0042302	structural constituent of cuticle	35 of 521	176 of 6899	7.52e-08	3.04e-06	2.06856e-06	35	FUN_005316/FUN_005305/FUN_005324/FUN_005320/FUN_005312/FUN_005302/FUN_005304/FUN_008371/FUN_017791/FUN_003752/FUN_017785/FUN_017787/FUN_017790/FUN_006713/FUN_005318/FUN_017137/FUN_005317/FUN_017136/FUN_017786/FUN_017789/FUN_011000/FUN_011084/FUN_017792/FUN_008365/FUN_008373/FUN_008676/FUN_017788/FUN_004702/FUN_005315/FUN_017784/FUN_005307/FUN_018462/FUN_007515/FUN_002642/FUN_005299
DE	AdultParts:Other.up	MF	GO:0022890	inorganic cation transmembrane transporter activity	34 of 521	176 of 6899	2.41e-07	8.53e-06	5.80597e-06	34	FUN_012208/FUN_012207/FUN_010906/FUN_015489/FUN_000240/FUN_009153/FUN_010081/FUN_015491/FUN_004660/FUN_000494/FUN_000668/FUN_009086/FUN_003085/FUN_015938/FUN_017579/FUN_000959/FUN_015144/FUN_005627/FUN_021282/FUN_006209/FUN_002396/FUN_010377/FUN_015403/FUN_012572/FUN_012025/FUN_005632/FUN_003991/FUN_009331/FUN_002870/FUN_018372/FUN_006606/FUN_016775/FUN_000669/FUN_005517
DE	AdultParts:Other.up	MF	GO:0008324	cation transmembrane transporter activity	35 of 521	187 of 6899	3.57e-07	1.12e-05	7.6444e-06	35	FUN_012208/FUN_012207/FUN_010906/FUN_015489/FUN_000240/FUN_009153/FUN_010081/FUN_015491/FUN_004660/FUN_000494/FUN_017858/FUN_000668/FUN_009086/FUN_003085/FUN_015938/FUN_017579/FUN_000959/FUN_015144/FUN_005627/FUN_021282/FUN_006209/FUN_002396/FUN_010377/FUN_015403/FUN_012572/FUN_012025/FUN_005632/FUN_003991/FUN_009331/FUN_002870/FUN_018372/FUN_006606/FUN_016775/FUN_000669/FUN_005517
DE	AdultParts:Other.up	MF	GO:0004129	cytochrome-c oxidase activity	7 of 521	12 of 6899	7.63e-06	0.000166	0.000113078	7	FUN_003085/FUN_015938/FUN_015144/FUN_005627/FUN_021282/FUN_012572/FUN_005632
DE	AdultParts:Other.up	MF	GO:0015002	heme-copper terminal oxidase activity	7 of 521	12 of 6899	7.63e-06	0.000166	0.000113078	7	FUN_003085/FUN_015938/FUN_015144/FUN_005627/FUN_021282/FUN_012572/FUN_005632
DE	AdultParts:Other.up	MF	GO:0016675	oxidoreductase activity, acting on a heme group of donors	7 of 521	12 of 6899	7.63e-06	0.000166	0.000113078	7	FUN_003085/FUN_015938/FUN_015144/FUN_005627/FUN_021282/FUN_012572/FUN_005632
DE	AdultParts:Other.up	MF	GO:0016676	oxidoreductase activity, acting on a heme group of donors, oxygen as acceptor	7 of 521	12 of 6899	7.63e-06	0.000166	0.000113078	7	FUN_003085/FUN_015938/FUN_015144/FUN_005627/FUN_021282/FUN_012572/FUN_005632
DE	AdultParts:Other.up	MF	GO:0005216	ion channel activity	26 of 521	138 of 6899	1.03e-05	0.000195	0.000132859	26	FUN_016508/FUN_016511/FUN_003553/FUN_005391/FUN_010906/FUN_000240/FUN_010138/FUN_016581/FUN_001427/FUN_010322/FUN_004660/FUN_019116/FUN_005947/FUN_016776/FUN_008535/FUN_009086/FUN_017756/FUN_000959/FUN_006209/FUN_018966/FUN_002396/FUN_003986/FUN_008416/FUN_006606/FUN_016775/FUN_005517
DE	AdultParts:Other.up	MF	GO:0022838	substrate-specific channel activity	26 of 521	138 of 6899	1.03e-05	0.000195	0.000132859	26	FUN_016508/FUN_016511/FUN_003553/FUN_005391/FUN_010906/FUN_000240/FUN_010138/FUN_016581/FUN_001427/FUN_010322/FUN_004660/FUN_019116/FUN_005947/FUN_016776/FUN_008535/FUN_009086/FUN_017756/FUN_000959/FUN_006209/FUN_018966/FUN_002396/FUN_003986/FUN_008416/FUN_006606/FUN_016775/FUN_005517
DE	AdultParts:Other.up	MF	GO:0048037	cofactor binding	46 of 521	333 of 6899	3.65e-05	0.000586	0.000398925	46	FUN_010802/FUN_001181/FUN_003812/FUN_004907/FUN_010590/FUN_013260/FUN_019588/FUN_012854/FUN_010540/FUN_006323/FUN_001979/FUN_009401/FUN_005146/FUN_010608/FUN_014911/FUN_006349/FUN_002959/FUN_016913/FUN_007385/FUN_017489/FUN_018867/FUN_009760/FUN_012050/FUN_001177/FUN_007710/FUN_000671/FUN_009234/FUN_007774/FUN_004782/FUN_010933/FUN_003817/FUN_009767/FUN_017799/FUN_021086/FUN_000672/FUN_004248/FUN…
DE	AdultParts:Other.up	MF	GO:0015267	channel activity	26 of 521	148 of 6899	3.73e-05	0.000586	0.000398925	26	FUN_016508/FUN_016511/FUN_003553/FUN_005391/FUN_010906/FUN_000240/FUN_010138/FUN_016581/FUN_001427/FUN_010322/FUN_004660/FUN_019116/FUN_005947/FUN_016776/FUN_008535/FUN_009086/FUN_017756/FUN_000959/FUN_006209/FUN_018966/FUN_002396/FUN_003986/FUN_008416/FUN_006606/FUN_016775/FUN_005517
DE	AdultParts:Other.up	MF	GO:0022803	passive transmembrane transporter activity	26 of 521	148 of 6899	3.73e-05	0.000586	0.000398925	26	FUN_016508/FUN_016511/FUN_003553/FUN_005391/FUN_010906/FUN_000240/FUN_010138/FUN_016581/FUN_001427/FUN_010322/FUN_004660/FUN_019116/FUN_005947/FUN_016776/FUN_008535/FUN_009086/FUN_017756/FUN_000959/FUN_006209/FUN_018966/FUN_002396/FUN_003986/FUN_008416/FUN_006606/FUN_016775/FUN_005517
DE	AdultParts:Other.up	MF	GO:0022836	gated channel activity	18 of 521	85 of 6899	4.86e-05	0.000688	0.000467969	18	FUN_016508/FUN_016511/FUN_005391/FUN_000240/FUN_010138/FUN_016581/FUN_001427/FUN_010322/FUN_004660/FUN_019116/FUN_005947/FUN_009086/FUN_006209/FUN_018966/FUN_002396/FUN_003986/FUN_008416/FUN_006606
DE	AdultParts:Other.up	MF	GO:0022839	ion gated channel activity	18 of 521	85 of 6899	4.86e-05	0.000688	0.000467969	18	FUN_016508/FUN_016511/FUN_005391/FUN_000240/FUN_010138/FUN_016581/FUN_001427/FUN_010322/FUN_004660/FUN_019116/FUN_005947/FUN_009086/FUN_006209/FUN_018966/FUN_002396/FUN_003986/FUN_008416/FUN_006606
DE	AdultParts:Other.up	MF	GO:0019842	vitamin binding	13 of 521	52 of 6899	9.16e-05	0.00123	0.000839941	13	FUN_010802/FUN_003812/FUN_010590/FUN_009401/FUN_010608/FUN_016913/FUN_018867/FUN_012050/FUN_007774/FUN_011707/FUN_009383/FUN_017534/FUN_005111
DE	AdultParts:Other.up	MF	GO:0015297	antiporter activity	6 of 521	12 of 6899	0.000112	0.00136	0.000928016	6	FUN_012208/FUN_012207/FUN_015489/FUN_009153/FUN_015491/FUN_005517
DE	AdultParts:Other.up	MF	GO:0015298	solute:cation antiporter activity	6 of 521	12 of 6899	0.000112	0.00136	0.000928016	6	FUN_012208/FUN_012207/FUN_015489/FUN_009153/FUN_015491/FUN_005517
DE	AdultParts:Other.up	MF	GO:0016829	lyase activity	16 of 521	75 of 6899	0.000116	0.00136	0.000928016	16	FUN_010802/FUN_003812/FUN_015633/FUN_003139/FUN_014761/FUN_018867/FUN_009760/FUN_010671/FUN_004782/FUN_009767/FUN_014760/FUN_018265/FUN_005188/FUN_001141/FUN_004220/FUN_017528
DE	AdultParts:Other.up	MF	GO:0022804	active transmembrane transporter activity	19 of 521	100 of 6899	0.000142	0.00161	0.00109757	19	FUN_012208/FUN_017083/FUN_009721/FUN_012207/FUN_000261/FUN_008426/FUN_015489/FUN_008700/FUN_009153/FUN_010081/FUN_015491/FUN_013120/FUN_013766/FUN_000668/FUN_003099/FUN_010377/FUN_018261/FUN_000669/FUN_005517
DE	AdultParts:Other.up	MF	GO:0008121	ubiquinol-cytochrome-c reductase activity	4 of 521	6 of 6899	0.000427	0.00431	0.00293475	4	FUN_020225/FUN_017799/FUN_002115/FUN_000976
DE	AdultParts:Other.up	MF	GO:0016679	oxidoreductase activity, acting on diphenols and related substances as donors	4 of 521	6 of 6899	0.000427	0.00431	0.00293475	4	FUN_020225/FUN_017799/FUN_002115/FUN_000976
DE	AdultParts:Other.up	MF	GO:0016681	oxidoreductase activity, acting on diphenols and related substances as donors, cytochrome as acceptor	4 of 521	6 of 6899	0.000427	0.00431	0.00293475	4	FUN_020225/FUN_017799/FUN_002115/FUN_000976
DE	AdultParts:Other.up	MF	GO:0030170	pyridoxal phosphate binding	10 of 521	39 of 6899	0.000475	0.00448	0.00304799	10	FUN_010802/FUN_003812/FUN_010590/FUN_009401/FUN_016913/FUN_018867/FUN_012050/FUN_007774/FUN_009383/FUN_017534
DE	AdultParts:Other.up	MF	GO:0070279	vitamin B6 binding	10 of 521	39 of 6899	0.000475	0.00448	0.00304799	10	FUN_010802/FUN_003812/FUN_010590/FUN_009401/FUN_016913/FUN_018867/FUN_012050/FUN_007774/FUN_009383/FUN_017534
DE	AdultParts:Other.up	MF	GO:0016616	oxidoreductase activity, acting on the CH-OH group of donors, NAD or NADP as acceptor	9 of 521	35 of 6899	0.000888	0.00811	0.00551899	9	FUN_010540/FUN_014911/FUN_000838/FUN_004248/FUN_013167/FUN_012699/FUN_011463/FUN_017024/FUN_012877
DE	AdultParts:Other.up	MF	GO:0015291	secondary active transmembrane transporter activity	10 of 521	46 of 6899	0.00188	0.0162	0.0110305	10	FUN_012208/FUN_017083/FUN_012207/FUN_008426/FUN_015489/FUN_009153/FUN_015491/FUN_000668/FUN_000669/FUN_005517
DE	AdultParts:Other.up	MF	GO:0005244	voltage-gated ion channel activity	7 of 521	25 of 6899	0.00195	0.0162	0.0110305	7	FUN_000240/FUN_004660/FUN_005947/FUN_009086/FUN_006209/FUN_002396/FUN_006606
DE	AdultParts:Other.up	MF	GO:0022832	voltage-gated channel activity	7 of 521	25 of 6899	0.00195	0.0162	0.0110305	7	FUN_000240/FUN_004660/FUN_005947/FUN_009086/FUN_006209/FUN_002396/FUN_006606
DE	AdultParts:Other.up	MF	GO:0005230	extracellular ligand-gated ion channel activity	11 of 521	56 of 6899	0.00269	0.0217	0.014799	11	FUN_016508/FUN_016511/FUN_005391/FUN_010138/FUN_016581/FUN_001427/FUN_010322/FUN_019116/FUN_018966/FUN_003986/FUN_008416
DE	AdultParts:Other.up	MF	GO:0016903	oxidoreductase activity, acting on the aldehyde or oxo group of donors	6 of 521	20 of 6899	0.0028	0.022	0.0149443	6	FUN_007432/FUN_016614/FUN_009722/FUN_007385/FUN_010527/FUN_005111
DE	AdultParts:Other.up	MF	GO:0008241	peptidyl-dipeptidase activity	4 of 521	9 of 6899	0.00298	0.022	0.0149443	4	FUN_011942/FUN_011934/FUN_018054/FUN_011940
DE	AdultParts:Other.up	MF	GO:0015276	ligand-gated ion channel activity	12 of 521	65 of 6899	0.00303	0.022	0.0149443	12	FUN_016508/FUN_016511/FUN_005391/FUN_010138/FUN_016581/FUN_001427/FUN_010322/FUN_004660/FUN_019116/FUN_018966/FUN_003986/FUN_008416
DE	AdultParts:Other.up	MF	GO:0022834	ligand-gated channel activity	12 of 521	65 of 6899	0.00303	0.022	0.0149443	12	FUN_016508/FUN_016511/FUN_005391/FUN_010138/FUN_016581/FUN_001427/FUN_010322/FUN_004660/FUN_019116/FUN_018966/FUN_003986/FUN_008416
DE	AdultParts:Other.up	MF	GO:0020037	heme binding	18 of 521	119 of 6899	0.00335	0.023	0.0156388	18	FUN_001181/FUN_004907/FUN_013260/FUN_012854/FUN_006323/FUN_001979/FUN_005146/FUN_006349/FUN_017489/FUN_009760/FUN_001177/FUN_000671/FUN_009234/FUN_009767/FUN_021086/FUN_000672/FUN_004220/FUN_011465
DE	AdultParts:Other.up	MF	GO:0022843	voltage-gated cation channel activity	6 of 521	21 of 6899	0.00367	0.023	0.0156388	6	FUN_000240/FUN_004660/FUN_009086/FUN_006209/FUN_002396/FUN_006606
DE	AdultParts:Other.up	MF	GO:0046906	tetrapyrrole binding	18 of 521	120 of 6899	0.00367	0.023	0.0156388	18	FUN_001181/FUN_004907/FUN_013260/FUN_012854/FUN_006323/FUN_001979/FUN_005146/FUN_006349/FUN_017489/FUN_009760/FUN_001177/FUN_000671/FUN_009234/FUN_009767/FUN_021086/FUN_000672/FUN_004220/FUN_011465
DE	AdultParts:Other.up	MF	GO:0004448	isocitrate dehydrogenase activity	3 of 521	5 of 6899	0.00382	0.023	0.0156388	3	FUN_004248/FUN_013167/FUN_012877
DE	AdultParts:Other.up	MF	GO:0004623	phospholipase A2 activity	3 of 521	5 of 6899	0.00382	0.023	0.0156388	3	FUN_014822/FUN_020413/FUN_005491
DE	AdultParts:Other.up	MF	GO:0015491	cation:cation antiporter activity	3 of 521	5 of 6899	0.00382	0.023	0.0156388	3	FUN_015489/FUN_009153/FUN_015491
DE	AdultParts:Other.up	MF	GO:0042834	peptidoglycan binding	3 of 521	5 of 6899	0.00382	0.023	0.0156388	3	FUN_000993/FUN_011991/FUN_000992
DE	AdultParts:Other.up	MF	GO:0099516	ion antiporter activity	3 of 521	5 of 6899	0.00382	0.023	0.0156388	3	FUN_015489/FUN_009153/FUN_015491
DE	AdultParts:Other.up	MF	GO:0015299	solute:proton antiporter activity	4 of 521	10 of 6899	0.00467	0.0276	0.0187569	4	FUN_012208/FUN_012207/FUN_009153/FUN_005517
DE	AdultParts:Other.up	MF	GO:0016614	oxidoreductase activity, acting on CH-OH group of donors	12 of 521	69 of 6899	0.00503	0.029	0.0197355	12	FUN_019588/FUN_010540/FUN_017762/FUN_014911/FUN_000838/FUN_004248/FUN_013167/FUN_013887/FUN_012699/FUN_011463/FUN_017024/FUN_012877
DE	AdultParts:Other.up	MF	GO:0005249	voltage-gated potassium channel activity	5 of 521	16 of 6899	0.00523	0.029	0.0197355	5	FUN_000240/FUN_004660/FUN_009086/FUN_002396/FUN_006606
DE	AdultParts:Other.up	MF	GO:0061783	peptidoglycan muralytic activity	5 of 521	16 of 6899	0.00523	0.029	0.0197355	5	FUN_000993/FUN_017100/FUN_007273/FUN_011991/FUN_000992
DE	AdultParts:Other.up	MF	GO:0016836	hydro-lyase activity	5 of 521	17 of 6899	0.00695	0.0378	0.0257467	5	FUN_003139/FUN_014761/FUN_004782/FUN_014760/FUN_018265
DE	AdultParts:Other.up	MF	GO:0046873	metal ion transmembrane transporter activity	16 of 521	109 of 6899	0.00739	0.0395	0.0268608	16	FUN_010906/FUN_015489/FUN_000240/FUN_009153/FUN_010081/FUN_015491/FUN_004660/FUN_000668/FUN_009086/FUN_017579/FUN_000959/FUN_006209/FUN_002396/FUN_006606/FUN_016775/FUN_000669
DE	AdultParts:Other.up	MF	GO:0005198	structural molecule activity	38 of 521	338 of 6899	0.00801	0.042	0.0285871	38	FUN_005316/FUN_005305/FUN_005324/FUN_005320/FUN_005312/FUN_005302/FUN_005304/FUN_008371/FUN_017791/FUN_003752/FUN_014197/FUN_017785/FUN_017787/FUN_017790/FUN_006713/FUN_005318/FUN_017137/FUN_005317/FUN_017136/FUN_017786/FUN_017789/FUN_011000/FUN_011084/FUN_017792/FUN_008365/FUN_008373/FUN_008676/FUN_017788/FUN_004702/FUN_005315/FUN_006072/FUN_017784/FUN_005307/FUN_017497/FUN_018462/FUN_007515/FUN…
DE	AdultParts:Other.up	MF	GO:0015085	calcium ion transmembrane transporter activity	5 of 521	18 of 6899	0.00904	0.0457	0.0310859	5	FUN_015489/FUN_010081/FUN_015491/FUN_006209/FUN_016775
DE	AdultParts:Other.up	MF	GO:0016835	carbon-oxygen lyase activity	5 of 521	18 of 6899	0.00904	0.0457	0.0310859	5	FUN_003139/FUN_014761/FUN_004782/FUN_014760/FUN_018265
DE	AdultParts:Other.up	MF	GO:0009975	cyclase activity	4 of 521	12 of 6899	0.00976	0.0484	0.0329711	4	FUN_009760/FUN_009767/FUN_004220/FUN_017528
DE	AdultParts:Other.up	MF	GO:0051287	NAD binding	6 of 521	26 of 6899	0.0113	0.055	0.0374382	6	FUN_010540/FUN_014911/FUN_007385/FUN_004248/FUN_011463/FUN_012877
DE	AdultParts:Other.up	MF	GO:0004383	guanylate cyclase activity	3 of 521	7 of 6899	0.0119	0.0562	0.0382259	3	FUN_009760/FUN_009767/FUN_004220
DE	AdultParts:Other.up	MF	GO:0005539	glycosaminoglycan binding	3 of 521	7 of 6899	0.0119	0.0562	0.0382259	3	FUN_000993/FUN_011991/FUN_000992
DE	AdultParts:Other.up	MF	GO:0016651	oxidoreductase activity, acting on NAD(P)H	6 of 521	27 of 6899	0.0136	0.0621	0.0422894	6	FUN_010933/FUN_017935/FUN_000940/FUN_005558/FUN_006475/FUN_019831
DE	AdultParts:Other.up	MF	GO:0050662	coenzyme binding	22 of 521	177 of 6899	0.0136	0.0621	0.0422894	22	FUN_010802/FUN_003812/FUN_010590/FUN_019588/FUN_010540/FUN_009401/FUN_014911/FUN_002959/FUN_016913/FUN_007385/FUN_018867/FUN_012050/FUN_007774/FUN_010933/FUN_004248/FUN_013887/FUN_011707/FUN_009383/FUN_011463/FUN_017534/FUN_005111/FUN_012877
DE	AdultParts:Other.up	MF	GO:0016746	transferase activity, transferring acyl groups	12 of 521	79 of 6899	0.0147	0.0661	0.0449741	12	FUN_000757/FUN_017277/FUN_008331/FUN_014710/FUN_010608/FUN_012050/FUN_006405/FUN_012016/FUN_000326/FUN_001481/FUN_008475/FUN_009165
DE	AdultParts:Other.up	MF	GO:0016747	transferase activity, transferring acyl groups other than amino-acyl groups	10 of 521	61 of 6899	0.0151	0.0666	0.0453563	10	FUN_000757/FUN_017277/FUN_008331/FUN_010608/FUN_012050/FUN_006405/FUN_012016/FUN_001481/FUN_008475/FUN_009165
DE	AdultParts:Other.up	MF	GO:0016758	transferase activity, transferring hexosyl groups	13 of 521	89 of 6899	0.0155	0.0677	0.0460554	13	FUN_014009/FUN_014016/FUN_014005/FUN_014011/FUN_004721/FUN_003243/FUN_016913/FUN_005057/FUN_003774/FUN_007376/FUN_014017/FUN_003241/FUN_003906
DE	AdultParts:Other.up	MF	GO:0042626	ATPase activity, coupled to transmembrane movement of substances	9 of 521	53 of 6899	0.0166	0.0711	0.0483984	9	FUN_009721/FUN_000261/FUN_008700/FUN_010081/FUN_013120/FUN_013766/FUN_003099/FUN_010377/FUN_018261
DE	AdultParts:Other.up	MF	GO:0004620	phospholipase activity	4 of 521	14 of 6899	0.0175	0.0738	0.0502349	4	FUN_014822/FUN_011614/FUN_020413/FUN_005491
DE	AdultParts:Other.up	MF	GO:0016861	intramolecular oxidoreductase activity, interconverting aldoses and ketoses	3 of 521	8 of 6899	0.018	0.0738	0.0502349	3	FUN_021037/FUN_005563/FUN_000625
DE	AdultParts:Other.up	MF	GO:0019200	carbohydrate kinase activity	3 of 521	8 of 6899	0.018	0.0738	0.0502349	3	FUN_002360/FUN_016487/FUN_005993
DE	AdultParts:Other.up	MF	GO:0015399	primary active transmembrane transporter activity	9 of 521	54 of 6899	0.0186	0.0742	0.0505048	9	FUN_009721/FUN_000261/FUN_008700/FUN_010081/FUN_013120/FUN_013766/FUN_003099/FUN_010377/FUN_018261
DE	AdultParts:Other.up	MF	GO:0015405	P-P-bond-hydrolysis-driven transmembrane transporter activity	9 of 521	54 of 6899	0.0186	0.0742	0.0505048	9	FUN_009721/FUN_000261/FUN_008700/FUN_010081/FUN_013120/FUN_013766/FUN_003099/FUN_010377/FUN_018261
DE	AdultParts:Other.up	MF	GO:0004970	ionotropic glutamate receptor activity	6 of 521	29 of 6899	0.0192	0.0744	0.0506468	6	FUN_016508/FUN_016511/FUN_005391/FUN_016581/FUN_018966/FUN_008416
DE	AdultParts:Other.up	MF	GO:0008066	glutamate receptor activity	6 of 521	29 of 6899	0.0192	0.0744	0.0506468	6	FUN_016508/FUN_016511/FUN_005391/FUN_016581/FUN_018966/FUN_008416
DE	AdultParts:Other.up	MF	GO:0016705	oxidoreductase activity, acting on paired donors, with incorporation or reduction of molecular oxygen	15 of 521	113 of 6899	0.0222	0.0847	0.0576623	15	FUN_001181/FUN_004907/FUN_013260/FUN_012854/FUN_001979/FUN_005146/FUN_000636/FUN_012577/FUN_006349/FUN_017489/FUN_001177/FUN_000671/FUN_012587/FUN_000672/FUN_018987
DE	AdultParts:Other.up	MF	GO:0016620	oxidoreductase activity, acting on the aldehyde or oxo group of donors, NAD or NADP as acceptor	4 of 521	15 of 6899	0.0225	0.0847	0.0576623	4	FUN_007432/FUN_016614/FUN_007385/FUN_010527
DE	AdultParts:Other.up	MF	GO:0004888	transmembrane signaling receptor activity	23 of 521	197 of 6899	0.0234	0.0872	0.0593787	23	FUN_016508/FUN_016511/FUN_005391/FUN_010138/FUN_016581/FUN_001427/FUN_004266/FUN_010322/FUN_007846/FUN_016074/FUN_005828/FUN_015589/FUN_007629/FUN_001432/FUN_016714/FUN_003519/FUN_010102/FUN_018966/FUN_003986/FUN_010107/FUN_008416/FUN_004408/FUN_004460
DE	AdultParts:Other.up	MF	GO:0008745	N-acetylmuramoyl-L-alanine amidase activity	3 of 521	9 of 6899	0.0255	0.0925	0.0629772	3	FUN_000993/FUN_011991/FUN_000992
DE	AdultParts:Other.up	MF	GO:0016717	oxidoreductase activity, acting on paired donors, with oxidation of a pair of donors resulting in the reduction of molecular oxygen to two molecules of water	3 of 521	9 of 6899	0.0255	0.0925	0.0629772	3	FUN_012577/FUN_012587/FUN_018987
DE	AdultParts:Other.up	MF	GO:0043492	ATPase activity, coupled to movement of substances	9 of 521	58 of 6899	0.0286	0.102	0.0696623	9	FUN_009721/FUN_000261/FUN_008700/FUN_010081/FUN_013120/FUN_013766/FUN_003099/FUN_010377/FUN_018261
DE	AdultParts:Other.up	MF	GO:0004252	serine-type endopeptidase activity	23 of 521	204 of 6899	0.0335	0.117	0.0796401	23	FUN_004003/FUN_001820/FUN_006517/FUN_014901/FUN_014100/FUN_005765/FUN_008210/FUN_006348/FUN_020414/FUN_001382/FUN_003996/FUN_003323/FUN_018620/FUN_014077/FUN_013107/FUN_004005/FUN_001419/FUN_002336/FUN_001579/FUN_014933/FUN_014099/FUN_000874/FUN_020088
DE	AdultParts:Other.up	MF	GO:0003954	NADH dehydrogenase activity	4 of 521	17 of 6899	0.0347	0.117	0.0796401	4	FUN_017935/FUN_000940/FUN_006475/FUN_019831
DE	AdultParts:Other.up	MF	GO:0008137	NADH dehydrogenase (ubiquinone) activity	4 of 521	17 of 6899	0.0347	0.117	0.0796401	4	FUN_017935/FUN_000940/FUN_006475/FUN_019831
DE	AdultParts:Other.up	MF	GO:0016655	oxidoreductase activity, acting on NAD(P)H, quinone or similar compound as acceptor	4 of 521	17 of 6899	0.0347	0.117	0.0796401	4	FUN_017935/FUN_000940/FUN_006475/FUN_019831
DE	AdultParts:Other.up	MF	GO:0050136	NADH dehydrogenase (quinone) activity	4 of 521	17 of 6899	0.0347	0.117	0.0796401	4	FUN_017935/FUN_000940/FUN_006475/FUN_019831
DE	AdultParts:Other.up	MF	GO:0030594	neurotransmitter receptor activity	7 of 521	42 of 6899	0.036	0.119	0.0811606	7	FUN_016508/FUN_016511/FUN_005391/FUN_016581/FUN_004266/FUN_018966/FUN_008416
DE	AdultParts:Other.up	MF	GO:0016849	phosphorus-oxygen lyase activity	5 of 521	25 of 6899	0.0362	0.119	0.0811606	5	FUN_009760/FUN_010671/FUN_009767/FUN_004220/FUN_017528
DE	AdultParts:Other.up	MF	GO:0008236	serine-type peptidase activity	25 of 521	229 of 6899	0.0385	0.124	0.0843703	25	FUN_012292/FUN_004003/FUN_001820/FUN_006517/FUN_014901/FUN_014100/FUN_005765/FUN_008210/FUN_006348/FUN_020414/FUN_001382/FUN_003996/FUN_003323/FUN_018620/FUN_014077/FUN_013107/FUN_004005/FUN_001419/FUN_020112/FUN_002336/FUN_001579/FUN_014933/FUN_014099/FUN_000874/FUN_020088
DE	AdultParts:Other.up	MF	GO:0017171	serine hydrolase activity	25 of 521	229 of 6899	0.0385	0.124	0.0843703	25	FUN_012292/FUN_004003/FUN_001820/FUN_006517/FUN_014901/FUN_014100/FUN_005765/FUN_008210/FUN_006348/FUN_020414/FUN_001382/FUN_003996/FUN_003323/FUN_018620/FUN_014077/FUN_013107/FUN_004005/FUN_001419/FUN_020112/FUN_002336/FUN_001579/FUN_014933/FUN_014099/FUN_000874/FUN_020088
DE	AdultParts:Other.up	MF	GO:0005506	iron ion binding	14 of 521	111 of 6899	0.0391	0.124	0.0845591	14	FUN_001181/FUN_004907/FUN_013260/FUN_012854/FUN_001979/FUN_005146/FUN_000636/FUN_006349/FUN_017489/FUN_001177/FUN_007710/FUN_000671/FUN_000672/FUN_014818
DE	AdultParts:Other.up	MF	GO:0052689	carboxylic ester hydrolase activity	8 of 521	52 of 6899	0.0396	0.125	0.0847865	8	FUN_006469/FUN_005474/FUN_014822/FUN_020843/FUN_018244/FUN_020413/FUN_013845/FUN_005491
DE	AdultParts:Other.up	MF	GO:0015081	sodium ion transmembrane transporter activity	7 of 521	43 of 6899	0.0403	0.125	0.0852962	7	FUN_010906/FUN_015489/FUN_009153/FUN_015491/FUN_000668/FUN_000959/FUN_000669
DE	AdultParts:Other.up	MF	GO:0008233	peptidase activity	44 of 521	449 of 6899	0.0418	0.127	0.0862102	44	FUN_012031/FUN_001391/FUN_012292/FUN_016578/FUN_005391/FUN_011942/FUN_004003/FUN_004740/FUN_012038/FUN_011934/FUN_013807/FUN_001820/FUN_018054/FUN_011940/FUN_012026/FUN_006517/FUN_014901/FUN_014100/FUN_008990/FUN_015738/FUN_005765/FUN_005824/FUN_008210/FUN_006348/FUN_020414/FUN_001382/FUN_002203/FUN_003996/FUN_003323/FUN_018620/FUN_014077/FUN_013107/FUN_003082/FUN_004005/FUN_002792/FUN_009048/FUN…
DE	AdultParts:Other.up	MF	GO:0016298	lipase activity	4 of 521	18 of 6899	0.0421	0.127	0.0862102	4	FUN_014822/FUN_011614/FUN_020413/FUN_005491
DE	AdultParts:Other.up	MF	GO:0019205	nucleobase-containing compound kinase activity	4 of 521	18 of 6899	0.0421	0.127	0.0862102	4	FUN_019642/FUN_018150/FUN_019643/FUN_019644
DE	AdultParts:Other.up	MF	GO:0008483	transaminase activity	3 of 521	11 of 6899	0.0447	0.132	0.0897836	3	FUN_010590/FUN_007774/FUN_017534
DE	AdultParts:Other.up	MF	GO:0016769	transferase activity, transferring nitrogenous groups	3 of 521	11 of 6899	0.0447	0.132	0.0897836	3	FUN_010590/FUN_007774/FUN_017534
DE	AdultParts:Other.up	MF	GO:0070011	peptidase activity, acting on L-amino acid peptides	43 of 521	441 of 6899	0.047	0.137	0.0930327	43	FUN_012031/FUN_001391/FUN_012292/FUN_016578/FUN_005391/FUN_011942/FUN_004003/FUN_004740/FUN_012038/FUN_011934/FUN_013807/FUN_001820/FUN_018054/FUN_011940/FUN_012026/FUN_006517/FUN_014901/FUN_014100/FUN_008990/FUN_005765/FUN_005824/FUN_008210/FUN_006348/FUN_020414/FUN_001382/FUN_002203/FUN_003996/FUN_003323/FUN_018620/FUN_014077/FUN_013107/FUN_003082/FUN_004005/FUN_002792/FUN_009048/FUN_001419/FUN…
DE	AdultParts:Other.up	MF	GO:0008237	metallopeptidase activity	14 of 521	114 of 6899	0.0473	0.137	0.0930327	14	FUN_012031/FUN_001391/FUN_016578/FUN_005391/FUN_011942/FUN_004740/FUN_012038/FUN_011934/FUN_013807/FUN_018054/FUN_011940/FUN_012026/FUN_002203/FUN_002792
DE	AdultParts:Other.up	MF	GO:0016624	oxidoreductase activity, acting on the aldehyde or oxo group of donors, disulfide as acceptor	2 of 521	5 of 6899	0.0488	0.138	0.0940697	2	FUN_009722/FUN_005111
DE	AdultParts:Other.up	MF	GO:0016868	intramolecular transferase activity, phosphotransferases	2 of 521	5 of 6899	0.0488	0.138	0.0940697	2	FUN_001170/FUN_021152
DE	AdultParts:Other.up	MF	GO:0016757	transferase activity, transferring glycosyl groups	15 of 521	126 of 6899	0.0517	0.145	0.0985615	15	FUN_014009/FUN_014016/FUN_014005/FUN_014011/FUN_004721/FUN_003243/FUN_015814/FUN_016913/FUN_005057/FUN_003774/FUN_005456/FUN_007376/FUN_014017/FUN_003241/FUN_003906
DE	AdultParts:Other.up	MF	GO:0038023	signaling receptor activity	23 of 521	214 of 6899	0.0531	0.147	0.100322	23	FUN_016508/FUN_016511/FUN_005391/FUN_010138/FUN_016581/FUN_001427/FUN_004266/FUN_010322/FUN_007846/FUN_016074/FUN_005828/FUN_015589/FUN_007629/FUN_001432/FUN_016714/FUN_003519/FUN_010102/FUN_018966/FUN_003986/FUN_010107/FUN_008416/FUN_004408/FUN_004460
DE	AdultParts:Other.up	MF	GO:0060089	molecular transducer activity	23 of 521	215 of 6899	0.0555	0.151	0.102836	23	FUN_016508/FUN_016511/FUN_005391/FUN_010138/FUN_016581/FUN_001427/FUN_004266/FUN_010322/FUN_007846/FUN_016074/FUN_005828/FUN_015589/FUN_007629/FUN_001432/FUN_016714/FUN_003519/FUN_010102/FUN_018966/FUN_003986/FUN_010107/FUN_008416/FUN_004408/FUN_004460
DE	AdultParts:Other.up	MF	GO:0016811	hydrolase activity, acting on carbon-nitrogen (but not peptide) bonds, in linear amides	5 of 521	28 of 6899	0.0557	0.151	0.102836	5	FUN_000993/FUN_016578/FUN_011991/FUN_000992/FUN_002223
DE	AdultParts:Other.up	MF	GO:0022824	transmitter-gated ion channel activity	6 of 521	37 of 6899	0.0566	0.151	0.102836	6	FUN_016508/FUN_016511/FUN_005391/FUN_016581/FUN_018966/FUN_008416
DE	AdultParts:Other.up	MF	GO:0022835	transmitter-gated channel activity	6 of 521	37 of 6899	0.0566	0.151	0.102836	6	FUN_016508/FUN_016511/FUN_005391/FUN_016581/FUN_018966/FUN_008416
DE	AdultParts:Other.up	MF	GO:0016830	carbon-carbon lyase activity	4 of 521	20 of 6899	0.0592	0.156	0.10651	4	FUN_010802/FUN_003812/FUN_018867/FUN_001141
DE	AdultParts:Other.up	MF	GO:0005261	cation channel activity	9 of 521	67 of 6899	0.0633	0.164	0.111955	9	FUN_010906/FUN_000240/FUN_004660/FUN_009086/FUN_000959/FUN_006209/FUN_002396/FUN_006606/FUN_016775
DE	AdultParts:Other.up	MF	GO:0008238	exopeptidase activity	9 of 521	67 of 6899	0.0633	0.164	0.111955	9	FUN_005391/FUN_011942/FUN_011934/FUN_018054/FUN_011940/FUN_008990/FUN_002203/FUN_003082/FUN_009048
DE	AdultParts:Other.up	MF	GO:0016860	intramolecular oxidoreductase activity	3 of 521	13 of 6899	0.0694	0.178	0.121446	3	FUN_021037/FUN_005563/FUN_000625
DE	AdultParts:Other.up	MF	GO:0000287	magnesium ion binding	5 of 521	30 of 6899	0.0715	0.181	0.122983	5	FUN_010435/FUN_003139/FUN_021152/FUN_004248/FUN_012877
DE	AdultParts:Other.up	MF	GO:0005267	potassium channel activity	5 of 521	30 of 6899	0.0715	0.181	0.122983	5	FUN_000240/FUN_004660/FUN_009086/FUN_002396/FUN_006606
DE	AdultParts:Other.up	MF	GO:0005507	copper ion binding	3 of 521	14 of 6899	0.0835	0.209	0.142335	3	FUN_004109/FUN_007261/FUN_015854
DE	AdultParts:Other.up	MF	GO:0003796	lysozyme activity	2 of 521	7 of 6899	0.0927	0.23	0.156717	2	FUN_017100/FUN_007273
DE	AdultParts:Other.up	MF	GO:0016831	carboxy-lyase activity	3 of 521	15 of 6899	0.0988	0.243	0.165423	3	FUN_010802/FUN_003812/FUN_018867
DE	AdultParts:Other.up	MF	GO:0004930	G protein-coupled receptor activity	13 of 521	118 of 6899	0.107	0.262	0.178274	13	FUN_004266/FUN_007846/FUN_016074/FUN_005828/FUN_015589/FUN_007629/FUN_001432/FUN_016714/FUN_003519/FUN_010102/FUN_010107/FUN_004408/FUN_004460
DE	AdultParts:Other.up	MF	GO:0042623	ATPase activity, coupled	9 of 521	76 of 6899	0.117	0.28	0.190467	9	FUN_009721/FUN_000261/FUN_008700/FUN_010081/FUN_013120/FUN_013766/FUN_003099/FUN_010377/FUN_018261
DE	AdultParts:Other.up	MF	GO:0005044	scavenger receptor activity	2 of 521	8 of 6899	0.118	0.28	0.190467	2	FUN_004109/FUN_005824
DE	AdultParts:Other.up	MF	GO:0048029	monosaccharide binding	2 of 521	8 of 6899	0.118	0.28	0.190467	2	FUN_016487/FUN_005993
DE	AdultParts:Other.up	MF	GO:0015079	potassium ion transmembrane transporter activity	5 of 521	35 of 6899	0.12	0.284	0.193173	5	FUN_000240/FUN_004660/FUN_009086/FUN_002396/FUN_006606
DE	AdultParts:Other.up	PFAM	PF03392	Insect pheromone-binding family, A10/OS-D	17 of 745	38 of 9831	4.75e-10	1.59e-07	1.39384e-07	17	FUN_020503/FUN_020511/FUN_020506/FUN_020509/FUN_020535/FUN_020512/FUN_020502/FUN_020505/FUN_020504/FUN_020500/FUN_020578/FUN_020576/FUN_020507/FUN_020577/FUN_020498/FUN_020528/FUN_020516
DE	AdultParts:Other.up	PFAM	PF01395	PBP/GOBP family	14 of 745	27 of 9831	1.45e-09	2.42e-07	2.12602e-07	14	FUN_002648/FUN_011800/FUN_011803/FUN_011801/FUN_011802/FUN_016807/FUN_009668/FUN_011798/FUN_009830/FUN_002649/FUN_011804/FUN_008266/FUN_004489/FUN_008247
DE	AdultParts:Other.up	PFAM	PF10793	Gloverin-like protein	6 of 745	6 of 9831	1.86e-07	1.89e-05	1.66042e-05	6	FUN_013982/FUN_013986/FUN_013985/FUN_013978/FUN_013981/FUN_013984
DE	AdultParts:Other.up	PFAM	PF00379	Insect cuticle protein	34 of 745	174 of 9831	2.26e-07	1.89e-05	1.66042e-05	34	FUN_005316/FUN_005305/FUN_005324/FUN_005320/FUN_005312/FUN_005302/FUN_005304/FUN_008371/FUN_017791/FUN_003752/FUN_017785/FUN_017787/FUN_017790/FUN_006713/FUN_005318/FUN_017137/FUN_005317/FUN_017136/FUN_017786/FUN_017789/FUN_011000/FUN_011084/FUN_017792/FUN_008365/FUN_008373/FUN_008676/FUN_017788/FUN_004702/FUN_005315/FUN_017784/FUN_005307/FUN_018462/FUN_002642/FUN_005299
DE	AdultParts:Other.up	PFAM	PF06585	Haemolymph juvenile hormone binding protein (JHBP)	15 of 745	50 of 9831	2.48e-06	0.000166	0.000145727	15	FUN_018301/FUN_000777/FUN_007467/FUN_018307/FUN_018304/FUN_002412/FUN_016418/FUN_018297/FUN_007683/FUN_007637/FUN_018305/FUN_007635/FUN_007632/FUN_016423/FUN_016420
DE	AdultParts:Other.up	PFAM	PF00083	Sugar (and other) transporter	24 of 745	127 of 9831	2.42e-05	0.00135	0.00118687	24	FUN_004194/FUN_013132/FUN_018872/FUN_005830/FUN_004154/FUN_005827/FUN_012925/FUN_020135/FUN_001175/FUN_005953/FUN_014754/FUN_004117/FUN_014776/FUN_004116/FUN_013131/FUN_016443/FUN_019375/FUN_014719/FUN_016442/FUN_014721/FUN_002419/FUN_004118/FUN_004157/FUN_012674
DE	AdultParts:Other.up	PFAM	PF00501	AMP-binding enzyme	8 of 745	24 of 9831	0.000258	0.0121	0.0105976	8	FUN_004371/FUN_001104/FUN_008700/FUN_000251/FUN_001103/FUN_002339/FUN_012688/FUN_008787
DE	AdultParts:Other.up	PFAM	PF07690	Major Facilitator Superfamily	31 of 745	212 of 9831	0.000289	0.0121	0.0105976	31	FUN_004194/FUN_013132/FUN_018872/FUN_005830/FUN_004154/FUN_005827/FUN_010497/FUN_020569/FUN_012925/FUN_020042/FUN_001175/FUN_005953/FUN_014754/FUN_004117/FUN_014776/FUN_004116/FUN_014773/FUN_013131/FUN_004839/FUN_016443/FUN_019375/FUN_014719/FUN_005033/FUN_016442/FUN_014721/FUN_002419/FUN_004118/FUN_004157/FUN_012674/FUN_002310/FUN_004837
DE	AdultParts:Other.up	PFAM	PF00520	Ion transport protein	10 of 745	38 of 9831	0.000394	0.0146	0.0128694	10	FUN_003553/FUN_000240/FUN_016776/FUN_008535/FUN_009086/FUN_017756/FUN_006209/FUN_002396/FUN_006606/FUN_005517
DE	AdultParts:Other.up	PFAM	PF00664	ABC transporter transmembrane region	7 of 745	21 of 9831	0.000632	0.0193	0.0169532	7	FUN_009721/FUN_000261/FUN_008700/FUN_013120/FUN_013766/FUN_003099/FUN_018261
DE	AdultParts:Other.up	PFAM	PF02958	Ecdysteroid kinase	8 of 745	27 of 9831	0.000635	0.0193	0.0169532	8	FUN_008329/FUN_008298/FUN_008299/FUN_008303/FUN_020389/FUN_008302/FUN_004024/FUN_008301
DE	AdultParts:Other.up	PFAM	PF04083	Partial alpha/beta-hydrolase lipase region	6 of 745	18 of 9831	0.00156	0.0434	0.0382027	6	FUN_016675/FUN_014353/FUN_020067/FUN_009707/FUN_014594/FUN_005498
DE	AdultParts:Other.up	PFAM	PF00474	Sodium:solute symporter family	4 of 745	8 of 9831	0.00179	0.0459	0.0404001	4	FUN_000367/FUN_004448/FUN_007768/FUN_012335
DE	AdultParts:Other.up	PFAM	PF13193	AMP-binding enzyme C-terminal domain	6 of 745	19 of 9831	0.00214	0.051	0.0448267	6	FUN_001104/FUN_008700/FUN_000251/FUN_001103/FUN_012688/FUN_008787
DE	AdultParts:Other.up	PFAM	PF00406	Adenylate kinase	4 of 745	9 of 9831	0.00303	0.0595	0.0522905	4	FUN_019642/FUN_018150/FUN_019643/FUN_019644
DE	AdultParts:Other.up	PFAM	PF00999	Sodium/hydrogen exchanger family	4 of 745	9 of 9831	0.00303	0.0595	0.0522905	4	FUN_012208/FUN_012207/FUN_009153/FUN_005517
DE	AdultParts:Other.up	PFAM	PF13207	AAA domain	4 of 745	9 of 9831	0.00303	0.0595	0.0522905	4	FUN_019642/FUN_018150/FUN_019643/FUN_019644
DE	AdultParts:Other.up	PFAM	PF00180	Isocitrate/isopropylmalate dehydrogenase	3 of 745	5 of 9831	0.00386	0.0655	0.0575906	3	FUN_004248/FUN_013167/FUN_012877
DE	AdultParts:Other.up	PFAM	PF00287	Sodium / potassium ATPase beta chain	3 of 745	5 of 9831	0.00386	0.0655	0.0575906	3	FUN_019692/FUN_019690/FUN_019689
DE	AdultParts:Other.up	PFAM	PF00201	UDP-glucoronosyl and UDP-glucosyl transferase	8 of 745	35 of 9831	0.00392	0.0655	0.0575906	8	FUN_014009/FUN_014016/FUN_014005/FUN_014011/FUN_003243/FUN_014017/FUN_003241/FUN_003906
DE	AdultParts:Other.up	PFAM	PF15868	Transcription activator MBF2	5 of 745	16 of 9831	0.00532	0.0846	0.0744306	5	FUN_015791/FUN_012640/FUN_015797/FUN_017975/FUN_018044
DE	AdultParts:Other.up	PFAM	PF01636	Phosphotransferase enzyme family	4 of 745	12 of 9831	0.0099	0.15	0.132119	4	FUN_008329/FUN_008298/FUN_008299/FUN_008301
DE	AdultParts:Other.up	PFAM	PF10613	Ligated ion channel L-glutamate- and glycine-binding site	5 of 745	19 of 9831	0.0117	0.17	0.149654	5	FUN_016508/FUN_016511/FUN_005391/FUN_016581/FUN_018966
DE	AdultParts:Other.up	PFAM	PF00067	Cytochrome P450	11 of 745	71 of 9831	0.0172	0.19	0.166892	11	FUN_001181/FUN_004907/FUN_013260/FUN_012854/FUN_001979/FUN_005146/FUN_006349/FUN_017489/FUN_001177/FUN_000671/FUN_000672
DE	AdultParts:Other.up	PFAM	PF00089	Trypsin	22 of 745	180 of 9831	0.0173	0.19	0.166892	22	FUN_004003/FUN_001820/FUN_006517/FUN_014901/FUN_014100/FUN_005765/FUN_006348/FUN_020414/FUN_001382/FUN_003996/FUN_003323/FUN_018620/FUN_014077/FUN_013107/FUN_004005/FUN_001419/FUN_002336/FUN_001579/FUN_014933/FUN_014099/FUN_000874/FUN_020088
DE	AdultParts:Other.up	PFAM	PF03015	Male sterility protein	5 of 745	21 of 9831	0.0181	0.19	0.166892	5	FUN_013213/FUN_013251/FUN_013219/FUN_017082/FUN_013279
DE	AdultParts:Other.up	PFAM	PF00056	lactate/malate dehydrogenase, NAD binding domain	3 of 745	8 of 9831	0.0182	0.19	0.166892	3	FUN_000838/FUN_012699/FUN_017024
DE	AdultParts:Other.up	PFAM	PF00194	Eukaryotic-type carbonic anhydrase	3 of 745	8 of 9831	0.0182	0.19	0.166892	3	FUN_012099/FUN_014761/FUN_014760
DE	AdultParts:Other.up	PFAM	PF00282	Pyridoxal-dependent decarboxylase conserved domain	3 of 745	8 of 9831	0.0182	0.19	0.166892	3	FUN_010802/FUN_003812/FUN_018867
DE	AdultParts:Other.up	PFAM	PF01699	Sodium/calcium exchanger protein	3 of 745	8 of 9831	0.0182	0.19	0.166892	3	FUN_015489/FUN_015491/FUN_004389
DE	AdultParts:Other.up	PFAM	PF02014	Reeler domain	3 of 745	8 of 9831	0.0182	0.19	0.166892	3	FUN_017071/FUN_012317/FUN_017072
DE	AdultParts:Other.up	PFAM	PF02866	lactate/malate dehydrogenase, alpha/beta C-terminal domain	3 of 745	8 of 9831	0.0182	0.19	0.166892	3	FUN_000838/FUN_012699/FUN_017024
DE	AdultParts:Other.up	PFAM	PF00211	Adenylate and Guanylate cyclase catalytic domain	5 of 745	22 of 9831	0.022	0.219	0.192444	5	FUN_009760/FUN_010671/FUN_009767/FUN_004220/FUN_017528
DE	AdultParts:Other.up	PFAM	PF00151	Lipase	7 of 745	38 of 9831	0.0223	0.219	0.192444	7	FUN_006469/FUN_004834/FUN_005589/FUN_020843/FUN_009244/FUN_018244/FUN_013845
DE	FA:MA.down	BP	GO:0009166	nucleotide catabolic process	1 of 3	27 of 4338	0.0186	0.11	0.0659278	1	FUN_003898
DE	FA:MA.down	BP	GO:1901292	nucleoside phosphate catabolic process	1 of 3	28 of 4338	0.0192	0.11	0.0659278	1	FUN_003898
DE	FA:MA.down	BP	GO:0046434	organophosphate catabolic process	1 of 3	33 of 4338	0.0227	0.11	0.0659278	1	FUN_003898
DE	FA:MA.down	BP	GO:0034404	nucleobase-containing small molecule biosynthetic process	1 of 3	35 of 4338	0.024	0.11	0.0659278	1	FUN_003898
DE	FA:MA.down	BP	GO:0034655	nucleobase-containing compound catabolic process	1 of 3	57 of 4338	0.0389	0.11	0.0659278	1	FUN_003898
DE	FA:MA.down	BP	GO:0019439	aromatic compound catabolic process	1 of 3	65 of 4338	0.0443	0.11	0.0659278	1	FUN_003898
DE	FA:MA.down	BP	GO:0044270	cellular nitrogen compound catabolic process	1 of 3	66 of 4338	0.045	0.11	0.0659278	1	FUN_003898
DE	FA:MA.down	BP	GO:0046700	heterocycle catabolic process	1 of 3	67 of 4338	0.0456	0.11	0.0659278	1	FUN_003898
DE	FA:MA.down	BP	GO:1901361	organic cyclic compound catabolic process	1 of 3	69 of 4338	0.047	0.11	0.0659278	1	FUN_003898
DE	FA:MA.down	BP	GO:0044283	small molecule biosynthetic process	1 of 3	95 of 4338	0.0643	0.135	0.0812017	1	FUN_003898
DE	FA:MA.down	BP	GO:0009117	nucleotide metabolic process	1 of 3	137 of 4338	0.0918	0.162	0.0973184	1	FUN_003898
DE	FA:MA.down	BP	GO:0006753	nucleoside phosphate metabolic process	1 of 3	138 of 4338	0.0925	0.162	0.0973184	1	FUN_003898
DE	FA:MA.down	BP	GO:0055086	nucleobase-containing small molecule metabolic process	1 of 3	162 of 4338	0.108	0.172	0.103721	1	FUN_003898
DE	FA:MA.down	BP	GO:0044248	cellular catabolic process	1 of 3	173 of 4338	0.115	0.172	0.103721	1	FUN_003898
DE	FA:MA.down	BP	GO:1901575	organic substance catabolic process	1 of 3	194 of 4338	0.128	0.173	0.104188	1	FUN_003898
DE	FA:MA.down	BP	GO:0009056	catabolic process	1 of 3	201 of 4338	0.133	0.173	0.104188	1	FUN_003898
DE	FA:MA.down	BP	GO:0019637	organophosphate metabolic process	1 of 3	213 of 4338	0.14	0.173	0.104188	1	FUN_003898
DE	FA:MA.down	BP	GO:0044281	small molecule metabolic process	1 of 3	378 of 4338	0.239	0.279	0.167961	1	FUN_003898
DE	FA:MA.down	BP	GO:0055114	oxidation-reduction process	1 of 3	442 of 4338	0.276	0.305	0.183251	1	FUN_001179
DE	FA:MA.down	BP	GO:0006796	phosphate-containing compound metabolic process	1 of 3	497 of 4338	0.306	0.306	0.184323	1	FUN_003898
DE	FA:MA.down	BP	GO:0006793	phosphorus metabolic process	1 of 3	498 of 4338	0.306	0.306	0.184323	1	FUN_003898
DE	FA:MA.down	CC	GO:0005576	extracellular region	1 of 2	122 of 2543	0.0937	0.0937	NA	1	FUN_000310
DE	FA:MA.down	MF	GO:0005549	odorant binding	2 of 7	41 of 6899	0.00071	0.00994	0.00523278	2	FUN_002406/FUN_004489
DE	FA:MA.down	MF	GO:0005179	hormone activity	1 of 7	17 of 6899	0.0171	0.0632	0.0332652	1	FUN_000310
DE	FA:MA.down	MF	GO:0016788	hydrolase activity, acting on ester bonds	2 of 7	239 of 6899	0.0224	0.0632	0.0332652	2	FUN_020060/FUN_003898
DE	FA:MA.down	MF	GO:0004497	monooxygenase activity	1 of 7	27 of 6899	0.0271	0.0632	0.0332652	1	FUN_001179
DE	FA:MA.down	MF	GO:0030545	receptor regulator activity	1 of 7	27 of 6899	0.0271	0.0632	0.0332652	1	FUN_000310
DE	FA:MA.down	MF	GO:0048018	receptor ligand activity	1 of 7	27 of 6899	0.0271	0.0632	0.0332652	1	FUN_000310
DE	FA:MA.down	MF	GO:0005102	signaling receptor binding	1 of 7	46 of 6899	0.0458	0.0915	0.0481786	1	FUN_000310
DE	FA:MA.down	MF	GO:0005506	iron ion binding	1 of 7	111 of 6899	0.107	0.147	0.0774569	1	FUN_001179
DE	FA:MA.down	MF	GO:0016705	oxidoreductase activity, acting on paired donors, with incorporation or reduction of molecular oxygen	1 of 7	113 of 6899	0.109	0.147	0.0774569	1	FUN_001179
DE	FA:MA.down	MF	GO:0020037	heme binding	1 of 7	119 of 6899	0.115	0.147	0.0774569	1	FUN_001179
DE	FA:MA.down	MF	GO:0046906	tetrapyrrole binding	1 of 7	120 of 6899	0.116	0.147	0.0774569	1	FUN_001179
DE	FA:MA.down	MF	GO:0098772	molecular function regulator	1 of 7	160 of 6899	0.152	0.177	0.093048	1	FUN_000310
DE	FA:MA.down	MF	GO:0048037	cofactor binding	1 of 7	333 of 6899	0.293	0.315	0.165965	1	FUN_001179
DE	FA:MA.down	PFAM	PF01395	PBP/GOBP family	2 of 11	27 of 9831	0.000393	0.0059	0.00248511	2	FUN_002406/FUN_004489
DE	FA:MA.down	PFAM	PF00049	Insulin/IGF/Relaxin family	1 of 11	6 of 9831	0.0067	0.0401	0.0168657	1	FUN_000310
DE	FA:MA.down	PFAM	PF02872	5'-nucleotidase, C-terminal domain	1 of 11	8 of 9831	0.00892	0.0401	0.0168657	1	FUN_003898
DE	FA:MA.down	PFAM	PF11901	Protein of unknown function (DUF3421)	1 of 11	10 of 9831	0.0111	0.0401	0.0168657	1	FUN_011444
DE	FA:MA.down	PFAM	PF00561	alpha/beta hydrolase fold	1 of 11	12 of 9831	0.0134	0.0401	0.0168657	1	FUN_020060
DE	FA:MA.down	PFAM	PF12146	Serine aminopeptidase, S33	1 of 11	17 of 9831	0.0189	0.0428	0.0180154	1	FUN_020060
DE	FA:MA.down	PFAM	PF04083	Partial alpha/beta-hydrolase lipase region	1 of 11	18 of 9831	0.02	0.0428	0.0180154	1	FUN_020060
DE	FA:MA.down	PFAM	PF00149	Calcineurin-like phosphoesterase	1 of 11	27 of 9831	0.0298	0.0559	0.0235374	1	FUN_003898
DE	FA:MA.down	PFAM	PF00650	CRAL/TRIO domain	1 of 11	45 of 9831	0.0492	0.0821	0.0345535	1	FUN_012256
DE	FA:MA.down	PFAM	PF08659	KR domain	1 of 11	65 of 9831	0.0704	0.0992	0.0417815	1	FUN_008049
DE	FA:MA.down	PFAM	PF00067	Cytochrome P450	1 of 11	71 of 9831	0.0767	0.0992	0.0417815	1	FUN_001179
DE	FA:MA.down	PFAM	PF13561	Enoyl-(Acyl carrier protein) reductase	1 of 11	78 of 9831	0.0839	0.0992	0.0417815	1	FUN_008049
DE	FA:MA.down	PFAM	PF00106	short chain dehydrogenase	1 of 11	80 of 9831	0.086	0.0992	0.0417815	1	FUN_008049
DE	FA:MA.down	PFAM	PF00083	Sugar (and other) transporter	1 of 11	127 of 9831	0.133	0.143	0.0601503	1	FUN_014776
DE	FA:MA.down	PFAM	PF07690	Major Facilitator Superfamily	1 of 11	212 of 9831	0.213	0.213	0.0898168	1	FUN_014776
DE	FA:MA.up	BP	GO:0006952	defense response	6 of 8	15 of 4338	1.51e-14	4.54e-13	1.43427e-13	6	FUN_001498/FUN_011991/FUN_013998/FUN_013987/FUN_007562/FUN_004339
DE	FA:MA.up	BP	GO:0009617	response to bacterium	4 of 8	6 of 4338	7.12e-11	5.34e-10	1.68524e-10	4	FUN_013998/FUN_013987/FUN_007562/FUN_004339
DE	FA:MA.up	BP	GO:0042742	defense response to bacterium	4 of 8	6 of 4338	7.12e-11	5.34e-10	1.68524e-10	4	FUN_013998/FUN_013987/FUN_007562/FUN_004339
DE	FA:MA.up	BP	GO:0098542	defense response to other organism	4 of 8	6 of 4338	7.12e-11	5.34e-10	1.68524e-10	4	FUN_013998/FUN_013987/FUN_007562/FUN_004339
DE	FA:MA.up	BP	GO:0009607	response to biotic stimulus	4 of 8	7 of 4338	1.66e-10	7.11e-10	2.24532e-10	4	FUN_013998/FUN_013987/FUN_007562/FUN_004339
DE	FA:MA.up	BP	GO:0043207	response to external biotic stimulus	4 of 8	7 of 4338	1.66e-10	7.11e-10	2.24532e-10	4	FUN_013998/FUN_013987/FUN_007562/FUN_004339
DE	FA:MA.up	BP	GO:0051707	response to other organism	4 of 8	7 of 4338	1.66e-10	7.11e-10	2.24532e-10	4	FUN_013998/FUN_013987/FUN_007562/FUN_004339
DE	FA:MA.up	BP	GO:0009605	response to external stimulus	4 of 8	10 of 4338	9.93e-10	3.72e-09	1.17618e-09	4	FUN_013998/FUN_013987/FUN_007562/FUN_004339
DE	FA:MA.up	BP	GO:0051704	multi-organism process	4 of 8	15 of 4338	6.43e-09	2.14e-08	6.77064e-09	4	FUN_013998/FUN_013987/FUN_007562/FUN_004339
DE	FA:MA.up	BP	GO:0006950	response to stress	6 of 8	122 of 4338	1.17e-08	3.51e-08	1.10973e-08	6	FUN_001498/FUN_011991/FUN_013998/FUN_013987/FUN_007562/FUN_004339
DE	FA:MA.up	BP	GO:0002376	immune system process	2 of 8	13 of 4338	0.00023	0.000575	0.000181439	2	FUN_011991/FUN_004339
DE	FA:MA.up	BP	GO:0006955	immune response	2 of 8	13 of 4338	0.00023	0.000575	0.000181439	2	FUN_011991/FUN_004339
DE	FA:MA.up	BP	GO:0045087	innate immune response	1 of 8	6 of 4338	0.011	0.0254	0.00803109	1	FUN_011991
DE	FA:MA.up	BP	GO:0000270	peptidoglycan metabolic process	1 of 8	9 of 4338	0.0165	0.0309	0.00976423	1	FUN_011991
DE	FA:MA.up	BP	GO:0006027	glycosaminoglycan catabolic process	1 of 8	9 of 4338	0.0165	0.0309	0.00976423	1	FUN_011991
DE	FA:MA.up	BP	GO:0009253	peptidoglycan catabolic process	1 of 8	9 of 4338	0.0165	0.0309	0.00976423	1	FUN_011991
DE	FA:MA.up	BP	GO:0006026	aminoglycan catabolic process	1 of 8	10 of 4338	0.0183	0.0323	0.0102027	1	FUN_011991
DE	FA:MA.up	BP	GO:0030203	glycosaminoglycan metabolic process	1 of 8	11 of 4338	0.0201	0.0335	0.010591	1	FUN_011991
DE	FA:MA.up	BP	GO:1901136	carbohydrate derivative catabolic process	1 of 8	19 of 4338	0.0345	0.0545	0.0172193	1	FUN_011991
DE	FA:MA.up	BP	GO:0006720	isoprenoid metabolic process	1 of 8	23 of 4338	0.0417	0.0595	0.0187985	1	FUN_010419
DE	FA:MA.up	BP	GO:0008299	isoprenoid biosynthetic process	1 of 8	23 of 4338	0.0417	0.0595	0.0187985	1	FUN_010419
DE	FA:MA.up	BP	GO:0008610	lipid biosynthetic process	1 of 8	65 of 4338	0.114	0.151	0.0475808	1	FUN_010419
DE	FA:MA.up	BP	GO:0006022	aminoglycan metabolic process	1 of 8	66 of 4338	0.116	0.151	0.0475808	1	FUN_011991
DE	FA:MA.up	BP	GO:0044255	cellular lipid metabolic process	1 of 8	111 of 4338	0.187	0.23	0.0727665	1	FUN_010419
DE	FA:MA.up	BP	GO:0009057	macromolecule catabolic process	1 of 8	114 of 4338	0.192	0.23	0.0727665	1	FUN_011991
DE	FA:MA.up	BP	GO:1901565	organonitrogen compound catabolic process	1 of 8	120 of 4338	0.201	0.232	0.0732995	1	FUN_011991
DE	FA:MA.up	BP	GO:0006629	lipid metabolic process	1 of 8	181 of 4338	0.289	0.321	0.101443	1	FUN_010419
DE	FA:MA.up	BP	GO:1901575	organic substance catabolic process	1 of 8	194 of 4338	0.307	0.327	0.103243	1	FUN_011991
DE	FA:MA.up	BP	GO:0009056	catabolic process	1 of 8	201 of 4338	0.316	0.327	0.103243	1	FUN_011991
DE	FA:MA.up	BP	GO:1901135	carbohydrate derivative metabolic process	1 of 8	245 of 4338	0.372	0.372	0.117524	1	FUN_011991
DE	FA:MA.up	CC	GO:0005576	extracellular region	7 of 7	122 of 2543	4.95e-10	4.95e-10	NA	7	FUN_013998/FUN_013987/FUN_007562/FUN_004339/FUN_013996/FUN_013995/FUN_013997
DE	FA:MA.up	MF	GO:0042834	peptidoglycan binding	1 of 6	5 of 6899	0.00434	0.0338	0.00821532	1	FUN_011991
DE	FA:MA.up	MF	GO:0005539	glycosaminoglycan binding	1 of 6	7 of 6899	0.00607	0.0338	0.00821532	1	FUN_011991
DE	FA:MA.up	MF	GO:0008745	N-acetylmuramoyl-L-alanine amidase activity	1 of 6	9 of 6899	0.0078	0.0338	0.00821532	1	FUN_011991
DE	FA:MA.up	MF	GO:0061783	peptidoglycan muralytic activity	1 of 6	16 of 6899	0.0138	0.045	0.010926	1	FUN_011991
DE	FA:MA.up	MF	GO:0016811	hydrolase activity, acting on carbon-nitrogen (but not peptide) bonds, in linear amides	1 of 6	28 of 6899	0.0241	0.0576	0.0139804	1	FUN_011991
DE	FA:MA.up	MF	GO:0030170	pyridoxal phosphate binding	1 of 6	39 of 6899	0.0335	0.0576	0.0139804	1	FUN_009401
DE	FA:MA.up	MF	GO:0070279	vitamin B6 binding	1 of 6	39 of 6899	0.0335	0.0576	0.0139804	1	FUN_009401
DE	FA:MA.up	MF	GO:0008270	zinc ion binding	2 of 6	360 of 6899	0.0354	0.0576	0.0139804	2	FUN_011991/FUN_021111
DE	FA:MA.up	MF	GO:0016810	hydrolase activity, acting on carbon-nitrogen (but not peptide) bonds	1 of 6	52 of 6899	0.0444	0.0577	0.0140198	1	FUN_011991
DE	FA:MA.up	MF	GO:0019842	vitamin binding	1 of 6	52 of 6899	0.0444	0.0577	0.0140198	1	FUN_009401
DE	FA:MA.up	MF	GO:0046914	transition metal ion binding	2 of 6	499 of 6899	0.0644	0.0762	0.0185017	2	FUN_011991/FUN_021111
DE	FA:MA.up	MF	GO:0050662	coenzyme binding	1 of 6	177 of 6899	0.144	0.156	0.0380111	1	FUN_009401
DE	FA:MA.up	MF	GO:0048037	cofactor binding	1 of 6	333 of 6899	0.257	0.257	0.0624077	1	FUN_009401
DE	FA:MA.up	PFAM	PF10793	Gloverin-like protein	6 of 22	6 of 9831	5.96e-17	3.58e-16	NA	6	FUN_013985/FUN_013981/FUN_013984/FUN_013978/FUN_013986/FUN_013982
DE	FA:MA.up	PFAM	PF00929	Exonuclease	2 of 22	7 of 9831	9.97e-05	0.000299	NA	2	FUN_015316/FUN_015307
DE	FA:MA.up	PFAM	PF01510	N-acetylmuramoyl-L-alanine amidase	1 of 22	9 of 9831	0.02	0.0374	NA	1	FUN_011991
DE	FA:MA.up	PFAM	PF01585	G-patch domain	1 of 22	14 of 9831	0.0309	0.0374	NA	1	FUN_017894
DE	FA:MA.up	PFAM	PF00155	Aminotransferase class I and II	1 of 22	17 of 9831	0.0374	0.0374	NA	1	FUN_009401
DE	FA:MA.up	PFAM	PF00348	Polyprenyl synthetase	1 of 22	17 of 9831	0.0374	0.0374	NA	1	FUN_010419
DE	FH:MH.down	BP	GO:0006952	defense response	6 of 10	15 of 4338	1.13e-13	2.94e-12	8.33678e-13	6	FUN_011991/FUN_013987/FUN_001498/FUN_013998/FUN_007562/FUN_004339
DE	FH:MH.down	BP	GO:0009617	response to bacterium	4 of 10	6 of 4338	2.13e-10	1.39e-09	3.92931e-10	4	FUN_013987/FUN_013998/FUN_007562/FUN_004339
DE	FH:MH.down	BP	GO:0042742	defense response to bacterium	4 of 10	6 of 4338	2.13e-10	1.39e-09	3.92931e-10	4	FUN_013987/FUN_013998/FUN_007562/FUN_004339
DE	FH:MH.down	BP	GO:0098542	defense response to other organism	4 of 10	6 of 4338	2.13e-10	1.39e-09	3.92931e-10	4	FUN_013987/FUN_013998/FUN_007562/FUN_004339
DE	FH:MH.down	BP	GO:0009607	response to biotic stimulus	4 of 10	7 of 4338	4.97e-10	1.85e-09	5.23328e-10	4	FUN_013987/FUN_013998/FUN_007562/FUN_004339
DE	FH:MH.down	BP	GO:0043207	response to external biotic stimulus	4 of 10	7 of 4338	4.97e-10	1.85e-09	5.23328e-10	4	FUN_013987/FUN_013998/FUN_007562/FUN_004339
DE	FH:MH.down	BP	GO:0051707	response to other organism	4 of 10	7 of 4338	4.97e-10	1.85e-09	5.23328e-10	4	FUN_013987/FUN_013998/FUN_007562/FUN_004339
DE	FH:MH.down	BP	GO:0009605	response to external stimulus	4 of 10	10 of 4338	2.97e-09	9.66e-09	2.73835e-09	4	FUN_013987/FUN_013998/FUN_007562/FUN_004339
DE	FH:MH.down	BP	GO:0051704	multi-organism process	4 of 10	15 of 4338	1.92e-08	5.55e-08	1.5734e-08	4	FUN_013987/FUN_013998/FUN_007562/FUN_004339
DE	FH:MH.down	BP	GO:0006950	response to stress	6 of 10	122 of 4338	8.39e-08	2.18e-07	6.1799e-08	6	FUN_011991/FUN_013987/FUN_001498/FUN_013998/FUN_007562/FUN_004339
DE	FH:MH.down	BP	GO:0002376	immune system process	2 of 10	13 of 4338	0.000368	0.000798	0.000226033	2	FUN_011991/FUN_004339
DE	FH:MH.down	BP	GO:0006955	immune response	2 of 10	13 of 4338	0.000368	0.000798	0.000226033	2	FUN_011991/FUN_004339
DE	FH:MH.down	BP	GO:0045087	innate immune response	1 of 10	6 of 4338	0.0138	0.0275	0.00779901	1	FUN_011991
DE	FH:MH.down	BP	GO:0000270	peptidoglycan metabolic process	1 of 10	9 of 4338	0.0206	0.0334	0.00947552	1	FUN_011991
DE	FH:MH.down	BP	GO:0006027	glycosaminoglycan catabolic process	1 of 10	9 of 4338	0.0206	0.0334	0.00947552	1	FUN_011991
DE	FH:MH.down	BP	GO:0009253	peptidoglycan catabolic process	1 of 10	9 of 4338	0.0206	0.0334	0.00947552	1	FUN_011991
DE	FH:MH.down	BP	GO:0006026	aminoglycan catabolic process	1 of 10	10 of 4338	0.0228	0.0349	0.00989877	1	FUN_011991
DE	FH:MH.down	BP	GO:0030203	glycosaminoglycan metabolic process	1 of 10	11 of 4338	0.0251	0.0362	0.0102731	1	FUN_011991
DE	FH:MH.down	BP	GO:1901136	carbohydrate derivative catabolic process	1 of 10	19 of 4338	0.043	0.0588	0.0166718	1	FUN_011991
DE	FH:MH.down	BP	GO:0006022	aminoglycan metabolic process	1 of 10	66 of 4338	0.142	0.185	0.0524177	1	FUN_011991
DE	FH:MH.down	BP	GO:0009057	macromolecule catabolic process	1 of 10	114 of 4338	0.234	0.289	0.0820021	1	FUN_011991
DE	FH:MH.down	BP	GO:1901565	organonitrogen compound catabolic process	1 of 10	120 of 4338	0.245	0.289	0.0820021	1	FUN_011991
DE	FH:MH.down	BP	GO:0006508	proteolysis	2 of 10	463 of 4338	0.29	0.328	0.0929183	2	FUN_009627/FUN_001525
DE	FH:MH.down	BP	GO:1901575	organic substance catabolic process	1 of 10	194 of 4338	0.367	0.393	0.111432	1	FUN_011991
DE	FH:MH.down	BP	GO:0009056	catabolic process	1 of 10	201 of 4338	0.378	0.393	0.111432	1	FUN_011991
DE	FH:MH.down	BP	GO:1901135	carbohydrate derivative metabolic process	1 of 10	245 of 4338	0.441	0.441	0.125038	1	FUN_011991
DE	FH:MH.down	CC	GO:0005576	extracellular region	7 of 8	122 of 2543	3.8e-09	3.8e-09	NA	7	FUN_013987/FUN_013995/FUN_013996/FUN_013997/FUN_013998/FUN_007562/FUN_004339
DE	FH:MH.down	MF	GO:0061783	peptidoglycan muralytic activity	2 of 9	16 of 6899	0.00018	0.00701	0.00530057	2	FUN_011991/FUN_017100
DE	FH:MH.down	MF	GO:0042834	peptidoglycan binding	1 of 9	5 of 6899	0.00651	0.0887	0.0670529	1	FUN_011991
DE	FH:MH.down	MF	GO:0003796	lysozyme activity	1 of 9	7 of 6899	0.0091	0.0887	0.0670529	1	FUN_017100
DE	FH:MH.down	MF	GO:0005539	glycosaminoglycan binding	1 of 9	7 of 6899	0.0091	0.0887	0.0670529	1	FUN_011991
DE	FH:MH.down	MF	GO:0008745	N-acetylmuramoyl-L-alanine amidase activity	1 of 9	9 of 6899	0.0117	0.0912	0.0688888	1	FUN_011991
DE	FH:MH.down	MF	GO:0051537	2 iron, 2 sulfur cluster binding	1 of 9	21 of 6899	0.0271	0.133	0.100679	1	FUN_011550
DE	FH:MH.down	MF	GO:0008236	serine-type peptidase activity	2 of 9	229 of 6899	0.0339	0.133	0.100679	2	FUN_009627/FUN_001525
DE	FH:MH.down	MF	GO:0017171	serine hydrolase activity	2 of 9	229 of 6899	0.0339	0.133	0.100679	2	FUN_009627/FUN_001525
DE	FH:MH.down	MF	GO:0016811	hydrolase activity, acting on carbon-nitrogen (but not peptide) bonds, in linear amides	1 of 9	28 of 6899	0.036	0.133	0.100679	1	FUN_011991
DE	FH:MH.down	MF	GO:0030170	pyridoxal phosphate binding	1 of 9	39 of 6899	0.0498	0.133	0.100679	1	FUN_009401
DE	FH:MH.down	MF	GO:0070279	vitamin B6 binding	1 of 9	39 of 6899	0.0498	0.133	0.100679	1	FUN_009401
DE	FH:MH.down	MF	GO:0051536	iron-sulfur cluster binding	1 of 9	44 of 6899	0.056	0.133	0.100679	1	FUN_011550
DE	FH:MH.down	MF	GO:0051540	metal cluster binding	1 of 9	44 of 6899	0.056	0.133	0.100679	1	FUN_011550
DE	FH:MH.down	MF	GO:0009055	electron transfer activity	1 of 9	52 of 6899	0.0659	0.133	0.100679	1	FUN_011550
DE	FH:MH.down	MF	GO:0016810	hydrolase activity, acting on carbon-nitrogen (but not peptide) bonds	1 of 9	52 of 6899	0.0659	0.133	0.100679	1	FUN_011991
DE	FH:MH.down	MF	GO:0019842	vitamin binding	1 of 9	52 of 6899	0.0659	0.133	0.100679	1	FUN_009401
DE	FH:MH.down	MF	GO:0048037	cofactor binding	2 of 9	333 of 6899	0.0668	0.133	0.100679	2	FUN_009401/FUN_011550
DE	FH:MH.down	MF	GO:0042626	ATPase activity, coupled to transmembrane movement of substances	1 of 9	53 of 6899	0.0671	0.133	0.100679	1	FUN_013090
DE	FH:MH.down	MF	GO:0015399	primary active transmembrane transporter activity	1 of 9	54 of 6899	0.0683	0.133	0.100679	1	FUN_013090
DE	FH:MH.down	MF	GO:0015405	P-P-bond-hydrolysis-driven transmembrane transporter activity	1 of 9	54 of 6899	0.0683	0.133	0.100679	1	FUN_013090
DE	FH:MH.down	MF	GO:0043492	ATPase activity, coupled to movement of substances	1 of 9	58 of 6899	0.0732	0.136	0.102704	1	FUN_013090
DE	FH:MH.down	MF	GO:0008270	zinc ion binding	2 of 9	360 of 6899	0.0767	0.136	0.102704	2	FUN_011991/FUN_021111
DE	FH:MH.down	MF	GO:0042623	ATPase activity, coupled	1 of 9	76 of 6899	0.0949	0.161	0.121661	1	FUN_013090
DE	FH:MH.down	MF	GO:0070011	peptidase activity, acting on L-amino acid peptides	2 of 9	441 of 6899	0.109	0.175	0.132389	2	FUN_009627/FUN_001525
DE	FH:MH.down	MF	GO:0008233	peptidase activity	2 of 9	449 of 6899	0.112	0.175	0.132389	2	FUN_009627/FUN_001525
DE	FH:MH.down	MF	GO:0022804	active transmembrane transporter activity	1 of 9	100 of 6899	0.123	0.18	0.136267	1	FUN_013090
DE	FH:MH.down	MF	GO:0004553	hydrolase activity, hydrolyzing O-glycosyl compounds	1 of 9	102 of 6899	0.126	0.18	0.136267	1	FUN_017100
DE	FH:MH.down	MF	GO:0016798	hydrolase activity, acting on glycosyl bonds	1 of 9	108 of 6899	0.132	0.18	0.136267	1	FUN_017100
DE	FH:MH.down	MF	GO:0046914	transition metal ion binding	2 of 9	499 of 6899	0.134	0.18	0.136267	2	FUN_011991/FUN_021111
DE	FH:MH.down	MF	GO:0016887	ATPase activity	1 of 9	114 of 6899	0.139	0.181	0.136888	1	FUN_013090
DE	FH:MH.down	MF	GO:0042302	structural constituent of cuticle	1 of 9	176 of 6899	0.208	0.254	0.192206	1	FUN_005211
DE	FH:MH.down	MF	GO:0050662	coenzyme binding	1 of 9	177 of 6899	0.209	0.254	0.192206	1	FUN_009401
DE	FH:MH.down	PFAM	PF10793	Gloverin-like protein	6 of 25	6 of 9831	1.41e-16	1.84e-15	5.95613e-16	6	FUN_013985/FUN_013986/FUN_013978/FUN_013981/FUN_013984/FUN_013982
DE	FH:MH.down	PFAM	PF00011	Hsp20/alpha crystallin family	3 of 25	28 of 9831	4.56e-05	0.000297	9.60798e-05	3	FUN_005933/FUN_006038/FUN_006046
DE	FH:MH.down	PFAM	PF00062	C-type lysozyme/alpha-lactalbumin family	1 of 25	5 of 9831	0.0127	0.0489	0.0158469	1	FUN_017100
DE	FH:MH.down	PFAM	PF00930	Dipeptidyl peptidase IV (DPP IV) N-terminal region	1 of 25	7 of 9831	0.0177	0.0489	0.0158469	1	FUN_001525
DE	FH:MH.down	PFAM	PF00326	Prolyl oligopeptidase family	1 of 25	9 of 9831	0.0227	0.0489	0.0158469	1	FUN_001525
DE	FH:MH.down	PFAM	PF01510	N-acetylmuramoyl-L-alanine amidase	1 of 25	9 of 9831	0.0227	0.0489	0.0158469	1	FUN_011991
DE	FH:MH.down	PFAM	PF06723	MreB/Mbl protein	1 of 25	11 of 9831	0.0276	0.0489	0.0158469	1	FUN_011107
DE	FH:MH.down	PFAM	PF00012	Hsp70 protein	1 of 25	12 of 9831	0.0301	0.0489	0.0158469	1	FUN_011107
DE	FH:MH.down	PFAM	PF00155	Aminotransferase class I and II	1 of 25	17 of 9831	0.0424	0.0612	0.0198344	1	FUN_009401
DE	FH:MH.down	PFAM	PF00664	ABC transporter transmembrane region	1 of 25	21 of 9831	0.0521	0.0678	0.0219443	1	FUN_013090
DE	FH:MH.down	PFAM	PF00005	ABC transporter	1 of 25	52 of 9831	0.124	0.147	0.0475845	1	FUN_013090
DE	FH:MH.down	PFAM	PF00379	Insect cuticle protein	1 of 25	174 of 9831	0.36	0.37	0.119943	1	FUN_005211
DE	FH:MH.down	PFAM	PF00089	Trypsin	1 of 25	180 of 9831	0.37	0.37	0.119943	1	FUN_009627
DE	FH:MH.up	BP	GO:0006665	sphingolipid metabolic process	1 of 8	11 of 4338	0.0201	0.144	0.133778	1	FUN_001232
DE	FH:MH.up	BP	GO:0006643	membrane lipid metabolic process	1 of 8	26 of 4338	0.047	0.144	0.133778	1	FUN_001232
DE	FH:MH.up	BP	GO:0006486	protein glycosylation	1 of 8	32 of 4338	0.0576	0.144	0.133778	1	FUN_004598
DE	FH:MH.up	BP	GO:0009101	glycoprotein biosynthetic process	1 of 8	32 of 4338	0.0576	0.144	0.133778	1	FUN_004598
DE	FH:MH.up	BP	GO:0043413	macromolecule glycosylation	1 of 8	32 of 4338	0.0576	0.144	0.133778	1	FUN_004598
DE	FH:MH.up	BP	GO:0070085	glycosylation	1 of 8	32 of 4338	0.0576	0.144	0.133778	1	FUN_004598
DE	FH:MH.up	BP	GO:0009100	glycoprotein metabolic process	1 of 8	33 of 4338	0.0593	0.144	0.133778	1	FUN_004598
DE	FH:MH.up	MF	GO:0016747	transferase activity, transferring acyl groups other than amino-acyl groups	2 of 15	61 of 6899	0.0075	0.0592	0.0373819	2	FUN_017043/FUN_017041
DE	FH:MH.up	MF	GO:0016746	transferase activity, transferring acyl groups	2 of 15	79 of 6899	0.0123	0.0592	0.0373819	2	FUN_017043/FUN_017041
DE	FH:MH.up	MF	GO:0004348	glucosylceramidase activity	1 of 15	6 of 6899	0.013	0.0592	0.0373819	1	FUN_001232
DE	FH:MH.up	MF	GO:0004553	hydrolase activity, hydrolyzing O-glycosyl compounds	2 of 15	102 of 6899	0.0201	0.0592	0.0373819	2	FUN_009265/FUN_001232
DE	FH:MH.up	MF	GO:0016798	hydrolase activity, acting on glycosyl bonds	2 of 15	108 of 6899	0.0223	0.0592	0.0373819	2	FUN_009265/FUN_001232
DE	FH:MH.up	MF	GO:0008417	fucosyltransferase activity	1 of 15	11 of 6899	0.0237	0.0592	0.0373819	1	FUN_004598
DE	FH:MH.up	MF	GO:0030246	carbohydrate binding	1 of 15	40 of 6899	0.0836	0.179	0.113154	1	FUN_009265
DE	FH:MH.up	MF	GO:0008234	cysteine-type peptidase activity	1 of 15	65 of 6899	0.132	0.248	0.156908	1	FUN_005432
DE	FH:MH.up	MF	GO:0016758	transferase activity, transferring hexosyl groups	1 of 15	89 of 6899	0.177	0.295	0.186459	1	FUN_004598
DE	FH:MH.up	PFAM	PF03103	Domain of unknown function (DUF243)	2 of 25	5 of 9831	6.18e-05	0.0013	0.000325246	2	FUN_003407/FUN_000346
DE	FH:MH.up	PFAM	PF00929	Exonuclease	2 of 25	7 of 9831	0.000129	0.00136	0.000340445	2	FUN_015316/FUN_015307
DE	FH:MH.up	PFAM	PF01757	Acyltransferase family	2 of 25	19 of 9831	0.00103	0.00724	0.00181387	2	FUN_017043/FUN_017041
DE	FH:MH.up	PFAM	PF07898	Protein of unknown function (DUF1676)	2 of 25	25 of 9831	0.0018	0.00943	0.00236447	2	FUN_004204/FUN_004307
DE	FH:MH.up	PFAM	PF15886	Carbohydrate binding domain (family 32)	1 of 25	5 of 9831	0.0127	0.0421	0.0105467	1	FUN_009265
DE	FH:MH.up	PFAM	PF17189	Glycosyl hydrolase family 30 beta sandwich domain	1 of 25	5 of 9831	0.0127	0.0421	0.0105467	1	FUN_001232
DE	FH:MH.up	PFAM	PF02055	Glycosyl hydrolase family 30 TIM-barrel domain	1 of 25	6 of 9831	0.0152	0.0421	0.0105467	1	FUN_001232
DE	FH:MH.up	PFAM	PF07690	Major Facilitator Superfamily	3 of 25	212 of 9831	0.016	0.0421	0.0105467	3	FUN_014776/FUN_015273/FUN_001783
DE	FH:MH.up	PFAM	PF11901	Protein of unknown function (DUF3421)	1 of 25	10 of 9831	0.0252	0.0528	0.0132218	1	FUN_011444
DE	FH:MH.up	PFAM	PF00852	Glycosyltransferase family 10 (fucosyltransferase) C-term	1 of 25	11 of 9831	0.0276	0.0528	0.0132218	1	FUN_004598
DE	FH:MH.up	PFAM	PF17039	Fucosyltransferase, N-terminal	1 of 25	11 of 9831	0.0276	0.0528	0.0132218	1	FUN_004598
DE	FH:MH.up	PFAM	PF00083	Sugar (and other) transporter	2 of 25	127 of 9831	0.0409	0.062	0.015549	2	FUN_014776/FUN_001783
DE	FH:MH.up	PFAM	PF01151	GNS1/SUR4 family	1 of 25	17 of 9831	0.0424	0.062	0.015549	1	FUN_017213
DE	FH:MH.up	PFAM	PF00043	Glutathione S-transferase, C-terminal domain	1 of 25	18 of 9831	0.0448	0.062	0.015549	1	FUN_006554
DE	FH:MH.up	PFAM	PF00112	Papain family cysteine protease	1 of 25	19 of 9831	0.0473	0.062	0.015549	1	FUN_005432
DE	FH:MH.up	PFAM	PF14497	Glutathione S-transferase, C-terminal domain	1 of 25	19 of 9831	0.0473	0.062	0.015549	1	FUN_006554
DE	FH:MH.up	PFAM	PF13417	Glutathione S-transferase, N-terminal domain	1 of 25	23 of 9831	0.0569	0.0692	0.0173529	1	FUN_006554
DE	FH:MH.up	PFAM	PF02798	Glutathione S-transferase, N-terminal domain	1 of 25	24 of 9831	0.0593	0.0692	0.0173529	1	FUN_006554
DE	FH:MH.up	PFAM	PF08246	Cathepsin propeptide inhibitor domain (I29)	1 of 25	27 of 9831	0.0665	0.0735	0.0184274	1	FUN_005432
DE	FH:MH.up	PFAM	PF06585	Haemolymph juvenile hormone binding protein (JHBP)	1 of 25	50 of 9831	0.12	0.126	0.0315317	1	FUN_016419
DE	FH:MH.up	PFAM	PF00379	Insect cuticle protein	1 of 25	174 of 9831	0.36	0.36	0.0903385	1	FUN_010992
DE	FMA:AdultParts.down	BP	GO:0032787	monocarboxylic acid metabolic process	18 of 340	41 of 4338	3.06e-10	1.5e-07	1.17646e-07	18	FUN_011707/FUN_021037/FUN_010938/FUN_005563/FUN_006405/FUN_000625/FUN_009725/FUN_009722/FUN_013138/FUN_016487/FUN_016338/FUN_013141/FUN_001141/FUN_007116/FUN_002812/FUN_002360/FUN_001170/FUN_003139
DE	FMA:AdultParts.down	BP	GO:0006090	pyruvate metabolic process	12 of 340	19 of 4338	1.36e-09	2.64e-07	2.07324e-07	12	FUN_011707/FUN_021037/FUN_005563/FUN_006405/FUN_000625/FUN_009722/FUN_016487/FUN_016338/FUN_001141/FUN_002360/FUN_001170/FUN_003139
DE	FMA:AdultParts.down	BP	GO:0005975	carbohydrate metabolic process	41 of 340	194 of 4338	1.62e-09	2.64e-07	2.07324e-07	41	FUN_001431/FUN_012875/FUN_009266/FUN_011097/FUN_002189/FUN_011707/FUN_003367/FUN_005592/FUN_007376/FUN_021037/FUN_004140/FUN_003368/FUN_015926/FUN_005563/FUN_000625/FUN_017715/FUN_009725/FUN_002228/FUN_001718/FUN_014595/FUN_009161/FUN_015866/FUN_011814/FUN_016487/FUN_014131/FUN_007793/FUN_021152/FUN_012286/FUN_004141/FUN_016338/FUN_010540/FUN_001141/FUN_007920/FUN_003115/FUN_015287/FUN_007385/FUN…
DE	FMA:AdultParts.down	BP	GO:0019752	carboxylic acid metabolic process	37 of 340	188 of 4338	8.04e-08	7.58e-06	5.95523e-06	37	FUN_000066/FUN_005384/FUN_013961/FUN_002189/FUN_002062/FUN_003738/FUN_011707/FUN_003412/FUN_007803/FUN_021037/FUN_010938/FUN_005563/FUN_006405/FUN_013854/FUN_006082/FUN_000625/FUN_009725/FUN_009722/FUN_013138/FUN_007393/FUN_013834/FUN_018553/FUN_014586/FUN_016487/FUN_001035/FUN_003413/FUN_015983/FUN_016338/FUN_013141/FUN_001141/FUN_007116/FUN_010708/FUN_002812/FUN_002360/FUN_001170/FUN_007791/FUN…
DE	FMA:AdultParts.down	BP	GO:0006082	organic acid metabolic process	37 of 340	189 of 4338	9.3e-08	7.58e-06	5.95523e-06	37	FUN_000066/FUN_005384/FUN_013961/FUN_002189/FUN_002062/FUN_003738/FUN_011707/FUN_003412/FUN_007803/FUN_021037/FUN_010938/FUN_005563/FUN_006405/FUN_013854/FUN_006082/FUN_000625/FUN_009725/FUN_009722/FUN_013138/FUN_007393/FUN_013834/FUN_018553/FUN_014586/FUN_016487/FUN_001035/FUN_003413/FUN_015983/FUN_016338/FUN_013141/FUN_001141/FUN_007116/FUN_010708/FUN_002812/FUN_002360/FUN_001170/FUN_007791/FUN…
DE	FMA:AdultParts.down	BP	GO:0043436	oxoacid metabolic process	37 of 340	189 of 4338	9.3e-08	7.58e-06	5.95523e-06	37	FUN_000066/FUN_005384/FUN_013961/FUN_002189/FUN_002062/FUN_003738/FUN_011707/FUN_003412/FUN_007803/FUN_021037/FUN_010938/FUN_005563/FUN_006405/FUN_013854/FUN_006082/FUN_000625/FUN_009725/FUN_009722/FUN_013138/FUN_007393/FUN_013834/FUN_018553/FUN_014586/FUN_016487/FUN_001035/FUN_003413/FUN_015983/FUN_016338/FUN_013141/FUN_001141/FUN_007116/FUN_010708/FUN_002812/FUN_002360/FUN_001170/FUN_007791/FUN…
DE	FMA:AdultParts.down	BP	GO:0055114	oxidation-reduction process	65 of 340	442 of 4338	1.57e-07	1.1e-05	8.62389e-06	65	FUN_012331/FUN_017488/FUN_012829/FUN_013900/FUN_012931/FUN_011551/FUN_000066/FUN_005384/FUN_019571/FUN_001145/FUN_015110/FUN_000881/FUN_017316/FUN_015129/FUN_001524/FUN_019130/FUN_010511/FUN_015111/FUN_012826/FUN_019162/FUN_003412/FUN_004357/FUN_017273/FUN_013668/FUN_019129/FUN_007376/FUN_001784/FUN_010938/FUN_003240/FUN_013854/FUN_006082/FUN_017131/FUN_001177/FUN_004290/FUN_000672/FUN_020642/FUN…
DE	FMA:AdultParts.down	BP	GO:0072524	pyridine-containing compound metabolic process	13 of 340	31 of 4338	1.9e-07	1.16e-05	9.10354e-06	13	FUN_021037/FUN_002232/FUN_005563/FUN_000625/FUN_001718/FUN_001692/FUN_003180/FUN_016487/FUN_016338/FUN_001141/FUN_002360/FUN_001170/FUN_003139
DE	FMA:AdultParts.down	BP	GO:0019362	pyridine nucleotide metabolic process	12 of 340	27 of 4338	2.63e-07	1.29e-05	1.01049e-05	12	FUN_021037/FUN_002232/FUN_005563/FUN_000625/FUN_001718/FUN_001692/FUN_016487/FUN_016338/FUN_001141/FUN_002360/FUN_001170/FUN_003139
DE	FMA:AdultParts.down	BP	GO:0046496	nicotinamide nucleotide metabolic process	12 of 340	27 of 4338	2.63e-07	1.29e-05	1.01049e-05	12	FUN_021037/FUN_002232/FUN_005563/FUN_000625/FUN_001718/FUN_001692/FUN_016487/FUN_016338/FUN_001141/FUN_002360/FUN_001170/FUN_003139
DE	FMA:AdultParts.down	BP	GO:0072330	monocarboxylic acid biosynthetic process	11 of 340	23 of 4338	3.36e-07	1.49e-05	1.17215e-05	11	FUN_021037/FUN_005563/FUN_000625/FUN_013138/FUN_016487/FUN_016338/FUN_013141/FUN_001141/FUN_002360/FUN_001170/FUN_003139
DE	FMA:AdultParts.down	BP	GO:0006733	oxidoreduction coenzyme metabolic process	13 of 340	33 of 4338	4.56e-07	1.86e-05	1.4589e-05	13	FUN_021037/FUN_002232/FUN_005563/FUN_000625/FUN_001718/FUN_001692/FUN_016487/FUN_016338/FUN_013882/FUN_001141/FUN_002360/FUN_001170/FUN_003139
DE	FMA:AdultParts.down	BP	GO:0016052	carbohydrate catabolic process	10 of 340	20 of 4338	6.98e-07	2.15e-05	1.68826e-05	10	FUN_002189/FUN_021037/FUN_005563/FUN_000625/FUN_016487/FUN_016338/FUN_001141/FUN_002360/FUN_001170/FUN_003139
DE	FMA:AdultParts.down	BP	GO:0006096	glycolytic process	9 of 340	16 of 4338	7.03e-07	2.15e-05	1.68826e-05	9	FUN_021037/FUN_005563/FUN_000625/FUN_016487/FUN_016338/FUN_001141/FUN_002360/FUN_001170/FUN_003139
DE	FMA:AdultParts.down	BP	GO:0006757	ATP generation from ADP	9 of 340	16 of 4338	7.03e-07	2.15e-05	1.68826e-05	9	FUN_021037/FUN_005563/FUN_000625/FUN_016487/FUN_016338/FUN_001141/FUN_002360/FUN_001170/FUN_003139
DE	FMA:AdultParts.down	BP	GO:0042866	pyruvate biosynthetic process	9 of 340	16 of 4338	7.03e-07	2.15e-05	1.68826e-05	9	FUN_021037/FUN_005563/FUN_000625/FUN_016487/FUN_016338/FUN_001141/FUN_002360/FUN_001170/FUN_003139
DE	FMA:AdultParts.down	BP	GO:0009135	purine nucleoside diphosphate metabolic process	9 of 340	17 of 4338	1.39e-06	3.4e-05	2.67332e-05	9	FUN_021037/FUN_005563/FUN_000625/FUN_016487/FUN_016338/FUN_001141/FUN_002360/FUN_001170/FUN_003139
DE	FMA:AdultParts.down	BP	GO:0009179	purine ribonucleoside diphosphate metabolic process	9 of 340	17 of 4338	1.39e-06	3.4e-05	2.67332e-05	9	FUN_021037/FUN_005563/FUN_000625/FUN_016487/FUN_016338/FUN_001141/FUN_002360/FUN_001170/FUN_003139
DE	FMA:AdultParts.down	BP	GO:0009185	ribonucleoside diphosphate metabolic process	9 of 340	17 of 4338	1.39e-06	3.4e-05	2.67332e-05	9	FUN_021037/FUN_005563/FUN_000625/FUN_016487/FUN_016338/FUN_001141/FUN_002360/FUN_001170/FUN_003139
DE	FMA:AdultParts.down	BP	GO:0046031	ADP metabolic process	9 of 340	17 of 4338	1.39e-06	3.4e-05	2.67332e-05	9	FUN_021037/FUN_005563/FUN_000625/FUN_016487/FUN_016338/FUN_001141/FUN_002360/FUN_001170/FUN_003139
DE	FMA:AdultParts.down	BP	GO:0072525	pyridine-containing compound biosynthetic process	11 of 340	26 of 4338	1.55e-06	3.6e-05	2.82768e-05	11	FUN_021037/FUN_002232/FUN_005563/FUN_000625/FUN_003180/FUN_016487/FUN_016338/FUN_001141/FUN_002360/FUN_001170/FUN_003139
DE	FMA:AdultParts.down	BP	GO:0019359	nicotinamide nucleotide biosynthetic process	10 of 340	22 of 4338	2.12e-06	4.5e-05	3.53542e-05	10	FUN_021037/FUN_002232/FUN_005563/FUN_000625/FUN_016487/FUN_016338/FUN_001141/FUN_002360/FUN_001170/FUN_003139
DE	FMA:AdultParts.down	BP	GO:0019363	pyridine nucleotide biosynthetic process	10 of 340	22 of 4338	2.12e-06	4.5e-05	3.53542e-05	10	FUN_021037/FUN_002232/FUN_005563/FUN_000625/FUN_016487/FUN_016338/FUN_001141/FUN_002360/FUN_001170/FUN_003139
DE	FMA:AdultParts.down	BP	GO:0044281	small molecule metabolic process	55 of 340	378 of 4338	2.41e-06	4.9e-05	3.85202e-05	55	FUN_012331/FUN_000066/FUN_005384/FUN_013961/FUN_013020/FUN_002189/FUN_002062/FUN_003738/FUN_011707/FUN_003412/FUN_020614/FUN_007803/FUN_021037/FUN_002647/FUN_010938/FUN_002232/FUN_005563/FUN_006405/FUN_013854/FUN_006082/FUN_000625/FUN_009725/FUN_001718/FUN_009722/FUN_013138/FUN_007393/FUN_013834/FUN_018553/FUN_014586/FUN_012929/FUN_001692/FUN_007397/FUN_003180/FUN_011814/FUN_016487/FUN_012286/FUN…
DE	FMA:AdultParts.down	BP	GO:0006732	coenzyme metabolic process	17 of 340	62 of 4338	3.01e-06	5.88e-05	4.61952e-05	17	FUN_021037/FUN_002232/FUN_005563/FUN_013854/FUN_000625/FUN_001718/FUN_009722/FUN_018553/FUN_001692/FUN_003180/FUN_016487/FUN_016338/FUN_013882/FUN_001141/FUN_002360/FUN_001170/FUN_003139
DE	FMA:AdultParts.down	BP	GO:0046434	organophosphate catabolic process	12 of 340	33 of 4338	3.48e-06	6.55e-05	5.1439e-05	12	FUN_021037/FUN_005563/FUN_000625/FUN_007397/FUN_016487/FUN_016338/FUN_010540/FUN_002368/FUN_001141/FUN_002360/FUN_001170/FUN_003139
DE	FMA:AdultParts.down	BP	GO:0006165	nucleoside diphosphate phosphorylation	9 of 340	19 of 4338	4.59e-06	8.01e-05	6.29637e-05	9	FUN_021037/FUN_005563/FUN_000625/FUN_016487/FUN_016338/FUN_001141/FUN_002360/FUN_001170/FUN_003139
DE	FMA:AdultParts.down	BP	GO:0046939	nucleotide phosphorylation	9 of 340	19 of 4338	4.59e-06	8.01e-05	6.29637e-05	9	FUN_021037/FUN_005563/FUN_000625/FUN_016487/FUN_016338/FUN_001141/FUN_002360/FUN_001170/FUN_003139
DE	FMA:AdultParts.down	BP	GO:0042737	drug catabolic process	8 of 340	16 of 4338	9.67e-06	0.000154	0.000120965	8	FUN_000066/FUN_005384/FUN_003738/FUN_007798/FUN_007393/FUN_010708/FUN_012008/FUN_007799
DE	FMA:AdultParts.down	BP	GO:0016053	organic acid biosynthetic process	15 of 340	54 of 4338	9.76e-06	0.000154	0.000120965	15	FUN_013961/FUN_007803/FUN_021037/FUN_005563/FUN_006082/FUN_000625/FUN_013138/FUN_016487/FUN_015983/FUN_016338/FUN_013141/FUN_001141/FUN_002360/FUN_001170/FUN_003139
DE	FMA:AdultParts.down	BP	GO:0046394	carboxylic acid biosynthetic process	15 of 340	54 of 4338	9.76e-06	0.000154	0.000120965	15	FUN_013961/FUN_007803/FUN_021037/FUN_005563/FUN_006082/FUN_000625/FUN_013138/FUN_016487/FUN_015983/FUN_016338/FUN_013141/FUN_001141/FUN_002360/FUN_001170/FUN_003139
DE	FMA:AdultParts.down	BP	GO:0009166	nucleotide catabolic process	10 of 340	27 of 4338	1.93e-05	0.000295	0.000232035	10	FUN_021037/FUN_005563/FUN_000625/FUN_007397/FUN_016487/FUN_016338/FUN_001141/FUN_002360/FUN_001170/FUN_003139
DE	FMA:AdultParts.down	BP	GO:0009132	nucleoside diphosphate metabolic process	9 of 340	22 of 4338	2e-05	0.000296	0.000232604	9	FUN_021037/FUN_005563/FUN_000625/FUN_016487/FUN_016338/FUN_001141/FUN_002360/FUN_001170/FUN_003139
DE	FMA:AdultParts.down	BP	GO:0009108	coenzyme biosynthetic process	14 of 340	51 of 4338	2.25e-05	0.000324	0.000254472	14	FUN_021037/FUN_002232/FUN_005563/FUN_000625/FUN_009722/FUN_018553/FUN_003180/FUN_016487/FUN_016338/FUN_013882/FUN_001141/FUN_002360/FUN_001170/FUN_003139
DE	FMA:AdultParts.down	BP	GO:1901292	nucleoside phosphate catabolic process	10 of 340	28 of 4338	2.8e-05	0.000391	0.000307314	10	FUN_021037/FUN_005563/FUN_000625/FUN_007397/FUN_016487/FUN_016338/FUN_001141/FUN_002360/FUN_001170/FUN_003139
DE	FMA:AdultParts.down	BP	GO:0044283	small molecule biosynthetic process	20 of 340	95 of 4338	3.19e-05	0.000433	0.000340268	20	FUN_013961/FUN_011707/FUN_007803/FUN_021037/FUN_005563/FUN_006082/FUN_000625/FUN_013138/FUN_007397/FUN_003180/FUN_016487/FUN_011740/FUN_015983/FUN_016338/FUN_013141/FUN_013882/FUN_001141/FUN_002360/FUN_001170/FUN_003139
DE	FMA:AdultParts.down	BP	GO:0006006	glucose metabolic process	4 of 340	5 of 4338	0.000174	0.0023	0.001808	4	FUN_011707/FUN_005563/FUN_012286/FUN_007385
DE	FMA:AdultParts.down	BP	GO:0051188	cofactor biosynthetic process	14 of 340	61 of 4338	0.00019	0.00245	0.00192337	14	FUN_021037/FUN_002232/FUN_005563/FUN_000625/FUN_009722/FUN_018553/FUN_003180/FUN_016487/FUN_016338/FUN_013882/FUN_001141/FUN_002360/FUN_001170/FUN_003139
DE	FMA:AdultParts.down	BP	GO:1901361	organic cyclic compound catabolic process	15 of 340	69 of 4338	0.000215	0.0027	0.00212097	15	FUN_000066/FUN_007798/FUN_021037/FUN_005563/FUN_000625/FUN_007393/FUN_007397/FUN_016487/FUN_016338/FUN_001141/FUN_002360/FUN_012008/FUN_001170/FUN_003139/FUN_007799
DE	FMA:AdultParts.down	BP	GO:0034404	nucleobase-containing small molecule biosynthetic process	10 of 340	35 of 4338	0.000238	0.00291	0.00228723	10	FUN_021037/FUN_005563/FUN_000625/FUN_007397/FUN_016487/FUN_016338/FUN_001141/FUN_002360/FUN_001170/FUN_003139
DE	FMA:AdultParts.down	BP	GO:0051186	cofactor metabolic process	17 of 340	86 of 4338	0.000281	0.00336	0.00263781	17	FUN_021037/FUN_002232/FUN_005563/FUN_013854/FUN_000625/FUN_001718/FUN_009722/FUN_018553/FUN_001692/FUN_003180/FUN_016487/FUN_016338/FUN_013882/FUN_001141/FUN_002360/FUN_001170/FUN_003139
DE	FMA:AdultParts.down	BP	GO:0009063	cellular amino acid catabolic process	6 of 340	14 of 4338	0.000388	0.00451	0.0035468	6	FUN_000066/FUN_005384/FUN_002189/FUN_003738/FUN_007393/FUN_010708
DE	FMA:AdultParts.down	BP	GO:0009156	ribonucleoside monophosphate biosynthetic process	11 of 340	46 of 4338	0.000638	0.00726	0.00570285	11	FUN_013020/FUN_021037/FUN_005563/FUN_000625/FUN_012929/FUN_016487/FUN_016338/FUN_001141/FUN_002360/FUN_001170/FUN_003139
DE	FMA:AdultParts.down	BP	GO:0017144	drug metabolic process	25 of 340	162 of 4338	0.000687	0.00764	0.00600245	25	FUN_000066/FUN_005384/FUN_003738/FUN_019139/FUN_007798/FUN_021037/FUN_005563/FUN_009592/FUN_013854/FUN_000625/FUN_001669/FUN_007393/FUN_015866/FUN_018553/FUN_003180/FUN_016487/FUN_015983/FUN_016338/FUN_001141/FUN_010708/FUN_002360/FUN_012008/FUN_001170/FUN_003139/FUN_007799
DE	FMA:AdultParts.down	BP	GO:0005996	monosaccharide metabolic process	7 of 340	21 of 4338	0.000757	0.00823	0.00646693	7	FUN_011707/FUN_005563/FUN_011814/FUN_012286/FUN_007920/FUN_015287/FUN_007385
DE	FMA:AdultParts.down	BP	GO:0009124	nucleoside monophosphate biosynthetic process	11 of 340	48 of 4338	0.000938	0.00997	0.00783186	11	FUN_013020/FUN_021037/FUN_005563/FUN_000625/FUN_012929/FUN_016487/FUN_016338/FUN_001141/FUN_002360/FUN_001170/FUN_003139
DE	FMA:AdultParts.down	BP	GO:0006595	polyamine metabolic process	4 of 340	7 of 4338	0.00107	0.0105	0.00824397	4	FUN_001855/FUN_001854/FUN_001856/FUN_001858
DE	FMA:AdultParts.down	BP	GO:0006596	polyamine biosynthetic process	4 of 340	7 of 4338	0.00107	0.0105	0.00824397	4	FUN_001855/FUN_001854/FUN_001856/FUN_001858
DE	FMA:AdultParts.down	BP	GO:0009309	amine biosynthetic process	4 of 340	7 of 4338	0.00107	0.0105	0.00824397	4	FUN_001855/FUN_001854/FUN_001856/FUN_001858
DE	FMA:AdultParts.down	BP	GO:0042401	cellular biogenic amine biosynthetic process	4 of 340	7 of 4338	0.00107	0.0105	0.00824397	4	FUN_001855/FUN_001854/FUN_001856/FUN_001858
DE	FMA:AdultParts.down	BP	GO:0016054	organic acid catabolic process	7 of 340	23 of 4338	0.00139	0.013	0.010232	7	FUN_000066/FUN_005384/FUN_002189/FUN_003738/FUN_007393/FUN_010708/FUN_002812
DE	FMA:AdultParts.down	BP	GO:0046395	carboxylic acid catabolic process	7 of 340	23 of 4338	0.00139	0.013	0.010232	7	FUN_000066/FUN_005384/FUN_002189/FUN_003738/FUN_007393/FUN_010708/FUN_002812
DE	FMA:AdultParts.down	BP	GO:0006754	ATP biosynthetic process	9 of 340	36 of 4338	0.00141	0.013	0.010232	9	FUN_021037/FUN_005563/FUN_000625/FUN_016487/FUN_016338/FUN_001141/FUN_002360/FUN_001170/FUN_003139
DE	FMA:AdultParts.down	BP	GO:0044270	cellular nitrogen compound catabolic process	13 of 340	66 of 4338	0.00151	0.0136	0.0107128	13	FUN_007798/FUN_021037/FUN_005563/FUN_000625/FUN_007397/FUN_016487/FUN_016338/FUN_001141/FUN_002360/FUN_012008/FUN_001170/FUN_003139/FUN_007799
DE	FMA:AdultParts.down	BP	GO:0046700	heterocycle catabolic process	13 of 340	67 of 4338	0.00174	0.0155	0.0121482	13	FUN_007798/FUN_021037/FUN_005563/FUN_000625/FUN_007397/FUN_016487/FUN_016338/FUN_001141/FUN_002360/FUN_012008/FUN_001170/FUN_003139/FUN_007799
DE	FMA:AdultParts.down	BP	GO:1901605	alpha-amino acid metabolic process	10 of 340	45 of 4338	0.00204	0.0178	0.0140024	10	FUN_000066/FUN_005384/FUN_013961/FUN_003738/FUN_007803/FUN_006082/FUN_007393/FUN_013834/FUN_015983/FUN_010708
DE	FMA:AdultParts.down	BP	GO:1901606	alpha-amino acid catabolic process	5 of 340	13 of 4338	0.00218	0.0187	0.0147076	5	FUN_000066/FUN_005384/FUN_003738/FUN_007393/FUN_010708
DE	FMA:AdultParts.down	BP	GO:0009145	purine nucleoside triphosphate biosynthetic process	9 of 340	39 of 4338	0.00258	0.0214	0.0167756	9	FUN_021037/FUN_005563/FUN_000625/FUN_016487/FUN_016338/FUN_001141/FUN_002360/FUN_001170/FUN_003139
DE	FMA:AdultParts.down	BP	GO:0009206	purine ribonucleoside triphosphate biosynthetic process	9 of 340	39 of 4338	0.00258	0.0214	0.0167756	9	FUN_021037/FUN_005563/FUN_000625/FUN_016487/FUN_016338/FUN_001141/FUN_002360/FUN_001170/FUN_003139
DE	FMA:AdultParts.down	BP	GO:0009152	purine ribonucleotide biosynthetic process	12 of 340	63 of 4338	0.00305	0.0244	0.0192102	12	FUN_021037/FUN_005563/FUN_000625/FUN_009722/FUN_018553/FUN_016487/FUN_004220/FUN_016338/FUN_001141/FUN_002360/FUN_001170/FUN_003139
DE	FMA:AdultParts.down	BP	GO:0009142	nucleoside triphosphate biosynthetic process	9 of 340	40 of 4338	0.0031	0.0244	0.0192102	9	FUN_021037/FUN_005563/FUN_000625/FUN_016487/FUN_016338/FUN_001141/FUN_002360/FUN_001170/FUN_003139
DE	FMA:AdultParts.down	BP	GO:0009201	ribonucleoside triphosphate biosynthetic process	9 of 340	40 of 4338	0.0031	0.0244	0.0192102	9	FUN_021037/FUN_005563/FUN_000625/FUN_016487/FUN_016338/FUN_001141/FUN_002360/FUN_001170/FUN_003139
DE	FMA:AdultParts.down	BP	GO:0019318	hexose metabolic process	6 of 340	20 of 4338	0.00334	0.0257	0.0202219	6	FUN_011707/FUN_005563/FUN_012286/FUN_007920/FUN_015287/FUN_007385
DE	FMA:AdultParts.down	BP	GO:0006081	cellular aldehyde metabolic process	4 of 340	9 of 4338	0.0034	0.0257	0.0202219	4	FUN_009725/FUN_001718/FUN_001692/FUN_003180
DE	FMA:AdultParts.down	BP	GO:0019693	ribose phosphate metabolic process	15 of 340	89 of 4338	0.00342	0.0257	0.0202219	15	FUN_021037/FUN_005563/FUN_013854/FUN_000625/FUN_001718/FUN_009722/FUN_018553/FUN_001692/FUN_016487/FUN_004220/FUN_016338/FUN_001141/FUN_002360/FUN_001170/FUN_003139
DE	FMA:AdultParts.down	BP	GO:0009165	nucleotide biosynthetic process	16 of 340	99 of 4338	0.00392	0.0279	0.0219133	16	FUN_013020/FUN_021037/FUN_002647/FUN_002232/FUN_005563/FUN_000625/FUN_009722/FUN_018553/FUN_012929/FUN_016487/FUN_004220/FUN_016338/FUN_001141/FUN_002360/FUN_001170/FUN_003139
DE	FMA:AdultParts.down	BP	GO:1901293	nucleoside phosphate biosynthetic process	16 of 340	99 of 4338	0.00392	0.0279	0.0219133	16	FUN_013020/FUN_021037/FUN_002647/FUN_002232/FUN_005563/FUN_000625/FUN_009722/FUN_018553/FUN_012929/FUN_016487/FUN_004220/FUN_016338/FUN_001141/FUN_002360/FUN_001170/FUN_003139
DE	FMA:AdultParts.down	BP	GO:0009260	ribonucleotide biosynthetic process	12 of 340	65 of 4338	0.00399	0.0279	0.0219133	12	FUN_021037/FUN_005563/FUN_000625/FUN_009722/FUN_018553/FUN_016487/FUN_004220/FUN_016338/FUN_001141/FUN_002360/FUN_001170/FUN_003139
DE	FMA:AdultParts.down	BP	GO:0019439	aromatic compound catabolic process	12 of 340	65 of 4338	0.00399	0.0279	0.0219133	12	FUN_000066/FUN_021037/FUN_005563/FUN_000625/FUN_007393/FUN_007397/FUN_016487/FUN_016338/FUN_001141/FUN_002360/FUN_001170/FUN_003139
DE	FMA:AdultParts.down	BP	GO:0046390	ribose phosphate biosynthetic process	12 of 340	65 of 4338	0.00399	0.0279	0.0219133	12	FUN_021037/FUN_005563/FUN_000625/FUN_009722/FUN_018553/FUN_016487/FUN_004220/FUN_016338/FUN_001141/FUN_002360/FUN_001170/FUN_003139
DE	FMA:AdultParts.down	BP	GO:0006544	glycine metabolic process	3 of 340	5 of 4338	0.00424	0.0288	0.0226043	3	FUN_005384/FUN_003738/FUN_010708
DE	FMA:AdultParts.down	BP	GO:0042135	neurotransmitter catabolic process	3 of 340	5 of 4338	0.00424	0.0288	0.0226043	3	FUN_005384/FUN_003738/FUN_010708
DE	FMA:AdultParts.down	BP	GO:0009117	nucleotide metabolic process	20 of 340	137 of 4338	0.00452	0.03	0.023598	20	FUN_013020/FUN_021037/FUN_002647/FUN_002232/FUN_005563/FUN_013854/FUN_000625/FUN_001718/FUN_009722/FUN_018553/FUN_012929/FUN_001692/FUN_007397/FUN_016487/FUN_004220/FUN_016338/FUN_001141/FUN_002360/FUN_001170/FUN_003139
DE	FMA:AdultParts.down	BP	GO:0006164	purine nucleotide biosynthetic process	12 of 340	66 of 4338	0.00455	0.03	0.023598	12	FUN_021037/FUN_005563/FUN_000625/FUN_009722/FUN_018553/FUN_016487/FUN_004220/FUN_016338/FUN_001141/FUN_002360/FUN_001170/FUN_003139
DE	FMA:AdultParts.down	BP	GO:0006753	nucleoside phosphate metabolic process	20 of 340	138 of 4338	0.00491	0.032	0.0251724	20	FUN_013020/FUN_021037/FUN_002647/FUN_002232/FUN_005563/FUN_013854/FUN_000625/FUN_001718/FUN_009722/FUN_018553/FUN_012929/FUN_001692/FUN_007397/FUN_016487/FUN_004220/FUN_016338/FUN_001141/FUN_002360/FUN_001170/FUN_003139
DE	FMA:AdultParts.down	BP	GO:0009127	purine nucleoside monophosphate biosynthetic process	9 of 340	43 of 4338	0.00519	0.0322	0.0252761	9	FUN_021037/FUN_005563/FUN_000625/FUN_016487/FUN_016338/FUN_001141/FUN_002360/FUN_001170/FUN_003139
DE	FMA:AdultParts.down	BP	GO:0009168	purine ribonucleoside monophosphate biosynthetic process	9 of 340	43 of 4338	0.00519	0.0322	0.0252761	9	FUN_021037/FUN_005563/FUN_000625/FUN_016487/FUN_016338/FUN_001141/FUN_002360/FUN_001170/FUN_003139
DE	FMA:AdultParts.down	BP	GO:0006576	cellular biogenic amine metabolic process	4 of 340	10 of 4338	0.00532	0.0322	0.0252761	4	FUN_001855/FUN_001854/FUN_001856/FUN_001858
DE	FMA:AdultParts.down	BP	GO:0009308	amine metabolic process	4 of 340	10 of 4338	0.00532	0.0322	0.0252761	4	FUN_001855/FUN_001854/FUN_001856/FUN_001858
DE	FMA:AdultParts.down	BP	GO:0044106	cellular amine metabolic process	4 of 340	10 of 4338	0.00532	0.0322	0.0252761	4	FUN_001855/FUN_001854/FUN_001856/FUN_001858
DE	FMA:AdultParts.down	BP	GO:0006091	generation of precursor metabolites and energy	11 of 340	59 of 4338	0.00533	0.0322	0.0252761	11	FUN_007376/FUN_021037/FUN_005563/FUN_013854/FUN_000625/FUN_016487/FUN_016338/FUN_001141/FUN_002360/FUN_001170/FUN_003139
DE	FMA:AdultParts.down	BP	GO:0009161	ribonucleoside monophosphate metabolic process	11 of 340	60 of 4338	0.00608	0.0359	0.0281708	11	FUN_013020/FUN_021037/FUN_005563/FUN_000625/FUN_012929/FUN_016487/FUN_016338/FUN_001141/FUN_002360/FUN_001170/FUN_003139
DE	FMA:AdultParts.down	BP	GO:0006631	fatty acid metabolic process	5 of 340	16 of 4338	0.00609	0.0359	0.0281708	5	FUN_010938/FUN_013138/FUN_013141/FUN_007116/FUN_002812
DE	FMA:AdultParts.down	BP	GO:0090407	organophosphate biosynthetic process	20 of 340	141 of 4338	0.00628	0.0365	0.0287037	20	FUN_013020/FUN_021037/FUN_002647/FUN_013874/FUN_002232/FUN_005563/FUN_000625/FUN_009722/FUN_018553/FUN_012929/FUN_003180/FUN_016487/FUN_004220/FUN_011740/FUN_016338/FUN_001141/FUN_004584/FUN_002360/FUN_001170/FUN_003139
DE	FMA:AdultParts.down	BP	GO:0072522	purine-containing compound biosynthetic process	12 of 340	69 of 4338	0.00658	0.0378	0.0297345	12	FUN_021037/FUN_005563/FUN_000625/FUN_009722/FUN_018553/FUN_016487/FUN_004220/FUN_016338/FUN_001141/FUN_002360/FUN_001170/FUN_003139
DE	FMA:AdultParts.down	BP	GO:0006520	cellular amino acid metabolic process	17 of 340	114 of 4338	0.00692	0.0393	0.0309007	17	FUN_000066/FUN_005384/FUN_013961/FUN_002189/FUN_002062/FUN_003738/FUN_003412/FUN_007803/FUN_006082/FUN_007393/FUN_013834/FUN_014586/FUN_001035/FUN_003413/FUN_015983/FUN_010708/FUN_007791
DE	FMA:AdultParts.down	BP	GO:0072521	purine-containing compound metabolic process	15 of 340	96 of 4338	0.00709	0.0398	0.0312738	15	FUN_012331/FUN_020614/FUN_021037/FUN_005563/FUN_013854/FUN_000625/FUN_009722/FUN_018553/FUN_016487/FUN_004220/FUN_016338/FUN_001141/FUN_002360/FUN_001170/FUN_003139
DE	FMA:AdultParts.down	BP	GO:0055086	nucleobase-containing small molecule metabolic process	22 of 340	162 of 4338	0.00716	0.0398	0.0312738	22	FUN_012331/FUN_013020/FUN_020614/FUN_021037/FUN_002647/FUN_002232/FUN_005563/FUN_013854/FUN_000625/FUN_001718/FUN_009722/FUN_018553/FUN_012929/FUN_001692/FUN_007397/FUN_016487/FUN_004220/FUN_016338/FUN_001141/FUN_002360/FUN_001170/FUN_003139
DE	FMA:AdultParts.down	BP	GO:0019637	organophosphate metabolic process	27 of 340	213 of 4338	0.00781	0.0424	0.0333342	27	FUN_013020/FUN_018532/FUN_021037/FUN_002647/FUN_013874/FUN_002232/FUN_005563/FUN_013854/FUN_000625/FUN_001718/FUN_009722/FUN_018553/FUN_012929/FUN_001692/FUN_007397/FUN_003180/FUN_016487/FUN_004220/FUN_011740/FUN_016338/FUN_010540/FUN_002368/FUN_001141/FUN_004584/FUN_002360/FUN_001170/FUN_003139
DE	FMA:AdultParts.down	BP	GO:0009123	nucleoside monophosphate metabolic process	11 of 340	62 of 4338	0.00783	0.0424	0.0333342	11	FUN_013020/FUN_021037/FUN_005563/FUN_000625/FUN_012929/FUN_016487/FUN_016338/FUN_001141/FUN_002360/FUN_001170/FUN_003139
DE	FMA:AdultParts.down	BP	GO:0006637	acyl-CoA metabolic process	3 of 340	6 of 4338	0.00798	0.0424	0.0333342	3	FUN_013854/FUN_009722/FUN_018553
DE	FMA:AdultParts.down	BP	GO:0035383	thioester metabolic process	3 of 340	6 of 4338	0.00798	0.0424	0.0333342	3	FUN_013854/FUN_009722/FUN_018553
DE	FMA:AdultParts.down	BP	GO:0009150	purine ribonucleotide metabolic process	13 of 340	82 of 4338	0.0105	0.0552	0.0433338	13	FUN_021037/FUN_005563/FUN_013854/FUN_000625/FUN_009722/FUN_018553/FUN_016487/FUN_004220/FUN_016338/FUN_001141/FUN_002360/FUN_001170/FUN_003139
DE	FMA:AdultParts.down	BP	GO:0034655	nucleobase-containing compound catabolic process	10 of 340	57 of 4338	0.0119	0.062	0.0486904	10	FUN_021037/FUN_005563/FUN_000625/FUN_007397/FUN_016487/FUN_016338/FUN_001141/FUN_002360/FUN_001170/FUN_003139
DE	FMA:AdultParts.down	BP	GO:0009259	ribonucleotide metabolic process	13 of 340	84 of 4338	0.0128	0.065	0.0510874	13	FUN_021037/FUN_005563/FUN_013854/FUN_000625/FUN_009722/FUN_018553/FUN_016487/FUN_004220/FUN_016338/FUN_001141/FUN_002360/FUN_001170/FUN_003139
DE	FMA:AdultParts.down	BP	GO:0009607	response to biotic stimulus	3 of 340	7 of 4338	0.0132	0.065	0.0510874	3	FUN_013987/FUN_007562/FUN_015528
DE	FMA:AdultParts.down	BP	GO:0015718	monocarboxylic acid transport	3 of 340	7 of 4338	0.0132	0.065	0.0510874	3	FUN_011290/FUN_018532/FUN_003910
DE	FMA:AdultParts.down	BP	GO:0043207	response to external biotic stimulus	3 of 340	7 of 4338	0.0132	0.065	0.0510874	3	FUN_013987/FUN_007562/FUN_015528
DE	FMA:AdultParts.down	BP	GO:0051707	response to other organism	3 of 340	7 of 4338	0.0132	0.065	0.0510874	3	FUN_013987/FUN_007562/FUN_015528
DE	FMA:AdultParts.down	BP	GO:0046034	ATP metabolic process	9 of 340	50 of 4338	0.0142	0.0694	0.0545111	9	FUN_021037/FUN_005563/FUN_000625/FUN_016487/FUN_016338/FUN_001141/FUN_002360/FUN_001170/FUN_003139
DE	FMA:AdultParts.down	BP	GO:0044282	small molecule catabolic process	7 of 340	34 of 4338	0.0145	0.07	0.055032	7	FUN_000066/FUN_005384/FUN_002189/FUN_003738/FUN_007393/FUN_010708/FUN_002812
DE	FMA:AdultParts.down	BP	GO:0009072	aromatic amino acid family metabolic process	4 of 340	13 of 4338	0.015	0.0716	0.0562777	4	FUN_000066/FUN_003412/FUN_007393/FUN_003413
DE	FMA:AdultParts.down	BP	GO:0044248	cellular catabolic process	22 of 340	173 of 4338	0.0151	0.0716	0.0562777	22	FUN_000066/FUN_005384/FUN_002189/FUN_003738/FUN_007798/FUN_021037/FUN_005563/FUN_000625/FUN_007393/FUN_007397/FUN_016487/FUN_016338/FUN_002368/FUN_001141/FUN_010708/FUN_002812/FUN_006293/FUN_002360/FUN_012008/FUN_001170/FUN_003139/FUN_007799
DE	FMA:AdultParts.down	BP	GO:0006163	purine nucleotide metabolic process	13 of 340	86 of 4338	0.0154	0.0724	0.0569242	13	FUN_021037/FUN_005563/FUN_013854/FUN_000625/FUN_009722/FUN_018553/FUN_016487/FUN_004220/FUN_016338/FUN_001141/FUN_002360/FUN_001170/FUN_003139
DE	FMA:AdultParts.down	BP	GO:1901137	carbohydrate derivative biosynthetic process	17 of 340	124 of 4338	0.0156	0.0728	0.057212	17	FUN_004598/FUN_021037/FUN_005563/FUN_000625/FUN_012977/FUN_021108/FUN_009722/FUN_018553/FUN_016487/FUN_004220/FUN_016338/FUN_001141/FUN_004584/FUN_002360/FUN_001170/FUN_004720/FUN_003139
DE	FMA:AdultParts.down	BP	GO:0009064	glutamine family amino acid metabolic process	4 of 340	14 of 4338	0.0197	0.0899	0.0706301	4	FUN_013961/FUN_007803/FUN_006082/FUN_013834
DE	FMA:AdultParts.down	BP	GO:0015849	organic acid transport	3 of 340	8 of 4338	0.0199	0.0899	0.0706301	3	FUN_011290/FUN_018532/FUN_003910
DE	FMA:AdultParts.down	BP	GO:0046942	carboxylic acid transport	3 of 340	8 of 4338	0.0199	0.0899	0.0706301	3	FUN_011290/FUN_018532/FUN_003910
DE	FMA:AdultParts.down	BP	GO:0009144	purine nucleoside triphosphate metabolic process	9 of 340	54 of 4338	0.0229	0.102	0.0798435	9	FUN_021037/FUN_005563/FUN_000625/FUN_016487/FUN_016338/FUN_001141/FUN_002360/FUN_001170/FUN_003139
DE	FMA:AdultParts.down	BP	GO:0009205	purine ribonucleoside triphosphate metabolic process	9 of 340	54 of 4338	0.0229	0.102	0.0798435	9	FUN_021037/FUN_005563/FUN_000625/FUN_016487/FUN_016338/FUN_001141/FUN_002360/FUN_001170/FUN_003139
DE	FMA:AdultParts.down	BP	GO:0051704	multi-organism process	4 of 340	15 of 4338	0.0253	0.111	0.0875336	4	FUN_013987/FUN_007562/FUN_015528/FUN_012723
DE	FMA:AdultParts.down	BP	GO:0009199	ribonucleoside triphosphate metabolic process	9 of 340	55 of 4338	0.0255	0.111	0.0875336	9	FUN_021037/FUN_005563/FUN_000625/FUN_016487/FUN_016338/FUN_001141/FUN_002360/FUN_001170/FUN_003139
DE	FMA:AdultParts.down	BP	GO:1901575	organic substance catabolic process	23 of 340	194 of 4338	0.0281	0.12	0.094636	23	FUN_000066/FUN_005384/FUN_002189/FUN_003738/FUN_007798/FUN_021037/FUN_005563/FUN_000625/FUN_007393/FUN_007397/FUN_016487/FUN_016338/FUN_010540/FUN_002368/FUN_001141/FUN_010708/FUN_002812/FUN_006293/FUN_002360/FUN_012008/FUN_001170/FUN_003139/FUN_007799
DE	FMA:AdultParts.down	BP	GO:0043094	cellular metabolic compound salvage	3 of 340	9 of 4338	0.0281	0.12	0.094636	3	FUN_002232/FUN_003180/FUN_015983
DE	FMA:AdultParts.down	BP	GO:0009141	nucleoside triphosphate metabolic process	9 of 340	56 of 4338	0.0284	0.121	0.0948364	9	FUN_021037/FUN_005563/FUN_000625/FUN_016487/FUN_016338/FUN_001141/FUN_002360/FUN_001170/FUN_003139
DE	FMA:AdultParts.down	BP	GO:0009126	purine nucleoside monophosphate metabolic process	9 of 340	57 of 4338	0.0315	0.132	0.103358	9	FUN_021037/FUN_005563/FUN_000625/FUN_016487/FUN_016338/FUN_001141/FUN_002360/FUN_001170/FUN_003139
DE	FMA:AdultParts.down	BP	GO:0009167	purine ribonucleoside monophosphate metabolic process	9 of 340	57 of 4338	0.0315	0.132	0.103358	9	FUN_021037/FUN_005563/FUN_000625/FUN_016487/FUN_016338/FUN_001141/FUN_002360/FUN_001170/FUN_003139
DE	FMA:AdultParts.down	BP	GO:0009605	response to external stimulus	3 of 340	10 of 4338	0.0378	0.152	0.119144	3	FUN_013987/FUN_007562/FUN_015528
DE	FMA:AdultParts.down	BP	GO:0033865	nucleoside bisphosphate metabolic process	3 of 340	10 of 4338	0.0378	0.152	0.119144	3	FUN_013854/FUN_009722/FUN_018553
DE	FMA:AdultParts.down	BP	GO:0033875	ribonucleoside bisphosphate metabolic process	3 of 340	10 of 4338	0.0378	0.152	0.119144	3	FUN_013854/FUN_009722/FUN_018553
DE	FMA:AdultParts.down	BP	GO:0034032	purine nucleoside bisphosphate metabolic process	3 of 340	10 of 4338	0.0378	0.152	0.119144	3	FUN_013854/FUN_009722/FUN_018553
DE	FMA:AdultParts.down	BP	GO:0042133	neurotransmitter metabolic process	3 of 340	10 of 4338	0.0378	0.152	0.119144	3	FUN_005384/FUN_003738/FUN_010708
DE	FMA:AdultParts.down	BP	GO:0009056	catabolic process	23 of 340	201 of 4338	0.0401	0.16	0.12539	23	FUN_000066/FUN_005384/FUN_002189/FUN_003738/FUN_007798/FUN_021037/FUN_005563/FUN_000625/FUN_007393/FUN_007397/FUN_016487/FUN_016338/FUN_010540/FUN_002368/FUN_001141/FUN_010708/FUN_002812/FUN_006293/FUN_002360/FUN_012008/FUN_001170/FUN_003139/FUN_007799
DE	FMA:AdultParts.down	BP	GO:0009084	glutamine family amino acid biosynthetic process	3 of 340	11 of 4338	0.0491	0.194	0.152055	3	FUN_013961/FUN_007803/FUN_006082
DE	FMA:AdultParts.down	BP	GO:0006084	acetyl-CoA metabolic process	2 of 340	5 of 4338	0.0523	0.194	0.152105	2	FUN_009722/FUN_018553
DE	FMA:AdultParts.down	BP	GO:0006098	pentose-phosphate shunt	2 of 340	5 of 4338	0.0523	0.194	0.152105	2	FUN_001718/FUN_001692
DE	FMA:AdultParts.down	BP	GO:0006633	fatty acid biosynthetic process	2 of 340	5 of 4338	0.0523	0.194	0.152105	2	FUN_013138/FUN_013141
DE	FMA:AdultParts.down	BP	GO:0009074	aromatic amino acid family catabolic process	2 of 340	5 of 4338	0.0523	0.194	0.152105	2	FUN_000066/FUN_007393
DE	FMA:AdultParts.down	BP	GO:0019682	glyceraldehyde-3-phosphate metabolic process	2 of 340	5 of 4338	0.0523	0.194	0.152105	2	FUN_001718/FUN_001692
DE	FMA:AdultParts.down	BP	GO:0030030	cell projection organization	2 of 340	5 of 4338	0.0523	0.194	0.152105	2	FUN_007859/FUN_015476
DE	FMA:AdultParts.down	BP	GO:0051156	glucose 6-phosphate metabolic process	2 of 340	5 of 4338	0.0523	0.194	0.152105	2	FUN_001718/FUN_001692
DE	FMA:AdultParts.down	BP	GO:0120036	plasma membrane bounded cell projection organization	2 of 340	5 of 4338	0.0523	0.194	0.152105	2	FUN_007859/FUN_015476
DE	FMA:AdultParts.down	BP	GO:0001505	regulation of neurotransmitter levels	3 of 340	12 of 4338	0.0617	0.227	0.178366	3	FUN_005384/FUN_003738/FUN_010708
DE	FMA:AdultParts.down	BP	GO:0007155	cell adhesion	7 of 340	46 of 4338	0.0646	0.234	0.18379	7	FUN_014792/FUN_009793/FUN_012722/FUN_010019/FUN_006218/FUN_000536/FUN_010022
DE	FMA:AdultParts.down	BP	GO:0022610	biological adhesion	7 of 340	46 of 4338	0.0646	0.234	0.18379	7	FUN_014792/FUN_009793/FUN_012722/FUN_010019/FUN_006218/FUN_000536/FUN_010022
DE	FMA:AdultParts.down	BP	GO:1901135	carbohydrate derivative metabolic process	26 of 340	245 of 4338	0.066	0.237	0.186492	26	FUN_004598/FUN_013020/FUN_019139/FUN_021037/FUN_005563/FUN_009592/FUN_013854/FUN_000625/FUN_012977/FUN_001718/FUN_021108/FUN_009722/FUN_015866/FUN_018553/FUN_012929/FUN_001692/FUN_016487/FUN_004220/FUN_016338/FUN_010540/FUN_001141/FUN_004584/FUN_002360/FUN_001170/FUN_004720/FUN_003139
DE	FMA:AdultParts.down	BP	GO:0002097	tRNA wobble base modification	2 of 340	6 of 4338	0.0744	0.251	0.197127	2	FUN_004568/FUN_002378
DE	FMA:AdultParts.down	BP	GO:0002098	tRNA wobble uridine modification	2 of 340	6 of 4338	0.0744	0.251	0.197127	2	FUN_004568/FUN_002378
DE	FMA:AdultParts.down	BP	GO:0006144	purine nucleobase metabolic process	2 of 340	6 of 4338	0.0744	0.251	0.197127	2	FUN_012331/FUN_020614
DE	FMA:AdultParts.down	BP	GO:0009617	response to bacterium	2 of 340	6 of 4338	0.0744	0.251	0.197127	2	FUN_013987/FUN_007562
DE	FMA:AdultParts.down	BP	GO:0033866	nucleoside bisphosphate biosynthetic process	2 of 340	6 of 4338	0.0744	0.251	0.197127	2	FUN_009722/FUN_018553
DE	FMA:AdultParts.down	BP	GO:0034030	ribonucleoside bisphosphate biosynthetic process	2 of 340	6 of 4338	0.0744	0.251	0.197127	2	FUN_009722/FUN_018553
DE	FMA:AdultParts.down	BP	GO:0034033	purine nucleoside bisphosphate biosynthetic process	2 of 340	6 of 4338	0.0744	0.251	0.197127	2	FUN_009722/FUN_018553
DE	FMA:AdultParts.down	BP	GO:0042742	defense response to bacterium	2 of 340	6 of 4338	0.0744	0.251	0.197127	2	FUN_013987/FUN_007562
DE	FMA:AdultParts.down	BP	GO:0098542	defense response to other organism	2 of 340	6 of 4338	0.0744	0.251	0.197127	2	FUN_013987/FUN_007562
DE	FMA:AdultParts.down	MF	GO:0004553	hydrolase activity, hydrolyzing O-glycosyl compounds	22 of 447	102 of 6899	3.98e-07	0.000102	8.97296e-05	22	FUN_001431/FUN_012875/FUN_009266/FUN_007352/FUN_005592/FUN_007376/FUN_004140/FUN_015926/FUN_017715/FUN_002228/FUN_014595/FUN_009161/FUN_015866/FUN_014131/FUN_007793/FUN_004141/FUN_007920/FUN_003115/FUN_015287/FUN_009265/FUN_007354/FUN_004143
DE	FMA:AdultParts.down	MF	GO:0016798	hydrolase activity, acting on glycosyl bonds	22 of 447	108 of 6899	1.13e-06	0.000144	0.000126733	22	FUN_001431/FUN_012875/FUN_009266/FUN_007352/FUN_005592/FUN_007376/FUN_004140/FUN_015926/FUN_017715/FUN_002228/FUN_014595/FUN_009161/FUN_015866/FUN_014131/FUN_007793/FUN_004141/FUN_007920/FUN_003115/FUN_015287/FUN_009265/FUN_007354/FUN_004143
DE	FMA:AdultParts.down	MF	GO:0005506	iron ion binding	21 of 447	111 of 6899	6.82e-06	0.000529	0.000465697	21	FUN_017488/FUN_012829/FUN_011551/FUN_000066/FUN_001524/FUN_010511/FUN_012826/FUN_019162/FUN_004357/FUN_001784/FUN_001177/FUN_004290/FUN_000672/FUN_011689/FUN_004288/FUN_002224/FUN_001512/FUN_002226/FUN_003136/FUN_011959/FUN_006349
DE	FMA:AdultParts.down	MF	GO:0048037	cofactor binding	43 of 447	333 of 6899	8.27e-06	0.000529	0.000465697	43	FUN_017488/FUN_012829/FUN_011551/FUN_015673/FUN_000881/FUN_009306/FUN_010511/FUN_012826/FUN_011707/FUN_004357/FUN_017273/FUN_008085/FUN_013668/FUN_012086/FUN_001784/FUN_003240/FUN_014966/FUN_017131/FUN_001177/FUN_004290/FUN_000672/FUN_011060/FUN_011689/FUN_004288/FUN_002124/FUN_018553/FUN_002224/FUN_001512/FUN_002226/FUN_012286/FUN_004220/FUN_010608/FUN_017223/FUN_004823/FUN_014149/FUN_015667/FUN…
DE	FMA:AdultParts.down	MF	GO:0051213	dioxygenase activity	6 of 447	13 of 6899	8.3e-05	0.00425	0.00373942	6	FUN_001524/FUN_019162/FUN_003412/FUN_007393/FUN_003413/FUN_015983
DE	FMA:AdultParts.down	MF	GO:0016705	oxidoreductase activity, acting on paired donors, with incorporation or reduction of molecular oxygen	19 of 447	113 of 6899	0.000102	0.00435	0.00382335	19	FUN_017488/FUN_012829/FUN_000066/FUN_001524/FUN_010511/FUN_012826/FUN_004357/FUN_017273/FUN_001784/FUN_001177/FUN_004290/FUN_000672/FUN_004288/FUN_002224/FUN_001512/FUN_002226/FUN_003136/FUN_006349/FUN_014948
DE	FMA:AdultParts.down	MF	GO:0005201	extracellular matrix structural constituent	4 of 447	6 of 6899	0.000235	0.00859	0.00755995	4	FUN_018762/FUN_018761/FUN_011410/FUN_012131
DE	FMA:AdultParts.down	MF	GO:0016702	oxidoreductase activity, acting on single donors with incorporation of molecular oxygen, incorporation of two atoms of oxygen	5 of 447	11 of 6899	0.000372	0.0119	0.0104763	5	FUN_019162/FUN_003412/FUN_007393/FUN_003413/FUN_015983
DE	FMA:AdultParts.down	MF	GO:0016861	intramolecular oxidoreductase activity, interconverting aldoses and ketoses	4 of 447	8 of 6899	0.000987	0.0281	0.024706	4	FUN_021037/FUN_005563/FUN_000625/FUN_001692
DE	FMA:AdultParts.down	MF	GO:0016701	oxidoreductase activity, acting on single donors with incorporation of molecular oxygen	5 of 447	14 of 6899	0.00137	0.0315	0.0277112	5	FUN_019162/FUN_003412/FUN_007393/FUN_003413/FUN_015983
DE	FMA:AdultParts.down	MF	GO:0004252	serine-type endopeptidase activity	25 of 447	204 of 6899	0.00145	0.0315	0.0277112	25	FUN_005803/FUN_016054/FUN_017250/FUN_012775/FUN_017254/FUN_016055/FUN_012758/FUN_017678/FUN_018944/FUN_012771/FUN_020668/FUN_018471/FUN_015218/FUN_016056/FUN_013834/FUN_014949/FUN_008666/FUN_014077/FUN_003811/FUN_019048/FUN_014064/FUN_017679/FUN_015219/FUN_014901/FUN_018417
DE	FMA:AdultParts.down	MF	GO:0004175	endopeptidase activity	32 of 447	285 of 6899	0.00148	0.0315	0.0277112	32	FUN_005803/FUN_016054/FUN_017250/FUN_016299/FUN_012775/FUN_017254/FUN_016055/FUN_012758/FUN_017678/FUN_018944/FUN_012771/FUN_020668/FUN_018471/FUN_015218/FUN_016056/FUN_007891/FUN_013834/FUN_014949/FUN_008666/FUN_008116/FUN_010048/FUN_014077/FUN_003811/FUN_015186/FUN_007501/FUN_019048/FUN_014064/FUN_017679/FUN_015219/FUN_014901/FUN_010495/FUN_018417
DE	FMA:AdultParts.down	MF	GO:0020037	heme binding	17 of 447	119 of 6899	0.0016	0.0315	0.0277112	17	FUN_017488/FUN_012829/FUN_010511/FUN_012826/FUN_004357/FUN_012086/FUN_001784/FUN_001177/FUN_004290/FUN_000672/FUN_004288/FUN_002224/FUN_001512/FUN_002226/FUN_004220/FUN_003136/FUN_006349
DE	FMA:AdultParts.down	MF	GO:0046906	tetrapyrrole binding	17 of 447	120 of 6899	0.00175	0.0321	0.0282358	17	FUN_017488/FUN_012829/FUN_010511/FUN_012826/FUN_004357/FUN_012086/FUN_001784/FUN_001177/FUN_004290/FUN_000672/FUN_004288/FUN_002224/FUN_001512/FUN_002226/FUN_004220/FUN_003136/FUN_006349
DE	FMA:AdultParts.down	MF	GO:0050662	coenzyme binding	22 of 447	177 of 6899	0.00229	0.0382	0.0336399	22	FUN_011551/FUN_015673/FUN_009306/FUN_011707/FUN_017273/FUN_008085/FUN_013668/FUN_003240/FUN_017131/FUN_011060/FUN_011689/FUN_002124/FUN_012286/FUN_017223/FUN_004823/FUN_014149/FUN_015667/FUN_010540/FUN_007116/FUN_007385/FUN_002812/FUN_019293
DE	FMA:AdultParts.down	MF	GO:0043565	sequence-specific DNA binding	18 of 447	134 of 6899	0.00239	0.0382	0.0336399	18	FUN_014986/FUN_020183/FUN_006279/FUN_020184/FUN_020194/FUN_000690/FUN_006280/FUN_010570/FUN_012790/FUN_010572/FUN_018131/FUN_005904/FUN_017179/FUN_004238/FUN_004242/FUN_011887/FUN_016355/FUN_004236
DE	FMA:AdultParts.down	MF	GO:0008374	O-acyltransferase activity	4 of 447	11 of 6899	0.00398	0.0599	0.0527273	4	FUN_007842/FUN_010507/FUN_013874/FUN_004188
DE	FMA:AdultParts.down	MF	GO:0016746	transferase activity, transferring acyl groups	12 of 447	79 of 6899	0.00455	0.0647	0.0568928	12	FUN_001145/FUN_000881/FUN_005277/FUN_007842/FUN_010507/FUN_004995/FUN_013874/FUN_006405/FUN_009725/FUN_004188/FUN_018553/FUN_010608
DE	FMA:AdultParts.down	MF	GO:0033218	amide binding	4 of 447	12 of 6899	0.00567	0.0764	0.0671849	4	FUN_000881/FUN_011707/FUN_008085/FUN_010608
DE	FMA:AdultParts.down	MF	GO:0008236	serine-type peptidase activity	25 of 447	229 of 6899	0.00681	0.083	0.0730143	25	FUN_005803/FUN_016054/FUN_017250/FUN_012775/FUN_017254/FUN_016055/FUN_012758/FUN_017678/FUN_018944/FUN_012771/FUN_020668/FUN_018471/FUN_015218/FUN_016056/FUN_013834/FUN_014949/FUN_008666/FUN_014077/FUN_003811/FUN_019048/FUN_014064/FUN_017679/FUN_015219/FUN_014901/FUN_018417
DE	FMA:AdultParts.down	MF	GO:0017171	serine hydrolase activity	25 of 447	229 of 6899	0.00681	0.083	0.0730143	25	FUN_005803/FUN_016054/FUN_017250/FUN_012775/FUN_017254/FUN_016055/FUN_012758/FUN_017678/FUN_018944/FUN_012771/FUN_020668/FUN_018471/FUN_015218/FUN_016056/FUN_013834/FUN_014949/FUN_008666/FUN_014077/FUN_003811/FUN_019048/FUN_014064/FUN_017679/FUN_015219/FUN_014901/FUN_018417
DE	FMA:AdultParts.down	MF	GO:0016860	intramolecular oxidoreductase activity	4 of 447	13 of 6899	0.00777	0.0904	0.0795806	4	FUN_021037/FUN_005563/FUN_000625/FUN_001692
DE	FMA:AdultParts.down	MF	GO:0050661	NADP binding	4 of 447	14 of 6899	0.0103	0.115	0.101202	4	FUN_017273/FUN_012286/FUN_004823/FUN_007385
DE	FMA:AdultParts.down	MF	GO:0016758	transferase activity, transferring hexosyl groups	12 of 447	89 of 6899	0.0117	0.121	0.106666	12	FUN_003244/FUN_004598/FUN_018659/FUN_014017/FUN_003243/FUN_014016/FUN_007376/FUN_012977/FUN_014003/FUN_003906/FUN_004584/FUN_004720
DE	FMA:AdultParts.down	MF	GO:0019200	carbohydrate kinase activity	3 of 447	8 of 6899	0.0118	0.121	0.106666	3	FUN_011814/FUN_016487/FUN_002360
DE	FMA:AdultParts.down	MF	GO:0016747	transferase activity, transferring acyl groups other than amino-acyl groups	9 of 447	61 of 6899	0.0159	0.156	0.137349	9	FUN_001145/FUN_000881/FUN_007842/FUN_010507/FUN_004995/FUN_013874/FUN_006405/FUN_004188/FUN_010608
DE	FMA:AdultParts.down	MF	GO:0019842	vitamin binding	8 of 447	52 of 6899	0.0177	0.168	0.147478	8	FUN_015673/FUN_000881/FUN_009306/FUN_011707/FUN_002124/FUN_010608/FUN_017223/FUN_015667
DE	FMA:AdultParts.down	MF	GO:0016829	lyase activity	10 of 447	75 of 6899	0.022	0.201	0.177247	10	FUN_002189/FUN_015537/FUN_018265/FUN_007803/FUN_002647/FUN_014586/FUN_004220/FUN_005188/FUN_001141/FUN_003139
DE	FMA:AdultParts.down	MF	GO:0016616	oxidoreductase activity, acting on the CH-OH group of donors, NAD or NADP as acceptor	6 of 447	35 of 6899	0.0233	0.206	0.181211	6	FUN_010938/FUN_012286/FUN_004823/FUN_004906/FUN_010540/FUN_007116
DE	FMA:AdultParts.down	MF	GO:0004112	cyclic-nucleotide phosphodiesterase activity	3 of 447	11 of 6899	0.0302	0.227	0.199817	3	FUN_014208/FUN_000103/FUN_000208
DE	FMA:AdultParts.down	MF	GO:0004114	3',5'-cyclic-nucleotide phosphodiesterase activity	3 of 447	11 of 6899	0.0302	0.227	0.199817	3	FUN_014208/FUN_000103/FUN_000208
DE	FMA:AdultParts.down	MF	GO:0008417	fucosyltransferase activity	3 of 447	11 of 6899	0.0302	0.227	0.199817	3	FUN_004598/FUN_012977/FUN_004720
DE	FMA:AdultParts.down	MF	GO:0008483	transaminase activity	3 of 447	11 of 6899	0.0302	0.227	0.199817	3	FUN_009306/FUN_002062/FUN_002124
DE	FMA:AdultParts.down	MF	GO:0016769	transferase activity, transferring nitrogenous groups	3 of 447	11 of 6899	0.0302	0.227	0.199817	3	FUN_009306/FUN_002062/FUN_002124
DE	FMA:AdultParts.down	PFAM	PF07690	Major Facilitator Superfamily	37 of 664	212 of 9831	7.17e-08	1.41e-05	1.21813e-05	37	FUN_010498/FUN_016050/FUN_020035/FUN_014773/FUN_004118/FUN_016047/FUN_004462/FUN_004016/FUN_014721/FUN_020275/FUN_004157/FUN_017017/FUN_002458/FUN_016440/FUN_001788/FUN_020042/FUN_018308/FUN_004117/FUN_019375/FUN_004098/FUN_014775/FUN_005953/FUN_014304/FUN_020568/FUN_002418/FUN_012674/FUN_016443/FUN_014776/FUN_009565/FUN_014518/FUN_020567/FUN_020569/FUN_011089/FUN_002626/FUN_007453/FUN_016441/FUN…
DE	FMA:AdultParts.down	PFAM	PF10793	Gloverin-like protein	6 of 664	6 of 9831	9.29e-08	1.41e-05	1.21813e-05	6	FUN_013981/FUN_013984/FUN_013985/FUN_013986/FUN_013982/FUN_013978
DE	FMA:AdultParts.down	PFAM	PF00107	Zinc-binding dehydrogenase	7 of 664	12 of 9831	3.65e-06	0.00037	0.000318806	7	FUN_019571/FUN_001145/FUN_000881/FUN_004742/FUN_010608/FUN_019572/FUN_013248
DE	FMA:AdultParts.down	PFAM	PF00083	Sugar (and other) transporter	23 of 664	127 of 9831	1.16e-05	0.000879	0.000757791	23	FUN_010498/FUN_004118/FUN_004462/FUN_004016/FUN_014721/FUN_020275/FUN_004157/FUN_017017/FUN_016440/FUN_004117/FUN_019375/FUN_004098/FUN_014775/FUN_005953/FUN_002418/FUN_012674/FUN_016443/FUN_014776/FUN_011089/FUN_002626/FUN_007453/FUN_016441/FUN_007572
DE	FMA:AdultParts.down	PFAM	PF08659	KR domain	14 of 664	65 of 9831	8.69e-05	0.00529	0.0045578	14	FUN_004905/FUN_006255/FUN_000881/FUN_019734/FUN_004904/FUN_016296/FUN_005064/FUN_004545/FUN_001265/FUN_010608/FUN_004906/FUN_007985/FUN_009035/FUN_004547
DE	FMA:AdultParts.down	PFAM	PF00106	short chain dehydrogenase	15 of 664	80 of 9831	0.000255	0.00766	0.00660506	15	FUN_004905/FUN_006255/FUN_019734/FUN_008158/FUN_021140/FUN_004904/FUN_016296/FUN_005064/FUN_010593/FUN_004545/FUN_001265/FUN_004906/FUN_007985/FUN_009035/FUN_004547
DE	FMA:AdultParts.down	PFAM	PF03722	Hemocyanin, all-alpha domain	5 of 664	10 of 9831	0.000262	0.00766	0.00660506	5	FUN_006273/FUN_019878/FUN_006271/FUN_006277/FUN_006274
DE	FMA:AdultParts.down	PFAM	PF00094	von Willebrand factor type D domain	4 of 664	6 of 9831	0.000277	0.00766	0.00660506	4	FUN_005900/FUN_009793/FUN_013975/FUN_006219
DE	FMA:AdultParts.down	PFAM	PF00278	Pyridoxal-dependent decarboxylase, C-terminal sheet domain	4 of 664	6 of 9831	0.000277	0.00766	0.00660506	4	FUN_001855/FUN_001854/FUN_001856/FUN_001858
DE	FMA:AdultParts.down	PFAM	PF02784	Pyridoxal-dependent decarboxylase, pyridoxal binding domain	4 of 664	6 of 9831	0.000277	0.00766	0.00660506	4	FUN_001855/FUN_001854/FUN_001856/FUN_001858
DE	FMA:AdultParts.down	PFAM	PF13419	Haloacid dehalogenase-like hydrolase	4 of 664	6 of 9831	0.000277	0.00766	0.00660506	4	FUN_017504/FUN_013232/FUN_017232/FUN_000130
DE	FMA:AdultParts.down	PFAM	PF01391	Collagen triple helix repeat (20 copies)	6 of 664	16 of 9831	0.000414	0.00863	0.00743881	6	FUN_012128/FUN_018762/FUN_012129/FUN_018761/FUN_011410/FUN_012131
DE	FMA:AdultParts.down	PFAM	PF00372	Hemocyanin, copper containing domain	5 of 664	11 of 9831	0.000454	0.00863	0.00743881	5	FUN_006273/FUN_019878/FUN_006271/FUN_006277/FUN_006274
DE	FMA:AdultParts.down	PFAM	PF03723	Hemocyanin, ig-like domain	5 of 664	11 of 9831	0.000454	0.00863	0.00743881	5	FUN_006273/FUN_019878/FUN_006271/FUN_006277/FUN_006274
DE	FMA:AdultParts.down	PFAM	PF10601	LITAF-like zinc ribbon domain	5 of 664	11 of 9831	0.000454	0.00863	0.00743881	5	FUN_001989/FUN_001988/FUN_017365/FUN_013811/FUN_015158
DE	FMA:AdultParts.down	PFAM	PF13602	Zinc-binding dehydrogenase	5 of 664	11 of 9831	0.000454	0.00863	0.00743881	5	FUN_001145/FUN_000881/FUN_004742/FUN_010608/FUN_000519
DE	FMA:AdultParts.down	PFAM	PF13561	Enoyl-(Acyl carrier protein) reductase	14 of 664	78 of 9831	0.000645	0.0115	0.00995115	14	FUN_004905/FUN_006255/FUN_019734/FUN_021140/FUN_004904/FUN_016296/FUN_005064/FUN_010593/FUN_004545/FUN_001265/FUN_004906/FUN_007985/FUN_009035/FUN_004547
DE	FMA:AdultParts.down	PFAM	PF00089	Trypsin	24 of 664	180 of 9831	0.00102	0.0173	0.0148862	24	FUN_005803/FUN_016054/FUN_017250/FUN_012775/FUN_017254/FUN_016055/FUN_012758/FUN_017678/FUN_018944/FUN_012771/FUN_020668/FUN_018471/FUN_015218/FUN_016056/FUN_014949/FUN_008666/FUN_014077/FUN_003811/FUN_019048/FUN_014064/FUN_017679/FUN_015219/FUN_014901/FUN_018417
DE	FMA:AdultParts.down	PFAM	PF13450	NAD(P)-binding Rossmann-like domain	6 of 664	20 of 9831	0.00159	0.0254	0.0218723	6	FUN_012931/FUN_015110/FUN_015129/FUN_015111/FUN_017273/FUN_015114
DE	FMA:AdultParts.down	PFAM	PF00067	Cytochrome P450	12 of 664	71 of 9831	0.00262	0.0366	0.0315318	12	FUN_017488/FUN_012829/FUN_012826/FUN_004357/FUN_001784/FUN_001177/FUN_000672/FUN_002224/FUN_001512/FUN_002226/FUN_003136/FUN_006349
DE	FMA:AdultParts.down	PFAM	PF00109	Beta-ketoacyl synthase, N-terminal domain	3 of 664	5 of 9831	0.00277	0.0366	0.0315318	3	FUN_001145/FUN_000881/FUN_010608
DE	FMA:AdultParts.down	PFAM	PF00698	Acyl transferase domain	3 of 664	5 of 9831	0.00277	0.0366	0.0315318	3	FUN_001145/FUN_000881/FUN_010608
DE	FMA:AdultParts.down	PFAM	PF02801	Beta-ketoacyl synthase, C-terminal domain	3 of 664	5 of 9831	0.00277	0.0366	0.0315318	3	FUN_001145/FUN_000881/FUN_010608
DE	FMA:AdultParts.down	PFAM	PF00084	Sushi repeat (SCR repeat)	4 of 664	10 of 9831	0.00312	0.0379	0.0326829	4	FUN_009793/FUN_018471/FUN_005912/FUN_018417
DE	FMA:AdultParts.down	PFAM	PF01593	Flavin containing amine oxidoreductase	4 of 664	10 of 9831	0.00312	0.0379	0.0326829	4	FUN_012931/FUN_015110/FUN_015129/FUN_015111
DE	FMA:AdultParts.down	PFAM	PF13855	Leucine rich repeat	14 of 664	92 of 9831	0.00332	0.0388	0.0334254	14	FUN_016340/FUN_013306/FUN_003385/FUN_014314/FUN_014303/FUN_019825/FUN_014309/FUN_013239/FUN_014312/FUN_003145/FUN_002679/FUN_002168/FUN_000344/FUN_011361
DE	FMA:AdultParts.down	PFAM	PF00364	Biotin-requiring enzyme	3 of 664	6 of 9831	0.00526	0.0551	0.0475106	3	FUN_005277/FUN_006405/FUN_013138
DE	FMA:AdultParts.down	PFAM	PF02779	Transketolase, pyrimidine binding domain	3 of 664	6 of 9831	0.00526	0.0551	0.0475106	3	FUN_003527/FUN_011253/FUN_012061
DE	FMA:AdultParts.down	PFAM	PF04117	Mpv17 / PMP22 family	3 of 664	6 of 9831	0.00526	0.0551	0.0475106	3	FUN_010931/FUN_009149/FUN_010001
DE	FMA:AdultParts.down	PFAM	PF00135	Carboxylesterase family	10 of 664	61 of 9831	0.00723	0.0733	0.0631823	10	FUN_015373/FUN_012554/FUN_007417/FUN_005069/FUN_015069/FUN_005068/FUN_017445/FUN_010382/FUN_018200/FUN_014891
DE	FMA:AdultParts.down	PFAM	PF00201	UDP-glucoronosyl and UDP-glucosyl transferase	7 of 664	35 of 9831	0.00792	0.0738	0.0636338	7	FUN_003244/FUN_018659/FUN_014017/FUN_003243/FUN_014016/FUN_014003/FUN_003906
DE	FMA:AdultParts.down	PFAM	PF00335	Tetraspanin family	6 of 664	27 of 9831	0.00808	0.0738	0.0636338	6	FUN_008039/FUN_008862/FUN_008863/FUN_015627/FUN_008041/FUN_001864
DE	FMA:AdultParts.down	PFAM	PF00292	'Paired box' domain	3 of 664	7 of 9831	0.00874	0.0738	0.0636338	3	FUN_006279/FUN_006280/FUN_021173
DE	FMA:AdultParts.down	PFAM	PF00320	GATA zinc finger	3 of 664	7 of 9831	0.00874	0.0738	0.0636338	3	FUN_020183/FUN_020184/FUN_020194
DE	FMA:AdultParts.down	PFAM	PF03446	NAD binding domain of 6-phosphogluconate dehydrogenase	3 of 664	7 of 9831	0.00874	0.0738	0.0636338	3	FUN_010938/FUN_004823/FUN_007116
DE	FMA:AdultParts.down	PFAM	PF08240	Alcohol dehydrogenase GroES-like domain	3 of 664	7 of 9831	0.00874	0.0738	0.0636338	3	FUN_019571/FUN_019572/FUN_013248
DE	FMA:AdultParts.down	PFAM	PF01370	NAD dependent epimerase/dehydratase family	7 of 664	36 of 9831	0.00927	0.0762	0.0656921	7	FUN_013242/FUN_013213/FUN_016296/FUN_013232/FUN_010593/FUN_004545/FUN_004547
DE	FMA:AdultParts.down	PFAM	PF00232	Glycosyl hydrolase family 1	5 of 664	23 of 9831	0.0168	0.135	0.11603	5	FUN_005592/FUN_004140/FUN_015926/FUN_017715/FUN_002228
DE	FMA:AdultParts.down	PFAM	PF00128	Alpha amylase, catalytic domain	3 of 664	9 of 9831	0.0189	0.144	0.124142	3	FUN_011097/FUN_003367/FUN_003368
DE	FMA:AdultParts.down	PFAM	PF00233	3'5'-cyclic nucleotide phosphodiesterase	3 of 664	9 of 9831	0.0189	0.144	0.124142	3	FUN_014208/FUN_000103/FUN_000208
DE	FMA:AdultParts.down	PFAM	PF15868	Transcription activator MBF2	4 of 664	16 of 9831	0.0195	0.145	0.124863	4	FUN_007771/FUN_018044/FUN_005669/FUN_017975
DE	FMA:AdultParts.down	PFAM	PF00501	AMP-binding enzyme	5 of 664	24 of 9831	0.0201	0.145	0.125433	5	FUN_008788/FUN_008787/FUN_012656/FUN_002339/FUN_018025
DE	FMA:AdultParts.down	PFAM	PF00852	Glycosyltransferase family 10 (fucosyltransferase) C-term	3 of 664	11 of 9831	0.0336	0.228	0.196441	3	FUN_004598/FUN_012977/FUN_004720
DE	FMA:AdultParts.down	PFAM	PF17039	Fucosyltransferase, N-terminal	3 of 664	11 of 9831	0.0336	0.228	0.196441	3	FUN_004598/FUN_012977/FUN_004720
DE	FMA:AdultParts.down	PFAM	PF13193	AMP-binding enzyme C-terminal domain	4 of 664	19 of 9831	0.0354	0.228	0.196441	4	FUN_008788/FUN_008787/FUN_018025/FUN_001100
DE	FMA:AdultParts.down	PFAM	PF00062	C-type lysozyme/alpha-lactalbumin family	2 of 664	5 of 9831	0.0397	0.228	0.196441	2	FUN_013970/FUN_015868
DE	FMA:AdultParts.down	PFAM	PF00202	Aminotransferase class-III	2 of 664	5 of 9831	0.0397	0.228	0.196441	2	FUN_009306/FUN_002124
DE	FMA:AdultParts.down	PFAM	PF00550	Phosphopantetheine attachment site	2 of 664	5 of 9831	0.0397	0.228	0.196441	2	FUN_000881/FUN_010608
DE	FMA:AdultParts.down	PFAM	PF00656	Caspase domain	2 of 664	5 of 9831	0.0397	0.228	0.196441	2	FUN_007891/FUN_010048
DE	FMA:AdultParts.down	PFAM	PF00676	Dehydrogenase E1 component	2 of 664	5 of 9831	0.0397	0.228	0.196441	2	FUN_019894/FUN_009722
DE	FMA:AdultParts.down	PFAM	PF01979	Amidohydrolase family	2 of 664	5 of 9831	0.0397	0.228	0.196441	2	FUN_007798/FUN_007799
DE	FMA:AdultParts.down	PFAM	PF13242	HAD-hyrolase-like	2 of 664	5 of 9831	0.0397	0.228	0.196441	2	FUN_017232/FUN_000130
DE	FMA:AdultParts.down	PFAM	PF15886	Carbohydrate binding domain (family 32)	2 of 664	5 of 9831	0.0397	0.228	0.196441	2	FUN_009266/FUN_009265
DE	FMA:AdultParts.up	BP	GO:0007186	G protein-coupled receptor signaling pathway	53 of 466	135 of 4338	1.01e-18	4.58e-16	4.19973e-16	53	FUN_013754/FUN_009052/FUN_010742/FUN_006213/FUN_017077/FUN_006913/FUN_012647/FUN_014571/FUN_020303/FUN_000375/FUN_007629/FUN_012034/FUN_015879/FUN_020047/FUN_004428/FUN_016552/FUN_017727/FUN_010129/FUN_004286/FUN_000071/FUN_016687/FUN_016690/FUN_011556/FUN_014803/FUN_003458/FUN_017500/FUN_011578/FUN_020026/FUN_003724/FUN_004408/FUN_009353/FUN_013022/FUN_004940/FUN_007440/FUN_018328/FUN_004953/FUN…
DE	FMA:AdultParts.up	BP	GO:0006811	ion transport	70 of 466	265 of 4338	8.71e-14	1.97e-11	1.8058e-11	70	FUN_016773/FUN_016775/FUN_021105/FUN_016776/FUN_008919/FUN_006109/FUN_013814/FUN_012403/FUN_002357/FUN_019690/FUN_002008/FUN_002011/FUN_000662/FUN_005949/FUN_019692/FUN_016510/FUN_011867/FUN_003713/FUN_009650/FUN_016059/FUN_019116/FUN_016328/FUN_000666/FUN_009630/FUN_009038/FUN_009637/FUN_020413/FUN_010535/FUN_014225/FUN_002121/FUN_000414/FUN_001281/FUN_001090/FUN_012135/FUN_013042/FUN_019687/FUN…
DE	FMA:AdultParts.up	BP	GO:0007154	cell communication	95 of 466	433 of 4338	5.15e-13	7.75e-11	7.11481e-11	95	FUN_013754/FUN_004958/FUN_009052/FUN_019406/FUN_010742/FUN_009768/FUN_006122/FUN_006213/FUN_017077/FUN_020176/FUN_016243/FUN_005389/FUN_005387/FUN_009767/FUN_006913/FUN_004965/FUN_012647/FUN_018956/FUN_010358/FUN_014571/FUN_013323/FUN_020303/FUN_011050/FUN_000011/FUN_009760/FUN_000375/FUN_003809/FUN_007629/FUN_011614/FUN_006472/FUN_012034/FUN_015879/FUN_020047/FUN_004428/FUN_016552/FUN_002986/FUN…
DE	FMA:AdultParts.up	BP	GO:0023052	signaling	94 of 466	433 of 4338	1.38e-12	1.56e-10	1.43406e-10	94	FUN_013754/FUN_004958/FUN_009052/FUN_019406/FUN_010742/FUN_009768/FUN_006122/FUN_006213/FUN_017077/FUN_020176/FUN_016243/FUN_005389/FUN_005387/FUN_009767/FUN_006913/FUN_004965/FUN_012647/FUN_018956/FUN_010358/FUN_014571/FUN_013323/FUN_020303/FUN_011050/FUN_000011/FUN_009760/FUN_000375/FUN_003809/FUN_007629/FUN_011614/FUN_006472/FUN_012034/FUN_015879/FUN_020047/FUN_004428/FUN_016552/FUN_002986/FUN…
DE	FMA:AdultParts.up	BP	GO:0007165	signal transduction	89 of 466	420 of 4338	2.64e-11	2.39e-09	2.19098e-09	89	FUN_013754/FUN_004958/FUN_009052/FUN_019406/FUN_010742/FUN_009768/FUN_006122/FUN_006213/FUN_017077/FUN_020176/FUN_016243/FUN_009767/FUN_006913/FUN_004965/FUN_012647/FUN_018956/FUN_014571/FUN_020303/FUN_011050/FUN_000011/FUN_009760/FUN_000375/FUN_003809/FUN_007629/FUN_011614/FUN_006472/FUN_012034/FUN_015879/FUN_020047/FUN_004428/FUN_016552/FUN_002986/FUN_017727/FUN_008037/FUN_010129/FUN_004286/FUN…
DE	FMA:AdultParts.up	BP	GO:0006813	potassium ion transport	15 of 466	45 of 4338	3.8e-05	0.00286	0.00262875	15	FUN_008919/FUN_019690/FUN_019692/FUN_000414/FUN_001090/FUN_019687/FUN_013772/FUN_019689/FUN_018637/FUN_003393/FUN_001325/FUN_009479/FUN_000366/FUN_006189/FUN_019109
DE	FMA:AdultParts.up	BP	GO:0034220	ion transmembrane transport	24 of 466	96 of 4338	4.91e-05	0.00317	0.00290867	24	FUN_016773/FUN_016775/FUN_021105/FUN_006109/FUN_002357/FUN_002008/FUN_002011/FUN_000662/FUN_005949/FUN_011867/FUN_009650/FUN_016328/FUN_000666/FUN_009630/FUN_009637/FUN_001090/FUN_003393/FUN_002286/FUN_001325/FUN_015956/FUN_010536/FUN_003986/FUN_017858/FUN_019109
DE	FMA:AdultParts.up	BP	GO:0007600	sensory perception	9 of 466	20 of 4338	0.0001	0.00565	0.00518752	9	FUN_013754/FUN_009052/FUN_010742/FUN_001137/FUN_015923/FUN_010333/FUN_010101/FUN_001676/FUN_003887
DE	FMA:AdultParts.up	BP	GO:0050877	nervous system process	9 of 466	21 of 4338	0.000159	0.00651	0.00597236	9	FUN_013754/FUN_009052/FUN_010742/FUN_001137/FUN_015923/FUN_010333/FUN_010101/FUN_001676/FUN_003887
DE	FMA:AdultParts.up	BP	GO:0030001	metal ion transport	24 of 466	104 of 4338	0.000191	0.00651	0.00597236	24	FUN_016773/FUN_016775/FUN_008919/FUN_019690/FUN_019692/FUN_016328/FUN_014225/FUN_000414/FUN_001090/FUN_013042/FUN_019687/FUN_013772/FUN_015489/FUN_019689/FUN_018637/FUN_003393/FUN_015491/FUN_001325/FUN_009479/FUN_000366/FUN_006189/FUN_019109/FUN_017291/FUN_009262
DE	FMA:AdultParts.up	BP	GO:0003008	system process	9 of 466	22 of 4338	0.000243	0.00651	0.00597236	9	FUN_013754/FUN_009052/FUN_010742/FUN_001137/FUN_015923/FUN_010333/FUN_010101/FUN_001676/FUN_003887
DE	FMA:AdultParts.up	BP	GO:0006182	cGMP biosynthetic process	5 of 466	7 of 4338	0.000245	0.00651	0.00597236	5	FUN_020176/FUN_009767/FUN_009760/FUN_003809/FUN_002986
DE	FMA:AdultParts.up	BP	GO:0007268	chemical synaptic transmission	5 of 466	7 of 4338	0.000245	0.00651	0.00597236	5	FUN_005389/FUN_005387/FUN_010358/FUN_013323/FUN_019109
DE	FMA:AdultParts.up	BP	GO:0046068	cGMP metabolic process	5 of 466	7 of 4338	0.000245	0.00651	0.00597236	5	FUN_020176/FUN_009767/FUN_009760/FUN_003809/FUN_002986
DE	FMA:AdultParts.up	BP	GO:0098916	anterograde trans-synaptic signaling	5 of 466	7 of 4338	0.000245	0.00651	0.00597236	5	FUN_005389/FUN_005387/FUN_010358/FUN_013323/FUN_019109
DE	FMA:AdultParts.up	BP	GO:0099536	synaptic signaling	5 of 466	7 of 4338	0.000245	0.00651	0.00597236	5	FUN_005389/FUN_005387/FUN_010358/FUN_013323/FUN_019109
DE	FMA:AdultParts.up	BP	GO:0099537	trans-synaptic signaling	5 of 466	7 of 4338	0.000245	0.00651	0.00597236	5	FUN_005389/FUN_005387/FUN_010358/FUN_013323/FUN_019109
DE	FMA:AdultParts.up	BP	GO:0007608	sensory perception of smell	5 of 466	8 of 4338	0.000595	0.0149	0.0137149	5	FUN_001137/FUN_015923/FUN_010333/FUN_010101/FUN_003887
DE	FMA:AdultParts.up	BP	GO:0006355	regulation of transcription, DNA-templated	51 of 466	309 of 4338	0.000881	0.019	0.0174007	51	FUN_006068/FUN_014980/FUN_015410/FUN_000083/FUN_006764/FUN_009690/FUN_020702/FUN_007656/FUN_004145/FUN_013305/FUN_001406/FUN_009160/FUN_018020/FUN_009687/FUN_016175/FUN_020695/FUN_014970/FUN_013802/FUN_018843/FUN_000195/FUN_006181/FUN_018540/FUN_014298/FUN_003998/FUN_006182/FUN_009675/FUN_014972/FUN_012361/FUN_016298/FUN_001681/FUN_009674/FUN_014983/FUN_006419/FUN_001028/FUN_016813/FUN_018802/FUN…
DE	FMA:AdultParts.up	BP	GO:1903506	regulation of nucleic acid-templated transcription	51 of 466	309 of 4338	0.000881	0.019	0.0174007	51	FUN_006068/FUN_014980/FUN_015410/FUN_000083/FUN_006764/FUN_009690/FUN_020702/FUN_007656/FUN_004145/FUN_013305/FUN_001406/FUN_009160/FUN_018020/FUN_009687/FUN_016175/FUN_020695/FUN_014970/FUN_013802/FUN_018843/FUN_000195/FUN_006181/FUN_018540/FUN_014298/FUN_003998/FUN_006182/FUN_009675/FUN_014972/FUN_012361/FUN_016298/FUN_001681/FUN_009674/FUN_014983/FUN_006419/FUN_001028/FUN_016813/FUN_018802/FUN…
DE	FMA:AdultParts.up	BP	GO:2001141	regulation of RNA biosynthetic process	51 of 466	309 of 4338	0.000881	0.019	0.0174007	51	FUN_006068/FUN_014980/FUN_015410/FUN_000083/FUN_006764/FUN_009690/FUN_020702/FUN_007656/FUN_004145/FUN_013305/FUN_001406/FUN_009160/FUN_018020/FUN_009687/FUN_016175/FUN_020695/FUN_014970/FUN_013802/FUN_018843/FUN_000195/FUN_006181/FUN_018540/FUN_014298/FUN_003998/FUN_006182/FUN_009675/FUN_014972/FUN_012361/FUN_016298/FUN_001681/FUN_009674/FUN_014983/FUN_006419/FUN_001028/FUN_016813/FUN_018802/FUN…
DE	FMA:AdultParts.up	BP	GO:0051252	regulation of RNA metabolic process	51 of 466	311 of 4338	0.00102	0.0211	0.0193215	51	FUN_006068/FUN_014980/FUN_015410/FUN_000083/FUN_006764/FUN_009690/FUN_020702/FUN_007656/FUN_004145/FUN_013305/FUN_001406/FUN_009160/FUN_018020/FUN_009687/FUN_016175/FUN_020695/FUN_014970/FUN_013802/FUN_018843/FUN_000195/FUN_006181/FUN_018540/FUN_014298/FUN_003998/FUN_006182/FUN_009675/FUN_014972/FUN_012361/FUN_016298/FUN_001681/FUN_009674/FUN_014983/FUN_006419/FUN_001028/FUN_016813/FUN_018802/FUN…
DE	FMA:AdultParts.up	BP	GO:0019219	regulation of nucleobase-containing compound metabolic process	51 of 466	315 of 4338	0.00138	0.027	0.0248197	51	FUN_006068/FUN_014980/FUN_015410/FUN_000083/FUN_006764/FUN_009690/FUN_020702/FUN_007656/FUN_004145/FUN_013305/FUN_001406/FUN_009160/FUN_018020/FUN_009687/FUN_016175/FUN_020695/FUN_014970/FUN_013802/FUN_018843/FUN_000195/FUN_006181/FUN_018540/FUN_014298/FUN_003998/FUN_006182/FUN_009675/FUN_014972/FUN_012361/FUN_016298/FUN_001681/FUN_009674/FUN_014983/FUN_006419/FUN_001028/FUN_016813/FUN_018802/FUN…
DE	FMA:AdultParts.up	BP	GO:0010556	regulation of macromolecule biosynthetic process	51 of 466	321 of 4338	0.0021	0.0364	0.0333613	51	FUN_006068/FUN_014980/FUN_015410/FUN_000083/FUN_006764/FUN_009690/FUN_020702/FUN_007656/FUN_004145/FUN_013305/FUN_001406/FUN_009160/FUN_018020/FUN_009687/FUN_016175/FUN_020695/FUN_014970/FUN_013802/FUN_018843/FUN_000195/FUN_006181/FUN_018540/FUN_014298/FUN_003998/FUN_006182/FUN_009675/FUN_014972/FUN_012361/FUN_016298/FUN_001681/FUN_009674/FUN_014983/FUN_006419/FUN_001028/FUN_016813/FUN_018802/FUN…
DE	FMA:AdultParts.up	BP	GO:0031326	regulation of cellular biosynthetic process	51 of 466	321 of 4338	0.0021	0.0364	0.0333613	51	FUN_006068/FUN_014980/FUN_015410/FUN_000083/FUN_006764/FUN_009690/FUN_020702/FUN_007656/FUN_004145/FUN_013305/FUN_001406/FUN_009160/FUN_018020/FUN_009687/FUN_016175/FUN_020695/FUN_014970/FUN_013802/FUN_018843/FUN_000195/FUN_006181/FUN_018540/FUN_014298/FUN_003998/FUN_006182/FUN_009675/FUN_014972/FUN_012361/FUN_016298/FUN_001681/FUN_009674/FUN_014983/FUN_006419/FUN_001028/FUN_016813/FUN_018802/FUN…
DE	FMA:AdultParts.up	BP	GO:2000112	regulation of cellular macromolecule biosynthetic process	51 of 466	321 of 4338	0.0021	0.0364	0.0333613	51	FUN_006068/FUN_014980/FUN_015410/FUN_000083/FUN_006764/FUN_009690/FUN_020702/FUN_007656/FUN_004145/FUN_013305/FUN_001406/FUN_009160/FUN_018020/FUN_009687/FUN_016175/FUN_020695/FUN_014970/FUN_013802/FUN_018843/FUN_000195/FUN_006181/FUN_018540/FUN_014298/FUN_003998/FUN_006182/FUN_009675/FUN_014972/FUN_012361/FUN_016298/FUN_001681/FUN_009674/FUN_014983/FUN_006419/FUN_001028/FUN_016813/FUN_018802/FUN…
DE	FMA:AdultParts.up	BP	GO:0052652	cyclic purine nucleotide metabolic process	5 of 466	10 of 4338	0.00223	0.0364	0.0333613	5	FUN_020176/FUN_009767/FUN_009760/FUN_003809/FUN_002986
DE	FMA:AdultParts.up	BP	GO:0009889	regulation of biosynthetic process	51 of 466	322 of 4338	0.00225	0.0364	0.0333613	51	FUN_006068/FUN_014980/FUN_015410/FUN_000083/FUN_006764/FUN_009690/FUN_020702/FUN_007656/FUN_004145/FUN_013305/FUN_001406/FUN_009160/FUN_018020/FUN_009687/FUN_016175/FUN_020695/FUN_014970/FUN_013802/FUN_018843/FUN_000195/FUN_006181/FUN_018540/FUN_014298/FUN_003998/FUN_006182/FUN_009675/FUN_014972/FUN_012361/FUN_016298/FUN_001681/FUN_009674/FUN_014983/FUN_006419/FUN_001028/FUN_016813/FUN_018802/FUN…
DE	FMA:AdultParts.up	BP	GO:0051606	detection of stimulus	4 of 466	7 of 4338	0.00353	0.055	0.0504825	4	FUN_013754/FUN_009052/FUN_010742/FUN_001676
DE	FMA:AdultParts.up	BP	GO:0010468	regulation of gene expression	51 of 466	337 of 4338	0.00588	0.0806	0.0739487	51	FUN_006068/FUN_014980/FUN_015410/FUN_000083/FUN_006764/FUN_009690/FUN_020702/FUN_007656/FUN_004145/FUN_013305/FUN_001406/FUN_009160/FUN_018020/FUN_009687/FUN_016175/FUN_020695/FUN_014970/FUN_013802/FUN_018843/FUN_000195/FUN_006181/FUN_018540/FUN_014298/FUN_003998/FUN_006182/FUN_009675/FUN_014972/FUN_012361/FUN_016298/FUN_001681/FUN_009674/FUN_014983/FUN_006419/FUN_001028/FUN_016813/FUN_018802/FUN…
DE	FMA:AdultParts.up	BP	GO:0031323	regulation of cellular metabolic process	51 of 466	337 of 4338	0.00588	0.0806	0.0739487	51	FUN_006068/FUN_014980/FUN_015410/FUN_000083/FUN_006764/FUN_009690/FUN_020702/FUN_007656/FUN_004145/FUN_013305/FUN_001406/FUN_009160/FUN_018020/FUN_009687/FUN_016175/FUN_020695/FUN_014970/FUN_013802/FUN_018843/FUN_000195/FUN_006181/FUN_018540/FUN_014298/FUN_003998/FUN_006182/FUN_009675/FUN_014972/FUN_012361/FUN_016298/FUN_001681/FUN_009674/FUN_014983/FUN_006419/FUN_001028/FUN_016813/FUN_018802/FUN…
DE	FMA:AdultParts.up	BP	GO:0051171	regulation of nitrogen compound metabolic process	51 of 466	337 of 4338	0.00588	0.0806	0.0739487	51	FUN_006068/FUN_014980/FUN_015410/FUN_000083/FUN_006764/FUN_009690/FUN_020702/FUN_007656/FUN_004145/FUN_013305/FUN_001406/FUN_009160/FUN_018020/FUN_009687/FUN_016175/FUN_020695/FUN_014970/FUN_013802/FUN_018843/FUN_000195/FUN_006181/FUN_018540/FUN_014298/FUN_003998/FUN_006182/FUN_009675/FUN_014972/FUN_012361/FUN_016298/FUN_001681/FUN_009674/FUN_014983/FUN_006419/FUN_001028/FUN_016813/FUN_018802/FUN…
DE	FMA:AdultParts.up	BP	GO:0080090	regulation of primary metabolic process	51 of 466	337 of 4338	0.00588	0.0806	0.0739487	51	FUN_006068/FUN_014980/FUN_015410/FUN_000083/FUN_006764/FUN_009690/FUN_020702/FUN_007656/FUN_004145/FUN_013305/FUN_001406/FUN_009160/FUN_018020/FUN_009687/FUN_016175/FUN_020695/FUN_014970/FUN_013802/FUN_018843/FUN_000195/FUN_006181/FUN_018540/FUN_014298/FUN_003998/FUN_006182/FUN_009675/FUN_014972/FUN_012361/FUN_016298/FUN_001681/FUN_009674/FUN_014983/FUN_006419/FUN_001028/FUN_016813/FUN_018802/FUN…
DE	FMA:AdultParts.up	BP	GO:0006816	calcium ion transport	6 of 466	17 of 4338	0.00654	0.0869	0.0797704	6	FUN_016773/FUN_016775/FUN_016328/FUN_015489/FUN_015491/FUN_009262
DE	FMA:AdultParts.up	BP	GO:0035556	intracellular signal transduction	24 of 466	133 of 4338	0.00691	0.0892	0.0818775	24	FUN_009768/FUN_020176/FUN_016243/FUN_009767/FUN_018956/FUN_000011/FUN_009760/FUN_003809/FUN_011614/FUN_006472/FUN_002986/FUN_008037/FUN_010129/FUN_016345/FUN_008705/FUN_012192/FUN_003439/FUN_014803/FUN_017500/FUN_001869/FUN_005360/FUN_002983/FUN_012884/FUN_004352
DE	FMA:AdultParts.up	BP	GO:0070838	divalent metal ion transport	6 of 466	18 of 4338	0.00894	0.109	0.100177	6	FUN_016773/FUN_016775/FUN_016328/FUN_015489/FUN_015491/FUN_009262
DE	FMA:AdultParts.up	BP	GO:0072511	divalent inorganic cation transport	6 of 466	18 of 4338	0.00894	0.109	0.100177	6	FUN_016773/FUN_016775/FUN_016328/FUN_015489/FUN_015491/FUN_009262
DE	FMA:AdultParts.up	BP	GO:0006836	neurotransmitter transport	3 of 466	5 of 4338	0.0104	0.118	0.108475	3	FUN_004044/FUN_005389/FUN_005387
DE	FMA:AdultParts.up	BP	GO:0007205	protein kinase C-activating G protein-coupled receptor signaling pathway	3 of 466	5 of 4338	0.0104	0.118	0.108475	3	FUN_014803/FUN_017500/FUN_001596
DE	FMA:AdultParts.up	BP	GO:0009187	cyclic nucleotide metabolic process	7 of 466	24 of 4338	0.0107	0.118	0.108475	7	FUN_020176/FUN_009767/FUN_009760/FUN_003809/FUN_002986/FUN_012192/FUN_002983
DE	FMA:AdultParts.up	BP	GO:0009190	cyclic nucleotide biosynthetic process	7 of 466	24 of 4338	0.0107	0.118	0.108475	7	FUN_020176/FUN_009767/FUN_009760/FUN_003809/FUN_002986/FUN_012192/FUN_002983
DE	FMA:AdultParts.up	BP	GO:0060255	regulation of macromolecule metabolic process	51 of 466	356 of 4338	0.0168	0.177	0.162553	51	FUN_006068/FUN_014980/FUN_015410/FUN_000083/FUN_006764/FUN_009690/FUN_020702/FUN_007656/FUN_004145/FUN_013305/FUN_001406/FUN_009160/FUN_018020/FUN_009687/FUN_016175/FUN_020695/FUN_014970/FUN_013802/FUN_018843/FUN_000195/FUN_006181/FUN_018540/FUN_014298/FUN_003998/FUN_006182/FUN_009675/FUN_014972/FUN_012361/FUN_016298/FUN_001681/FUN_009674/FUN_014983/FUN_006419/FUN_001028/FUN_016813/FUN_018802/FUN…
DE	FMA:AdultParts.up	BP	GO:0007606	sensory perception of chemical stimulus	5 of 466	15 of 4338	0.0169	0.177	0.162553	5	FUN_001137/FUN_015923/FUN_010333/FUN_010101/FUN_003887
DE	FMA:AdultParts.up	BP	GO:0007017	microtubule-based process	13 of 466	65 of 4338	0.0188	0.193	0.177101	13	FUN_002290/FUN_007368/FUN_019667/FUN_015625/FUN_006174/FUN_006778/FUN_017496/FUN_006860/FUN_008105/FUN_008473/FUN_015735/FUN_017497/FUN_004978
DE	FMA:AdultParts.up	BP	GO:0032879	regulation of localization	3 of 466	6 of 4338	0.0192	0.193	0.177108	3	FUN_008924/FUN_015735/FUN_019109
DE	FMA:AdultParts.up	BP	GO:0019222	regulation of metabolic process	51 of 466	360 of 4338	0.0204	0.201	0.18429	51	FUN_006068/FUN_014980/FUN_015410/FUN_000083/FUN_006764/FUN_009690/FUN_020702/FUN_007656/FUN_004145/FUN_013305/FUN_001406/FUN_009160/FUN_018020/FUN_009687/FUN_016175/FUN_020695/FUN_014970/FUN_013802/FUN_018843/FUN_000195/FUN_006181/FUN_018540/FUN_014298/FUN_003998/FUN_006182/FUN_009675/FUN_014972/FUN_012361/FUN_016298/FUN_001681/FUN_009674/FUN_014983/FUN_006419/FUN_001028/FUN_016813/FUN_018802/FUN…
DE	FMA:AdultParts.up	CC	GO:0044456	synapse part	10 of 310	10 of 2543	6.37e-10	3.19e-08	2.71571e-08	10	FUN_002357/FUN_005389/FUN_005387/FUN_011867/FUN_009650/FUN_009630/FUN_009637/FUN_002286/FUN_015956/FUN_010536
DE	FMA:AdultParts.up	CC	GO:0045202	synapse	10 of 310	10 of 2543	6.37e-10	3.19e-08	2.71571e-08	10	FUN_002357/FUN_005389/FUN_005387/FUN_011867/FUN_009650/FUN_009630/FUN_009637/FUN_002286/FUN_015956/FUN_010536
DE	FMA:AdultParts.up	CC	GO:0045211	postsynaptic membrane	8 of 310	8 of 2543	4.5e-08	7.5e-07	6.39694e-07	8	FUN_002357/FUN_011867/FUN_009650/FUN_009630/FUN_009637/FUN_002286/FUN_015956/FUN_010536
DE	FMA:AdultParts.up	CC	GO:0097060	synaptic membrane	8 of 310	8 of 2543	4.5e-08	7.5e-07	6.39694e-07	8	FUN_002357/FUN_011867/FUN_009650/FUN_009630/FUN_009637/FUN_002286/FUN_015956/FUN_010536
DE	FMA:AdultParts.up	CC	GO:0098590	plasma membrane region	8 of 310	8 of 2543	4.5e-08	7.5e-07	6.39694e-07	8	FUN_002357/FUN_011867/FUN_009650/FUN_009630/FUN_009637/FUN_002286/FUN_015956/FUN_010536
DE	FMA:AdultParts.up	CC	GO:0098794	postsynapse	8 of 310	8 of 2543	4.5e-08	7.5e-07	6.39694e-07	8	FUN_002357/FUN_011867/FUN_009650/FUN_009630/FUN_009637/FUN_002286/FUN_015956/FUN_010536
DE	FMA:AdultParts.up	CC	GO:0044459	plasma membrane part	21 of 310	52 of 2543	1.83e-07	2.62e-06	2.23071e-06	21	FUN_002357/FUN_018982/FUN_019690/FUN_019692/FUN_011867/FUN_009650/FUN_016328/FUN_014571/FUN_009630/FUN_009637/FUN_014225/FUN_013042/FUN_019687/FUN_002089/FUN_019689/FUN_002286/FUN_015956/FUN_010536/FUN_009310/FUN_016550/FUN_006189
DE	FMA:AdultParts.up	CC	GO:0005886	plasma membrane	23 of 310	73 of 2543	7.86e-06	9.82e-05	8.37585e-05	23	FUN_002357/FUN_018982/FUN_019690/FUN_019692/FUN_011867/FUN_009650/FUN_016328/FUN_014571/FUN_009630/FUN_009637/FUN_014225/FUN_013042/FUN_019687/FUN_002089/FUN_019689/FUN_002286/FUN_018832/FUN_015956/FUN_010536/FUN_018829/FUN_009310/FUN_016550/FUN_006189
DE	FMA:AdultParts.up	CC	GO:0071944	cell periphery	23 of 310	82 of 2543	6.44e-05	0.000716	0.000610338	23	FUN_002357/FUN_018982/FUN_019690/FUN_019692/FUN_011867/FUN_009650/FUN_016328/FUN_014571/FUN_009630/FUN_009637/FUN_014225/FUN_013042/FUN_019687/FUN_002089/FUN_019689/FUN_002286/FUN_018832/FUN_015956/FUN_010536/FUN_018829/FUN_009310/FUN_016550/FUN_006189
DE	FMA:AdultParts.up	CC	GO:0005887	integral component of plasma membrane	9 of 310	26 of 2543	0.00249	0.0249	0.0212385	9	FUN_019690/FUN_019692/FUN_014225/FUN_013042/FUN_019687/FUN_019689/FUN_009310/FUN_016550/FUN_006189
DE	FMA:AdultParts.up	CC	GO:0098797	plasma membrane protein complex	11 of 310	37 of 2543	0.00336	0.0306	0.0260595	11	FUN_018982/FUN_019690/FUN_019692/FUN_016328/FUN_014571/FUN_014225/FUN_013042/FUN_019687/FUN_002089/FUN_019689/FUN_006189
DE	FMA:AdultParts.up	CC	GO:1902495	transmembrane transporter complex	8 of 310	23 of 2543	0.00418	0.0315	0.0268679	8	FUN_019690/FUN_019692/FUN_016328/FUN_014225/FUN_013042/FUN_019687/FUN_019689/FUN_006189
DE	FMA:AdultParts.up	CC	GO:1990351	transporter complex	8 of 310	23 of 2543	0.00418	0.0315	0.0268679	8	FUN_019690/FUN_019692/FUN_016328/FUN_014225/FUN_013042/FUN_019687/FUN_019689/FUN_006189
DE	FMA:AdultParts.up	CC	GO:0031226	intrinsic component of plasma membrane	9 of 310	28 of 2543	0.00441	0.0315	0.0268679	9	FUN_019690/FUN_019692/FUN_014225/FUN_013042/FUN_019687/FUN_019689/FUN_009310/FUN_016550/FUN_006189
DE	FMA:AdultParts.up	CC	GO:0005890	sodium:potassium-exchanging ATPase complex	4 of 310	7 of 2543	0.00561	0.0351	0.0299118	4	FUN_019690/FUN_019692/FUN_019687/FUN_019689
DE	FMA:AdultParts.up	CC	GO:0090533	cation-transporting ATPase complex	4 of 310	7 of 2543	0.00561	0.0351	0.0299118	4	FUN_019690/FUN_019692/FUN_019687/FUN_019689
DE	FMA:AdultParts.up	CC	GO:0098533	ATPase dependent transmembrane transport complex	4 of 310	9 of 2543	0.0166	0.0974	0.0830108	4	FUN_019690/FUN_019692/FUN_019687/FUN_019689
DE	FMA:AdultParts.up	CC	GO:0005576	extracellular region	23 of 310	122 of 2543	0.0193	0.107	0.0914533	23	FUN_017831/FUN_005438/FUN_011376/FUN_017968/FUN_003869/FUN_003988/FUN_013719/FUN_001412/FUN_018936/FUN_003729/FUN_016232/FUN_014935/FUN_009736/FUN_003440/FUN_013657/FUN_016326/FUN_003126/FUN_004593/FUN_003444/FUN_003442/FUN_011389/FUN_000310/FUN_016324
DE	FMA:AdultParts.up	CC	GO:1904949	ATPase complex	4 of 310	10 of 2543	0.025	0.131	0.112112	4	FUN_019690/FUN_019692/FUN_019687/FUN_019689
DE	FMA:AdultParts.up	MF	GO:0004888	transmembrane signaling receptor activity	82 of 774	197 of 6899	8.17e-29	2.46e-26	1.97789e-26	82	FUN_013754/FUN_009052/FUN_010742/FUN_006109/FUN_006213/FUN_002357/FUN_017077/FUN_002008/FUN_002011/FUN_000662/FUN_005949/FUN_016510/FUN_006913/FUN_010900/FUN_011867/FUN_003713/FUN_009650/FUN_001137/FUN_000666/FUN_009630/FUN_009038/FUN_009637/FUN_000375/FUN_007629/FUN_012034/FUN_015879/FUN_020047/FUN_004428/FUN_016552/FUN_017727/FUN_004286/FUN_018966/FUN_000071/FUN_002286/FUN_016687/FUN_016690/FUN…
DE	FMA:AdultParts.up	MF	GO:0038023	signaling receptor activity	84 of 774	214 of 6899	2.43e-27	3.59e-25	2.88666e-25	84	FUN_013754/FUN_009052/FUN_010742/FUN_006109/FUN_006213/FUN_002357/FUN_017077/FUN_002008/FUN_002011/FUN_000662/FUN_005949/FUN_016510/FUN_006913/FUN_010900/FUN_011867/FUN_003713/FUN_000083/FUN_009650/FUN_001137/FUN_000666/FUN_009630/FUN_009038/FUN_009637/FUN_000375/FUN_007629/FUN_012034/FUN_015879/FUN_020047/FUN_004428/FUN_018020/FUN_016552/FUN_017727/FUN_004286/FUN_018966/FUN_000071/FUN_002286/FUN…
DE	FMA:AdultParts.up	MF	GO:0060089	molecular transducer activity	84 of 774	215 of 6899	3.58e-27	3.59e-25	2.88666e-25	84	FUN_013754/FUN_009052/FUN_010742/FUN_006109/FUN_006213/FUN_002357/FUN_017077/FUN_002008/FUN_002011/FUN_000662/FUN_005949/FUN_016510/FUN_006913/FUN_010900/FUN_011867/FUN_003713/FUN_000083/FUN_009650/FUN_001137/FUN_000666/FUN_009630/FUN_009038/FUN_009637/FUN_000375/FUN_007629/FUN_012034/FUN_015879/FUN_020047/FUN_004428/FUN_018020/FUN_016552/FUN_017727/FUN_004286/FUN_018966/FUN_000071/FUN_002286/FUN…
DE	FMA:AdultParts.up	MF	GO:0005216	ion channel activity	53 of 774	138 of 6899	4.54e-17	2.56e-15	2.05832e-15	53	FUN_016773/FUN_016775/FUN_016776/FUN_008919/FUN_006109/FUN_002357/FUN_002008/FUN_002011/FUN_000662/FUN_005949/FUN_016510/FUN_010900/FUN_011867/FUN_003713/FUN_009650/FUN_019116/FUN_016328/FUN_000666/FUN_009630/FUN_009038/FUN_009637/FUN_010535/FUN_014225/FUN_001281/FUN_001090/FUN_012135/FUN_013042/FUN_013772/FUN_018757/FUN_003393/FUN_018966/FUN_002286/FUN_010537/FUN_001325/FUN_009479/FUN_015956/FUN…
DE	FMA:AdultParts.up	MF	GO:0022838	substrate-specific channel activity	53 of 774	138 of 6899	4.54e-17	2.56e-15	2.05832e-15	53	FUN_016773/FUN_016775/FUN_016776/FUN_008919/FUN_006109/FUN_002357/FUN_002008/FUN_002011/FUN_000662/FUN_005949/FUN_016510/FUN_010900/FUN_011867/FUN_003713/FUN_009650/FUN_019116/FUN_016328/FUN_000666/FUN_009630/FUN_009038/FUN_009637/FUN_010535/FUN_014225/FUN_001281/FUN_001090/FUN_012135/FUN_013042/FUN_013772/FUN_018757/FUN_003393/FUN_018966/FUN_002286/FUN_010537/FUN_001325/FUN_009479/FUN_015956/FUN…
DE	FMA:AdultParts.up	MF	GO:0015267	channel activity	55 of 774	148 of 6899	6.43e-17	2.56e-15	2.05832e-15	55	FUN_016773/FUN_016775/FUN_016776/FUN_008919/FUN_006109/FUN_002357/FUN_002008/FUN_002011/FUN_000662/FUN_005949/FUN_016510/FUN_010900/FUN_011867/FUN_003713/FUN_009650/FUN_019116/FUN_016328/FUN_000666/FUN_009630/FUN_009038/FUN_009637/FUN_010535/FUN_014225/FUN_001281/FUN_001090/FUN_012135/FUN_013042/FUN_013772/FUN_018757/FUN_003393/FUN_018966/FUN_002286/FUN_010537/FUN_001325/FUN_009479/FUN_015956/FUN…
DE	FMA:AdultParts.up	MF	GO:0022803	passive transmembrane transporter activity	55 of 774	148 of 6899	6.43e-17	2.56e-15	2.05832e-15	55	FUN_016773/FUN_016775/FUN_016776/FUN_008919/FUN_006109/FUN_002357/FUN_002008/FUN_002011/FUN_000662/FUN_005949/FUN_016510/FUN_010900/FUN_011867/FUN_003713/FUN_009650/FUN_019116/FUN_016328/FUN_000666/FUN_009630/FUN_009038/FUN_009637/FUN_010535/FUN_014225/FUN_001281/FUN_001090/FUN_012135/FUN_013042/FUN_013772/FUN_018757/FUN_003393/FUN_018966/FUN_002286/FUN_010537/FUN_001325/FUN_009479/FUN_015956/FUN…
DE	FMA:AdultParts.up	MF	GO:0005230	extracellular ligand-gated ion channel activity	32 of 774	56 of 6899	6.8e-17	2.56e-15	2.05832e-15	32	FUN_006109/FUN_002357/FUN_002008/FUN_002011/FUN_000662/FUN_005949/FUN_016510/FUN_010900/FUN_011867/FUN_003713/FUN_009650/FUN_019116/FUN_000666/FUN_009630/FUN_009038/FUN_009637/FUN_010535/FUN_018966/FUN_002286/FUN_010537/FUN_015956/FUN_010536/FUN_000661/FUN_018970/FUN_012589/FUN_008416/FUN_000653/FUN_001836/FUN_003986/FUN_002729/FUN_018747/FUN_014500
DE	FMA:AdultParts.up	MF	GO:0015318	inorganic molecular entity transmembrane transporter activity	77 of 774	259 of 6899	1.04e-16	3.47e-15	2.78915e-15	77	FUN_016773/FUN_016775/FUN_021105/FUN_016776/FUN_005915/FUN_008919/FUN_006109/FUN_013814/FUN_012403/FUN_002357/FUN_002008/FUN_002011/FUN_000662/FUN_005638/FUN_005949/FUN_016510/FUN_010900/FUN_011867/FUN_003713/FUN_009650/FUN_016059/FUN_019116/FUN_016328/FUN_000666/FUN_009630/FUN_009038/FUN_009637/FUN_012333/FUN_010535/FUN_014225/FUN_002121/FUN_001281/FUN_001090/FUN_012135/FUN_010035/FUN_013042/FUN…
DE	FMA:AdultParts.up	MF	GO:0015075	ion transmembrane transporter activity	78 of 774	272 of 6899	6.25e-16	1.88e-14	1.51244e-14	78	FUN_016773/FUN_016775/FUN_021105/FUN_016776/FUN_005915/FUN_008919/FUN_006109/FUN_012403/FUN_002357/FUN_002008/FUN_002011/FUN_000662/FUN_005638/FUN_005949/FUN_016510/FUN_010900/FUN_011867/FUN_003713/FUN_009650/FUN_016059/FUN_019116/FUN_016328/FUN_000666/FUN_009630/FUN_009038/FUN_009637/FUN_012333/FUN_010535/FUN_014225/FUN_002121/FUN_001281/FUN_001090/FUN_012135/FUN_010035/FUN_013042/FUN_013772/FUN…
DE	FMA:AdultParts.up	MF	GO:0030594	neurotransmitter receptor activity	26 of 774	42 of 6899	3.87e-15	9.3e-14	7.47716e-14	26	FUN_006213/FUN_002357/FUN_016510/FUN_010900/FUN_011867/FUN_003713/FUN_009650/FUN_009630/FUN_009038/FUN_009637/FUN_018966/FUN_002286/FUN_015956/FUN_010536/FUN_007440/FUN_000661/FUN_016550/FUN_018970/FUN_012589/FUN_008416/FUN_000653/FUN_013871/FUN_001836/FUN_002729/FUN_018747/FUN_014500
DE	FMA:AdultParts.up	MF	GO:0022836	gated channel activity	38 of 774	85 of 6899	4.01e-15	9.3e-14	7.47716e-14	38	FUN_008919/FUN_006109/FUN_002357/FUN_002008/FUN_002011/FUN_000662/FUN_005949/FUN_016510/FUN_010900/FUN_011867/FUN_003713/FUN_009650/FUN_019116/FUN_016328/FUN_000666/FUN_009630/FUN_009038/FUN_009637/FUN_010535/FUN_013772/FUN_018966/FUN_002286/FUN_010537/FUN_009479/FUN_015956/FUN_010536/FUN_000661/FUN_018970/FUN_000366/FUN_012589/FUN_008416/FUN_000653/FUN_001836/FUN_003986/FUN_002729/FUN_018747/FUN…
DE	FMA:AdultParts.up	MF	GO:0022839	ion gated channel activity	38 of 774	85 of 6899	4.01e-15	9.3e-14	7.47716e-14	38	FUN_008919/FUN_006109/FUN_002357/FUN_002008/FUN_002011/FUN_000662/FUN_005949/FUN_016510/FUN_010900/FUN_011867/FUN_003713/FUN_009650/FUN_019116/FUN_016328/FUN_000666/FUN_009630/FUN_009038/FUN_009637/FUN_010535/FUN_013772/FUN_018966/FUN_002286/FUN_010537/FUN_009479/FUN_015956/FUN_010536/FUN_000661/FUN_018970/FUN_000366/FUN_012589/FUN_008416/FUN_000653/FUN_001836/FUN_003986/FUN_002729/FUN_018747/FUN…
DE	FMA:AdultParts.up	MF	GO:0015276	ligand-gated ion channel activity	32 of 774	65 of 6899	2.08e-14	4.17e-13	3.35803e-13	32	FUN_006109/FUN_002357/FUN_002008/FUN_002011/FUN_000662/FUN_005949/FUN_016510/FUN_010900/FUN_011867/FUN_003713/FUN_009650/FUN_019116/FUN_000666/FUN_009630/FUN_009038/FUN_009637/FUN_010535/FUN_018966/FUN_002286/FUN_010537/FUN_015956/FUN_010536/FUN_000661/FUN_018970/FUN_012589/FUN_008416/FUN_000653/FUN_001836/FUN_003986/FUN_002729/FUN_018747/FUN_014500
DE	FMA:AdultParts.up	MF	GO:0022834	ligand-gated channel activity	32 of 774	65 of 6899	2.08e-14	4.17e-13	3.35803e-13	32	FUN_006109/FUN_002357/FUN_002008/FUN_002011/FUN_000662/FUN_005949/FUN_016510/FUN_010900/FUN_011867/FUN_003713/FUN_009650/FUN_019116/FUN_000666/FUN_009630/FUN_009038/FUN_009637/FUN_010535/FUN_018966/FUN_002286/FUN_010537/FUN_015956/FUN_010536/FUN_000661/FUN_018970/FUN_012589/FUN_008416/FUN_000653/FUN_001836/FUN_003986/FUN_002729/FUN_018747/FUN_014500
DE	FMA:AdultParts.up	MF	GO:0004930	G protein-coupled receptor activity	44 of 774	118 of 6899	7.92e-14	1.49e-12	1.19917e-12	44	FUN_013754/FUN_009052/FUN_010742/FUN_006213/FUN_017077/FUN_006913/FUN_000375/FUN_007629/FUN_012034/FUN_015879/FUN_020047/FUN_004428/FUN_016552/FUN_017727/FUN_004286/FUN_000071/FUN_016687/FUN_016690/FUN_011556/FUN_003458/FUN_011578/FUN_020026/FUN_003724/FUN_004408/FUN_009353/FUN_013022/FUN_004940/FUN_007440/FUN_018328/FUN_004953/FUN_010526/FUN_016550/FUN_020167/FUN_004092/FUN_018327/FUN_010102/FUN…
DE	FMA:AdultParts.up	MF	GO:0042302	structural constituent of cuticle	55 of 774	176 of 6899	3.26e-13	5.78e-12	4.64589e-12	55	FUN_008449/FUN_008372/FUN_010968/FUN_008451/FUN_018360/FUN_010965/FUN_010967/FUN_017783/FUN_010969/FUN_004961/FUN_010959/FUN_010991/FUN_017788/FUN_017787/FUN_003756/FUN_003755/FUN_017786/FUN_017785/FUN_017789/FUN_017791/FUN_019296/FUN_017790/FUN_010963/FUN_010998/FUN_008373/FUN_006753/FUN_008365/FUN_010962/FUN_012346/FUN_010966/FUN_010964/FUN_006759/FUN_003759/FUN_010961/FUN_008362/FUN_012617/FUN…
DE	FMA:AdultParts.up	MF	GO:0022824	transmitter-gated ion channel activity	22 of 774	37 of 6899	1.72e-12	2.72e-11	2.18892e-11	22	FUN_002357/FUN_016510/FUN_010900/FUN_011867/FUN_003713/FUN_009650/FUN_009630/FUN_009038/FUN_009637/FUN_018966/FUN_002286/FUN_015956/FUN_010536/FUN_000661/FUN_018970/FUN_012589/FUN_008416/FUN_000653/FUN_001836/FUN_002729/FUN_018747/FUN_014500
DE	FMA:AdultParts.up	MF	GO:0022835	transmitter-gated channel activity	22 of 774	37 of 6899	1.72e-12	2.72e-11	2.18892e-11	22	FUN_002357/FUN_016510/FUN_010900/FUN_011867/FUN_003713/FUN_009650/FUN_009630/FUN_009038/FUN_009637/FUN_018966/FUN_002286/FUN_015956/FUN_010536/FUN_000661/FUN_018970/FUN_012589/FUN_008416/FUN_000653/FUN_001836/FUN_002729/FUN_018747/FUN_014500
DE	FMA:AdultParts.up	MF	GO:0005549	odorant binding	21 of 774	41 of 6899	2.6e-10	3.92e-09	3.15322e-09	21	FUN_008247/FUN_008263/FUN_004489/FUN_001309/FUN_008266/FUN_008265/FUN_002406/FUN_001137/FUN_011799/FUN_003025/FUN_019849/FUN_003588/FUN_011803/FUN_015923/FUN_011798/FUN_010333/FUN_010101/FUN_020559/FUN_011800/FUN_011797/FUN_003887
DE	FMA:AdultParts.up	MF	GO:0015293	symporter activity	17 of 774	28 of 6899	3.89e-10	5.57e-09	4.48011e-09	17	FUN_005915/FUN_005638/FUN_017083/FUN_016059/FUN_012333/FUN_002121/FUN_010035/FUN_000167/FUN_005649/FUN_008426/FUN_009310/FUN_001717/FUN_012007/FUN_009572/FUN_020080/FUN_013662/FUN_003491
DE	FMA:AdultParts.up	MF	GO:0015291	secondary active transmembrane transporter activity	21 of 774	46 of 6899	3.88e-09	5.3e-08	4.26611e-08	21	FUN_005915/FUN_013814/FUN_012403/FUN_005638/FUN_017083/FUN_016059/FUN_012333/FUN_002121/FUN_010035/FUN_015489/FUN_015491/FUN_000167/FUN_005649/FUN_008426/FUN_009310/FUN_001717/FUN_012007/FUN_009572/FUN_020080/FUN_013662/FUN_003491
DE	FMA:AdultParts.up	MF	GO:0015294	solute:cation symporter activity	15 of 774	26 of 6899	1.16e-08	1.52e-07	1.22063e-07	15	FUN_005915/FUN_005638/FUN_016059/FUN_012333/FUN_002121/FUN_010035/FUN_000167/FUN_005649/FUN_009310/FUN_001717/FUN_012007/FUN_009572/FUN_020080/FUN_013662/FUN_003491
DE	FMA:AdultParts.up	MF	GO:0005231	excitatory extracellular ligand-gated ion channel activity	8 of 774	8 of 6899	2.43e-08	2.61e-07	2.10129e-07	8	FUN_002357/FUN_011867/FUN_009650/FUN_009630/FUN_009637/FUN_002286/FUN_015956/FUN_010536
DE	FMA:AdultParts.up	MF	GO:0022848	acetylcholine-gated cation-selective channel activity	8 of 774	8 of 6899	2.43e-08	2.61e-07	2.10129e-07	8	FUN_002357/FUN_011867/FUN_009650/FUN_009630/FUN_009637/FUN_002286/FUN_015956/FUN_010536
DE	FMA:AdultParts.up	MF	GO:0098960	postsynaptic neurotransmitter receptor activity	8 of 774	8 of 6899	2.43e-08	2.61e-07	2.10129e-07	8	FUN_002357/FUN_011867/FUN_009650/FUN_009630/FUN_009637/FUN_002286/FUN_015956/FUN_010536
DE	FMA:AdultParts.up	MF	GO:0099529	neurotransmitter receptor activity involved in regulation of postsynaptic membrane potential	8 of 774	8 of 6899	2.43e-08	2.61e-07	2.10129e-07	8	FUN_002357/FUN_011867/FUN_009650/FUN_009630/FUN_009637/FUN_002286/FUN_015956/FUN_010536
DE	FMA:AdultParts.up	MF	GO:1904315	transmitter-gated ion channel activity involved in regulation of postsynaptic membrane potential	8 of 774	8 of 6899	2.43e-08	2.61e-07	2.10129e-07	8	FUN_002357/FUN_011867/FUN_009650/FUN_009630/FUN_009637/FUN_002286/FUN_015956/FUN_010536
DE	FMA:AdultParts.up	MF	GO:0046873	metal ion transmembrane transporter activity	32 of 774	109 of 6899	1.67e-07	1.73e-06	1.39257e-06	32	FUN_016773/FUN_016775/FUN_005915/FUN_008919/FUN_005638/FUN_016059/FUN_016328/FUN_012333/FUN_014225/FUN_002121/FUN_001090/FUN_010035/FUN_013042/FUN_013772/FUN_015489/FUN_018637/FUN_003393/FUN_015491/FUN_000167/FUN_001325/FUN_009479/FUN_005649/FUN_009310/FUN_001717/FUN_000366/FUN_012007/FUN_020080/FUN_013662/FUN_003491/FUN_006189/FUN_017291/FUN_009262
DE	FMA:AdultParts.up	MF	GO:0022890	inorganic cation transmembrane transporter activity	43 of 774	176 of 6899	4.44e-07	4.46e-06	3.58531e-06	43	FUN_016773/FUN_016775/FUN_021105/FUN_005915/FUN_008919/FUN_002357/FUN_005638/FUN_011867/FUN_009650/FUN_016059/FUN_016328/FUN_009630/FUN_009637/FUN_012333/FUN_014225/FUN_002121/FUN_001090/FUN_010035/FUN_013042/FUN_013772/FUN_015489/FUN_018637/FUN_003393/FUN_002286/FUN_015491/FUN_000167/FUN_001325/FUN_009479/FUN_005649/FUN_015956/FUN_010536/FUN_009310/FUN_001717/FUN_000366/FUN_012007/FUN_009572/FUN…
DE	FMA:AdultParts.up	MF	GO:0004970	ionotropic glutamate receptor activity	14 of 774	29 of 6899	6.87e-07	6.47e-06	5.20071e-06	14	FUN_016510/FUN_010900/FUN_003713/FUN_009038/FUN_018966/FUN_000661/FUN_018970/FUN_012589/FUN_008416/FUN_000653/FUN_001836/FUN_002729/FUN_018747/FUN_014500
DE	FMA:AdultParts.up	MF	GO:0008066	glutamate receptor activity	14 of 774	29 of 6899	6.87e-07	6.47e-06	5.20071e-06	14	FUN_016510/FUN_010900/FUN_003713/FUN_009038/FUN_018966/FUN_000661/FUN_018970/FUN_012589/FUN_008416/FUN_000653/FUN_001836/FUN_002729/FUN_018747/FUN_014500
DE	FMA:AdultParts.up	MF	GO:0008324	cation transmembrane transporter activity	44 of 774	187 of 6899	1e-06	9.12e-06	7.33916e-06	44	FUN_016773/FUN_016775/FUN_021105/FUN_005915/FUN_008919/FUN_002357/FUN_005638/FUN_011867/FUN_009650/FUN_016059/FUN_016328/FUN_009630/FUN_009637/FUN_012333/FUN_014225/FUN_002121/FUN_001090/FUN_010035/FUN_013042/FUN_013772/FUN_015489/FUN_018637/FUN_003393/FUN_002286/FUN_015491/FUN_000167/FUN_001325/FUN_009479/FUN_005649/FUN_015956/FUN_010536/FUN_009310/FUN_001717/FUN_000366/FUN_012007/FUN_009572/FUN…
DE	FMA:AdultParts.up	MF	GO:0005328	neurotransmitter:sodium symporter activity	12 of 774	23 of 6899	1.53e-06	1.31e-05	1.05738e-05	12	FUN_005915/FUN_005638/FUN_012333/FUN_010035/FUN_000167/FUN_005649/FUN_009310/FUN_001717/FUN_012007/FUN_020080/FUN_013662/FUN_003491
DE	FMA:AdultParts.up	MF	GO:0015370	solute:sodium symporter activity	12 of 774	23 of 6899	1.53e-06	1.31e-05	1.05738e-05	12	FUN_005915/FUN_005638/FUN_012333/FUN_010035/FUN_000167/FUN_005649/FUN_009310/FUN_001717/FUN_012007/FUN_020080/FUN_013662/FUN_003491
DE	FMA:AdultParts.up	MF	GO:0016917	GABA receptor activity	6 of 774	6 of 6899	1.96e-06	1.64e-05	1.31807e-05	6	FUN_006213/FUN_002008/FUN_002011/FUN_000662/FUN_000666/FUN_013871
DE	FMA:AdultParts.up	MF	GO:0005326	neurotransmitter transporter activity	12 of 774	24 of 6899	2.75e-06	2.2e-05	1.7697e-05	12	FUN_005915/FUN_005638/FUN_012333/FUN_010035/FUN_000167/FUN_005649/FUN_009310/FUN_001717/FUN_012007/FUN_020080/FUN_013662/FUN_003491
DE	FMA:AdultParts.up	MF	GO:0005179	hormone activity	10 of 774	17 of 6899	2.78e-06	2.2e-05	1.7697e-05	10	FUN_003988/FUN_016671/FUN_013719/FUN_001412/FUN_003440/FUN_009677/FUN_015148/FUN_003444/FUN_003442/FUN_000310
DE	FMA:AdultParts.up	MF	GO:0005261	cation channel activity	21 of 774	67 of 6899	7.23e-06	5.58e-05	4.48617e-05	21	FUN_016773/FUN_016775/FUN_008919/FUN_002357/FUN_011867/FUN_009650/FUN_016328/FUN_009630/FUN_009637/FUN_014225/FUN_001090/FUN_013042/FUN_013772/FUN_003393/FUN_002286/FUN_001325/FUN_009479/FUN_015956/FUN_010536/FUN_000366/FUN_006189
DE	FMA:AdultParts.up	MF	GO:0015081	sodium ion transmembrane transporter activity	16 of 774	43 of 6899	7.67e-06	5.77e-05	4.64422e-05	16	FUN_005915/FUN_005638/FUN_012333/FUN_014225/FUN_010035/FUN_013042/FUN_015489/FUN_015491/FUN_000167/FUN_005649/FUN_009310/FUN_001717/FUN_012007/FUN_020080/FUN_013662/FUN_003491
DE	FMA:AdultParts.up	MF	GO:0043565	sequence-specific DNA binding	33 of 774	134 of 6899	8.16e-06	5.99e-05	4.81805e-05	33	FUN_006068/FUN_014980/FUN_015410/FUN_000083/FUN_006764/FUN_009690/FUN_020702/FUN_004145/FUN_013305/FUN_001406/FUN_009160/FUN_018020/FUN_016175/FUN_020695/FUN_014970/FUN_013802/FUN_018843/FUN_000195/FUN_014298/FUN_016298/FUN_001681/FUN_009674/FUN_016813/FUN_013934/FUN_011259/FUN_002135/FUN_014982/FUN_004197/FUN_000468/FUN_000228/FUN_020746/FUN_000561/FUN_005393
DE	FMA:AdultParts.up	MF	GO:0030545	receptor regulator activity	12 of 774	27 of 6899	1.28e-05	8.97e-05	7.21632e-05	12	FUN_003988/FUN_016671/FUN_013719/FUN_001412/FUN_003440/FUN_000699/FUN_007661/FUN_009677/FUN_015148/FUN_003444/FUN_003442/FUN_000310
DE	FMA:AdultParts.up	MF	GO:0048018	receptor ligand activity	12 of 774	27 of 6899	1.28e-05	8.97e-05	7.21632e-05	12	FUN_003988/FUN_016671/FUN_013719/FUN_001412/FUN_003440/FUN_000699/FUN_007661/FUN_009677/FUN_015148/FUN_003444/FUN_003442/FUN_000310
DE	FMA:AdultParts.up	MF	GO:0022804	active transmembrane transporter activity	26 of 774	100 of 6899	2.69e-05	0.000184	0.000148182	26	FUN_021105/FUN_005915/FUN_013814/FUN_012403/FUN_005638/FUN_017083/FUN_016059/FUN_012333/FUN_002121/FUN_010035/FUN_015489/FUN_018637/FUN_015491/FUN_000167/FUN_005649/FUN_008426/FUN_009310/FUN_001717/FUN_000261/FUN_012007/FUN_009572/FUN_020080/FUN_013662/FUN_003491/FUN_019265/FUN_009262
DE	FMA:AdultParts.up	MF	GO:0005102	signaling receptor binding	15 of 774	46 of 6899	8.82e-05	0.00059	0.000474658	15	FUN_013323/FUN_020303/FUN_003988/FUN_016671/FUN_013719/FUN_001412/FUN_003440/FUN_000699/FUN_007661/FUN_013657/FUN_009677/FUN_015148/FUN_003444/FUN_003442/FUN_000310
DE	FMA:AdultParts.up	MF	GO:0005198	structural molecule activity	60 of 774	338 of 6899	0.000165	0.00108	0.000869397	60	FUN_008449/FUN_008372/FUN_010968/FUN_008451/FUN_018360/FUN_010965/FUN_010967/FUN_017783/FUN_010969/FUN_004961/FUN_013165/FUN_010959/FUN_010991/FUN_017788/FUN_017787/FUN_003756/FUN_003755/FUN_017786/FUN_017785/FUN_017789/FUN_017791/FUN_019296/FUN_017790/FUN_010963/FUN_010998/FUN_008373/FUN_006753/FUN_008365/FUN_010962/FUN_012346/FUN_010966/FUN_010964/FUN_006759/FUN_003759/FUN_010961/FUN_008362/FUN…
DE	FMA:AdultParts.up	MF	GO:0099094	ligand-gated cation channel activity	8 of 774	17 of 6899	0.000233	0.00149	0.00119926	8	FUN_002357/FUN_011867/FUN_009650/FUN_009630/FUN_009637/FUN_002286/FUN_015956/FUN_010536
DE	FMA:AdultParts.up	MF	GO:0004383	guanylate cyclase activity	5 of 774	7 of 6899	0.000304	0.0019	0.0015316	5	FUN_020176/FUN_009767/FUN_009760/FUN_003809/FUN_002986
DE	FMA:AdultParts.up	MF	GO:0015077	monovalent inorganic cation transmembrane transporter activity	29 of 774	134 of 6899	0.000333	0.00205	0.00164706	29	FUN_021105/FUN_005915/FUN_008919/FUN_005638/FUN_016059/FUN_012333/FUN_014225/FUN_002121/FUN_001090/FUN_010035/FUN_013042/FUN_013772/FUN_015489/FUN_018637/FUN_003393/FUN_015491/FUN_000167/FUN_001325/FUN_009479/FUN_005649/FUN_009310/FUN_001717/FUN_000366/FUN_012007/FUN_020080/FUN_013662/FUN_003491/FUN_006189/FUN_017815
DE	FMA:AdultParts.up	MF	GO:0005509	calcium ion binding	32 of 774	159 of 6899	0.000657	0.00396	0.00318279	32	FUN_020224/FUN_014829/FUN_002847/FUN_002371/FUN_015032/FUN_009324/FUN_010781/FUN_011762/FUN_016328/FUN_001063/FUN_011614/FUN_013042/FUN_002007/FUN_001882/FUN_018832/FUN_018936/FUN_006631/FUN_018829/FUN_000293/FUN_016103/FUN_016430/FUN_020627/FUN_005666/FUN_000443/FUN_020202/FUN_016105/FUN_015282/FUN_005670/FUN_011070/FUN_001676/FUN_018827/FUN_018830
DE	FMA:AdultParts.up	MF	GO:0099528	G protein-coupled neurotransmitter receptor activity	4 of 774	5 of 6899	0.000716	0.00423	0.00340084	4	FUN_006213/FUN_007440/FUN_016550/FUN_013871
DE	FMA:AdultParts.up	MF	GO:0004984	olfactory receptor activity	5 of 774	8 of 6899	0.000735	0.00425	0.00342164	5	FUN_001137/FUN_015923/FUN_010333/FUN_010101/FUN_003887
DE	FMA:AdultParts.up	MF	GO:0015079	potassium ion transmembrane transporter activity	11 of 774	35 of 6899	0.00109	0.00618	0.00496869	11	FUN_008919/FUN_016059/FUN_002121/FUN_001090/FUN_013772/FUN_018637/FUN_003393/FUN_001325/FUN_009479/FUN_000366/FUN_006189
DE	FMA:AdultParts.up	MF	GO:0005506	iron ion binding	22 of 774	111 of 6899	0.00529	0.0295	0.0237045	22	FUN_007088/FUN_001181/FUN_001562/FUN_004860/FUN_011721/FUN_015229/FUN_001066/FUN_004863/FUN_001067/FUN_011712/FUN_000664/FUN_001180/FUN_010800/FUN_009001/FUN_012949/FUN_012653/FUN_001179/FUN_000889/FUN_000110/FUN_005146/FUN_001676/FUN_011555
DE	FMA:AdultParts.up	MF	GO:0009975	cyclase activity	5 of 774	12 of 6899	0.00707	0.0387	0.0311362	5	FUN_020176/FUN_009767/FUN_009760/FUN_003809/FUN_002986
DE	FMA:AdultParts.up	MF	GO:0098772	molecular function regulator	28 of 774	160 of 6899	0.0108	0.0578	0.0465051	28	FUN_005438/FUN_007333/FUN_002030/FUN_011376/FUN_007334/FUN_016243/FUN_000011/FUN_006472/FUN_003988/FUN_016671/FUN_013719/FUN_016345/FUN_008705/FUN_001412/FUN_001869/FUN_005360/FUN_009736/FUN_003440/FUN_000699/FUN_012884/FUN_007661/FUN_009677/FUN_015148/FUN_003444/FUN_003442/FUN_011389/FUN_000310/FUN_016760
DE	FMA:AdultParts.up	MF	GO:0015085	calcium ion transmembrane transporter activity	6 of 774	18 of 6899	0.0111	0.0585	0.0470617	6	FUN_016773/FUN_016775/FUN_016328/FUN_015489/FUN_015491/FUN_009262
DE	FMA:AdultParts.up	MF	GO:0004143	diacylglycerol kinase activity	3 of 774	5 of 6899	0.0118	0.0613	0.0493302	3	FUN_014803/FUN_017500/FUN_001596
DE	FMA:AdultParts.up	MF	GO:0046906	tetrapyrrole binding	22 of 774	120 of 6899	0.0133	0.0679	0.0545746	22	FUN_009767/FUN_007088/FUN_001181/FUN_001562/FUN_021086/FUN_009760/FUN_004860/FUN_015229/FUN_001066/FUN_004863/FUN_001167/FUN_001067/FUN_001180/FUN_010800/FUN_009001/FUN_012949/FUN_012653/FUN_016778/FUN_014960/FUN_001179/FUN_000110/FUN_005146
DE	FMA:AdultParts.up	MF	GO:0071949	FAD binding	7 of 774	24 of 6899	0.0136	0.0682	0.0548331	7	FUN_007974/FUN_011711/FUN_011721/FUN_011712/FUN_006095/FUN_004788/FUN_011555
DE	FMA:AdultParts.up	MF	GO:0005267	potassium channel activity	8 of 774	30 of 6899	0.0149	0.0738	0.0593296	8	FUN_008919/FUN_001090/FUN_013772/FUN_003393/FUN_001325/FUN_009479/FUN_000366/FUN_006189
DE	FMA:AdultParts.up	MF	GO:0001653	peptide receptor activity	7 of 774	25 of 6899	0.0171	0.0804	0.0646657	7	FUN_016687/FUN_016690/FUN_011556/FUN_004953/FUN_010526/FUN_020575/FUN_020579
DE	FMA:AdultParts.up	MF	GO:0008528	G protein-coupled peptide receptor activity	7 of 774	25 of 6899	0.0171	0.0804	0.0646657	7	FUN_016687/FUN_016690/FUN_011556/FUN_004953/FUN_010526/FUN_020575/FUN_020579
DE	FMA:AdultParts.up	MF	GO:0016849	phosphorus-oxygen lyase activity	7 of 774	25 of 6899	0.0171	0.0804	0.0646657	7	FUN_020176/FUN_009767/FUN_009760/FUN_003809/FUN_002986/FUN_012192/FUN_002983
DE	FMA:AdultParts.up	MF	GO:0016831	carboxy-lyase activity	5 of 774	15 of 6899	0.0202	0.0934	0.0751035	5	FUN_017992/FUN_011139/FUN_010802/FUN_017838/FUN_007831
DE	FMA:AdultParts.up	MF	GO:0020037	heme binding	21 of 774	119 of 6899	0.0229	0.105	0.0841099	21	FUN_009767/FUN_007088/FUN_001181/FUN_001562/FUN_021086/FUN_009760/FUN_004860/FUN_015229/FUN_001066/FUN_004863/FUN_001067/FUN_001180/FUN_010800/FUN_009001/FUN_012949/FUN_012653/FUN_016778/FUN_014960/FUN_001179/FUN_000110/FUN_005146
DE	FMA:AdultParts.up	MF	GO:0015108	chloride transmembrane transporter activity	3 of 774	7 of 6899	0.0348	0.156	0.125798	3	FUN_016059/FUN_002121/FUN_009572
DE	FMA:AdultParts.up	MF	GO:0016829	lyase activity	14 of 774	75 of 6899	0.0373	0.165	0.132923	14	FUN_020176/FUN_017992/FUN_009767/FUN_011139/FUN_010802/FUN_009760/FUN_003809/FUN_002986/FUN_012192/FUN_017838/FUN_007831/FUN_014760/FUN_002983/FUN_014761
DE	FMA:AdultParts.up	MF	GO:0003677	DNA binding	68 of 774	493 of 6899	0.0382	0.167	0.133983	68	FUN_006068/FUN_014980/FUN_015410/FUN_000083/FUN_006764/FUN_006192/FUN_009690/FUN_020702/FUN_007656/FUN_004145/FUN_006191/FUN_013305/FUN_003466/FUN_001406/FUN_009160/FUN_018020/FUN_009687/FUN_016175/FUN_020695/FUN_010772/FUN_000227/FUN_014554/FUN_014970/FUN_007655/FUN_013802/FUN_012598/FUN_018843/FUN_000195/FUN_006181/FUN_011131/FUN_014298/FUN_019821/FUN_006182/FUN_009675/FUN_014972/FUN_008892/FUN…
DE	FMA:AdultParts.up	MF	GO:0003700	DNA-binding transcription factor activity	21 of 774	127 of 6899	0.0434	0.186	0.150004	21	FUN_014980/FUN_000083/FUN_020702/FUN_007656/FUN_001406/FUN_018020/FUN_020695/FUN_000195/FUN_018540/FUN_014298/FUN_014972/FUN_014983/FUN_006419/FUN_001028/FUN_018802/FUN_001025/FUN_006435/FUN_020746/FUN_001024/FUN_000561/FUN_000057
DE	FMA:AdultParts.up	MF	GO:0016705	oxidoreductase activity, acting on paired donors, with incorporation or reduction of molecular oxygen	19 of 774	113 of 6899	0.0457	0.194	0.155868	19	FUN_007974/FUN_007088/FUN_001181/FUN_001562/FUN_004860/FUN_015229/FUN_001066/FUN_004863/FUN_001067/FUN_000664/FUN_003053/FUN_001180/FUN_010800/FUN_009001/FUN_012949/FUN_012653/FUN_001179/FUN_000110/FUN_005146
DE	FMA:AdultParts.up	PFAM	PF07679	Immunoglobulin I-set domain	64 of 1033	121 of 9831	1.77e-31	7.08e-29	6.02091e-29	64	FUN_000406/FUN_014467/FUN_009471/FUN_016865/FUN_012824/FUN_017327/FUN_017036/FUN_004965/FUN_010365/FUN_014415/FUN_013993/FUN_015909/FUN_011474/FUN_012942/FUN_015922/FUN_017032/FUN_012850/FUN_008571/FUN_020255/FUN_014302/FUN_015902/FUN_014301/FUN_003958/FUN_016974/FUN_015317/FUN_001490/FUN_012761/FUN_001903/FUN_001907/FUN_017238/FUN_009433/FUN_014024/FUN_014072/FUN_011182/FUN_011207/FUN_014109/FUN…
DE	FMA:AdultParts.up	PFAM	PF00047	Immunoglobulin domain	59 of 1033	117 of 9831	1.24e-27	1.91e-25	1.62556e-25	59	FUN_000406/FUN_014467/FUN_009471/FUN_016865/FUN_012824/FUN_017327/FUN_017036/FUN_010365/FUN_014415/FUN_013993/FUN_015909/FUN_011474/FUN_012942/FUN_015922/FUN_017032/FUN_012850/FUN_008571/FUN_020255/FUN_014302/FUN_015902/FUN_014301/FUN_003958/FUN_016974/FUN_015317/FUN_001490/FUN_012761/FUN_001903/FUN_001907/FUN_017238/FUN_009433/FUN_014024/FUN_014072/FUN_011207/FUN_014109/FUN_016626/FUN_012918/FUN…
DE	FMA:AdultParts.up	PFAM	PF13927	Immunoglobulin domain	60 of 1033	121 of 9831	1.43e-27	1.91e-25	1.62556e-25	60	FUN_000406/FUN_014467/FUN_006666/FUN_016865/FUN_012824/FUN_017327/FUN_017036/FUN_004965/FUN_010365/FUN_014415/FUN_013993/FUN_015909/FUN_011474/FUN_012942/FUN_015922/FUN_017032/FUN_012850/FUN_008571/FUN_020255/FUN_015902/FUN_014301/FUN_003958/FUN_016974/FUN_015317/FUN_001490/FUN_012761/FUN_001903/FUN_001907/FUN_017238/FUN_009433/FUN_014024/FUN_011182/FUN_011207/FUN_014109/FUN_016626/FUN_012918/FUN…
DE	FMA:AdultParts.up	PFAM	PF07686	Immunoglobulin V-set domain	32 of 1033	49 of 9831	3.48e-20	3.49e-18	2.97063e-18	32	FUN_009471/FUN_017036/FUN_010365/FUN_014415/FUN_013993/FUN_011474/FUN_012942/FUN_017032/FUN_012850/FUN_020255/FUN_014302/FUN_003958/FUN_016974/FUN_001490/FUN_006796/FUN_009433/FUN_014024/FUN_014072/FUN_011207/FUN_008350/FUN_009544/FUN_018723/FUN_017236/FUN_010016/FUN_018035/FUN_015844/FUN_002936/FUN_002460/FUN_018087/FUN_018073/FUN_011300/FUN_020589
DE	FMA:AdultParts.up	PFAM	PF13895	Immunoglobulin domain	43 of 1033	91 of 9831	4.61e-19	3.7e-17	3.14546e-17	43	FUN_014467/FUN_016865/FUN_017327/FUN_017036/FUN_004965/FUN_010365/FUN_014415/FUN_013993/FUN_015909/FUN_011474/FUN_015922/FUN_017032/FUN_008571/FUN_020255/FUN_015902/FUN_014301/FUN_003958/FUN_016974/FUN_015317/FUN_001490/FUN_012761/FUN_001903/FUN_001907/FUN_017238/FUN_009433/FUN_011182/FUN_011207/FUN_014109/FUN_016626/FUN_012918/FUN_017235/FUN_008350/FUN_001992/FUN_018723/FUN_014104/FUN_018035/FUN…
DE	FMA:AdultParts.up	PFAM	PF00379	Insect cuticle protein	55 of 1033	174 of 9831	1.61e-14	1.07e-12	9.13527e-13	55	FUN_008449/FUN_008372/FUN_010968/FUN_008451/FUN_018360/FUN_010965/FUN_010967/FUN_017783/FUN_010969/FUN_004961/FUN_010959/FUN_010991/FUN_017788/FUN_017787/FUN_003756/FUN_003755/FUN_017786/FUN_017785/FUN_017789/FUN_017791/FUN_019296/FUN_017790/FUN_010963/FUN_010998/FUN_008373/FUN_006753/FUN_008365/FUN_010962/FUN_012346/FUN_010966/FUN_010964/FUN_006759/FUN_003759/FUN_010961/FUN_008362/FUN_012617/FUN…
DE	FMA:AdultParts.up	PFAM	PF00001	7 transmembrane receptor (rhodopsin family)	31 of 1033	79 of 9831	1.82e-11	1.04e-09	8.84919e-10	31	FUN_013754/FUN_009052/FUN_010742/FUN_000375/FUN_007629/FUN_012034/FUN_004428/FUN_004286/FUN_000071/FUN_016687/FUN_016690/FUN_011556/FUN_011578/FUN_003724/FUN_004408/FUN_009353/FUN_013022/FUN_004940/FUN_007440/FUN_018328/FUN_004953/FUN_010526/FUN_016550/FUN_020167/FUN_004092/FUN_010102/FUN_017565/FUN_020575/FUN_020579/FUN_007846/FUN_017675
DE	FMA:AdultParts.up	PFAM	PF00046	Homeodomain	30 of 1033	79 of 9831	1.01e-10	5.08e-09	4.3214e-09	30	FUN_006068/FUN_014980/FUN_015410/FUN_006764/FUN_009690/FUN_004145/FUN_006191/FUN_013305/FUN_009160/FUN_016175/FUN_014970/FUN_013802/FUN_012598/FUN_018843/FUN_019821/FUN_016298/FUN_001681/FUN_009674/FUN_008896/FUN_016813/FUN_013934/FUN_007327/FUN_011259/FUN_000065/FUN_014982/FUN_004197/FUN_000468/FUN_000228/FUN_019272/FUN_020746
DE	FMA:AdultParts.up	PFAM	PF02931	Neurotransmitter-gated ion-channel ligand binding domain	15 of 1033	24 of 9831	1e-09	4.46e-08	3.78992e-08	15	FUN_006109/FUN_002357/FUN_002008/FUN_002011/FUN_000662/FUN_005949/FUN_011867/FUN_009650/FUN_019116/FUN_000666/FUN_009630/FUN_009637/FUN_002286/FUN_015956/FUN_003986
DE	FMA:AdultParts.up	PFAM	PF01395	PBP/GOBP family	15 of 1033	27 of 9831	9.79e-09	3.93e-07	3.34044e-07	15	FUN_008247/FUN_008263/FUN_004489/FUN_001309/FUN_008266/FUN_008265/FUN_002406/FUN_011799/FUN_003025/FUN_003588/FUN_011803/FUN_011798/FUN_020559/FUN_011800/FUN_011797
DE	FMA:AdultParts.up	PFAM	PF02932	Neurotransmitter-gated ion-channel transmembrane region	9 of 1033	10 of 9831	1.37e-08	5e-07	4.25183e-07	9	FUN_002357/FUN_002008/FUN_011867/FUN_000666/FUN_009630/FUN_009637/FUN_010535/FUN_002286/FUN_015956
DE	FMA:AdultParts.up	PFAM	PF00060	Ligand-gated ion channel	14 of 1033	27 of 9831	9.89e-08	3.3e-06	2.8102e-06	14	FUN_016510/FUN_010900/FUN_003713/FUN_009038/FUN_018966/FUN_000661/FUN_018970/FUN_012589/FUN_008416/FUN_000653/FUN_001836/FUN_002729/FUN_018747/FUN_014500
DE	FMA:AdultParts.up	PFAM	PF10320	Serpentine type 7TM GPCR chemoreceptor Srsx	17 of 1033	40 of 9831	1.73e-07	5.33e-06	4.53372e-06	17	FUN_013754/FUN_009052/FUN_010742/FUN_004428/FUN_004286/FUN_016687/FUN_016690/FUN_011578/FUN_003724/FUN_004408/FUN_009353/FUN_013022/FUN_004953/FUN_010526/FUN_016550/FUN_004092/FUN_007846
DE	FMA:AdultParts.up	PFAM	PF13306	BspA type Leucine rich repeat region (6 copies)	20 of 1033	54 of 9831	2.19e-07	6.29e-06	5.3466e-06	20	FUN_005375/FUN_016865/FUN_001654/FUN_010089/FUN_011371/FUN_018065/FUN_000354/FUN_008829/FUN_012761/FUN_014485/FUN_008776/FUN_018936/FUN_016626/FUN_016826/FUN_008797/FUN_004811/FUN_012125/FUN_008801/FUN_002882/FUN_008823
DE	FMA:AdultParts.up	PFAM	PF00209	Sodium:neurotransmitter symporter family	10 of 1033	16 of 9831	6.96e-07	1.86e-05	1.58345e-05	10	FUN_005915/FUN_005638/FUN_012333/FUN_010035/FUN_000167/FUN_005649/FUN_009310/FUN_001717/FUN_020080/FUN_003491
DE	FMA:AdultParts.up	PFAM	PF01699	Sodium/calcium exchanger protein	7 of 1033	8 of 9831	1.01e-06	2.53e-05	2.15165e-05	7	FUN_000368/FUN_008390/FUN_004389/FUN_008388/FUN_015489/FUN_015491/FUN_000330
DE	FMA:AdultParts.up	PFAM	PF00520	Ion transport protein	15 of 1033	38 of 9831	2.85e-06	6.72e-05	5.71936e-05	15	FUN_016773/FUN_016776/FUN_008919/FUN_016328/FUN_014225/FUN_001281/FUN_012135/FUN_013042/FUN_013772/FUN_018757/FUN_017756/FUN_003553/FUN_006189/FUN_018243/FUN_000466
DE	FMA:AdultParts.up	PFAM	PF01094	Receptor family ligand binding region	11 of 1033	22 of 9831	3.86e-06	8.15e-05	6.93432e-05	11	FUN_006213/FUN_017077/FUN_016510/FUN_010900/FUN_003713/FUN_009038/FUN_020047/FUN_018966/FUN_020026/FUN_000653/FUN_013871
DE	FMA:AdultParts.up	PFAM	PF02210	Laminin G domain	11 of 1033	22 of 9831	3.86e-06	8.15e-05	6.93432e-05	11	FUN_002307/FUN_010781/FUN_015783/FUN_018746/FUN_015784/FUN_001882/FUN_018832/FUN_018936/FUN_018743/FUN_016105/FUN_007753
DE	FMA:AdultParts.up	PFAM	PF00003	7 transmembrane sweet-taste receptor of 3 GCPR	7 of 1033	9 of 9831	4.13e-06	8.28e-05	7.03915e-05	7	FUN_006213/FUN_017077/FUN_015879/FUN_020047/FUN_017727/FUN_020026/FUN_013871
DE	FMA:AdultParts.up	PFAM	PF08205	CD80-like C2-set immunoglobulin domain	12 of 1033	27 of 9831	6.59e-06	0.000126	0.000106975	12	FUN_014467/FUN_015902/FUN_003958/FUN_001903/FUN_006796/FUN_001907/FUN_017238/FUN_018723/FUN_017236/FUN_020794/FUN_000480/FUN_018073
DE	FMA:AdultParts.up	PFAM	PF00431	CUB domain	10 of 1033	21 of 9831	1.87e-05	0.000341	0.00029017	10	FUN_009403/FUN_004827/FUN_011328/FUN_009324/FUN_011411/FUN_003231/FUN_012436/FUN_011418/FUN_002272/FUN_011423
DE	FMA:AdultParts.up	PFAM	PF00041	Fibronectin type III domain	15 of 1033	45 of 9831	3.13e-05	0.000546	0.000464113	15	FUN_014467/FUN_012824/FUN_017327/FUN_013993/FUN_015909/FUN_015922/FUN_008571/FUN_015902/FUN_014109/FUN_001992/FUN_014104/FUN_008712/FUN_016482/FUN_008718/FUN_011389
DE	FMA:AdultParts.up	PFAM	PF13855	Leucine rich repeat	23 of 1033	92 of 9831	5.61e-05	0.000938	0.000797883	23	FUN_005375/FUN_016865/FUN_001654/FUN_010089/FUN_011371/FUN_018065/FUN_000354/FUN_008829/FUN_012761/FUN_014485/FUN_018455/FUN_014668/FUN_008776/FUN_018936/FUN_016626/FUN_016826/FUN_008797/FUN_009854/FUN_004811/FUN_012125/FUN_008801/FUN_002882/FUN_008823
DE	FMA:AdultParts.up	PFAM	PF00049	Insulin/IGF/Relaxin family	5 of 1033	6 of 9831	6.95e-05	0.00112	0.000948769	5	FUN_001412/FUN_003440/FUN_003444/FUN_003442/FUN_000310
DE	FMA:AdultParts.up	PFAM	PF00054	Laminin G domain	9 of 1033	21 of 9831	0.000137	0.00204	0.00173442	9	FUN_002307/FUN_010781/FUN_015783/FUN_018746/FUN_015784/FUN_018832/FUN_018936/FUN_018743/FUN_016105
DE	FMA:AdultParts.up	PFAM	PF00090	Thrombospondin type 1 domain	9 of 1033	21 of 9831	0.000137	0.00204	0.00173442	9	FUN_002030/FUN_000875/FUN_019289/FUN_004965/FUN_004493/FUN_016388/FUN_000607/FUN_007753/FUN_008598
DE	FMA:AdultParts.up	PFAM	PF00168	C2 domain	13 of 1033	42 of 9831	0.000245	0.00351	0.00298368	13	FUN_013823/FUN_016870/FUN_018956/FUN_011050/FUN_000039/FUN_011614/FUN_006269/FUN_003439/FUN_013025/FUN_021169/FUN_008934/FUN_005369/FUN_013198
DE	FMA:AdultParts.up	PFAM	PF02949	7tm Odorant receptor	5 of 1033	8 of 9831	0.000541	0.00743	0.00631575	5	FUN_001137/FUN_015923/FUN_010333/FUN_010101/FUN_003887
DE	FMA:AdultParts.up	PFAM	PF00287	Sodium / potassium ATPase beta chain	4 of 1033	5 of 9831	0.000556	0.00743	0.00631575	4	FUN_019690/FUN_019692/FUN_019687/FUN_019689
DE	FMA:AdultParts.up	PFAM	PF00612	IQ calmodulin-binding motif	8 of 1033	22 of 9831	0.0012	0.0155	0.013215	8	FUN_012391/FUN_006845/FUN_006846/FUN_002437/FUN_018666/FUN_017358/FUN_001676/FUN_019213
DE	FMA:AdultParts.up	PFAM	PF00560	Leucine Rich Repeat	10 of 1033	33 of 9831	0.00152	0.019	0.0161623	10	FUN_016865/FUN_010089/FUN_011371/FUN_012761/FUN_014485/FUN_014668/FUN_018936/FUN_016826/FUN_008801/FUN_002882
DE	FMA:AdultParts.up	PFAM	PF00497	Bacterial extracellular solute-binding proteins, family 3	6 of 1033	14 of 9831	0.00189	0.023	0.0195675	6	FUN_016510/FUN_010900/FUN_003713/FUN_009038/FUN_018966/FUN_018970
DE	FMA:AdultParts.up	PFAM	PF10613	Ligated ion channel L-glutamate- and glycine-binding site	7 of 1033	19 of 9831	0.00224	0.0264	0.0224624	7	FUN_016510/FUN_003713/FUN_009038/FUN_018966/FUN_000661/FUN_018970/FUN_000653
DE	FMA:AdultParts.up	PFAM	PF00067	Cytochrome P450	16 of 1033	71 of 9831	0.00239	0.0274	0.0233079	16	FUN_007088/FUN_001181/FUN_001562/FUN_004860/FUN_015229/FUN_001066/FUN_004863/FUN_001067/FUN_001180/FUN_010800/FUN_009001/FUN_012949/FUN_012653/FUN_001179/FUN_000110/FUN_005146
DE	FMA:AdultParts.up	PFAM	PF00008	EGF-like domain	8 of 1033	26 of 9831	0.00401	0.0435	0.0369635	8	FUN_002371/FUN_009324/FUN_010781/FUN_018832/FUN_018936/FUN_018745/FUN_016103/FUN_016105
DE	FMA:AdultParts.up	PFAM	PF07885	Ion channel	8 of 1033	26 of 9831	0.00401	0.0435	0.0369635	8	FUN_008919/FUN_013694/FUN_000414/FUN_001090/FUN_013772/FUN_003393/FUN_001325/FUN_009479
DE	FMA:AdultParts.up	PFAM	PF01391	Collagen triple helix repeat (20 copies)	6 of 1033	16 of 9831	0.0042	0.0443	0.0376906	6	FUN_010793/FUN_005663/FUN_013917/FUN_020154/FUN_008393/FUN_020155
DE	FMA:AdultParts.up	PFAM	PF00211	Adenylate and Guanylate cyclase catalytic domain	7 of 1033	22 of 9831	0.00572	0.0588	0.0500486	7	FUN_020176/FUN_009767/FUN_009760/FUN_003809/FUN_002986/FUN_012192/FUN_002983
DE	FMA:AdultParts.up	PFAM	PF00282	Pyridoxal-dependent decarboxylase conserved domain	4 of 1033	8 of 9831	0.00599	0.0601	0.0511127	4	FUN_017992/FUN_010802/FUN_017838/FUN_007831
DE	FMA:AdultParts.up	PFAM	PF00595	PDZ domain	14 of 1033	65 of 9831	0.00668	0.0653	0.0555414	14	FUN_013823/FUN_016243/FUN_015762/FUN_011050/FUN_014087/FUN_012080/FUN_017646/FUN_017648/FUN_015901/FUN_011383/FUN_008934/FUN_000384/FUN_001465/FUN_019839
DE	FMA:AdultParts.up	PFAM	PF00324	Amino acid permease	5 of 1033	13 of 9831	0.00794	0.074	0.0629411	5	FUN_003266/FUN_004168/FUN_000582/FUN_019576/FUN_009572
DE	FMA:AdultParts.up	PFAM	PF12661	Human growth factor-like EGF	5 of 1033	13 of 9831	0.00794	0.074	0.0629411	5	FUN_002371/FUN_018832/FUN_018936/FUN_016103/FUN_016105
DE	FMA:AdultParts.up	PFAM	PF13202	EF hand	11 of 1033	47 of 9831	0.00816	0.0744	0.0632435	11	FUN_014829/FUN_015032/FUN_001063/FUN_006631/FUN_000293/FUN_016430/FUN_020627/FUN_000443/FUN_005670/FUN_011070/FUN_001676
DE	FMA:AdultParts.up	PFAM	PF00609	Diacylglycerol kinase accessory domain	3 of 1033	5 of 9831	0.00983	0.0876	0.0744885	3	FUN_014803/FUN_017500/FUN_001596
DE	FMA:AdultParts.up	PFAM	PF13499	EF-hand domain pair	10 of 1033	42 of 9831	0.0101	0.088	0.0748389	10	FUN_002847/FUN_015032/FUN_011762/FUN_001063/FUN_000293/FUN_016430/FUN_000443/FUN_005670/FUN_011070/FUN_001676
DE	FMA:AdultParts.up	PFAM	PF17820	PDZ domain	11 of 1033	49 of 9831	0.0112	0.0943	0.0802359	11	FUN_013823/FUN_016243/FUN_015762/FUN_014087/FUN_012080/FUN_017646/FUN_017648/FUN_015901/FUN_008934/FUN_000384/FUN_001465
DE	FMA:AdultParts.up	PFAM	PF13520	Amino acid permease	5 of 1033	14 of 9831	0.0113	0.0943	0.0802359	5	FUN_003266/FUN_004168/FUN_000582/FUN_019576/FUN_009572
DE	FMA:AdultParts.up	PFAM	PF00941	FAD binding domain in molybdopterin dehydrogenase	4 of 1033	10 of 9831	0.0151	0.122	0.103821	4	FUN_011711/FUN_011721/FUN_011712/FUN_011555
DE	FMA:AdultParts.up	PFAM	PF13405	EF-hand domain	7 of 1033	26 of 9831	0.0152	0.122	0.103821	7	FUN_001063/FUN_000293/FUN_016430/FUN_000443/FUN_005670/FUN_011070/FUN_001676
DE	FMA:AdultParts.up	PFAM	PF10328	Serpentine type 7TM GPCR chemoreceptor Srx	6 of 1033	21 of 9831	0.018	0.142	0.120559	6	FUN_009052/FUN_000375/FUN_004286/FUN_016687/FUN_016690/FUN_011578
DE	FMA:AdultParts.up	PFAM	PF01315	Aldehyde oxidase and xanthine dehydrogenase, a/b hammerhead domain	4 of 1033	11 of 9831	0.0219	0.156	0.133088	4	FUN_011711/FUN_011721/FUN_011712/FUN_011555
DE	FMA:AdultParts.up	PFAM	PF01799	[2Fe-2S] binding domain	4 of 1033	11 of 9831	0.0219	0.156	0.133088	4	FUN_011711/FUN_011721/FUN_011712/FUN_011555
DE	FMA:AdultParts.up	PFAM	PF02738	Molybdopterin-binding domain of aldehyde dehydrogenase	4 of 1033	11 of 9831	0.0219	0.156	0.133088	4	FUN_011711/FUN_011721/FUN_011712/FUN_011555
DE	FMA:AdultParts.up	PFAM	PF03450	CO dehydrogenase flavoprotein C-terminal domain	4 of 1033	11 of 9831	0.0219	0.156	0.133088	4	FUN_011711/FUN_011721/FUN_011712/FUN_011555
DE	FMA:AdultParts.up	PFAM	PF17857	AAA+ lid domain	4 of 1033	11 of 9831	0.0219	0.156	0.133088	4	FUN_000447/FUN_002290/FUN_006778/FUN_008473
DE	FMA:AdultParts.up	PFAM	PF00292	'Paired box' domain	3 of 1033	7 of 9831	0.0293	0.183	0.155588	3	FUN_006181/FUN_009675/FUN_001681
DE	FMA:AdultParts.up	PFAM	PF00781	Diacylglycerol kinase catalytic domain	3 of 1033	7 of 9831	0.0293	0.183	0.155588	3	FUN_014803/FUN_017500/FUN_001596
DE	FMA:AdultParts.up	PFAM	PF01401	Angiotensin-converting enzyme	3 of 1033	7 of 9831	0.0293	0.183	0.155588	3	FUN_017961/FUN_011943/FUN_011944
DE	FMA:AdultParts.up	PFAM	PF13426	PAS domain	3 of 1033	7 of 9831	0.0293	0.183	0.155588	3	FUN_008919/FUN_002733/FUN_000057
DE	FMA:AdultParts.up	PFAM	PF00640	Phosphotyrosine interaction domain (PTB/PID)	4 of 1033	12 of 9831	0.0301	0.183	0.155588	4	FUN_007351/FUN_000665/FUN_009876/FUN_020235
DE	FMA:AdultParts.up	PFAM	PF01636	Phosphotransferase enzyme family	4 of 1033	12 of 9831	0.0301	0.183	0.155588	4	FUN_011335/FUN_008328/FUN_008299/FUN_008301
DE	FMA:AdultParts.up	PFAM	PF12775	P-loop containing dynein motor region	4 of 1033	12 of 9831	0.0301	0.183	0.155588	4	FUN_000447/FUN_002290/FUN_006778/FUN_008473
DE	FMA:AdultParts.up	PFAM	PF12780	P-loop containing dynein motor region D4	4 of 1033	12 of 9831	0.0301	0.183	0.155588	4	FUN_000447/FUN_002290/FUN_006778/FUN_008473
DE	FMA:AdultParts.up	PFAM	PF13414	TPR repeat	4 of 1033	12 of 9831	0.0301	0.183	0.155588	4	FUN_001409/FUN_001372/FUN_016920/FUN_001832
DE	FMA:AdultParts.up	PFAM	PF17852	Dynein heavy chain AAA lid domain	4 of 1033	12 of 9831	0.0301	0.183	0.155588	4	FUN_000447/FUN_002290/FUN_006778/FUN_008473
DE	FMA:AdultParts.up	PFAM	PF00036	EF hand	7 of 1033	30 of 9831	0.0326	0.195	0.165888	7	FUN_015032/FUN_001063/FUN_000293/FUN_016430/FUN_005670/FUN_011070/FUN_001676
DE	FMA:AdultParts.up	PFAM	PF00057	Low-density lipoprotein receptor domain class A	7 of 1033	31 of 9831	0.0384	0.226	0.19197	7	FUN_009403/FUN_012814/FUN_003563/FUN_015896/FUN_003231/FUN_002007/FUN_008718
DE	FMA:AdultParts.up	PFAM	PF08393	Dynein heavy chain, N-terminal region 2	4 of 1033	13 of 9831	0.04	0.226	0.19197	4	FUN_000447/FUN_002290/FUN_006778/FUN_008473
DE	FMA:AdultParts.up	PFAM	PF12774	Hydrolytic ATP binding site of dynein motor region	4 of 1033	13 of 9831	0.04	0.226	0.19197	4	FUN_000447/FUN_002290/FUN_006778/FUN_008473
DE	FMA:AdultParts.up	PFAM	PF12777	Microtubule-binding stalk of dynein motor	4 of 1033	13 of 9831	0.04	0.226	0.19197	4	FUN_000447/FUN_002290/FUN_006778/FUN_008473
DE	FMA:AdultParts.up	PFAM	PF14604	Variant SH3 domain	8 of 1033	38 of 9831	0.0407	0.227	0.192859	8	FUN_000665/FUN_001047/FUN_010911/FUN_000437/FUN_013035/FUN_015282/FUN_010777/FUN_001465
DE	FMA:AdultParts.up	PFAM	PF00027	Cyclic nucleotide-binding domain	5 of 1033	19 of 9831	0.0422	0.228	0.194055	5	FUN_008919/FUN_013694/FUN_001281/FUN_013772/FUN_017756
DE	FMA:AdultParts.up	PFAM	PF00194	Eukaryotic-type carbonic anhydrase	3 of 1033	8 of 9831	0.0432	0.228	0.194055	3	FUN_011999/FUN_014760/FUN_014761
DE	FMA:AdultParts.up	PFAM	PF00474	Sodium:solute symporter family	3 of 1033	8 of 9831	0.0432	0.228	0.194055	3	FUN_014702/FUN_002669/FUN_000367
DE	FMA:AdultParts.up	PFAM	PF00625	Guanylate kinase	3 of 1033	8 of 9831	0.0432	0.228	0.194055	3	FUN_000298/FUN_011383/FUN_006335
DE	FMA:AdultParts.up	PFAM	PF13833	EF-hand domain pair	7 of 1033	32 of 9831	0.0449	0.234	0.198761	7	FUN_002847/FUN_015032/FUN_000293/FUN_016430/FUN_005670/FUN_011070/FUN_001676
DE	FMH:AdultParts.down	BP	GO:0007186	G protein-coupled receptor signaling pathway	41 of 536	135 of 4338	1.36e-08	6.19e-06	5.72008e-06	41	FUN_010742/FUN_012588/FUN_013754/FUN_017727/FUN_017313/FUN_019929/FUN_017500/FUN_005374/FUN_009052/FUN_008427/FUN_006913/FUN_010129/FUN_004953/FUN_012647/FUN_018328/FUN_011196/FUN_020303/FUN_002854/FUN_006213/FUN_018327/FUN_020575/FUN_011198/FUN_010102/FUN_014605/FUN_010342/FUN_010107/FUN_020579/FUN_005842/FUN_014188/FUN_008608/FUN_020580/FUN_004078/FUN_014190/FUN_016690/FUN_011718/FUN_016552/FUN…
DE	FMH:AdultParts.down	BP	GO:0023052	signaling	89 of 536	433 of 4338	2.2e-07	5.01e-05	4.62858e-05	89	FUN_004958/FUN_010742/FUN_012588/FUN_006618/FUN_013754/FUN_004965/FUN_016482/FUN_017727/FUN_019406/FUN_018956/FUN_017313/FUN_019929/FUN_009767/FUN_012104/FUN_009768/FUN_009341/FUN_017500/FUN_005374/FUN_009052/FUN_006472/FUN_016243/FUN_016345/FUN_008427/FUN_006913/FUN_010129/FUN_004953/FUN_010140/FUN_012106/FUN_006122/FUN_011050/FUN_009760/FUN_012647/FUN_012884/FUN_018328/FUN_011196/FUN_015771/FUN…
DE	FMH:AdultParts.down	BP	GO:0007154	cell communication	88 of 536	433 of 4338	4.45e-07	6.76e-05	6.24003e-05	88	FUN_004958/FUN_010742/FUN_012588/FUN_006618/FUN_013754/FUN_004965/FUN_016482/FUN_017727/FUN_019406/FUN_018956/FUN_017313/FUN_019929/FUN_009767/FUN_012104/FUN_009768/FUN_017500/FUN_005374/FUN_009052/FUN_006472/FUN_016243/FUN_016345/FUN_008427/FUN_006913/FUN_010129/FUN_004953/FUN_010140/FUN_012106/FUN_006122/FUN_011050/FUN_009760/FUN_012647/FUN_012884/FUN_018328/FUN_011196/FUN_015771/FUN_013323/FUN…
DE	FMH:AdultParts.down	BP	GO:0006182	cGMP biosynthetic process	6 of 536	7 of 4338	2.18e-05	0.00169	0.00155798	6	FUN_009767/FUN_009760/FUN_011348/FUN_003809/FUN_020176/FUN_002986
DE	FMH:AdultParts.down	BP	GO:0046068	cGMP metabolic process	6 of 536	7 of 4338	2.18e-05	0.00169	0.00155798	6	FUN_009767/FUN_009760/FUN_011348/FUN_003809/FUN_020176/FUN_002986
DE	FMH:AdultParts.down	BP	GO:0007165	signal transduction	80 of 536	420 of 4338	2.22e-05	0.00169	0.00155798	80	FUN_004958/FUN_010742/FUN_012588/FUN_006618/FUN_013754/FUN_004965/FUN_016482/FUN_017727/FUN_019406/FUN_018956/FUN_017313/FUN_019929/FUN_009767/FUN_009768/FUN_017500/FUN_005374/FUN_009052/FUN_006472/FUN_016243/FUN_016345/FUN_008427/FUN_006913/FUN_010129/FUN_004953/FUN_010140/FUN_006122/FUN_011050/FUN_009760/FUN_012647/FUN_012884/FUN_018328/FUN_011196/FUN_015771/FUN_020303/FUN_000011/FUN_011614/FUN…
DE	FMH:AdultParts.down	BP	GO:0052652	cyclic purine nucleotide metabolic process	7 of 536	10 of 4338	3.63e-05	0.00237	0.00218559	7	FUN_009767/FUN_009760/FUN_011348/FUN_003809/FUN_020176/FUN_000603/FUN_002986
DE	FMH:AdultParts.down	BP	GO:0055114	oxidation-reduction process	81 of 536	442 of 4338	8.32e-05	0.00448	0.00413648	81	FUN_012854/FUN_000888/FUN_004908/FUN_017271/FUN_012577/FUN_001562/FUN_014638/FUN_016903/FUN_010072/FUN_012588/FUN_004857/FUN_001177/FUN_002812/FUN_011721/FUN_004859/FUN_001145/FUN_016881/FUN_013900/FUN_018387/FUN_002811/FUN_012653/FUN_001182/FUN_001784/FUN_012931/FUN_000889/FUN_015229/FUN_000881/FUN_019105/FUN_018365/FUN_006349/FUN_012537/FUN_004907/FUN_015111/FUN_012585/FUN_013668/FUN_002226/FUN…
DE	FMH:AdultParts.down	BP	GO:0006811	ion transport	54 of 536	265 of 4338	8.84e-05	0.00448	0.00413648	54	FUN_016773/FUN_019689/FUN_004249/FUN_006109/FUN_019582/FUN_001281/FUN_016328/FUN_019692/FUN_016776/FUN_009650/FUN_018966/FUN_016059/FUN_013814/FUN_015927/FUN_008535/FUN_009153/FUN_002011/FUN_012205/FUN_018757/FUN_016510/FUN_021105/FUN_019687/FUN_012135/FUN_015956/FUN_007565/FUN_016960/FUN_000662/FUN_017858/FUN_002121/FUN_012729/FUN_002008/FUN_002357/FUN_005608/FUN_008919/FUN_016775/FUN_011741/FUN…
DE	FMH:AdultParts.down	BP	GO:0007267	cell-cell signaling	10 of 536	25 of 4338	0.00044	0.0201	0.0185251	10	FUN_012104/FUN_012106/FUN_015771/FUN_013323/FUN_012105/FUN_005387/FUN_013657/FUN_010358/FUN_015772/FUN_005389
DE	FMH:AdultParts.down	BP	GO:0003008	system process	9 of 536	22 of 4338	0.000704	0.0292	0.0269378	9	FUN_010742/FUN_013754/FUN_009052/FUN_010101/FUN_004280/FUN_010306/FUN_001165/FUN_015923/FUN_018674
DE	FMH:AdultParts.down	BP	GO:0006836	neurotransmitter transport	4 of 536	5 of 4338	0.00104	0.0339	0.0312981	4	FUN_004044/FUN_005387/FUN_005389/FUN_010306
DE	FMH:AdultParts.down	BP	GO:0015858	nucleoside transport	4 of 536	5 of 4338	0.00104	0.0339	0.0312981	4	FUN_012705/FUN_019210/FUN_009000/FUN_004203
DE	FMH:AdultParts.down	BP	GO:1901642	nucleoside transmembrane transport	4 of 536	5 of 4338	0.00104	0.0339	0.0312981	4	FUN_012705/FUN_019210/FUN_009000/FUN_004203
DE	FMH:AdultParts.down	BP	GO:0050877	nervous system process	8 of 536	21 of 4338	0.00241	0.0732	0.0676031	8	FUN_010742/FUN_013754/FUN_009052/FUN_010101/FUN_010306/FUN_001165/FUN_015923/FUN_018674
DE	FMH:AdultParts.down	BP	GO:0044272	sulfur compound biosynthetic process	7 of 536	18 of 4338	0.00395	0.112	0.103555	7	FUN_000251/FUN_018553/FUN_015026/FUN_017296/FUN_015029/FUN_013664/FUN_015027
DE	FMH:AdultParts.down	BP	GO:0009605	response to external stimulus	5 of 536	10 of 4338	0.00418	0.112	0.103555	5	FUN_010742/FUN_013754/FUN_009052/FUN_015528/FUN_013987
DE	FMH:AdultParts.down	BP	GO:0007268	chemical synaptic transmission	4 of 536	7 of 4338	0.00593	0.123	0.113544	4	FUN_013323/FUN_005387/FUN_010358/FUN_005389
DE	FMH:AdultParts.down	BP	GO:0098916	anterograde trans-synaptic signaling	4 of 536	7 of 4338	0.00593	0.123	0.113544	4	FUN_013323/FUN_005387/FUN_010358/FUN_005389
DE	FMH:AdultParts.down	BP	GO:0099536	synaptic signaling	4 of 536	7 of 4338	0.00593	0.123	0.113544	4	FUN_013323/FUN_005387/FUN_010358/FUN_005389
DE	FMH:AdultParts.down	BP	GO:0099537	trans-synaptic signaling	4 of 536	7 of 4338	0.00593	0.123	0.113544	4	FUN_013323/FUN_005387/FUN_010358/FUN_005389
DE	FMH:AdultParts.down	BP	GO:1901264	carbohydrate derivative transport	4 of 536	7 of 4338	0.00593	0.123	0.113544	4	FUN_012705/FUN_019210/FUN_009000/FUN_004203
DE	FMH:AdultParts.down	BP	GO:0005975	carbohydrate metabolic process	36 of 536	194 of 4338	0.00701	0.139	0.128409	36	FUN_000888/FUN_011097/FUN_015861/FUN_007920/FUN_015289/FUN_014595/FUN_018564/FUN_005993/FUN_000889/FUN_002818/FUN_015866/FUN_012699/FUN_014559/FUN_018584/FUN_015926/FUN_019704/FUN_012875/FUN_005703/FUN_015287/FUN_000014/FUN_012686/FUN_004140/FUN_009334/FUN_014236/FUN_017715/FUN_007793/FUN_016779/FUN_004144/FUN_010050/FUN_012866/FUN_003367/FUN_004361/FUN_004141/FUN_002228/FUN_014552/FUN_002189
DE	FMH:AdultParts.down	BP	GO:0007600	sensory perception	7 of 536	20 of 4338	0.00771	0.141	0.129814	7	FUN_010742/FUN_013754/FUN_009052/FUN_010101/FUN_001165/FUN_015923/FUN_018674
DE	FMH:AdultParts.down	BP	GO:0019318	hexose metabolic process	7 of 536	20 of 4338	0.00771	0.141	0.129814	7	FUN_007920/FUN_015289/FUN_002818/FUN_014559/FUN_005703/FUN_015287/FUN_000014
DE	FMH:AdultParts.down	BP	GO:0072522	purine-containing compound biosynthetic process	16 of 536	69 of 4338	0.00845	0.148	0.136765	16	FUN_000251/FUN_018553/FUN_005993/FUN_009767/FUN_001868/FUN_016238/FUN_009760/FUN_010515/FUN_011348/FUN_003472/FUN_003809/FUN_016237/FUN_020176/FUN_005381/FUN_000603/FUN_002986
DE	FMH:AdultParts.down	BP	GO:0044262	cellular carbohydrate metabolic process	6 of 536	16 of 4338	0.0093	0.157	0.145011	6	FUN_000888/FUN_000889/FUN_002818/FUN_014559/FUN_012686/FUN_014552
DE	FMH:AdultParts.down	BP	GO:0005996	monosaccharide metabolic process	7 of 536	21 of 4338	0.0104	0.167	0.15443	7	FUN_007920/FUN_015289/FUN_002818/FUN_014559/FUN_005703/FUN_015287/FUN_000014
DE	FMH:AdultParts.down	BP	GO:0001505	regulation of neurotransmitter levels	5 of 536	12 of 4338	0.0106	0.167	0.15443	5	FUN_000068/FUN_005387/FUN_007998/FUN_010358/FUN_005389
DE	FMH:AdultParts.down	BP	GO:0006164	purine nucleotide biosynthetic process	15 of 536	66 of 4338	0.0128	0.194	0.179263	15	FUN_000251/FUN_018553/FUN_005993/FUN_009767/FUN_001868/FUN_009760/FUN_010515/FUN_011348/FUN_003472/FUN_003809/FUN_016237/FUN_020176/FUN_005381/FUN_000603/FUN_002986
DE	FMH:AdultParts.down	BP	GO:0006012	galactose metabolic process	3 of 536	5 of 4338	0.0155	0.202	0.186216	3	FUN_002818/FUN_014559/FUN_005703
DE	FMH:AdultParts.down	BP	GO:0006188	IMP biosynthetic process	3 of 536	5 of 4338	0.0155	0.202	0.186216	3	FUN_003472/FUN_016237/FUN_005381
DE	FMH:AdultParts.down	BP	GO:0015893	drug transport	3 of 536	5 of 4338	0.0155	0.202	0.186216	3	FUN_019334/FUN_001167/FUN_014708
DE	FMH:AdultParts.down	BP	GO:0042493	response to drug	3 of 536	5 of 4338	0.0155	0.202	0.186216	3	FUN_019334/FUN_001167/FUN_014708
DE	FMH:AdultParts.down	BP	GO:0046040	IMP metabolic process	3 of 536	5 of 4338	0.0155	0.202	0.186216	3	FUN_003472/FUN_016237/FUN_005381
DE	FMH:AdultParts.down	BP	GO:0032501	multicellular organismal process	15 of 536	68 of 4338	0.0167	0.212	0.195657	15	FUN_010742/FUN_013754/FUN_012104/FUN_009052/FUN_015771/FUN_012105/FUN_013657/FUN_010101/FUN_006287/FUN_015772/FUN_004280/FUN_010306/FUN_001165/FUN_015923/FUN_018674
DE	FMH:AdultParts.down	CC	GO:0044456	synapse part	6 of 310	10 of 2543	0.000429	0.0204	0.0187247	6	FUN_009650/FUN_015956/FUN_002357/FUN_005387/FUN_005389/FUN_010536
DE	FMH:AdultParts.down	CC	GO:0045202	synapse	6 of 310	10 of 2543	0.000429	0.0204	0.0187247	6	FUN_009650/FUN_015956/FUN_002357/FUN_005387/FUN_005389/FUN_010536
DE	FMH:AdultParts.down	CC	GO:0005576	extracellular region	27 of 310	122 of 2543	0.0011	0.035	0.0321691	27	FUN_019139/FUN_015861/FUN_013995/FUN_013997/FUN_009592/FUN_013996/FUN_015866/FUN_018936/FUN_011376/FUN_017185/FUN_015771/FUN_017831/FUN_003126/FUN_013719/FUN_019178/FUN_013657/FUN_018345/FUN_019182/FUN_019334/FUN_001796/FUN_001629/FUN_017963/FUN_003869/FUN_005438/FUN_001412/FUN_015772/FUN_013987
DE	FMH:AdultParts.down	CC	GO:0045211	postsynaptic membrane	4 of 310	8 of 2543	0.0102	0.138	0.126778	4	FUN_009650/FUN_015956/FUN_002357/FUN_010536
DE	FMH:AdultParts.down	CC	GO:0097060	synaptic membrane	4 of 310	8 of 2543	0.0102	0.138	0.126778	4	FUN_009650/FUN_015956/FUN_002357/FUN_010536
DE	FMH:AdultParts.down	CC	GO:0098590	plasma membrane region	4 of 310	8 of 2543	0.0102	0.138	0.126778	4	FUN_009650/FUN_015956/FUN_002357/FUN_010536
DE	FMH:AdultParts.down	CC	GO:0098794	postsynapse	4 of 310	8 of 2543	0.0102	0.138	0.126778	4	FUN_009650/FUN_015956/FUN_002357/FUN_010536
DE	FMH:AdultParts.down	MF	GO:0004888	transmembrane signaling receptor activity	56 of 767	197 of 6899	1.02e-11	1.47e-09	1.0758e-09	56	FUN_010742/FUN_012588/FUN_006109/FUN_013754/FUN_016482/FUN_017727/FUN_009650/FUN_018966/FUN_017313/FUN_019929/FUN_002011/FUN_005374/FUN_009052/FUN_016510/FUN_015956/FUN_008427/FUN_006913/FUN_004953/FUN_000662/FUN_018328/FUN_011196/FUN_002008/FUN_002357/FUN_002854/FUN_006213/FUN_018327/FUN_020575/FUN_011198/FUN_010102/FUN_014605/FUN_012589/FUN_010342/FUN_010107/FUN_020579/FUN_017820/FUN_005842/FUN…
DE	FMH:AdultParts.down	MF	GO:0038023	signaling receptor activity	59 of 767	214 of 6899	1.13e-11	1.47e-09	1.0758e-09	59	FUN_010742/FUN_012588/FUN_006109/FUN_013754/FUN_016482/FUN_017727/FUN_000083/FUN_009650/FUN_018966/FUN_017313/FUN_019929/FUN_002011/FUN_005374/FUN_009052/FUN_016510/FUN_015956/FUN_008427/FUN_006913/FUN_004953/FUN_012900/FUN_000662/FUN_018328/FUN_011196/FUN_002008/FUN_002357/FUN_002854/FUN_006213/FUN_018327/FUN_020575/FUN_011198/FUN_010102/FUN_014605/FUN_012589/FUN_010342/FUN_010107/FUN_020579/FUN…
DE	FMH:AdultParts.down	MF	GO:0060089	molecular transducer activity	59 of 767	215 of 6899	1.39e-11	1.47e-09	1.0758e-09	59	FUN_010742/FUN_012588/FUN_006109/FUN_013754/FUN_016482/FUN_017727/FUN_000083/FUN_009650/FUN_018966/FUN_017313/FUN_019929/FUN_002011/FUN_005374/FUN_009052/FUN_016510/FUN_015956/FUN_008427/FUN_006913/FUN_004953/FUN_012900/FUN_000662/FUN_018328/FUN_011196/FUN_002008/FUN_002357/FUN_002854/FUN_006213/FUN_018327/FUN_020575/FUN_011198/FUN_010102/FUN_014605/FUN_012589/FUN_010342/FUN_010107/FUN_020579/FUN…
DE	FMH:AdultParts.down	MF	GO:0046906	tetrapyrrole binding	36 of 767	120 of 6899	1.17e-08	9.31e-07	6.80243e-07	36	FUN_012854/FUN_004908/FUN_001562/FUN_004857/FUN_019335/FUN_001177/FUN_004859/FUN_016778/FUN_012653/FUN_001182/FUN_001784/FUN_015229/FUN_009767/FUN_006349/FUN_004907/FUN_002226/FUN_012086/FUN_019333/FUN_017488/FUN_009001/FUN_009760/FUN_001181/FUN_002224/FUN_011348/FUN_001518/FUN_004970/FUN_019334/FUN_004867/FUN_012853/FUN_007998/FUN_001167/FUN_001180/FUN_001179/FUN_012949/FUN_010800/FUN_004863
DE	FMH:AdultParts.down	MF	GO:0004930	G protein-coupled receptor activity	35 of 767	118 of 6899	2.6e-08	1.46e-06	1.0698e-06	35	FUN_010742/FUN_012588/FUN_013754/FUN_017727/FUN_017313/FUN_019929/FUN_005374/FUN_009052/FUN_008427/FUN_006913/FUN_004953/FUN_018328/FUN_011196/FUN_002854/FUN_006213/FUN_018327/FUN_020575/FUN_011198/FUN_010102/FUN_014605/FUN_010342/FUN_010107/FUN_020579/FUN_005842/FUN_008608/FUN_020580/FUN_004078/FUN_016690/FUN_011718/FUN_016552/FUN_017565/FUN_012034/FUN_000375/FUN_009475/FUN_003458
DE	FMH:AdultParts.down	MF	GO:0016705	oxidoreductase activity, acting on paired donors, with incorporation or reduction of molecular oxygen	34 of 767	113 of 6899	2.77e-08	1.46e-06	1.0698e-06	34	FUN_012854/FUN_004908/FUN_017271/FUN_012577/FUN_001562/FUN_012588/FUN_004857/FUN_001177/FUN_007974/FUN_004859/FUN_012653/FUN_001182/FUN_001784/FUN_015229/FUN_006349/FUN_004907/FUN_012585/FUN_002226/FUN_017488/FUN_009001/FUN_000405/FUN_001181/FUN_002224/FUN_001518/FUN_004970/FUN_004867/FUN_012853/FUN_007998/FUN_001180/FUN_001179/FUN_012949/FUN_017272/FUN_010800/FUN_004863
DE	FMH:AdultParts.down	MF	GO:0020037	heme binding	35 of 767	119 of 6899	3.3e-08	1.49e-06	1.09159e-06	35	FUN_012854/FUN_004908/FUN_001562/FUN_004857/FUN_019335/FUN_001177/FUN_004859/FUN_016778/FUN_012653/FUN_001182/FUN_001784/FUN_015229/FUN_009767/FUN_006349/FUN_004907/FUN_002226/FUN_012086/FUN_019333/FUN_017488/FUN_009001/FUN_009760/FUN_001181/FUN_002224/FUN_011348/FUN_001518/FUN_004970/FUN_019334/FUN_004867/FUN_012853/FUN_007998/FUN_001180/FUN_001179/FUN_012949/FUN_010800/FUN_004863
DE	FMH:AdultParts.down	MF	GO:0048037	cofactor binding	70 of 767	333 of 6899	5.68e-08	2.25e-06	1.64508e-06	70	FUN_012854/FUN_004908/FUN_017271/FUN_001562/FUN_014638/FUN_001320/FUN_016903/FUN_004857/FUN_019335/FUN_001177/FUN_007974/FUN_016062/FUN_002812/FUN_011721/FUN_004859/FUN_016778/FUN_002124/FUN_016881/FUN_007831/FUN_002811/FUN_012653/FUN_001182/FUN_018553/FUN_001784/FUN_015229/FUN_000881/FUN_009767/FUN_006349/FUN_005056/FUN_004907/FUN_013668/FUN_002191/FUN_002226/FUN_010608/FUN_012086/FUN_017992/FUN…
DE	FMH:AdultParts.down	MF	GO:0005506	iron ion binding	32 of 767	111 of 6899	2.15e-07	7.56e-06	5.52468e-06	32	FUN_012854/FUN_000888/FUN_004908/FUN_001562/FUN_016903/FUN_004857/FUN_001177/FUN_011721/FUN_004859/FUN_012653/FUN_001182/FUN_001784/FUN_000889/FUN_015229/FUN_006349/FUN_004907/FUN_002226/FUN_017488/FUN_009001/FUN_000405/FUN_001181/FUN_016902/FUN_002224/FUN_001518/FUN_004970/FUN_004867/FUN_012853/FUN_001180/FUN_001179/FUN_012949/FUN_010800/FUN_004863
DE	FMH:AdultParts.down	MF	GO:0005216	ion channel activity	36 of 767	138 of 6899	5.82e-07	1.68e-05	1.22483e-05	36	FUN_016773/FUN_006109/FUN_001281/FUN_016328/FUN_016776/FUN_009650/FUN_018966/FUN_008535/FUN_002011/FUN_018757/FUN_016510/FUN_012135/FUN_015956/FUN_007565/FUN_000662/FUN_002008/FUN_002357/FUN_005608/FUN_008919/FUN_016775/FUN_011741/FUN_012589/FUN_010535/FUN_010537/FUN_000689/FUN_020631/FUN_003559/FUN_004658/FUN_000666/FUN_002396/FUN_000661/FUN_006608/FUN_001325/FUN_001836/FUN_014500/FUN_010536
DE	FMH:AdultParts.down	MF	GO:0022838	substrate-specific channel activity	36 of 767	138 of 6899	5.82e-07	1.68e-05	1.22483e-05	36	FUN_016773/FUN_006109/FUN_001281/FUN_016328/FUN_016776/FUN_009650/FUN_018966/FUN_008535/FUN_002011/FUN_018757/FUN_016510/FUN_012135/FUN_015956/FUN_007565/FUN_000662/FUN_002008/FUN_002357/FUN_005608/FUN_008919/FUN_016775/FUN_011741/FUN_012589/FUN_010535/FUN_010537/FUN_000689/FUN_020631/FUN_003559/FUN_004658/FUN_000666/FUN_002396/FUN_000661/FUN_006608/FUN_001325/FUN_001836/FUN_014500/FUN_010536
DE	FMH:AdultParts.down	MF	GO:0015267	channel activity	37 of 767	148 of 6899	1.26e-06	3.07e-05	2.24545e-05	37	FUN_016773/FUN_006109/FUN_010338/FUN_001281/FUN_016328/FUN_016776/FUN_009650/FUN_018966/FUN_008535/FUN_002011/FUN_018757/FUN_016510/FUN_012135/FUN_015956/FUN_007565/FUN_000662/FUN_002008/FUN_002357/FUN_005608/FUN_008919/FUN_016775/FUN_011741/FUN_012589/FUN_010535/FUN_010537/FUN_000689/FUN_020631/FUN_003559/FUN_004658/FUN_000666/FUN_002396/FUN_000661/FUN_006608/FUN_001325/FUN_001836/FUN_014500/FUN…
DE	FMH:AdultParts.down	MF	GO:0022803	passive transmembrane transporter activity	37 of 767	148 of 6899	1.26e-06	3.07e-05	2.24545e-05	37	FUN_016773/FUN_006109/FUN_010338/FUN_001281/FUN_016328/FUN_016776/FUN_009650/FUN_018966/FUN_008535/FUN_002011/FUN_018757/FUN_016510/FUN_012135/FUN_015956/FUN_007565/FUN_000662/FUN_002008/FUN_002357/FUN_005608/FUN_008919/FUN_016775/FUN_011741/FUN_012589/FUN_010535/FUN_010537/FUN_000689/FUN_020631/FUN_003559/FUN_004658/FUN_000666/FUN_002396/FUN_000661/FUN_006608/FUN_001325/FUN_001836/FUN_014500/FUN…
DE	FMH:AdultParts.down	MF	GO:0015075	ion transmembrane transporter activity	55 of 767	272 of 6899	5.61e-06	0.000127	9.28706e-05	55	FUN_016773/FUN_004249/FUN_006109/FUN_019582/FUN_017815/FUN_001281/FUN_016328/FUN_016776/FUN_009650/FUN_018966/FUN_016059/FUN_015927/FUN_008535/FUN_009153/FUN_002011/FUN_005638/FUN_012205/FUN_018757/FUN_016510/FUN_021105/FUN_012135/FUN_015956/FUN_007565/FUN_000662/FUN_017858/FUN_002121/FUN_002008/FUN_002357/FUN_000167/FUN_005608/FUN_008919/FUN_012333/FUN_016775/FUN_011741/FUN_012589/FUN_010535/FUN…
DE	FMH:AdultParts.down	MF	GO:0009975	cyclase activity	8 of 767	12 of 6899	7.41e-06	0.000157	0.00011442	8	FUN_009767/FUN_009760/FUN_011348/FUN_003809/FUN_020176/FUN_016505/FUN_000603/FUN_002986
DE	FMH:AdultParts.down	MF	GO:0004383	guanylate cyclase activity	6 of 767	7 of 6899	1.18e-05	0.000233	0.000170212	6	FUN_009767/FUN_009760/FUN_011348/FUN_003809/FUN_020176/FUN_002986
DE	FMH:AdultParts.down	MF	GO:0015318	inorganic molecular entity transmembrane transporter activity	52 of 767	259 of 6899	1.25e-05	0.000234	0.000170873	52	FUN_016773/FUN_006109/FUN_019582/FUN_017815/FUN_001281/FUN_016328/FUN_016776/FUN_009650/FUN_018966/FUN_016059/FUN_013814/FUN_008535/FUN_009153/FUN_002011/FUN_005638/FUN_012205/FUN_018757/FUN_016510/FUN_021105/FUN_012135/FUN_015956/FUN_007565/FUN_000662/FUN_002121/FUN_002008/FUN_002357/FUN_000167/FUN_005608/FUN_008919/FUN_012333/FUN_016775/FUN_011741/FUN_012589/FUN_010535/FUN_009310/FUN_010537/FUN…
DE	FMH:AdultParts.down	MF	GO:0022836	gated channel activity	23 of 767	85 of 6899	3.4e-05	0.000567	0.00041428	23	FUN_006109/FUN_016328/FUN_009650/FUN_018966/FUN_002011/FUN_016510/FUN_015956/FUN_000662/FUN_002008/FUN_002357/FUN_008919/FUN_012589/FUN_010535/FUN_010537/FUN_020631/FUN_004658/FUN_000666/FUN_002396/FUN_000661/FUN_006608/FUN_001836/FUN_014500/FUN_010536
[truncated: 9,469 more rows]
